# Supplementary material for: De Novo Assembly, Functional Annotation and Comparative Analysis of Withania somnifera Leaf and Root Transcriptomes to Identify Putative Genes Involved in the Withanolides Biosynthesis
Source: PLoS One. 2013 May 8;8(5):e62714. doi: 10.1371/journal.pone.0062714 (PMC3648579; doi:10.1371/journal.pone.0062714)
Supplement: Table S2 — Annotation of Withania leaf transcriptome (101L) using NR database. (XLS) [file pone.0062714.s004.xls]

## Sheet: 1L_nr_1
Supplementry Table S2: Annotation of Withania leaf transcriptome using NR database
Query id	Subject id	e-value	Description
contig00002	gi|189311142|gb|ACD87749.1|	9e-37	glycerol kinase [Candidatus Liberibacter americanus]
contig00003	gi|255569060|ref|XP_002525499.1|	3e-68	serine-threonine protein kinase, plant-type, putative [Ricinus communis]
contig00004	gi|57013913|ref|YP_173386.1|	2e-53	hypothetical protein NitaMp040 [Nicotiana tabacum]
contig00005	gi|21435782|gb|AAM53963.1|AF515727_1	1e-90	UDP-glucosyltransferase [Stevia rebaudiana]
contig00007	gi|115792|sp|P27493.1|CB22_TOBAC	4e-149	RecName: Full=Chlorophyll a-b binding protein 21, chloroplastic; AltName: Full=LHCII type I CAB-21; Short=LHCP; Flags: Precursor
contig00009	gi|225461722|ref|XP_002285510.1|	5e-128	PREDICTED: hypothetical protein [Vitis vinifera]
contig00010	gi|313183978|ref|YP_004021135.1|	9e-12	ATP synthase CF1 alpha subunit [Castanea mollissima]
contig00011	gi|3608481|gb|AAD13388.1|	1e-74	ribosomal protein L27a [Petunia x hybrida]
contig00013	gi|18447765|gb|AAL67993.1|	0	fiddlehead-like protein [Gossypium hirsutum]
contig00014	gi|62866633|gb|AAY17262.1|	1e-149	TSC13 protein [Nicotiana benthamiana]
contig00015	gi|1934994|emb|CAA73034.1|	1e-18	SGRP-1 [Solanum commersonii]
contig00017	gi|225466183|ref|XP_002263801.1|	0	PREDICTED: hypothetical protein [Vitis vinifera]
contig00018	gi|27450531|gb|AAO14626.1|AF467900_3	4e-06	hypothetical protein [Prunus persica]
contig00019	gi|225437050|ref|XP_002278902.1|	1e-42	PREDICTED: hypothetical protein [Vitis vinifera]
contig00020	gi|257831431|gb|ACV71016.1|	5e-138	UPA16 [Capsicum annuum]
contig00021	gi|225462642|ref|XP_002267281.1|	1e-158	PREDICTED: hypothetical protein [Vitis vinifera]
contig00022	gi|297746327|emb|CBI16383.3|	3e-153	unnamed protein product [Vitis vinifera]
contig00025	gi|26454627|sp|Q07511.2|FDH_SOLTU	5e-63	RecName: Full=Formate dehydrogenase, mitochondrial; AltName: Full=NAD-dependent formate dehydrogenase; Short=FDH; Flags: Precursor
contig00026	gi|225453160|ref|XP_002274476.1|	8e-44	PREDICTED: hypothetical protein [Vitis vinifera]
contig00027	gi|75216452|sp|Q9ZS34.1|CHLP_TOBAC	0	RecName: Full=Geranylgeranyl diphosphate reductase, chloroplastic; AltName: Full=Geranylgeranyl reductase; Flags: Precursor
contig00028	gi|22001520|sp|P58905.1|AMT11_SOLLC	0	RecName: Full=Ammonium transporter 1 member 1; AltName: Full=LeAMT1;1
contig00030	gi|302142034|emb|CBI19237.3|	1e-46	unnamed protein product [Vitis vinifera]
contig00032	gi|22261807|sp|P80471.2|LIPC_SOLTU	2e-161	RecName: Full=Light-induced protein, chloroplastic; AltName: Full=Drought-induced stress protein CDSP-34; Flags: Precursor
contig00033	gi|68449756|gb|AAY97865.1|	9e-41	60S ribosomal protein L10 [Solanum lycopersicum]
contig00035	gi|316996021|dbj|BAD83521.2|	2e-130	cytochrome oxidase subunit 3 [Nicotiana tabacum]
contig00039	gi|71726952|gb|AAZ39647.1|	2e-90	cytochrome P450 monooxygenase [Petunia x hybrida]
contig00040	gi|85068652|gb|ABC69406.1|	4e-52	CYP84A14v1 [Nicotiana tabacum]
contig00042	gi|224101687|ref|XP_002312382.1|	1e-25	predicted protein [Populus trichocarpa]
contig00043	gi|257831431|gb|ACV71016.1|	4e-132	UPA16 [Capsicum annuum]
contig00044	gi|225436982|ref|XP_002272199.1|	3e-13	PREDICTED: hypothetical protein, partial [Vitis vinifera]
contig00046	gi|255548848|ref|XP_002515480.1|	1e-78	galactosyltransferase, putative [Ricinus communis]
contig00047	gi|225431782|ref|XP_002271253.1|	4e-60	PREDICTED: hypothetical protein isoform 1 [Vitis vinifera]
contig00048	gi|225448779|ref|XP_002281930.1|	5e-41	PREDICTED: similar to FKBP-type peptidyl-prolyl cis-trans isomerase, putative; 96901-102074 [Vitis vinifera]
contig00049	gi|255558828|ref|XP_002520437.1|	3e-32	FUS-interacting serine-arginine-rich protein 1, putative [Ricinus communis]
contig00050	gi|86155929|gb|ABC86702.1|	3e-52	harpin-induced protein-like [Coffea arabica]
contig00051	gi|302143934|emb|CBI23039.3|	2e-06	unnamed protein product [Vitis vinifera]
contig00052	gi|14195017|sp|Q9SEE4.1|PIRL_SOLLC	3e-91	RecName: Full=Pirin-like protein
contig00053	gi|255560836|ref|XP_002521431.1|	2e-49	conserved hypothetical protein [Ricinus communis]
contig00054	gi|82621178|gb|ABB86277.1|	7e-137	ArcA2 protein-like [Solanum tuberosum]
contig00055	gi|18654278|gb|AAL77575.1|L46847_1	0	dehydroquinate synthase [Solanum lycopersicum]
contig00056	gi|28192371|gb|AAK07729.1|	8e-28	NTCP23-like cysteine proteinase [Nicotiana tabacum]
contig00058	gi|255556864|ref|XP_002519465.1|	9e-85	conserved hypothetical protein [Ricinus communis]
contig00060	gi|225462524|ref|XP_002265932.1|	4e-29	PREDICTED: hypothetical protein [Vitis vinifera]
contig00061	gi|193290702|gb|ACF17659.1|	2e-18	putative 3-isopropylmalate dehydrogenase small subunit [Capsicum annuum]
contig00062	gi|75216452|sp|Q9ZS34.1|CHLP_TOBAC	0	RecName: Full=Geranylgeranyl diphosphate reductase, chloroplastic; AltName: Full=Geranylgeranyl reductase; Flags: Precursor
contig00063	gi|147795192|emb|CAN69460.1|	1e-57	hypothetical protein VITISV_021577 [Vitis vinifera]
contig00064	gi|225441561|ref|XP_002281267.1|	4e-69	PREDICTED: hypothetical protein [Vitis vinifera]
contig00066	gi|297849338|ref|XP_002892550.1|	2e-28	hypothetical protein ARALYDRAFT_312058 [Arabidopsis lyrata subsp. lyrata]
contig00067	gi|225469521|ref|XP_002272661.1|	3e-38	PREDICTED: hypothetical protein [Vitis vinifera]
contig00068	gi|290488418|gb|ADD30593.1|	2e-57	photosystem II protein D1 [Aucuba japonica]
contig00069	gi|224080075|ref|XP_002306007.1|	5e-50	predicted protein [Populus trichocarpa]
contig00070	gi|255541626|ref|XP_002511877.1|	6e-73	hypothetical protein RCOM_1615820 [Ricinus communis]
contig00072	gi|132085|sp|P26574.1|RBS1_SOLTU	3e-16	RecName: Full=Ribulose bisphosphate carboxylase small chain 1, chloroplastic; Short=RuBisCO small subunit 1; Flags: Precursor
contig00074	gi|1781299|emb|CAA70700.1|	1e-26	transformer-SR ribonucleoprotein [Nicotiana tabacum]
contig00075	gi|68510418|gb|AAY98500.1|	3e-100	senescence-inducible chloroplast stay-green protein 1 [Solanum lycopersicum]
contig00076	gi|225431523|ref|XP_002281640.1|	0	PREDICTED: hypothetical protein [Vitis vinifera]
contig00077	gi|255568924|ref|XP_002525432.1|	0	casein kinase, putative [Ricinus communis]
contig00078	gi|171854675|dbj|BAG16527.1|	5e-72	putative aconitase [Capsicum chinense]
contig00080	gi|225456065|ref|XP_002280423.1|	0	PREDICTED: hypothetical protein isoform 2 [Vitis vinifera]
contig00082	gi|133711803|gb|ABO36621.1|	5e-155	mitochondrial carrier protein [Solanum lycopersicum]
contig00083	gi|225459485|ref|XP_002284405.1|	2e-141	PREDICTED: hypothetical protein [Vitis vinifera]
contig00084	gi|225448767|ref|XP_002281756.1|	5e-35	PREDICTED: hypothetical protein [Vitis vinifera]
contig00085	gi|60752251|gb|AAX36074.1|	4e-124	non-intrinsic ABC protein [Nicotiana benthamiana]
contig00086	gi|225449698|ref|XP_002267817.1|	2e-67	PREDICTED: hypothetical protein [Vitis vinifera]
contig00087	gi|7542602|gb|AAF63517.1|AF242733_1	2e-14	putative cystein proteinase [Capsicum annuum]
contig00090	gi|156891143|gb|ABU96709.1|	2e-54	glutaredoxin [Solanum tuberosum]
contig00092	gi|33331578|gb|AAQ10954.1|	2e-84	zinc finger protein [Capsicum annuum]
contig00093	gi|255557685|ref|XP_002519872.1|	9e-43	conserved hypothetical protein [Ricinus communis]
contig00094	gi|297735345|emb|CBI17785.3|	2e-156	unnamed protein product [Vitis vinifera]
contig00098	gi|224053300|ref|XP_002297752.1|	4e-61	predicted protein [Populus trichocarpa]
contig00099	gi|317106695|dbj|BAJ53196.1|	8e-65	JHL03K20.5 [Jatropha curcas]
contig00100	gi|21105748|gb|AAM34773.1|AF509873_1	9e-124	nam-like protein 10 [Petunia x hybrida]
contig00101	gi|225434291|ref|XP_002275860.1|	8e-94	PREDICTED: hypothetical protein [Vitis vinifera]
contig00104	gi|225463061|ref|XP_002268798.1|	4e-111	PREDICTED: hypothetical protein [Vitis vinifera]
contig00105	gi|76160970|gb|ABA40448.1|	3e-20	fructokinase 2-like protein [Solanum tuberosum]
contig00107	gi|21311559|gb|AAM46780.1|AF467803_1	0	latex plastidic aldolase-like protein [Hevea brasiliensis]
contig00108	gi|28261772|ref|NP_783285.1|	2e-59	NADH dehydrogenase subunit 6 [Atropa belladonna]
contig00110	gi|115811|sp|P12062.1|CB26_PETSP	4e-15	RecName: Full=Chlorophyll a-b binding protein 37, chloroplastic; AltName: Full=LHCII type I CAB-37; Short=LHCP; Flags: Precursor
contig00112	gi|224708766|gb|ACN60401.1|	6e-103	chalcone isomerase [Capsicum annuum]
contig00113	gi|30025133|gb|AAM44082.1|	0	putative sorbitol transporter [Prunus cerasus]
contig00115	gi|225433644|ref|XP_002264430.1|	8e-132	PREDICTED: hypothetical protein [Vitis vinifera]
contig00117	gi|1621012|emb|CAA70038.1|	5e-19	1,4-alpha-glucan branching enzyme [Solanum tuberosum]
contig00118	gi|1621012|emb|CAA70038.1|	0	1,4-alpha-glucan branching enzyme [Solanum tuberosum]
contig00119	gi|225454346|ref|XP_002278060.1|	1e-141	PREDICTED: hypothetical protein [Vitis vinifera]
contig00120	gi|83284003|gb|ABC01909.1|	2e-90	60S ribosomal protein L19-like protein [Solanum tuberosum]
contig00123	gi|209484089|gb|ACI47519.1|	8e-66	iron-sulfer cluster scaffold protein ISU1 [Eucalyptus grandis]
contig00125	gi|225444946|ref|XP_002282381.1|	4e-125	PREDICTED: hypothetical protein [Vitis vinifera]
contig00126	gi|225429422|ref|XP_002276103.1|	9e-33	PREDICTED: hypothetical protein isoform 1 [Vitis vinifera]
contig00128	gi|22001522|sp|Q9FVN0.1|AMT13_SOLLC	0	RecName: Full=Ammonium transporter 1 member 3; AltName: Full=LeAMT1;3
contig00129	gi|10432446|emb|CAC10358.1|	6e-79	protein phosphatase 2C [Nicotiana tabacum]
contig00130	gi|44662784|gb|AAS47493.1|	0	lipoamide dehydrogenase [Capsicum annuum]
contig00131	gi|255574251|ref|XP_002528040.1|	8e-60	oxidoreductase, putative [Ricinus communis]
contig00132	gi|225442270|ref|XP_002279460.1|	3e-11	PREDICTED: hypothetical protein isoform 2 [Vitis vinifera]
contig00134	gi|147841800|emb|CAN62202.1|	3e-135	hypothetical protein VITISV_002203 [Vitis vinifera]
contig00135	gi|225432654|ref|XP_002278361.1|	8e-18	PREDICTED: hypothetical protein [Vitis vinifera]
contig00136	gi|75216452|sp|Q9ZS34.1|CHLP_TOBAC	1e-06	RecName: Full=Geranylgeranyl diphosphate reductase, chloroplastic; AltName: Full=Geranylgeranyl reductase; Flags: Precursor
contig00137	gi|164470331|gb|ABY58016.1|	5e-165	plastidic aldolase [Solanum tuberosum]
contig00138	gi|147789492|emb|CAN76136.1|	2e-23	hypothetical protein VITISV_034276 [Vitis vinifera]
contig00140	gi|225436679|ref|XP_002262762.1|	1e-101	PREDICTED: hypothetical protein [Vitis vinifera]
contig00141	gi|2648032|emb|CAA04707.1|	0	alpha-glucosidase [Solanum tuberosum]
contig00142	gi|21388546|emb|CAD33241.1|	2e-123	putative mitochondrial NAD-dependent malate dehydrogenase [Solanum tuberosum]
contig00143	gi|156138540|emb|CAO91858.1|	5e-90	putative lysine decarbxylase [Nicotiana tabacum]
contig00144	gi|296086696|emb|CBI32331.3|	2e-112	unnamed protein product [Vitis vinifera]
contig00145	gi|76573339|gb|ABA46774.1|	9e-60	ribosomal protein L25-like protein [Solanum tuberosum]
contig00146	gi|71726942|gb|AAZ39642.1|	0	cytochrome P450 fatty acid omega-hydroxylase [Petunia x hybrida]
contig00147	gi|7489327|pir||S71562	9e-12	drought-induced protein SDi-6 - common sunflower (fragment)
contig00148	gi|312064704|gb|ADQ27442.1|	6e-21	chloroplast Rubisco activase [Solanum tuberosum]
contig00149	gi|255575275|ref|XP_002528541.1|	4e-111	conserved hypothetical protein [Ricinus communis]
contig00151	gi|258546338|dbj|BAI39596.1|	1e-11	protein phosphatase 2C AHG3 homolog [Solanum lycopersicum]
contig00152	gi|224055551|ref|XP_002298535.1|	1e-106	predicted protein [Populus trichocarpa]
contig00153	gi|147773391|emb|CAN60272.1|	1e-37	hypothetical protein VITISV_016416 [Vitis vinifera]
contig00154	gi|255569189|ref|XP_002525563.1|	2e-120	protein with unknown function [Ricinus communis]
contig00155	gi|255558362|ref|XP_002520208.1|	0	conserved hypothetical protein [Ricinus communis]
contig00157	gi|171854659|dbj|BAG16519.1|	0	putative aspartic protease [Capsicum chinense]
contig00159	gi|255579021|ref|XP_002530362.1|	1e-133	Hsp90 co-chaperone AHA1, putative [Ricinus communis]
contig00162	gi|225444211|ref|XP_002276337.1|	2e-45	PREDICTED: hypothetical protein [Vitis vinifera]
contig00163	gi|224103489|ref|XP_002313076.1|	2e-94	predicted protein [Populus trichocarpa]
contig00164	gi|148299083|gb|ABQ58079.1|	2e-91	subtilisin-like protease [Nicotiana tabacum]
contig00165	gi|209954731|dbj|BAG80556.1|	0	UDP-glucose:glucosyltransferase [Lycium barbarum]
contig00167	gi|147800946|emb|CAN75565.1|	0	hypothetical protein VITISV_032583 [Vitis vinifera]
contig00168	gi|1707878|sp|P54260.1|GCST_SOLTU	5e-68	RecName: Full=Aminomethyltransferase, mitochondrial; AltName: Full=Glycine cleavage system T protein; Short=GCVT; Flags: Precursor
contig00169	gi|224122776|ref|XP_002330476.1|	1e-69	predicted protein [Populus trichocarpa]
contig00171	gi|50656897|gb|AAM95458.1|	1e-51	calmodulin-like protein [Datura metel]
contig00172	gi|225459364|ref|XP_002285808.1|	2e-97	PREDICTED: hypothetical protein [Vitis vinifera]
contig00173	gi|639834|emb|CAA58823.1|	3e-79	NADH dehydrogenase [Solanum tuberosum]
contig00174	gi|225459587|ref|XP_002285864.1|	4e-135	PREDICTED: hypothetical protein [Vitis vinifera]
contig00175	gi|266944|sp|P29766.1|RL8_SOLLC	6e-122	RecName: Full=60S ribosomal protein L8; AltName: Full=L2; AltName: Full=Ribosomal protein TL2
contig00176	gi|218855180|gb|ACL12055.1|	2e-30	Kunitz trypsin inhibitor [Nicotiana tabacum]
contig00177	gi|6682871|dbj|BAA88922.1|	0	sigma factor [Nicotiana tabacum]
contig00178	gi|255568816|ref|XP_002525379.1|	6e-131	alcohol dehydrogenase, putative [Ricinus communis]
contig00179	gi|225441383|ref|XP_002277970.1|	0	PREDICTED: hypothetical protein [Vitis vinifera]
contig00181	gi|4827251|dbj|BAA77604.1|	0	plastidic aldolase NPALDP1 [Nicotiana paniculata]
contig00182	gi|113911589|gb|ABI48276.1|	4e-154	phototropin-2 [Solanum lycopersicum]
contig00183	gi|10567812|gb|AAG16760.1|	9e-95	putative glutathione S-transferase T5 [Solanum lycopersicum]
contig00184	gi|296085196|emb|CBI28691.3|	3e-91	unnamed protein product [Vitis vinifera]
contig00185	gi|255647257|gb|ACU24096.1|	2e-68	unknown [Glycine max]
contig00187	gi|1707878|sp|P54260.1|GCST_SOLTU	3e-79	RecName: Full=Aminomethyltransferase, mitochondrial; AltName: Full=Glycine cleavage system T protein; Short=GCVT; Flags: Precursor
contig00188	gi|224065274|ref|XP_002301750.1|	3e-63	predicted protein [Populus trichocarpa]
contig00190	gi|37572443|dbj|BAC98491.1|	4e-71	AG-motif binding protein-1 [Nicotiana tabacum]
contig00193	gi|19347976|gb|AAL86320.1|	4e-42	putative polyphosphoinositide binding protein [Arabidopsis thaliana]
contig00194	gi|225446205|ref|XP_002263200.1|	0	PREDICTED: similar to transporter-related [Vitis vinifera]
contig00195	gi|116667814|pdb|2HS6|A	0	Chain A, Crystal Structure Of The E291k Mutant Of 12- Oxophytodienoate Reductase 3 (Opr3) From Tomato
contig00196	gi|13539578|emb|CAC35703.1|	3e-56	photoperiod responsive protein [Solanum tuberosum subsp. andigenum]
contig00197	gi|255572975|ref|XP_002527418.1|	6e-19	conserved hypothetical protein [Ricinus communis]
contig00198	gi|225433255|ref|XP_002285452.1|	2e-153	PREDICTED: hypothetical protein [Vitis vinifera]
contig00199	gi|297746264|emb|CBI16320.3|	6e-11	unnamed protein product [Vitis vinifera]
contig00202	gi|121631|sp|P27484.1|GRP2_NICSY	2e-33	RecName: Full=Glycine-rich protein 2
contig00206	gi|11561806|gb|AAC83688.2|	0	101 kDa heat shock protein [Nicotiana tabacum]
contig00207	gi|262176919|gb|ACY27516.1|	0	ISPH protein [Solanum lycopersicum]
contig00208	gi|255567262|ref|XP_002524612.1|	1e-19	hypothetical protein RCOM_1213740 [Ricinus communis]
contig00209	gi|225424087|ref|XP_002282940.1|	2e-80	PREDICTED: hypothetical protein [Vitis vinifera]
contig00210	gi|217075448|gb|ACJ86084.1|	3e-45	unknown [Medicago truncatula]
contig00211	gi|222142531|gb|ACM45952.1|	2e-57	serine hydroxymethyltransferase 2 [Glycine max]
contig00212	gi|2494844|sp|Q42891.1|LGUL_SOLLC	3e-95	RecName: Full=Lactoylglutathione lyase; AltName: Full=Aldoketomutase; AltName: Full=Glyoxalase I; Short=Glx I; AltName: Full=Ketone-aldehyde mutase; AltName: Full=Methylglyoxalase; AltName: Full=S-D-lactoylglutathione methylglyoxal lyase
contig00213	gi|85068684|gb|ABC69422.1|	1e-136	CYP72A58 [Nicotiana tabacum]
contig00214	gi|255552710|ref|XP_002517398.1|	5e-56	hypothetical protein RCOM_0852460 [Ricinus communis]
contig00215	gi|255626793|gb|ACU13741.1|	7e-31	unknown [Glycine max]
contig00216	gi|149941647|dbj|BAF64845.1|	3e-06	Cdc27B [Nicotiana tabacum]
contig00217	gi|1654140|gb|AAB65767.1|	4e-82	lipoxygenase [Solanum lycopersicum]
contig00218	gi|217072226|gb|ACJ84473.1|	3e-130	unknown [Medicago truncatula]
contig00219	gi|1707878|sp|P54260.1|GCST_SOLTU	4e-81	RecName: Full=Aminomethyltransferase, mitochondrial; AltName: Full=Glycine cleavage system T protein; Short=GCVT; Flags: Precursor
contig00221	gi|225433043|ref|XP_002284697.1|	3e-112	PREDICTED: hypothetical protein [Vitis vinifera]
contig00222	gi|297743086|emb|CBI35953.3|	5e-36	unnamed protein product [Vitis vinifera]
contig00223	gi|50830973|emb|CAG29394.1|	5e-120	IDS4-like protein [Solanum lycopersicum]
contig00227	gi|289657780|gb|ADD14631.1|	9e-78	expansin precursor [Solanum tuberosum]
contig00228	gi|257831431|gb|ACV71016.1|	8e-128	UPA16 [Capsicum annuum]
contig00229	gi|225431029|ref|XP_002279875.1|	1e-144	PREDICTED: hypothetical protein [Vitis vinifera]
contig00230	gi|225424025|ref|XP_002279484.1|	1e-42	PREDICTED: hypothetical protein [Vitis vinifera]
contig00231	gi|100801744|emb|CAK24966.1|	3e-102	chlorophyll a/b binding protein [Solanum tuberosum]
contig00232	gi|316936736|gb|ADU60362.1|	3e-79	glutamyl-tRNA reductase binding protein [Nicotiana tabacum]
contig00235	gi|114324644|gb|ABI63627.1|	2e-131	solanesyl diphosphate synthase [Solanum lycopersicum]
contig00236	gi|75249421|sp|Q93YF5.1|SUVH1_TOBAC	4e-65	RecName: Full=Histone-lysine N-methyltransferase, H3 lysine-9 specific SUVH1; AltName: Full=Histone H3-K9 methyltransferase 1; Short=H3-K9-HMTase 1; AltName: Full=NtSet1; AltName: Full=Suppressor of variegation 3-9 homolog protein 1; Short=Su(var)3-9 homolog protein 1
contig00237	gi|225469380|ref|XP_002262940.1|	2e-40	PREDICTED: hypothetical protein [Vitis vinifera]
contig00238	gi|297740938|emb|CBI31250.3|	0	unnamed protein product [Vitis vinifera]
contig00239	gi|224143922|ref|XP_002325123.1|	5e-12	predicted protein [Populus trichocarpa]
contig00240	gi|118489716|gb|ABK96659.1|	1e-140	unknown [Populus trichocarpa x Populus deltoides]
contig00241	gi|297744903|emb|CBI38400.3|	1e-124	unnamed protein product [Vitis vinifera]
contig00243	gi|296086206|emb|CBI31647.3|	1e-45	unnamed protein product [Vitis vinifera]
contig00244	gi|297745648|emb|CBI40859.3|	7e-46	unnamed protein product [Vitis vinifera]
contig00245	gi|225448767|ref|XP_002281756.1|	1e-27	PREDICTED: hypothetical protein [Vitis vinifera]
contig00246	gi|224133028|ref|XP_002327943.1|	3e-06	predicted protein [Populus trichocarpa]
contig00247	gi|226235458|dbj|BAH47641.1|	4e-176	progesterone 5beta reductase-B [Nicotiana tabacum]
contig00248	gi|255555403|ref|XP_002518738.1|	3e-70	ribosomal protein S9, putative [Ricinus communis]
contig00249	gi|317106666|dbj|BAJ53169.1|	7e-156	JHL18I08.3 [Jatropha curcas]
contig00250	gi|4582924|gb|AAD24857.1|AF047842_1	0	phosphoglycerate mutase [Solanum tuberosum]
contig00251	gi|18000074|gb|AAL54888.1|AF116915_1	1e-138	obtusifoliol-14-demethylase [Nicotiana tabacum]
contig00252	gi|225445937|ref|XP_002263999.1|	2e-57	PREDICTED: hypothetical protein [Vitis vinifera]
contig00253	gi|225469790|ref|XP_002274719.1|	6e-102	PREDICTED: hypothetical protein [Vitis vinifera]
contig00254	gi|225424859|ref|XP_002273830.1|	1e-38	PREDICTED: hypothetical protein isoform 1 [Vitis vinifera]
contig00255	gi|193290694|gb|ACF17655.1|	0	putative ferredoxin-dependent glutamate synthase 1 [Capsicum annuum]
contig00256	gi|255580264|ref|XP_002530962.1|	9e-17	conserved hypothetical protein [Ricinus communis]
contig00257	gi|225464621|ref|XP_002274287.1|	2e-93	PREDICTED: hypothetical protein [Vitis vinifera]
contig00259	gi|224137640|ref|XP_002327176.1|	3e-67	f-box family protein [Populus trichocarpa]
contig00262	gi|296083731|emb|CBI23720.3|	2e-78	unnamed protein product [Vitis vinifera]
contig00263	gi|255645608|gb|ACU23298.1|	2e-46	unknown [Glycine max]
contig00264	gi|57013900|ref|YP_173374.1|	2e-44	hypothetical protein NitaMp027 [Nicotiana tabacum]
contig00265	gi|298204607|emb|CBI23882.3|	3e-21	unnamed protein product [Vitis vinifera]
contig00266	gi|45544873|gb|AAS67372.1|	3e-13	CONSTANS interacting protein 4 [Solanum lycopersicum]
contig00267	gi|255539461|ref|XP_002510795.1|	7e-82	cytochrome B561, putative [Ricinus communis]
contig00269	gi|89474466|gb|ABD72960.1|	0	GRAS4 [Solanum lycopersicum]
contig00270	gi|147789492|emb|CAN76136.1|	7e-21	hypothetical protein VITISV_034276 [Vitis vinifera]
contig00271	gi|147834092|emb|CAN64335.1|	3e-22	hypothetical protein VITISV_001808 [Vitis vinifera]
contig00272	gi|46399273|gb|AAS92257.1|	1e-110	putative pyridoxine biosynthesis protein [Nicotiana tabacum]
contig00274	gi|224138034|ref|XP_002322713.1|	1e-119	predicted protein [Populus trichocarpa]
contig00275	gi|225449577|ref|XP_002283917.1|	1e-169	PREDICTED: hypothetical protein [Vitis vinifera]
contig00279	gi|88683148|emb|CAJ77508.1|	2e-117	putative transmembrane receptor [Solanum tuberosum]
contig00280	gi|225455513|ref|XP_002265347.1|	4e-60	PREDICTED: hypothetical protein [Vitis vinifera]
contig00281	gi|225448453|ref|XP_002269430.1|	0	PREDICTED: hypothetical protein [Vitis vinifera]
contig00282	gi|255577858|ref|XP_002529802.1|	2e-126	geranyl geranyl pyrophosphate synthase, putative [Ricinus communis]
contig00283	gi|165994494|dbj|BAF99697.1|	9e-30	1-O-acylglucose:anthocyanin-O-acyltransferase- like protein [Gentiana triflora]
contig00284	gi|297828237|ref|XP_002882001.1|	1e-91	hypothetical protein ARALYDRAFT_903960 [Arabidopsis lyrata subsp. lyrata]
contig00285	gi|4336999|gb|AAD18029.1|	1e-42	lipid transfer protein LTP1 precursor [Capsicum annuum]
contig00286	gi|158635118|gb|ABW76421.1|	0	heat shock protein 70 [Solanum lycopersicum]
contig00287	gi|225458279|ref|XP_002281409.1|	5e-105	PREDICTED: hypothetical protein [Vitis vinifera]
contig00288	gi|225449050|ref|XP_002274358.1|	8e-104	PREDICTED: hypothetical protein [Vitis vinifera]
contig00289	gi|48057670|gb|AAT39969.1|	2e-30	60S ribosomal protein L34, putative [Solanum demissum]
contig00290	gi|224055515|ref|XP_002298517.1|	1e-109	predicted protein [Populus trichocarpa]
contig00291	gi|225438922|ref|XP_002284043.1|	1e-116	PREDICTED: hypothetical protein [Vitis vinifera]
contig00292	gi|297735496|emb|CBI17936.3|	6e-138	unnamed protein product [Vitis vinifera]
contig00293	gi|11466006|ref|NP_054548.1|	9e-76	ribosomal protein S7 [Nicotiana tabacum]
contig00294	gi|192912988|gb|ACF06602.1|	4e-36	40S ribosomal protein S4 [Elaeis guineensis]
contig00295	gi|224122096|ref|XP_002330540.1|	3e-144	predicted protein [Populus trichocarpa]
contig00296	gi|317448463|emb|CBI83762.1|	7e-79	transcription factor DREB2a [Nicotiana benthamiana]
contig00297	gi|255551995|ref|XP_002517042.1|	3e-66	conserved hypothetical protein [Ricinus communis]
contig00299	gi|225438710|ref|XP_002282456.1|	3e-42	PREDICTED: hypothetical protein [Vitis vinifera]
contig00300	gi|255565415|ref|XP_002523698.1|	1e-168	AMP dependent CoA ligase, putative [Ricinus communis]
contig00301	gi|225438549|ref|XP_002279804.1|	8e-87	PREDICTED: hypothetical protein [Vitis vinifera]
contig00302	gi|190887122|gb|ACE95677.1|	0	putative xylosyl transferase [Coffea canephora]
contig00303	gi|118489264|gb|ABK96437.1|	9e-39	unknown [Populus trichocarpa x Populus deltoides]
contig00304	gi|255544266|ref|XP_002513195.1|	3e-56	electron transporter, putative [Ricinus communis]
contig00305	gi|479090|emb|CAA55655.1|	0	sulfate adenylyltransferase [Solanum tuberosum]
contig00306	gi|77416921|gb|ABA81856.1|	3e-99	unknown [Solanum tuberosum]
contig00307	gi|77416923|gb|ABA81857.1|	1e-142	ripening regulated protein-like [Solanum tuberosum]
contig00308	gi|15418698|gb|AAG34725.1|	0	transaldolase ToTAL2 [Solanum lycopersicum]
contig00309	gi|225439817|ref|XP_002277105.1|	4e-85	PREDICTED: hypothetical protein [Vitis vinifera]
contig00310	gi|302143105|emb|CBI20400.3|	6e-72	unnamed protein product [Vitis vinifera]
contig00311	gi|255645608|gb|ACU23298.1|	2e-46	unknown [Glycine max]
contig00312	gi|118488557|gb|ABK96091.1|	2e-155	unknown [Populus trichocarpa]
contig00313	gi|297733680|emb|CBI14927.3|	2e-33	unnamed protein product [Vitis vinifera]
contig00314	gi|255553548|ref|XP_002517815.1|	5e-134	conserved hypothetical protein [Ricinus communis]
contig00315	gi|225469868|ref|XP_002266723.1|	0	PREDICTED: hypothetical protein [Vitis vinifera]
contig00316	gi|255548291|ref|XP_002515202.1|	2e-22	conserved hypothetical protein [Ricinus communis]
contig00318	gi|255568982|ref|XP_002525461.1|	8e-71	Thioredoxin, putative [Ricinus communis]
contig00319	gi|225423820|ref|XP_002277990.1|	5e-15	PREDICTED: hypothetical protein [Vitis vinifera]
contig00321	gi|225456205|ref|XP_002282869.1|	4e-125	PREDICTED: hypothetical protein isoform 1 [Vitis vinifera]
contig00322	gi|269996964|gb|ACZ57767.1|	0	glycerolipase A1 [Nicotiana attenuata]
contig00323	gi|304368145|gb|ADM26718.1|	2e-148	glycolate oxidase [Nicotiana benthamiana]
contig00324	gi|225463787|ref|XP_002269816.1|	1e-19	PREDICTED: hypothetical protein [Vitis vinifera]
contig00325	gi|82400150|gb|ABB72814.1|	7e-57	putative 40S ribosomal protein S8-like protein [Solanum tuberosum]
contig00326	gi|296084840|emb|CBI27722.3|	1e-27	unnamed protein product [Vitis vinifera]
contig00327	gi|225435299|ref|XP_002282306.1|	5e-78	PREDICTED: hypothetical protein [Vitis vinifera]
contig00328	gi|296085982|emb|CBI31423.3|	3e-105	unnamed protein product [Vitis vinifera]
contig00329	gi|225442092|ref|XP_002272769.1|	0	PREDICTED: hypothetical protein isoform 1 [Vitis vinifera]
contig00330	gi|90656520|gb|ABD96609.1|	4e-76	xyloglucan endotransglucosylase XET3 [Capsicum annuum]
contig00331	gi|75326538|sp|Q75VR0.1|TPC1B_TOBAC	0	RecName: Full=Two pore calcium channel protein 1B; AltName: Full=Voltage-dependent calcium channel protein TPC1B; Short=NtTPC1B
contig00332	gi|297830170|ref|XP_002882967.1|	5e-151	hypothetical protein ARALYDRAFT_479040 [Arabidopsis lyrata subsp. lyrata]
contig00333	gi|85068668|gb|ABC69414.1|	8e-92	CYP72A57 [Nicotiana tabacum]
contig00334	gi|225444339|ref|XP_002264460.1|	9e-31	PREDICTED: hypothetical protein [Vitis vinifera]
contig00335	gi|255554971|ref|XP_002518523.1|	6e-126	Pectinesterase precursor, putative [Ricinus communis]
contig00336	gi|163717541|gb|ABY40731.1|	2e-76	FERONIA receptor-like kinase [Citrus trifoliata]
contig00337	gi|296083374|emb|CBI23263.3|	8e-98	unnamed protein product [Vitis vinifera]
contig00338	gi|112443176|gb|ABI18976.1|	1e-77	nuclear-localized RNA binding protein [Capsicum annuum]
contig00340	gi|14485511|emb|CAC42086.1|	3e-151	putative peroxidase [Solanum tuberosum]
contig00341	gi|6319167|gb|AAF07192.1|AF193846_1	3e-61	branched-chain amino acid aminotransferase [Solanum tuberosum]
contig00342	gi|37625023|gb|AAQ96335.1|	2e-105	ribosomal protein L3A [Nicotiana tabacum]
contig00343	gi|40287506|gb|AAR83867.1|	2e-59	ribosomal protein L11-like protein [Capsicum annuum]
contig00344	gi|147802902|emb|CAN70740.1|	3e-128	hypothetical protein VITISV_013920 [Vitis vinifera]
contig00345	gi|225468496|ref|XP_002270328.1|	5e-47	PREDICTED: hypothetical protein [Vitis vinifera]
contig00346	gi|134105072|pdb|2O7R|A	2e-79	Chain A, Plant Carboxylesterase Aecxe1 From Actinidia Eriantha With Acyl Adduct
contig00347	gi|255541005|ref|XP_002511567.1|	2e-30	Flavonol synthase/flavanone 3-hydroxylase, putative [Ricinus communis]
contig00348	gi|171854651|dbj|BAG16515.1|	0	putative cysteine proteinase [Capsicum chinense]
contig00349	gi|224069557|ref|XP_002302998.1|	1e-15	predicted protein [Populus trichocarpa]
contig00350	gi|166919372|gb|ABZ04081.1|	0	chloroplast heat shock protein 70-2 [Ipomoea nil]
contig00351	gi|5923897|gb|AAD56405.1|AF184345_1	1e-149	ADP-glucose pyrophosphorylase large subunit [Solanum habrochaites]
contig00352	gi|217073466|gb|ACJ85098.1|	2e-80	unknown [Medicago truncatula]
contig00353	gi|224138034|ref|XP_002322713.1|	2e-119	predicted protein [Populus trichocarpa]
contig00354	gi|2492862|sp|Q40147.1|GSA_SOLLC	0	RecName: Full=Glutamate-1-semialdehyde 2,1-aminomutase, chloroplastic; Short=GSA; AltName: Full=Glutamate-1-semialdehyde aminotransferase; Short=GSA-AT; Flags: Precursor
contig00355	gi|255561142|ref|XP_002521583.1|	1e-32	sugar transporter, putative [Ricinus communis]
contig00356	gi|14423648|sp|Q9M7R0.1|ALL8_OLEEU	2e-46	RecName: Full=Calcium-binding allergen Ole e 8; AltName: Full=PCA18/PCA23; AltName: Allergen=Ole e 8
contig00358	gi|3334200|sp|O49954.1|GCSP_SOLTU	6e-42	RecName: Full=Glycine dehydrogenase [decarboxylating], mitochondrial; AltName: Full=Glycine cleavage system P protein; AltName: Full=Glycine decarboxylase; Flags: Precursor
contig00360	gi|113461|sp|P27081.1|ADT2_SOLTU	0	RecName: Full=ADP,ATP carrier protein, mitochondrial; AltName: Full=ADP/ATP translocase; AltName: Full=Adenine nucleotide translocator; Short=ANT; Flags: Precursor
contig00361	gi|83284015|gb|ABC01915.1|	1e-99	vacuolar sorting receptor protein PV72-like protein [Solanum tuberosum]
contig00362	gi|225434879|ref|XP_002283212.1|	5e-108	PREDICTED: hypothetical protein [Vitis vinifera]
contig00363	gi|224135047|ref|XP_002321970.1|	1e-23	SAUR family protein [Populus trichocarpa]
contig00364	gi|40353323|gb|AAR84424.1|	3e-38	ethylene-responsive element binding factor [Capsicum annuum]
contig00365	gi|225445595|ref|XP_002282382.1|	2e-29	PREDICTED: hypothetical protein [Vitis vinifera]
contig00366	gi|82734828|gb|ABB89735.1|	2e-83	ERD15 [Capsicum annuum]
contig00367	gi|225458167|ref|XP_002281042.1|	0	PREDICTED: hypothetical protein [Vitis vinifera]
contig00369	gi|225452887|ref|XP_002283932.1|	4e-24	PREDICTED: hypothetical protein [Vitis vinifera]
contig00372	gi|297738494|emb|CBI27739.3|	1e-09	unnamed protein product [Vitis vinifera]
contig00373	gi|62899816|sp|Q9M6A3.2|ASC1_SOLLC	1e-57	RecName: Full=Protein ASC1; AltName: Full=Alternaria stem canker resistance protein 1
contig00374	gi|62899816|sp|Q9M6A3.2|ASC1_SOLLC	3e-47	RecName: Full=Protein ASC1; AltName: Full=Alternaria stem canker resistance protein 1
contig00375	gi|81076243|gb|ABB55390.1|	4e-73	ubiquitin-conjugating enzyme E2 7-like [Solanum tuberosum]
contig00376	gi|16797908|gb|AAL29212.1|AF354454_1	0	putative acyl-CoA synthetase [Capsicum annuum]
contig00377	gi|225452887|ref|XP_002283932.1|	1e-56	PREDICTED: hypothetical protein [Vitis vinifera]
contig00378	gi|224103655|ref|XP_002313141.1|	3e-84	predicted protein [Populus trichocarpa]
contig00379	gi|224115526|ref|XP_002332156.1|	6e-100	predicted protein [Populus trichocarpa]
contig00380	gi|225424736|ref|XP_002266139.1|	4e-64	PREDICTED: hypothetical protein [Vitis vinifera]
contig00381	gi|284437902|gb|ADB85572.1|	0	GDP-L-galactose phosphorylase [Actinidia deliciosa]
contig00382	gi|224141911|ref|XP_002324304.1|	4e-36	predicted protein [Populus trichocarpa]
contig00383	gi|225457075|ref|XP_002283132.1|	0	PREDICTED: hypothetical protein [Vitis vinifera]
contig00384	gi|297823915|ref|XP_002879840.1|	1e-36	hypothetical protein ARALYDRAFT_483043 [Arabidopsis lyrata subsp. lyrata]
contig00385	gi|255564072|ref|XP_002523034.1|	2e-24	conserved hypothetical protein [Ricinus communis]
contig00386	gi|224131316|ref|XP_002321054.1|	0	predicted protein [Populus trichocarpa]
contig00387	gi|224117268|ref|XP_002331738.1|	4e-49	predicted protein [Populus trichocarpa]
contig00388	gi|255540025|ref|XP_002511077.1|	3e-117	conserved hypothetical protein [Ricinus communis]
contig00389	gi|224138926|ref|XP_002322936.1|	4e-55	predicted protein [Populus trichocarpa]
contig00390	gi|147787358|emb|CAN64632.1|	1e-41	hypothetical protein VITISV_040993 [Vitis vinifera]
contig00391	gi|157679146|dbj|BAF80452.1|	7e-27	DC1 domain containing protein [Nicotiana tabacum]
contig00392	gi|255548772|ref|XP_002515442.1|	1e-129	ccr4-associated factor, putative [Ricinus communis]
contig00395	gi|225424683|ref|XP_002263287.1|	4e-140	PREDICTED: hypothetical protein [Vitis vinifera]
contig00396	gi|297802428|ref|XP_002869098.1|	5e-28	cyclase family protein [Arabidopsis lyrata subsp. lyrata]
contig00398	gi|255631064|gb|ACU15896.1|	7e-46	unknown [Glycine max]
contig00399	gi|297742601|emb|CBI34750.3|	2e-45	unnamed protein product [Vitis vinifera]
contig00400	gi|225470467|ref|XP_002263088.1|	7e-12	PREDICTED: hypothetical protein [Vitis vinifera]
contig00401	gi|585273|sp|Q08276.1|HSP7M_SOLTU	7e-150	RecName: Full=Heat shock 70 kDa protein, mitochondrial; Flags: Precursor
contig00402	gi|416652|sp|Q03666.1|GSTX4_TOBAC	2e-73	RecName: Full=Probable glutathione S-transferase; AltName: Full=Auxin-induced protein PCNT107
contig00404	gi|225462886|ref|XP_002263219.1|	2e-127	PREDICTED: hypothetical protein [Vitis vinifera]
contig00407	gi|225436583|ref|XP_002274972.1|	1e-61	PREDICTED: hypothetical protein [Vitis vinifera]
contig00408	gi|255581746|ref|XP_002531675.1|	2e-83	poly-A binding protein, putative [Ricinus communis]
contig00409	gi|224123818|ref|XP_002330216.1|	9e-138	predicted protein [Populus trichocarpa]
contig00410	gi|225458678|ref|XP_002284923.1|	0	PREDICTED: hypothetical protein [Vitis vinifera]
contig00411	gi|193290660|gb|ACF17638.1|	8e-155	putative ketol-acid reductoisomerase [Capsicum annuum]
contig00412	gi|310892562|gb|ADP37423.1|	3e-12	ethylene-responsive-element-binding factor 8 [Petunia x hybrida]
contig00413	gi|48209875|gb|AAT40481.1|	0	putative protein kinase [Solanum demissum]
contig00414	gi|224077518|ref|XP_002305283.1|	4e-81	predicted protein [Populus trichocarpa]
contig00415	gi|68449770|gb|AAY97872.1|	8e-156	ACI14 [Solanum lycopersicum]
contig00417	gi|40287554|gb|AAR83891.1|	3e-82	ubiquitin-conjugating enzyme 8 [Capsicum annuum]
contig00418	gi|224105539|ref|XP_002313848.1|	7e-35	predicted protein [Populus trichocarpa]
contig00419	gi|258546336|dbj|BAI39595.1|	0	protein phosphatase 2C ABI2 homolog [Solanum lycopersicum]
contig00421	gi|60752251|gb|AAX36074.1|	2e-124	non-intrinsic ABC protein [Nicotiana benthamiana]
contig00422	gi|225443405|ref|XP_002267442.1|	2e-83	PREDICTED: hypothetical protein [Vitis vinifera]
contig00423	gi|224118862|ref|XP_002317925.1|	5e-70	predicted protein [Populus trichocarpa]
contig00424	gi|38350581|gb|AAR18403.1|	5e-120	serine acetyltransferase [Nicotiana plumbaginifolia]
contig00426	gi|225442709|ref|XP_002284872.1|	2e-102	PREDICTED: hypothetical protein [Vitis vinifera]
contig00427	gi|297736096|emb|CBI24134.3|	2e-57	unnamed protein product [Vitis vinifera]
contig00428	gi|115794|sp|P27489.1|CB23_SOLLC	1e-141	RecName: Full=Chlorophyll a-b binding protein 13, chloroplastic; AltName: Full=LHCII type III CAB-13; Flags: Precursor
contig00429	gi|225462562|ref|XP_002268058.1|	3e-66	PREDICTED: hypothetical protein [Vitis vinifera]
contig00430	gi|255540911|ref|XP_002511520.1|	1e-54	conserved hypothetical protein [Ricinus communis]
contig00432	gi|94958151|gb|ABF47216.1|	1e-180	cathepsin B [Nicotiana benthamiana]
contig00433	gi|255561238|ref|XP_002521630.1|	2e-57	F-box and wd40 domain protein, putative [Ricinus communis]
contig00435	gi|1495804|emb|CAA65269.1|	3e-78	13-lipoxygenase [Solanum tuberosum]
contig00436	gi|14548096|sp|Q9LW96.1|INO1_TOBAC	0	RecName: Full=Inositol-3-phosphate synthase; Short=MIP synthase; AltName: Full=Myo-inositol-1-phosphate synthase; Short=IPS; Short=MI-1-P synthase
contig00437	gi|40287468|gb|AAR83848.1|	5e-20	ribosomal protein PETRP [Capsicum annuum]
contig00438	gi|225428800|ref|XP_002282141.1|	5e-19	PREDICTED: hypothetical protein [Vitis vinifera]
contig00439	gi|225427794|ref|XP_002269363.1|	1e-119	PREDICTED: hypothetical protein [Vitis vinifera]
contig00440	gi|4760596|dbj|BAA77358.1|	1e-71	DNA-binding protein NtWRKY3 [Nicotiana tabacum]
contig00441	gi|296080872|emb|CBI18801.3|	1e-139	unnamed protein product [Vitis vinifera]
contig00442	gi|76160992|gb|ABA40459.1|	4e-172	NADPH quinone oxidoreductase-like protein [Solanum tuberosum]
contig00443	gi|61105047|gb|AAX38303.1|	1e-52	receptor-like protein kinase [Solanum habrochaites]
contig00444	gi|297738007|emb|CBI27208.3|	4e-32	unnamed protein product [Vitis vinifera]
contig00445	gi|255567166|ref|XP_002524564.1|	0	Endosomal P24A protein precursor, putative [Ricinus communis]
contig00446	gi|23507177|gb|AAN38002.1|	6e-65	LEA1-like protein [Capsicum annuum]
contig00447	gi|75291821|sp|Q6R567.1|RMA1_CAPAN	7e-122	RecName: Full=E3 ubiquitin-protein ligase RMA1H1; AltName: Full=Protein RING membrane-anchor 1 homolog 1
contig00449	gi|255566995|ref|XP_002524480.1|	0	oligopeptide transporter, putative [Ricinus communis]
contig00450	gi|85068668|gb|ABC69414.1|	0	CYP72A57 [Nicotiana tabacum]
contig00452	gi|82623367|gb|ABB87098.1|	3e-46	hypothetical protein [Solanum tuberosum]
contig00453	gi|212274307|ref|NP_001130846.1|	1e-36	hypothetical protein LOC100191950 [Zea mays]
contig00454	gi|225465451|ref|XP_002266369.1|	6e-104	PREDICTED: hypothetical protein isoform 2 [Vitis vinifera]
contig00455	gi|186200763|dbj|BAG30908.1|	7e-151	ACC oxidase [Capsicum chinense]
contig00458	gi|85068684|gb|ABC69422.1|	2e-66	CYP72A58 [Nicotiana tabacum]
contig00461	gi|224138034|ref|XP_002322713.1|	2e-119	predicted protein [Populus trichocarpa]
contig00462	gi|297746269|emb|CBI16325.3|	5e-92	unnamed protein product [Vitis vinifera]
contig00463	gi|255587675|ref|XP_002534352.1|	2e-107	GTP cyclohydrolase II, putative [Ricinus communis]
contig00464	gi|297737737|emb|CBI26938.3|	0	unnamed protein product [Vitis vinifera]
contig00465	gi|224072345|ref|XP_002303695.1|	4e-40	predicted protein [Populus trichocarpa]
contig00467	gi|77416965|gb|ABA81878.1|	2e-82	rieske iron-sulfur protein-like [Solanum tuberosum]
contig00468	gi|224087843|ref|XP_002308246.1|	1e-52	predicted protein [Populus trichocarpa]
contig00469	gi|225459742|ref|XP_002285895.1|	1e-156	PREDICTED: hypothetical protein [Vitis vinifera]
contig00470	gi|30268668|dbj|BAC76005.1|	0	RelA-SpoT like protein RSH4 [Nicotiana tabacum]
contig00471	gi|38154489|gb|AAR12195.1|	2e-22	molecular chaperone Hsp90-1 [Solanum lycopersicum]
contig00472	gi|225454328|ref|XP_002277525.1|	1e-85	PREDICTED: hypothetical protein [Vitis vinifera]
contig00473	gi|34978964|gb|AAQ83691.1|	8e-126	C-4 sterol methyl oxidase 1 [Nicotiana benthamiana]
contig00475	gi|18654278|gb|AAL77575.1|L46847_1	1e-151	dehydroquinate synthase [Solanum lycopersicum]
contig00476	gi|225434168|ref|XP_002275170.1|	1e-170	PREDICTED: hypothetical protein [Vitis vinifera]
contig00477	gi|56542455|gb|AAV92892.1|	8e-32	Avr9/Cf-9 rapidly elicited protein 36 [Nicotiana tabacum]
contig00478	gi|1495804|emb|CAA65269.1|	3e-77	13-lipoxygenase [Solanum tuberosum]
contig00479	gi|224091367|ref|XP_002309235.1|	3e-24	predicted protein [Populus trichocarpa]
contig00480	gi|225452942|ref|XP_002278983.1|	2e-31	PREDICTED: hypothetical protein [Vitis vinifera]
contig00481	gi|255546211|ref|XP_002514165.1|	2e-25	protein with unknown function [Ricinus communis]
contig00483	gi|255630897|gb|ACU15811.1|	7e-86	unknown [Glycine max]
contig00484	gi|224089128|ref|XP_002308642.1|	0	beta-ketoacyl-coa synthase family protein [Populus trichocarpa]
contig00485	gi|121308607|dbj|BAF43699.1|	3e-85	PERK1-like protein kinase [Nicotiana tabacum]
contig00486	gi|225424779|ref|XP_002269424.1|	9e-59	PREDICTED: hypothetical protein [Vitis vinifera]
contig00487	gi|166203325|gb|ABY84671.1|	3e-79	ribonuclease E [Solanum lycopersicum]
contig00489	gi|225441779|ref|XP_002283552.1|	0	PREDICTED: hypothetical protein isoform 1 [Vitis vinifera]
contig00490	gi|115474831|ref|NP_001061012.1|	4e-24	Os08g0154000 [Oryza sativa Japonica Group]
contig00491	gi|729623|sp|Q03685.1|BIP5_TOBAC	1e-172	RecName: Full=Luminal-binding protein 5; Short=BiP 5; AltName: Full=78 kDa glucose-regulated protein homolog 5; Short=GRP-78-5; Flags: Precursor
contig00492	gi|224125136|ref|XP_002329902.1|	2e-174	predicted protein [Populus trichocarpa]
contig00493	gi|224132452|ref|XP_002328277.1|	4e-102	predicted protein [Populus trichocarpa]
contig00494	gi|147775589|emb|CAN60648.1|	2e-20	hypothetical protein VITISV_033947 [Vitis vinifera]
contig00495	gi|224119604|ref|XP_002331201.1|	7e-76	predicted protein [Populus trichocarpa]
contig00496	gi|397555|emb|CAA43841.1|	6e-53	photosystem I psaH protein [Nicotiana sylvestris]
contig00497	gi|297737366|emb|CBI26567.3|	4e-89	unnamed protein product [Vitis vinifera]
contig00498	gi|255548768|ref|XP_002515440.1|	0	chaperone clpb, putative [Ricinus communis]
contig00499	gi|24370975|emb|CAA70968.2|	0	amino acid transporter [Solanum tuberosum]
contig00501	gi|225468075|ref|XP_002263920.1|	1e-90	PREDICTED: similar to oligopeptide transporter OPT family protein, partial [Vitis vinifera]
contig00502	gi|58200405|gb|AAW66458.1|	2e-34	Fas-associated factor 1-like protein [Capsicum annuum]
contig00503	gi|58200405|gb|AAW66458.1|	3e-46	Fas-associated factor 1-like protein [Capsicum annuum]
contig00504	gi|225464826|ref|XP_002272164.1|	6e-42	PREDICTED: hypothetical protein [Vitis vinifera]
contig00505	gi|77999245|gb|ABB16969.1|	2e-164	unknown [Solanum tuberosum]
contig00507	gi|225424564|ref|XP_002285352.1|	1e-152	PREDICTED: hypothetical protein [Vitis vinifera]
contig00508	gi|68449762|gb|AAY97868.1|	8e-55	cytoplasmic ribosomal protein S13 [Solanum lycopersicum]
contig00509	gi|255574637|ref|XP_002528228.1|	1e-54	ubiquitin-protein ligase, putative [Ricinus communis]
contig00510	gi|1587206|prf||2206327A	4e-114	T complex protein
contig00511	gi|255570871|ref|XP_002526387.1|	6e-93	conserved hypothetical protein [Ricinus communis]
contig00512	gi|21553516|gb|AAM62609.1|	4e-43	unknown [Arabidopsis thaliana]
contig00513	gi|32454714|gb|AAP83138.1|	0	lipoxygenase [Nicotiana attenuata]
contig00514	gi|34761800|gb|AAQ82053.1|	2e-81	verticillium wilt disease resistance protein precursor [Solanum torvum]
contig00515	gi|225462642|ref|XP_002267281.1|	2e-158	PREDICTED: hypothetical protein [Vitis vinifera]
contig00516	gi|224087806|ref|XP_002308234.1|	1e-08	predicted protein [Populus trichocarpa]
contig00518	gi|225462170|ref|XP_002267478.1|	5e-45	PREDICTED: hypothetical protein [Vitis vinifera]
contig00519	gi|225448245|ref|XP_002272705.1|	3e-91	PREDICTED: hypothetical protein [Vitis vinifera]
contig00520	gi|224082344|ref|XP_002306654.1|	3e-101	predicted protein [Populus trichocarpa]
contig00522	gi|12003402|gb|AAG43558.1|AF211540_1	1e-32	Avr9/Cf-9 rapidly elicited protein 75 [Nicotiana tabacum]
contig00523	gi|225455209|ref|XP_002270916.1|	1e-53	PREDICTED: hypothetical protein [Vitis vinifera]
contig00526	gi|76573317|gb|ABA46763.1|	1e-62	unknown [Solanum tuberosum]
contig00527	gi|224129990|ref|XP_002320721.1|	1e-29	predicted protein [Populus trichocarpa]
contig00528	gi|225458085|ref|XP_002280655.1|	5e-164	PREDICTED: hypothetical protein [Vitis vinifera]
contig00529	gi|225430559|ref|XP_002262813.1|	9e-52	PREDICTED: hypothetical protein [Vitis vinifera]
contig00531	gi|255548449|ref|XP_002515281.1|	7e-88	conserved hypothetical protein [Ricinus communis]
contig00532	gi|298204425|emb|CBI16905.3|	4e-09	unnamed protein product [Vitis vinifera]
contig00533	gi|33413303|emb|CAE22480.1|	3e-90	superoxide dismutase [Fe] [Solanum lycopersicum]
contig00534	gi|117970379|dbj|BAF36749.1|	2e-17	telomere binding protein [Solanum lycopersicum]
contig00535	gi|584779|sp|P37822.1|AROG_SOLTU	0	RecName: Full=Phospho-2-dehydro-3-deoxyheptonate aldolase 2, chloroplastic; AltName: Full=3-deoxy-D-arabino-heptulosonate 7-phosphate synthase 2; AltName: Full=DAHP synthase 2; AltName: Full=Phospho-2-keto-3-deoxyheptonate aldolase 2; Flags: Precursor
contig00536	gi|297742490|emb|CBI34639.3|	6e-102	unnamed protein product [Vitis vinifera]
contig00537	gi|255559629|ref|XP_002520834.1|	4e-27	oligopeptide transporter, putative [Ricinus communis]
contig00538	gi|224115158|ref|XP_002316957.1|	1e-43	predicted protein [Populus trichocarpa]
contig00539	gi|225434024|ref|XP_002272610.1|	9e-45	PREDICTED: hypothetical protein [Vitis vinifera]
contig00540	gi|15231844|ref|NP_188056.1|	1e-67	diaminopimelate decarboxylase, putative / DAP carboxylase, putative [Arabidopsis thaliana]
contig00541	gi|77999303|gb|ABB16998.1|	2e-114	proteasome-like protein alpha subunit [Solanum tuberosum]
contig00543	gi|159895408|gb|ABX09988.1|	0	cullin 4 [Solanum lycopersicum]
contig00544	gi|255557973|ref|XP_002520015.1|	2e-63	guanosine-3',5'-bis(diphosphate) 3'-pyrophosphohydrolase, putative [Ricinus communis]
contig00545	gi|68299225|emb|CAJ13713.1|	6e-31	hypothetical protein [Capsicum chinense]
contig00546	gi|255637950|gb|ACU19291.1|	2e-70	unknown [Glycine max]
contig00547	gi|296081249|emb|CBI17993.3|	2e-30	unnamed protein product [Vitis vinifera]
contig00548	gi|118487414|gb|ABK95535.1|	3e-74	unknown [Populus trichocarpa]
contig00549	gi|255555933|ref|XP_002519002.1|	0	phosphoribulose kinase, putative [Ricinus communis]
contig00550	gi|255577608|ref|XP_002529681.1|	3e-14	Protein C3orf26, putative [Ricinus communis]
contig00551	gi|225463033|ref|XP_002267199.1|	4e-145	PREDICTED: hypothetical protein [Vitis vinifera]
contig00552	gi|186695438|gb|ACC86850.1|	9e-70	gamma-glutamylhydrolase 2 [Solanum lycopersicum]
contig00553	gi|6009909|dbj|BAA85117.1|	1e-38	histone H2A-like protein [Solanum melongena]
contig00554	gi|211906494|gb|ACJ11740.1|	0	heat shock protein 70 [Gossypium hirsutum]
contig00555	gi|156628058|gb|ABU88982.1|	2e-41	phospholipid/glycerol acyltransferase [Helianthus annuus]
contig00558	gi|255539487|ref|XP_002510808.1|	3e-63	steroid binding protein, putative [Ricinus communis]
contig00559	gi|296089933|emb|CBI39752.3|	6e-43	unnamed protein product [Vitis vinifera]
contig00560	gi|296088447|emb|CBI37438.3|	9e-25	unnamed protein product [Vitis vinifera]
contig00561	gi|4966346|gb|AAD34677.1|AC006341_5	3e-47	Contains two PF|01344 Kelch motif domains [Arabidopsis thaliana]
contig00562	gi|297735064|emb|CBI17426.3|	9e-67	unnamed protein product [Vitis vinifera]
contig00563	gi|1169586|sp|P46276.1|F16P2_SOLTU	1e-125	RecName: Full=Fructose-1,6-bisphosphatase, cytosolic; Short=FBPase; AltName: Full=CY-F1; AltName: Full=D-fructose-1,6-bisphosphate 1-phosphohydrolase
contig00566	gi|1169586|sp|P46276.1|F16P2_SOLTU	1e-21	RecName: Full=Fructose-1,6-bisphosphatase, cytosolic; Short=FBPase; AltName: Full=CY-F1; AltName: Full=D-fructose-1,6-bisphosphate 1-phosphohydrolase
contig00567	gi|224122002|ref|XP_002318726.1|	0	predicted protein [Populus trichocarpa]
contig00568	gi|257815409|gb|ACV70033.1|	5e-77	3-ketoacyl CoA thiolase 2 [Petunia x hybrida]
contig00570	gi|255630998|gb|ACU15863.1|	5e-67	unknown [Glycine max]
contig00571	gi|9759398|dbj|BAB09853.1|	6e-44	ER66 protein-like [Arabidopsis thaliana]
contig00572	gi|224102573|ref|XP_002312730.1|	7e-31	predicted protein [Populus trichocarpa]
contig00573	gi|255581533|ref|XP_002531572.1|	2e-10	conserved hypothetical protein [Ricinus communis]
contig00574	gi|85068594|gb|ABC69377.1|	0	CYP81B2v2 [Nicotiana tabacum]
contig00575	gi|225468063|ref|XP_002263651.1|	3e-118	PREDICTED: hypothetical protein [Vitis vinifera]
contig00576	gi|225464621|ref|XP_002274287.1|	9e-12	PREDICTED: hypothetical protein [Vitis vinifera]
contig00577	gi|267196|sp|Q00775.1|SSG1_SOLTU	6e-83	RecName: Full=Granule-bound starch synthase 1, chloroplastic/amyloplastic; AltName: Full=Granule-bound starch synthase I; Short=GBSS-I; Flags: Precursor
contig00578	gi|255556864|ref|XP_002519465.1|	2e-73	conserved hypothetical protein [Ricinus communis]
contig00580	gi|283971022|gb|AAT68188.2|	0	carotenoid cleavage dioxygenase 1B [Solanum lycopersicum]
contig00581	gi|225433483|ref|XP_002264429.1|	2e-32	PREDICTED: hypothetical protein [Vitis vinifera]
contig00582	gi|113205231|gb|AAT39303.2|	4e-61	Myosin heavy chain-like protein, putative [Solanum demissum]
contig00583	gi|255552438|ref|XP_002517263.1|	1e-15	conserved hypothetical protein [Ricinus communis]
contig00584	gi|224121022|ref|XP_002330884.1|	4e-91	predicted protein [Populus trichocarpa]
contig00586	gi|225455876|ref|XP_002275164.1|	2e-148	PREDICTED: hypothetical protein [Vitis vinifera]
contig00587	gi|302141936|emb|CBI19139.3|	3e-105	unnamed protein product [Vitis vinifera]
contig00588	gi|3550663|emb|CAA07638.1|	2e-56	w-3 desaturase [Solanum tuberosum]
contig00589	gi|82623435|gb|ABB87132.1|	2e-30	translocon-associated protein beta family protein-like [Solanum tuberosum]
contig00591	gi|33186655|gb|AAP97497.1|	1e-137	cellulose synthase [Solanum tuberosum]
contig00592	gi|225462630|ref|XP_002266430.1|	5e-35	PREDICTED: hypothetical protein [Vitis vinifera]
contig00593	gi|255545806|ref|XP_002513963.1|	6e-82	conserved hypothetical protein [Ricinus communis]
contig00595	gi|197725474|gb|ACH72969.1|	7e-41	major latex-like protein [Panax ginseng]
contig00596	gi|78191426|gb|ABB29934.1|	6e-25	acidic ribosomal protein P1a-like [Solanum tuberosum]
contig00597	gi|225426905|ref|XP_002263860.1|	8e-96	PREDICTED: hypothetical protein [Vitis vinifera]
contig00598	gi|225450427|ref|XP_002276198.1|	1e-24	PREDICTED: hypothetical protein [Vitis vinifera]
contig00599	gi|147857536|emb|CAN80381.1|	2e-81	hypothetical protein VITISV_015320 [Vitis vinifera]
contig00601	gi|14484938|gb|AAK62821.1|AF332960_1	3e-149	auxin-regulated dual specificity cytosolic kinase [Solanum lycopersicum]
contig00602	gi|225455716|ref|XP_002267092.1|	8e-68	PREDICTED: hypothetical protein [Vitis vinifera]
contig00603	gi|312231980|gb|ADQ53451.1|	2e-68	plastid thioredoxin F precursor [Nicotiana tabacum]
contig00604	gi|255553993|ref|XP_002518037.1|	0	Phosphoenolpyruvate carboxylase, putative [Ricinus communis]
contig00605	gi|147832747|emb|CAN61677.1|	7e-11	hypothetical protein VITISV_018326 [Vitis vinifera]
contig00606	gi|296088894|emb|CBI38443.3|	1e-92	unnamed protein product [Vitis vinifera]
contig00608	gi|166714353|gb|ABY87944.1|	1e-162	phosphoenolpyruvate carboxylase [Arachis hypogaea]
contig00609	gi|76573349|gb|ABA46779.1|	4e-75	meloidogyne-induced giant cell protein-like protein [Solanum tuberosum]
contig00610	gi|225443843|ref|XP_002267261.1|	3e-114	PREDICTED: hypothetical protein [Vitis vinifera]
contig00611	gi|225445254|ref|XP_002281040.1|	1e-45	PREDICTED: hypothetical protein [Vitis vinifera]
contig00612	gi|225436571|ref|XP_002278600.1|	1e-84	PREDICTED: hypothetical protein [Vitis vinifera]
contig00613	gi|255572154|ref|XP_002527017.1|	5e-36	wall-associated kinase, putative [Ricinus communis]
contig00614	gi|156070764|gb|ABU45179.1|	3e-98	unknown [Solanum melongena]
contig00615	gi|255570434|ref|XP_002526176.1|	3e-98	Thylakoid lumenal 29.8 kDa protein, chloroplast precursor, putative [Ricinus communis]
contig00616	gi|15289760|dbj|BAB63464.1|	1e-118	calcium dependent protein kinase [Solanum tuberosum]
contig00618	gi|224130382|ref|XP_002320823.1|	2e-48	predicted protein [Populus trichocarpa]
contig00619	gi|89474462|gb|ABD72958.1|	0	GRAS1 [Solanum lycopersicum]
contig00620	gi|224142113|ref|XP_002324403.1|	2e-91	predicted protein [Populus trichocarpa]
contig00621	gi|225448375|ref|XP_002271131.1|	2e-126	PREDICTED: hypothetical protein [Vitis vinifera]
contig00622	gi|29469000|gb|AAO43182.1|	4e-81	peptide methionine sulfoxide reductase [Gossypium barbadense]
contig00623	gi|24745931|dbj|BAC23046.1|	6e-143	putative allantoinase [Solanum tuberosum]
contig00625	gi|56562183|emb|CAH60894.1|	3e-172	malate dehydrogenase [Solanum lycopersicum]
contig00626	gi|225452173|ref|XP_002270738.1|	1e-36	PREDICTED: hypothetical protein [Vitis vinifera]
contig00627	gi|4539543|emb|CAB39974.1|	3e-174	glyceraldehyde-3-phosphate dehydrogenase [Nicotiana tabacum]
contig00628	gi|225426819|ref|XP_002283139.1|	1e-35	PREDICTED: hypothetical protein [Vitis vinifera]
contig00629	gi|255562045|ref|XP_002522031.1|	0	o-linked n-acetylglucosamine transferase, ogt, putative [Ricinus communis]
contig00630	gi|225444353|ref|XP_002264678.1|	6e-31	PREDICTED: hypothetical protein [Vitis vinifera]
contig00631	gi|225436293|ref|XP_002265741.1|	2e-65	PREDICTED: hypothetical protein [Vitis vinifera]
contig00632	gi|224105299|ref|XP_002313759.1|	7e-44	global transcription factor group [Populus trichocarpa]
contig00633	gi|266944|sp|P29766.1|RL8_SOLLC	6e-86	RecName: Full=60S ribosomal protein L8; AltName: Full=L2; AltName: Full=Ribosomal protein TL2
contig00634	gi|77176889|gb|ABA64550.1|	3e-62	expansin-like protein precursor [Solanum lycopersicum]
contig00635	gi|302760007|ref|XP_002963426.1|	9e-52	ubiquitin-conjugating enzyme 28, E2 [Selaginella moellendorffii]
contig00637	gi|45433319|emb|CAD27463.1|	1e-39	nucleosome assembly protein 1-like protein 4 [Nicotiana tabacum]
contig00638	gi|20563|emb|CAA78386.1|	1e-73	protein 1 [Petunia x hybrida]
contig00639	gi|222822659|gb|ACM68442.1|	5e-44	stress-associated protein 5 [Solanum lycopersicum]
contig00640	gi|224054073|ref|XP_002298091.1|	2e-105	predicted protein [Populus trichocarpa]
contig00641	gi|224121216|ref|XP_002330772.1|	3e-132	predicted protein [Populus trichocarpa]
contig00642	gi|9652289|gb|AAF91469.1|	2e-35	putative vacuolar proton ATPase subunit E [Solanum lycopersicum]
contig00643	gi|4325041|gb|AAD17230.1|	6e-68	FtsH-like protein Pftf precursor [Nicotiana tabacum]
contig00644	gi|3808101|emb|CAA09935.1|	2e-74	chloroplast protease [Capsicum annuum]
contig00645	gi|225433017|ref|XP_002284642.1|	1e-124	PREDICTED: hypothetical protein [Vitis vinifera]
contig00646	gi|86558918|gb|ABD03942.1|	1e-149	urate oxidase [Solanum tuberosum]
contig00647	gi|255541620|ref|XP_002511874.1|	0	Sialin, putative [Ricinus communis]
contig00648	gi|297735857|emb|CBI18611.3|	3e-110	unnamed protein product [Vitis vinifera]
contig00649	gi|46401440|gb|AAS92268.1|	2e-60	early light inducible protein [Solanum lycopersicum]
contig00650	gi|297735048|emb|CBI17410.3|	2e-137	unnamed protein product [Vitis vinifera]
contig00651	gi|224112076|ref|XP_002316075.1|	3e-39	predicted protein [Populus trichocarpa]
contig00652	gi|4008006|gb|AAC95351.1|	3e-41	receptor-like protein kinase [Arabidopsis thaliana]
contig00653	gi|255589962|ref|XP_002535139.1|	5e-12	conserved hypothetical protein [Ricinus communis]
contig00654	gi|225434502|ref|XP_002275617.1|	0	PREDICTED: hypothetical protein [Vitis vinifera]
contig00655	gi|255640989|gb|ACU20774.1|	3e-52	unknown [Glycine max]
contig00656	gi|19275|emb|CAA78112.1|	2e-55	unnamed protein product [Solanum lycopersicum]
contig00657	gi|225462868|ref|XP_002270647.1|	1e-45	PREDICTED: hypothetical protein [Vitis vinifera]
contig00658	gi|587564|emb|CAA56519.1|	1e-100	mitochondrial processing peptidase [Solanum tuberosum]
contig00659	gi|255537217|ref|XP_002509675.1|	2e-94	conserved hypothetical protein [Ricinus communis]
contig00661	gi|18394229|ref|NP_563971.1|	5e-38	MBD10; DNA binding / methyl-CpG binding [Arabidopsis thaliana]
contig00662	gi|302143790|emb|CBI22651.3|	3e-51	unnamed protein product [Vitis vinifera]
contig00663	gi|297737338|emb|CBI26539.3|	2e-90	unnamed protein product [Vitis vinifera]
contig00665	gi|290793111|gb|ADD63989.1|	0	nitric oxide synthase-associated protein I [Solanum tuberosum]
contig00666	gi|147791954|emb|CAN75238.1|	6e-174	hypothetical protein VITISV_014204 [Vitis vinifera]
contig00667	gi|297746102|emb|CBI16158.3|	8e-08	unnamed protein product [Vitis vinifera]
contig00668	gi|255557303|ref|XP_002519682.1|	2e-50	Calcyclin-binding protein, putative [Ricinus communis]
contig00669	gi|255546525|ref|XP_002514322.1|	1e-07	conserved hypothetical protein [Ricinus communis]
contig00671	gi|76161012|gb|ABA40469.1|	4e-30	60S ribosomal protein L21-like protein [Solanum tuberosum]
contig00672	gi|224092498|ref|XP_002309635.1|	1e-17	predicted protein [Populus trichocarpa]
contig00673	gi|255540269|ref|XP_002511199.1|	6e-93	conserved hypothetical protein [Ricinus communis]
contig00674	gi|225449042|ref|XP_002273746.1|	3e-105	PREDICTED: hypothetical protein [Vitis vinifera]
contig00675	gi|577066|emb|CAA58003.1|	1e-155	xyloglucan endo-transglycosylase [Solanum lycopersicum]
contig00676	gi|82796372|gb|ABB91778.1|	8e-42	cathepsin L [Hymeniacidon perlevis]
contig00677	gi|28273096|dbj|BAC56914.1|	6e-35	nitrate transporter [Nicotiana tabacum]
contig00678	gi|4927284|gb|AAD33072.1|AF149251_1	1e-176	secretory peroxidase [Nicotiana tabacum]
contig00679	gi|224142327|ref|XP_002324510.1|	6e-171	predicted protein [Populus trichocarpa]
contig00680	gi|88175353|gb|ABD39695.1|	3e-98	fibrillin 8 [Coffea canephora]
contig00681	gi|255538504|ref|XP_002510317.1|	1e-36	F-box and wd40 domain protein, putative [Ricinus communis]
contig00682	gi|297744733|emb|CBI37995.3|	4e-63	unnamed protein product [Vitis vinifera]
contig00683	gi|224129676|ref|XP_002328775.1|	6e-52	predicted protein [Populus trichocarpa]
contig00684	gi|225445140|ref|XP_002280611.1|	2e-128	PREDICTED: hypothetical protein [Vitis vinifera]
contig00685	gi|283825505|gb|ADB43258.1|	6e-129	alcohol dehydrogenase class III [Solanum lycopersicum]
contig00686	gi|40353323|gb|AAR84424.1|	3e-34	ethylene-responsive element binding factor [Capsicum annuum]
contig00687	gi|255635916|gb|ACU18305.1|	3e-139	unknown [Glycine max]
contig00688	gi|82400162|gb|ABB72820.1|	9e-115	oligouridylate binding protein-like protein [Solanum tuberosum]
contig00690	gi|118484915|gb|ABK94323.1|	6e-87	unknown [Populus trichocarpa]
contig00691	gi|1486472|emb|CAA68164.1|	3e-126	oxoglutarate malate translocator [Solanum tuberosum]
contig00692	gi|255536795|ref|XP_002509464.1|	0	eukaryotic translation initiation factor 3 subunit, putative [Ricinus communis]
contig00693	gi|164551336|gb|ABY60887.1|	1e-174	carotenoid cleavage dioxygenase 4 [Osmanthus fragrans]
contig00694	gi|164551336|gb|ABY60887.1|	1e-44	carotenoid cleavage dioxygenase 4 [Osmanthus fragrans]
contig00695	gi|224088842|ref|XP_002308564.1|	2e-88	predicted protein [Populus trichocarpa]
contig00697	gi|255545972|ref|XP_002514046.1|	1e-56	conserved hypothetical protein [Ricinus communis]
contig00698	gi|255543701|ref|XP_002512913.1|	7e-51	conserved hypothetical protein [Ricinus communis]
contig00699	gi|224137640|ref|XP_002327176.1|	3e-62	f-box family protein [Populus trichocarpa]
contig00700	gi|255570521|ref|XP_002526218.1|	2e-52	serine/threonine protein kinase, putative [Ricinus communis]
contig00701	gi|461450|sp|P33491.1|ABP2_TOBAC	4e-07	RecName: Full=Auxin-binding protein T92; Short=ABP; Flags: Precursor
contig00702	gi|225442591|ref|XP_002284418.1|	5e-06	PREDICTED: hypothetical protein [Vitis vinifera]
contig00703	gi|255585533|ref|XP_002533457.1|	5e-37	conserved hypothetical protein [Ricinus communis]
contig00704	gi|256542214|dbj|BAH98060.1|	3e-95	galactinol synthase [Solanum lycopersicum]
contig00705	gi|146747227|gb|ABQ44212.1|	2e-66	galactinol synthase [Capsicum annuum]
contig00706	gi|225435860|ref|XP_002263423.1|	3e-155	PREDICTED: hypothetical protein [Vitis vinifera]
contig00707	gi|145340161|ref|NP_193046.2|	2e-29	zinc finger (C3HC4-type RING finger) family protein [Arabidopsis thaliana]
contig00708	gi|255554412|ref|XP_002518245.1|	3e-65	fkbp-rapamycin associated protein, putative [Ricinus communis]
contig00709	gi|296089940|emb|CBI39759.3|	4e-125	unnamed protein product [Vitis vinifera]
contig00710	gi|171986594|gb|ACB59277.1|	4e-14	ARID/BRIGHT DNA binding domain containing protein [Lotus japonicus]
contig00711	gi|255571792|ref|XP_002526839.1|	4e-106	protein with unknown function [Ricinus communis]
contig00714	gi|225436225|ref|XP_002273726.1|	2e-10	PREDICTED: hypothetical protein [Vitis vinifera]
contig00715	gi|255586905|ref|XP_002534057.1|	5e-82	amino acid transporter, putative [Ricinus communis]
contig00717	gi|224062756|ref|XP_002300884.1|	2e-26	predicted protein [Populus trichocarpa]
contig00718	gi|3914467|sp|P93768.1|PSMD3_TOBAC	9e-140	RecName: Full=Probable 26S proteasome non-ATPase regulatory subunit 3; Short=26S proteasome subunit S3; AltName: Full=26S proteasome regulatory subunit RPN3; AltName: Full=Nuclear antigen 21D7
contig00719	gi|225452642|ref|XP_002281888.1|	5e-103	PREDICTED: hypothetical protein [Vitis vinifera]
contig00720	gi|209954709|dbj|BAG80545.1|	3e-17	UDP-glucose:glucosyltransferase [Lycium barbarum]
contig00721	gi|88683148|emb|CAJ77508.1|	1e-126	putative transmembrane receptor [Solanum tuberosum]
contig00722	gi|225435249|ref|XP_002284989.1|	1e-85	PREDICTED: hypothetical protein isoform 1 [Vitis vinifera]
contig00723	gi|224059070|ref|XP_002299701.1|	3e-125	predicted protein [Populus trichocarpa]
contig00724	gi|225447955|ref|XP_002269147.1|	4e-58	PREDICTED: hypothetical protein [Vitis vinifera]
contig00725	gi|60459397|gb|AAX20044.1|	1e-78	probable glutathione-S-transferase [Capsicum annuum]
contig00726	gi|225429230|ref|XP_002263595.1|	1e-24	PREDICTED: hypothetical protein [Vitis vinifera]
contig00727	gi|225455324|ref|XP_002275994.1|	1e-90	PREDICTED: hypothetical protein [Vitis vinifera]
contig00730	gi|198400319|gb|ACH87168.1|	1e-85	senescence-related protein [Camellia sinensis]
contig00733	gi|544202|sp|P36401.1|E13H_TOBAC	2e-88	RecName: Full=Glucan endo-1,3-beta-glucosidase, acidic isoform PR-Q'; AltName: Full=(1-
contig00734	gi|120661|sp|P09043.1|G3PA_TOBAC	0	RecName: Full=Glyceraldehyde-3-phosphate dehydrogenase A, chloroplastic; AltName: Full=NADP-dependent glyceraldehydephosphate dehydrogenase subunit A; Flags: Precursor
contig00735	gi|224117654|ref|XP_002331598.1|	9e-74	predicted protein [Populus trichocarpa]
contig00736	gi|68989120|dbj|BAE06227.1|	0	heat shock protein [Solanum lycopersicum]
contig00737	gi|225461193|ref|XP_002283181.1|	2e-43	PREDICTED: hypothetical protein [Vitis vinifera]
contig00738	gi|1773291|gb|AAC14577.1|	9e-66	class II small heat shock protein Le-HSP17.6 [Solanum lycopersicum]
contig00739	gi|61658204|gb|AAX49392.1|	4e-31	OLE-4 [Coffea canephora]
contig00741	gi|15241939|ref|NP_201080.1|	2e-16	band 7 family protein [Arabidopsis thaliana]
contig00742	gi|255570871|ref|XP_002526387.1|	1e-24	conserved hypothetical protein [Ricinus communis]
contig00743	gi|224077586|ref|XP_002305315.1|	5e-46	predicted protein [Populus trichocarpa]
contig00744	gi|193245812|gb|ACF17125.1|	2e-142	CER6 [Solanum tuberosum]
contig00745	gi|54397641|gb|AAV33692.1|	5e-07	Hcr9-OR3A [Solanum pimpinellifolium]
contig00746	gi|255645588|gb|ACU23288.1|	1e-47	unknown [Glycine max]
contig00747	gi|82400148|gb|ABB72813.1|	5e-28	elongation factor 1-alpha-like protein [Solanum tuberosum]
contig00748	gi|224095851|ref|XP_002310494.1|	7e-70	predicted protein [Populus trichocarpa]
contig00749	gi|585241|sp|P37218.1|H1_SOLLC	2e-07	RecName: Full=Histone H1
contig00750	gi|224119626|ref|XP_002318120.1|	4e-44	predicted protein [Populus trichocarpa]
contig00751	gi|297735002|emb|CBI17364.3|	1e-93	unnamed protein product [Vitis vinifera]
contig00752	gi|297742323|emb|CBI34472.3|	2e-72	unnamed protein product [Vitis vinifera]
contig00753	gi|110349921|emb|CAJ19274.1|	2e-09	putative pathogen-induced protein [Solanum commersonii]
contig00754	gi|255584043|ref|XP_002532766.1|	7e-156	fructose-1,6-bisphosphatase, putative [Ricinus communis]
contig00755	gi|238563983|gb|ACR46521.1|	0	chloroplast sedoheptulose-1,7-bisphosphatase [Solanum lycopersicum]
contig00756	gi|147784578|emb|CAN70485.1|	2e-35	hypothetical protein VITISV_041712 [Vitis vinifera]
contig00758	gi|255539370|ref|XP_002510750.1|	1e-88	protein with unknown function [Ricinus communis]
contig00759	gi|255552997|ref|XP_002517541.1|	5e-27	Gibberellin 20 oxidase, putative [Ricinus communis]
contig00760	gi|255582413|ref|XP_002531995.1|	1e-11	conserved hypothetical protein [Ricinus communis]
contig00762	gi|224145931|ref|XP_002325817.1|	1e-33	cellulose synthase-like protein [Populus trichocarpa]
contig00764	gi|255558011|ref|XP_002520034.1|	1e-88	protein transporter, putative [Ricinus communis]
contig00765	gi|225470910|ref|XP_002263610.1|	6e-51	PREDICTED: hypothetical protein [Vitis vinifera]
contig00766	gi|224131844|ref|XP_002328122.1|	2e-48	predicted protein [Populus trichocarpa]
contig00769	gi|22001641|sp|Q941P9.1|HBL2_SOLLC	5e-63	RecName: Full=Non-symbiotic hemoglobin 2; AltName: Full=Hb2; AltName: Full=SOLly GLB2
contig00770	gi|225436450|ref|XP_002274421.1|	4e-08	PREDICTED: hypothetical protein [Vitis vinifera]
contig00771	gi|296086178|emb|CBI31619.3|	2e-83	unnamed protein product [Vitis vinifera]
contig00772	gi|224140101|ref|XP_002323425.1|	4e-156	predicted protein [Populus trichocarpa]
contig00773	gi|255559659|ref|XP_002520849.1|	9e-55	conserved hypothetical protein [Ricinus communis]
contig00775	gi|225458579|ref|XP_002284610.1|	3e-45	PREDICTED: hypothetical protein [Vitis vinifera]
contig00776	gi|297816858|ref|XP_002876312.1|	9e-10	regulator of chromosome condensation family protein [Arabidopsis lyrata subsp. lyrata]
contig00777	gi|225450123|ref|XP_002275324.1|	1e-24	PREDICTED: similar to T6D22.8 [Vitis vinifera]
contig00778	gi|38344141|emb|CAD41861.2|	7e-58	OSJNBa0041A02.8 [Oryza sativa Japonica Group]
contig00779	gi|729668|sp|P40267.1|H1_SOLPN	2e-38	RecName: Full=Histone H1
contig00780	gi|15231775|ref|NP_190891.1|	7e-96	cell division cycle protein 48, putative / CDC48, putative [Arabidopsis thaliana]
contig00782	gi|225459044|ref|XP_002283711.1|	7e-114	PREDICTED: hypothetical protein [Vitis vinifera]
contig00783	gi|225438565|ref|XP_002276081.1|	8e-97	PREDICTED: hypothetical protein [Vitis vinifera]
contig00784	gi|11611667|gb|AAG39002.1|AF213399_1	3e-101	SLT1 protein [Nicotiana tabacum]
contig00785	gi|147768692|emb|CAN71659.1|	1e-126	hypothetical protein VITISV_016184 [Vitis vinifera]
contig00786	gi|16973465|gb|AAL32300.1|AF321984_1	0	lethal leaf spot 1-like protein [Solanum lycopersicum]
contig00787	gi|225446349|ref|XP_002274029.1|	8e-47	PREDICTED: hypothetical protein [Vitis vinifera]
contig00789	gi|224065445|ref|XP_002301821.1|	6e-13	predicted protein [Populus trichocarpa]
contig00790	gi|225459211|ref|XP_002284046.1|	2e-07	PREDICTED: hypothetical protein [Vitis vinifera]
contig00791	gi|225438569|ref|XP_002280145.1|	2e-50	PREDICTED: hypothetical protein [Vitis vinifera]
contig00792	gi|72256935|gb|AAZ67354.1|	6e-137	putative hydroxyphenylpyruvate reductase [Salvia miltiorrhiza]
contig00793	gi|225462531|ref|XP_002265446.1|	9e-07	PREDICTED: hypothetical protein [Vitis vinifera]
contig00794	gi|225426022|ref|XP_002273571.1|	0	PREDICTED: hypothetical protein [Vitis vinifera]
contig00795	gi|296081630|emb|CBI20635.3|	6e-96	unnamed protein product [Vitis vinifera]
contig00796	gi|75220933|sp|Q40161.1|GP1_SOLLC	0	RecName: Full=Polygalacturonase-1 non-catalytic subunit beta; AltName: Full=AroGP1; AltName: Full=Polygalacturonase converter; Short=PG converter; Flags: Precursor
contig00797	gi|225462531|ref|XP_002265446.1|	2e-24	PREDICTED: hypothetical protein [Vitis vinifera]
contig00798	gi|213385143|dbj|BAG84267.1|	8e-151	phenylcoumaran benzylic ether reductase [Nicotiana tabacum]
contig00799	gi|317106767|dbj|BAJ53259.1|	2e-113	JMS10C05.2 [Jatropha curcas]
contig00800	gi|225462531|ref|XP_002265446.1|	7e-23	PREDICTED: hypothetical protein [Vitis vinifera]
contig00801	gi|28949891|emb|CAD70622.1|	3e-111	1-aminocyclopropane-1-carboxylic acid oxidase [Cicer arietinum]
contig00802	gi|48210029|gb|AAT40540.1|	6e-80	kelch repeat-containing F-box family protein, putative [Solanum demissum]
contig00803	gi|225430700|ref|XP_002264259.1|	5e-156	PREDICTED: hypothetical protein [Vitis vinifera]
contig00804	gi|225461828|ref|XP_002283733.1|	9e-75	PREDICTED: hypothetical protein [Vitis vinifera]
contig00805	gi|123650|sp|P09189.1|HSP7C_PETHY	0	RecName: Full=Heat shock cognate 70 kDa protein
contig00806	gi|48209875|gb|AAT40481.1|	3e-132	putative protein kinase [Solanum demissum]
contig00807	gi|48209875|gb|AAT40481.1|	6e-72	putative protein kinase [Solanum demissum]
contig00808	gi|15220930|ref|NP_175778.1|	9e-68	RPT1A (REGULATORY PARTICLE TRIPLE-A 1A); ATPase [Arabidopsis thaliana]
contig00809	gi|297342355|gb|AAQ08324.2|	1e-09	calcium-dependent protein kinase 3 [Solanum tuberosum]
contig00810	gi|76573331|gb|ABA46770.1|	2e-96	small GTP-binding protein Sar1BNt-like protein [Solanum tuberosum]
contig00811	gi|297809813|ref|XP_002872790.1|	5e-68	S-locus lectin protein kinase family protein [Arabidopsis lyrata subsp. lyrata]
contig00812	gi|225453224|ref|XP_002263419.1|	2e-31	PREDICTED: hypothetical protein [Vitis vinifera]
contig00813	gi|255638049|gb|ACU19339.1|	3e-28	unknown [Glycine max]
contig00814	gi|255583438|ref|XP_002532478.1|	5e-127	translation initiation factor, putative [Ricinus communis]
contig00815	gi|619894|emb|CAA58594.1|	7e-156	Petunia Shaggy kinase 4 [Petunia x hybrida]
contig00816	gi|4097579|gb|AAD00116.1|	3e-95	NTGP1 [Nicotiana tabacum]
contig00817	gi|316996019|dbj|BAD83486.2|	2e-53	NADH dehydrogenase subunit 5 [Nicotiana tabacum]
contig00818	gi|226531328|ref|NP_001149177.1|	3e-42	ADP-ribosylation factor [Zea mays]
contig00819	gi|297832760|ref|XP_002884262.1|	3e-06	hypothetical protein ARALYDRAFT_896070 [Arabidopsis lyrata subsp. lyrata]
contig00820	gi|147828501|emb|CAN77580.1|	2e-37	hypothetical protein VITISV_015346 [Vitis vinifera]
contig00822	gi|225454954|ref|XP_002280495.1|	3e-65	PREDICTED: hypothetical protein [Vitis vinifera]
contig00823	gi|296080968|emb|CBI18600.3|	1e-124	unnamed protein product [Vitis vinifera]
contig00824	gi|297741804|emb|CBI33109.3|	8e-10	unnamed protein product [Vitis vinifera]
contig00826	gi|11995005|dbj|BAB20032.1|	3e-172	beta-cyanoalanine synthase like protein [Solanum tuberosum]
contig00827	gi|75221385|sp|Q42896.2|SCRK2_SOLLC	5e-161	RecName: Full=Fructokinase-2
contig00828	gi|46367705|dbj|BAD15365.1|	2e-128	nitrite reductase [Nicotiana tabacum]
contig00829	gi|255543853|ref|XP_002512989.1|	4e-68	cellular nucleic acid binding protein, putative [Ricinus communis]
contig00830	gi|77999303|gb|ABB16998.1|	4e-110	proteasome-like protein alpha subunit [Solanum tuberosum]
contig00832	gi|225439825|ref|XP_002274179.1|	6e-170	PREDICTED: hypothetical protein [Vitis vinifera]
contig00833	gi|255555295|ref|XP_002518684.1|	6e-34	conserved hypothetical protein [Ricinus communis]
contig00834	gi|255574875|ref|XP_002528344.1|	0	3-isopropylmalate dehydratase, putative [Ricinus communis]
contig00835	gi|2492504|sp|Q96372.1|CDC48_CAPAN	3e-71	RecName: Full=Cell division cycle protein 48 homolog
contig00836	gi|225434891|ref|XP_002283273.1|	1e-127	PREDICTED: hypothetical protein [Vitis vinifera]
contig00837	gi|225451541|ref|XP_002275111.1|	4e-09	PREDICTED: hypothetical protein [Vitis vinifera]
contig00838	gi|255541746|ref|XP_002511937.1|	3e-72	conserved hypothetical protein [Ricinus communis]
contig00839	gi|225449833|ref|XP_002263890.1|	1e-51	PREDICTED: similar to Gag-protease-integrase-RT-RNaseH polyprotein [Vitis vinifera]
contig00840	gi|225442912|ref|XP_002265017.1|	2e-17	PREDICTED: hypothetical protein [Vitis vinifera]
contig00841	gi|14030876|gb|AAK52082.1|	3e-25	nuclease [Nicotiana tabacum]
contig00842	gi|224089434|ref|XP_002308720.1|	1e-05	predicted protein [Populus trichocarpa]
contig00843	gi|224133786|ref|XP_002327680.1|	5e-80	predicted protein [Populus trichocarpa]
contig00845	gi|30013661|gb|AAP03873.1|	5e-47	photosystem I reaction center subunit X psaK [Nicotiana tabacum]
contig00846	gi|224093822|ref|XP_002310006.1|	6e-35	predicted protein [Populus trichocarpa]
contig00847	gi|37783300|gb|AAP41026.1|	0	NTA15 protein [Nicotiana tabacum]
contig00848	gi|225464569|ref|XP_002273424.1|	1e-15	PREDICTED: hypothetical protein isoform 3 [Vitis vinifera]
contig00849	gi|224112807|ref|XP_002316298.1|	2e-75	predicted protein [Populus trichocarpa]
contig00850	gi|224113105|ref|XP_002316392.1|	0	predicted protein [Populus trichocarpa]
contig00851	gi|225443326|ref|XP_002262765.1|	3e-120	PREDICTED: hypothetical protein [Vitis vinifera]
contig00853	gi|211906514|gb|ACJ11750.1|	3e-149	lactoylglutathione lyase [Gossypium hirsutum]
contig00854	gi|118483069|gb|ABK93444.1|	2e-124	unknown [Populus trichocarpa]
contig00856	gi|45935137|gb|AAS79595.1|	3e-102	putative serine/arginine (SR) protein kinase protein [Ipomoea trifida]
contig00857	gi|147862908|emb|CAN78942.1|	4e-91	hypothetical protein VITISV_002447 [Vitis vinifera]
contig00859	gi|224108011|ref|XP_002314687.1|	3e-180	predicted protein [Populus trichocarpa]
contig00860	gi|119866035|gb|ABM05487.1|	7e-98	Impa1 [Nicotiana benthamiana]
contig00861	gi|21554128|gb|AAM63208.1|	1e-39	unknown [Arabidopsis thaliana]
contig00862	gi|224114359|ref|XP_002332378.1|	7e-107	hypothetical protein POPTRDRAFT_746911 [Populus trichocarpa]
contig00863	gi|225439709|ref|XP_002272768.1|	2e-85	PREDICTED: hypothetical protein [Vitis vinifera]
contig00865	gi|224081451|ref|XP_002306416.1|	9e-62	predicted protein [Populus trichocarpa]
contig00866	gi|10798636|emb|CAC12818.1|	7e-37	elongation factor 2 [Nicotiana tabacum]
contig00867	gi|297798174|ref|XP_002866971.1|	8e-13	hypothetical protein ARALYDRAFT_912642 [Arabidopsis lyrata subsp. lyrata]
contig00869	gi|255639727|gb|ACU20157.1|	1e-20	unknown [Glycine max]
contig00870	gi|255542502|ref|XP_002512314.1|	7e-41	Histidine-containing phosphotransfer protein, putative [Ricinus communis]
contig00871	gi|225427921|ref|XP_002275138.1|	5e-64	PREDICTED: hypothetical protein [Vitis vinifera]
contig00872	gi|255542720|ref|XP_002512423.1|	5e-13	chloroplast-targeted copper chaperone, putative [Ricinus communis]
contig00873	gi|241740196|gb|ACS68205.1|	8e-84	ubiquitin 10.2 [Brassica napus]
contig00874	gi|225457685|ref|XP_002276647.1|	4e-107	PREDICTED: hypothetical protein [Vitis vinifera]
contig00876	gi|12230584|sp|Q08935.1|ROC1_NICSY	4e-82	RecName: Full=29 kDa ribonucleoprotein A, chloroplastic; AltName: Full=CP29A; Flags: Precursor
contig00877	gi|225436387|ref|XP_002271504.1|	3e-18	PREDICTED: hypothetical protein [Vitis vinifera]
contig00878	gi|297798600|ref|XP_002867184.1|	8e-37	predicted protein [Arabidopsis lyrata subsp. lyrata]
contig00879	gi|224137540|ref|XP_002322583.1|	3e-85	aquaporin, MIP family, SIP subfamily [Populus trichocarpa]
contig00880	gi|54400096|emb|CAH64542.1|	6e-97	alpha-dioxygenase 2 [Solanum lycopersicum]
contig00881	gi|12006841|gb|AAG44945.1|AF290618_1	2e-60	putative delta TIP [Nicotiana glauca]
contig00882	gi|225432171|ref|XP_002267959.1|	2e-114	PREDICTED: hypothetical protein [Vitis vinifera]
contig00883	gi|225451491|ref|XP_002271350.1|	2e-109	PREDICTED: hypothetical protein [Vitis vinifera]
contig00884	gi|3759184|dbj|BAA33810.1|	1e-79	phi-1 [Nicotiana tabacum]
contig00885	gi|78191057|gb|ABB29853.1|	7e-15	geranyl-geranyl pyrophosphate synthase [Nicotiana langsdorffii x Nicotiana sanderae]
contig00886	gi|224077024|ref|XP_002305097.1|	8e-72	predicted protein [Populus trichocarpa]
contig00887	gi|255570175|ref|XP_002526048.1|	9e-96	protein with unknown function [Ricinus communis]
contig00888	gi|3550663|emb|CAA07638.1|	4e-86	w-3 desaturase [Solanum tuberosum]
contig00889	gi|77745479|gb|ABB02638.1|	1e-93	26S proteasome subunit 4-like [Solanum tuberosum]
contig00890	gi|148888525|gb|ABR15768.1|	1e-76	phenylacetaldehyde reductase [Solanum lycopersicum]
contig00893	gi|224149459|ref|XP_002336811.1|	5e-12	predicted protein [Populus trichocarpa]
contig00894	gi|76573307|gb|ABA46758.1|	7e-68	unknown [Solanum tuberosum]
contig00895	gi|74474913|dbj|BAE44440.1|	4e-74	MAP kinase phosphatase 1 [Solanum tuberosum]
contig00896	gi|255553619|ref|XP_002517850.1|	5e-144	Receptor protein kinase CLAVATA1 precursor, putative [Ricinus communis]
contig00897	gi|15808946|gb|AAL08561.1|	1e-175	auxin-regulated protein [Solanum lycopersicum]
contig00898	gi|119150|sp|P17786.1|EF1A_SOLLC	4e-92	RecName: Full=Elongation factor 1-alpha; Short=EF-1-alpha
contig00899	gi|224105669|ref|XP_002313894.1|	9e-33	predicted protein [Populus trichocarpa]
contig00900	gi|150248227|gb|ABR67588.1|	2e-55	putative hydroxyphenylpyruvate reductase [Salvia miltiorrhiza]
contig00901	gi|82734614|gb|ABB89717.1|	4e-154	EIN3-binding F-box protein 1 [Solanum lycopersicum]
contig00903	gi|76573371|gb|ABA46790.1|	2e-65	60S ribosomal protein L13a-like protein [Solanum tuberosum]
contig00904	gi|224073961|ref|XP_002304205.1|	8e-64	predicted protein [Populus trichocarpa]
contig00905	gi|926931|gb|AAA99934.1|	4e-13	vacuolar H+-pumping ATPase 16 kDa proteolipid [Arabidopsis thaliana]
contig00906	gi|926931|gb|AAA99934.1|	6e-13	vacuolar H+-pumping ATPase 16 kDa proteolipid [Arabidopsis thaliana]
contig00907	gi|16797908|gb|AAL29212.1|AF354454_1	1e-32	putative acyl-CoA synthetase [Capsicum annuum]
contig00908	gi|111378451|gb|ABH09237.1|	3e-95	CONSTANS-like protein [Solanum tuberosum]
contig00909	gi|21068895|dbj|BAB93004.1|	0	NADPH:protochlorophyllide oxidoreductase [Nicotiana tabacum]
contig00910	gi|289721336|gb|ADD17678.1|	9e-122	squalene epoxidase [Withania somnifera]
contig00911	gi|224137378|ref|XP_002327111.1|	2e-66	predicted protein [Populus trichocarpa]
contig00915	gi|12232570|gb|AAC24872.3|	2e-08	sucrose-phosphate synthase [Solanum lycopersicum]
contig00917	gi|297737052|emb|CBI26253.3|	6e-95	unnamed protein product [Vitis vinifera]
contig00918	gi|255576964|ref|XP_002529367.1|	4e-55	histone h2a, putative [Ricinus communis]
contig00919	gi|255541190|ref|XP_002511659.1|	5e-07	Phosphatidate cytidylyltransferase, putative [Ricinus communis]
contig00920	gi|3334219|sp|O23920.1|HPPD_DAUCA	8e-156	RecName: Full=4-hydroxyphenylpyruvate dioxygenase; AltName: Full=4-hydroxyphenylpyruvic acid oxidase; Short=4HPPD; Short=HPD; Short=HPPDase
contig00922	gi|255569991|ref|XP_002525958.1|	0	Cell division protease ftsH, putative [Ricinus communis]
contig00923	gi|255571308|ref|XP_002526603.1|	0	abc transporter, putative [Ricinus communis]
contig00924	gi|23321340|gb|AAN23154.1|	0	dihydrolipoamide dehydrogenase precursor [Solanum lycopersicum]
contig00925	gi|53854352|gb|AAU95619.1|	0	peroxisomal acetoacetyl-coenzyme A thiolase [Nicotiana tabacum]
contig00926	gi|147803631|emb|CAN75352.1|	6e-13	hypothetical protein VITISV_031046 [Vitis vinifera]
contig00927	gi|255637572|gb|ACU19112.1|	5e-61	unknown [Glycine max]
contig00928	gi|255648250|gb|ACU24578.1|	1e-07	unknown [Glycine max]
contig00929	gi|225433662|ref|XP_002265320.1|	2e-130	PREDICTED: hypothetical protein [Vitis vinifera]
contig00930	gi|297734078|emb|CBI15325.3|	0	unnamed protein product [Vitis vinifera]
contig00931	gi|1346215|sp|P49332.1|GSTXC_TOBAC	2e-90	RecName: Full=Probable glutathione S-transferase parC; AltName: Full=Auxin-regulated protein parC
contig00933	gi|297746088|emb|CBI16144.3|	1e-83	unnamed protein product [Vitis vinifera]
contig00934	gi|296081447|emb|CBI18850.3|	2e-29	unnamed protein product [Vitis vinifera]
contig00935	gi|225450795|ref|XP_002279542.1|	1e-40	PREDICTED: hypothetical protein [Vitis vinifera]
contig00937	gi|116781285|gb|ABK22037.1|	1e-14	unknown [Picea sitchensis]
contig00938	gi|21388546|emb|CAD33241.1|	3e-122	putative mitochondrial NAD-dependent malate dehydrogenase [Solanum tuberosum]
contig00939	gi|255554448|ref|XP_002518263.1|	7e-110	cation-transporting atpase plant, putative [Ricinus communis]
contig00941	gi|58578272|emb|CAI48072.1|	1e-107	glutathione S-transferase/peroxidase [Capsicum chinense]
contig00943	gi|224089442|ref|XP_002308721.1|	6e-102	predicted protein [Populus trichocarpa]
contig00944	gi|224079411|ref|XP_002305855.1|	1e-69	predicted protein [Populus trichocarpa]
contig00945	gi|297745637|emb|CBI40802.3|	3e-94	unnamed protein product [Vitis vinifera]
contig00946	gi|111378451|gb|ABH09237.1|	1e-98	CONSTANS-like protein [Solanum tuberosum]
contig00947	gi|6692816|dbj|BAA89423.1|	6e-158	allyl alcohol dehydrogenase [Nicotiana tabacum]
contig00948	gi|224094081|ref|XP_002310072.1|	7e-68	predicted protein [Populus trichocarpa]
contig00950	gi|255545648|ref|XP_002513884.1|	0	conserved hypothetical protein [Ricinus communis]
contig00951	gi|110293351|gb|ABG66307.1|	2e-133	CCR4 associated factor 1-related protein [Capsicum annuum]
contig00952	gi|255557265|ref|XP_002519663.1|	1e-13	conserved hypothetical protein [Ricinus communis]
contig00953	gi|225433550|ref|XP_002267189.1|	1e-60	PREDICTED: hypothetical protein [Vitis vinifera]
contig00954	gi|297743234|emb|CBI36101.3|	6e-78	unnamed protein product [Vitis vinifera]
contig00957	gi|225445031|ref|XP_002280190.1|	0	PREDICTED: hypothetical protein [Vitis vinifera]
contig00958	gi|11611667|gb|AAG39002.1|AF213399_1	5e-115	SLT1 protein [Nicotiana tabacum]
contig00959	gi|311907|emb|CAA51011.1|	1e-83	ras-related GTP-binding protein [Nicotiana tabacum]
contig00960	gi|82400154|gb|ABB72816.1|	2e-54	ribosomal protein L24-like protein [Solanum tuberosum]
contig00961	gi|154000865|gb|ABS57001.1|	1e-83	phototropin-2 [Solanum lycopersicum]
contig00963	gi|47716657|gb|AAT37528.1|	0	purple acid phosphatase 3 [Solanum tuberosum]
contig00965	gi|313184298|emb|CBL94163.1|	2e-42	putative RNA-directed DNA polymerase (Reverse transcriptase) [Malus x domestica]
contig00966	gi|65306612|gb|AAY41879.1|	4e-62	cinnamoyl-CoA reductase [Solanum lycopersicum]
contig00967	gi|193290724|gb|ACF17670.1|	0	putative pyruvate dehydrogenase E1 beta subunit [Capsicum annuum]
contig00968	gi|115464615|ref|NP_001055907.1|	1e-63	Os05g0491100 [Oryza sativa Japonica Group]
contig00969	gi|118488832|gb|ABK96226.1|	2e-24	unknown [Populus trichocarpa x Populus deltoides]
contig00970	gi|225449659|ref|XP_002263319.1|	0	PREDICTED: hypothetical protein [Vitis vinifera]
contig00973	gi|62183958|gb|AAX73299.1|	1e-74	putative permease I [Solanum lycopersicum]
contig00974	gi|255575800|ref|XP_002528799.1|	1e-13	ATP-dependent protease La, putative [Ricinus communis]
contig00975	gi|13631844|sp|P92792.1|TOM20_SOLTU	1e-75	RecName: Full=Mitochondrial import receptor subunit TOM20; AltName: Full=Translocase of outer membrane 20 kDa subunit
contig00976	gi|225428505|ref|XP_002284401.1|	2e-40	PREDICTED: hypothetical protein [Vitis vinifera]
contig00977	gi|224113707|ref|XP_002316548.1|	6e-58	predicted protein [Populus trichocarpa]
contig00978	gi|76160980|gb|ABA40453.1|	6e-56	RNA binding protein-like protein [Solanum tuberosum]
contig00979	gi|224099327|ref|XP_002311439.1|	2e-140	predicted protein [Populus trichocarpa]
contig00980	gi|225427356|ref|XP_002282657.1|	0	PREDICTED: hypothetical protein [Vitis vinifera]
contig00981	gi|1730557|sp|P53535.1|PHSL2_SOLTU	8e-103	RecName: Full=Alpha-1,4 glucan phosphorylase L-2 isozyme, chloroplastic/amyloplastic; AltName: Full=Starch phosphorylase L-2; Flags: Precursor
contig00983	gi|224108488|ref|XP_002314866.1|	2e-128	predicted protein [Populus trichocarpa]
contig00984	gi|255566845|ref|XP_002524406.1|	0	serine/threonine protein kinase, putative [Ricinus communis]
contig00985	gi|56406364|gb|AAV87531.1|	4e-14	Tm-2 ToMV resistant protein [Solanum lycopersicum]
contig00986	gi|309385599|gb|ADO66667.1|	8e-135	X intrinsic protein [Nicotiana tabacum]
contig00988	gi|224061208|ref|XP_002300371.1|	9e-67	predicted protein [Populus trichocarpa]
contig00989	gi|225436878|ref|XP_002273337.1|	2e-57	PREDICTED: hypothetical protein [Vitis vinifera]
contig00990	gi|255551200|ref|XP_002516647.1|	4e-67	Phytol kinase 1, chloroplast precursor, putative [Ricinus communis]
contig00992	gi|225434812|ref|XP_002282608.1|	9e-75	PREDICTED: hypothetical protein [Vitis vinifera]
contig00993	gi|1838976|emb|CAA52015.1|	1e-77	vsf-1 [Solanum lycopersicum]
contig00994	gi|729623|sp|Q03685.1|BIP5_TOBAC	3e-172	RecName: Full=Luminal-binding protein 5; Short=BiP 5; AltName: Full=78 kDa glucose-regulated protein homolog 5; Short=GRP-78-5; Flags: Precursor
contig00995	gi|255563758|ref|XP_002522880.1|	3e-110	catalytic, putative [Ricinus communis]
contig00996	gi|224053873|ref|XP_002298022.1|	5e-15	predicted protein [Populus trichocarpa]
contig00997	gi|118484490|gb|ABK94120.1|	1e-38	unknown [Populus trichocarpa]
contig00998	gi|209967441|gb|ACJ02349.1|	2e-54	60S ribosomal protein L35a [Vernicia fordii]
contig00999	gi|224092826|ref|XP_002309711.1|	8e-18	predicted protein [Populus trichocarpa]
contig01001	gi|50400860|sp|Q43497.1|MDAR_SOLLC	0	RecName: Full=Monodehydroascorbate reductase; Short=MDAR; AltName: Full=Ascorbate free radical reductase; Short=AFR reductase
contig01002	gi|255560882|ref|XP_002521454.1|	2e-68	monodehydroascorbate reductase, putative [Ricinus communis]
contig01003	gi|225438928|ref|XP_002284084.1|	3e-16	PREDICTED: hypothetical protein [Vitis vinifera]
contig01007	gi|225463960|ref|XP_002270792.1|	1e-63	PREDICTED: hypothetical protein [Vitis vinifera]
contig01008	gi|224108155|ref|XP_002314740.1|	1e-38	predicted protein [Populus trichocarpa]
contig01009	gi|224079694|ref|XP_002305915.1|	7e-102	predicted protein [Populus trichocarpa]
contig01010	gi|255573421|ref|XP_002527636.1|	2e-92	conserved hypothetical protein [Ricinus communis]
contig01011	gi|225431633|ref|XP_002262954.1|	2e-33	PREDICTED: hypothetical protein [Vitis vinifera]
contig01012	gi|78191424|gb|ABB29933.1|	3e-137	P0 ribosomal protein-like [Solanum tuberosum]
contig01015	gi|26453355|gb|AAD21574.3|	0	mRNA binding protein precursor [Solanum lycopersicum]
contig01016	gi|225426927|ref|XP_002264221.1|	2e-178	PREDICTED: hypothetical protein [Vitis vinifera]
contig01017	gi|255549220|ref|XP_002515664.1|	2e-148	chitinase, putative [Ricinus communis]
contig01018	gi|111035808|emb|CAH04306.1|	3e-162	putative quinolinate phosphirobosyltransferase [Nicotiana tabacum]
contig01019	gi|224115062|ref|XP_002316930.1|	6e-25	predicted protein [Populus trichocarpa]
contig01020	gi|255647653|gb|ACU24289.1|	2e-102	unknown [Glycine max]
contig01021	gi|224077608|ref|XP_002305325.1|	2e-41	predicted protein [Populus trichocarpa]
contig01022	gi|225449722|ref|XP_002267087.1|	2e-89	PREDICTED: hypothetical protein [Vitis vinifera]
contig01023	gi|255547379|ref|XP_002514747.1|	3e-06	conserved hypothetical protein [Ricinus communis]
contig01025	gi|225459168|ref|XP_002285717.1|	1e-83	PREDICTED: hypothetical protein [Vitis vinifera]
contig01026	gi|2065531|gb|AAC49704.1|	0	endo-1,4-beta-glucanase [Solanum lycopersicum]
contig01027	gi|255582368|ref|XP_002531973.1|	2e-78	Thylakoid lumenal 25.6 kDa protein, chloroplast precursor, putative [Ricinus communis]
contig01028	gi|37983539|gb|AAR06289.1|	1e-171	5-phosphoribosyl-1-pyrophosphate amidotransferase [Nicotiana tabacum]
contig01030	gi|224101919|ref|XP_002312475.1|	2e-111	predicted protein [Populus trichocarpa]
contig01031	gi|255542366|ref|XP_002512246.1|	3e-63	conserved hypothetical protein [Ricinus communis]
contig01032	gi|242049250|ref|XP_002462369.1|	2e-53	hypothetical protein SORBIDRAFT_02g024520 [Sorghum bicolor]
contig01034	gi|255549220|ref|XP_002515664.1|	8e-138	chitinase, putative [Ricinus communis]
contig01035	gi|255572337|ref|XP_002527107.1|	5e-51	conserved hypothetical protein [Ricinus communis]
contig01036	gi|294818247|gb|ADF42571.1|	4e-25	flowering locus T [Petunia x hybrida]
contig01037	gi|255547550|ref|XP_002514832.1|	6e-102	conserved hypothetical protein [Ricinus communis]
contig01039	gi|224110276|ref|XP_002315469.1|	1e-09	predicted protein [Populus trichocarpa]
contig01040	gi|225453254|ref|XP_002265990.1|	8e-144	PREDICTED: hypothetical protein [Vitis vinifera]
contig01041	gi|225455924|ref|XP_002276181.1|	4e-92	PREDICTED: hypothetical protein [Vitis vinifera]
contig01042	gi|224125628|ref|XP_002319636.1|	4e-57	predicted protein [Populus trichocarpa]
contig01043	gi|156118336|gb|ABU49726.1|	5e-84	ferritin [Solanum tuberosum]
contig01044	gi|211906520|gb|ACJ11753.1|	0	UDP-D-apiose/UPD-D-xylose synthetase [Gossypium hirsutum]
contig01045	gi|296087172|emb|CBI33546.3|	6e-18	unnamed protein product [Vitis vinifera]
contig01046	gi|1698548|gb|AAB37246.1|	0	calmodulin-binding protein [Nicotiana tabacum]
contig01048	gi|297737110|emb|CBI26311.3|	2e-76	unnamed protein product [Vitis vinifera]
contig01049	gi|224118680|ref|XP_002331421.1|	1e-46	predicted protein [Populus trichocarpa]
contig01050	gi|1169228|sp|P46942.1|DB10_NICSY	0	RecName: Full=ATP-dependent RNA helicase-like protein DB10
contig01051	gi|255543300|ref|XP_002512713.1|	3e-51	sil1, putative [Ricinus communis]
contig01052	gi|27529728|dbj|BAC53893.1|	6e-153	cytochrome P450 [Petunia x hybrida]
contig01053	gi|28207685|gb|AAO32066.1|	9e-48	Erwinia induced protein 2 [Solanum tuberosum]
contig01054	gi|225454186|ref|XP_002272295.1|	1e-09	PREDICTED: hypothetical protein [Vitis vinifera]
contig01055	gi|4960150|gb|AAD34613.1|AF153277_1	5e-54	DNA-directed RNA polymerase IIa [Nicotiana tabacum]
contig01058	gi|255539276|ref|XP_002510703.1|	0	glutamate receptor 3 plant, putative [Ricinus communis]
contig01059	gi|224086162|ref|XP_002307837.1|	3e-18	predicted protein [Populus trichocarpa]
contig01060	gi|112253906|ref|YP_717161.1|	6e-86	hypothetical protein BrnapMp064 [Brassica napus]
contig01061	gi|224121082|ref|XP_002330899.1|	1e-38	predicted protein [Populus trichocarpa]
contig01062	gi|2981169|gb|AAC06243.1|	3e-79	osmotic stress-induced zinc-finger protein [Nicotiana tabacum]
contig01063	gi|312231980|gb|ADQ53451.1|	2e-64	plastid thioredoxin F precursor [Nicotiana tabacum]
contig01064	gi|75326590|sp|Q76CU2.1|PDR1_TOBAC	0	RecName: Full=Pleiotropic drug resistance protein 1; AltName: Full=NtPDR1
contig01066	gi|225437088|ref|XP_002273520.1|	3e-48	PREDICTED: hypothetical protein [Vitis vinifera]
contig01069	gi|224102165|ref|XP_002312574.1|	5e-19	predicted protein [Populus trichocarpa]
contig01070	gi|225433688|ref|XP_002266909.1|	1e-80	PREDICTED: hypothetical protein [Vitis vinifera]
contig01071	gi|302143697|emb|CBI22558.3|	8e-57	unnamed protein product [Vitis vinifera]
contig01073	gi|24421095|dbj|BAC07504.2|	5e-68	receptor-like protein kinase [Nicotiana tabacum]
contig01074	gi|224135909|ref|XP_002322191.1|	1e-51	predicted protein [Populus trichocarpa]
contig01075	gi|11465969|ref|NP_054511.1|	1e-103	envelope membrane protein [Nicotiana tabacum]
contig01077	gi|270267863|gb|ACZ65511.1|	7e-113	Tap46 [Nicotiana benthamiana]
contig01078	gi|255553177|ref|XP_002517631.1|	3e-42	conserved hypothetical protein [Ricinus communis]
contig01079	gi|14275856|emb|CAC39619.1|	4e-48	subunit A of ferredoxin-thioredoxin-reductase [Solanum tuberosum]
contig01080	gi|255542616|ref|XP_002512371.1|	2e-115	Protein YIPF1, putative [Ricinus communis]
contig01081	gi|255556958|ref|XP_002519512.1|	4e-53	Protein kinase APK1A, chloroplast precursor, putative [Ricinus communis]
contig01082	gi|255541792|ref|XP_002511960.1|	8e-28	protein binding protein, putative [Ricinus communis]
contig01083	gi|225451750|ref|XP_002280218.1|	1e-36	PREDICTED: hypothetical protein isoform 1 [Vitis vinifera]
contig01084	gi|296081872|emb|CBI20877.3|	2e-106	unnamed protein product [Vitis vinifera]
contig01085	gi|225460947|ref|XP_002279766.1|	3e-57	PREDICTED: hypothetical protein [Vitis vinifera]
contig01086	gi|222822659|gb|ACM68442.1|	6e-47	stress-associated protein 5 [Solanum lycopersicum]
contig01087	gi|222822659|gb|ACM68442.1|	5e-33	stress-associated protein 5 [Solanum lycopersicum]
contig01088	gi|296085543|emb|CBI29275.3|	2e-78	unnamed protein product [Vitis vinifera]
contig01089	gi|231496|sp|P30167.1|ACT3_SOLTU	3e-159	RecName: Full=Actin-58
contig01090	gi|147809484|emb|CAN60148.1|	2e-108	hypothetical protein VITISV_041925 [Vitis vinifera]
contig01091	gi|296090250|emb|CBI40069.3|	7e-41	unnamed protein product [Vitis vinifera]
contig01092	gi|115502466|sp|P43349.2|TCTP_SOLTU	2e-57	RecName: Full=Translationally-controlled tumor protein homolog; Short=TCTP; AltName: Full=p23
contig01094	gi|297742526|emb|CBI34675.3|	7e-77	unnamed protein product [Vitis vinifera]
contig01095	gi|7670832|gb|AAF66242.1|AF243180_1	3e-31	dicyanin [Solanum lycopersicum]
contig01096	gi|255557152|ref|XP_002519607.1|	0	serine-threonine protein kinase, plant-type, putative [Ricinus communis]
contig01098	gi|50789207|dbj|BAD34455.1|	8e-123	protein disulfide isomerase-like protein [Glycine max]
contig01100	gi|5669634|gb|AAD46402.1|AF096246_1	1e-66	ethylene-responsive transcriptional coactivator [Solanum lycopersicum]
contig01101	gi|224128908|ref|XP_002328996.1|	2e-92	predicted protein [Populus trichocarpa]
contig01102	gi|14149007|emb|CAC39165.1|	4e-62	vacuolar-type H+-pyrophosphatase [Solanum lycopersicum]
contig01103	gi|3242079|emb|CAA07370.1|	8e-26	proline-rich protein [Capsicum annuum]
contig01104	gi|147773448|emb|CAN62511.1|	4e-31	hypothetical protein VITISV_039514 [Vitis vinifera]
contig01105	gi|225456266|ref|XP_002283475.1|	1e-136	PREDICTED: hypothetical protein [Vitis vinifera]
contig01106	gi|255587695|ref|XP_002534361.1|	2e-179	peptidylprolyl isomerase, putative [Ricinus communis]
contig01108	gi|296087823|emb|CBI35079.3|	8e-72	unnamed protein product [Vitis vinifera]
contig01109	gi|225430784|ref|XP_002267318.1|	4e-152	PREDICTED: hypothetical protein [Vitis vinifera]
contig01110	gi|225433375|ref|XP_002285608.1|	5e-09	PREDICTED: similar to GroEL-like chaperone, ATPase [Vitis vinifera]
contig01111	gi|317457067|gb|ADV29615.1|	4e-51	At5g37260-like protein [Solanum arcanum]
contig01112	gi|255543887|ref|XP_002513006.1|	2e-102	aldo-keto reductase, putative [Ricinus communis]
contig01113	gi|147795191|emb|CAN69459.1|	0	hypothetical protein VITISV_021576 [Vitis vinifera]
contig01115	gi|225465543|ref|XP_002274382.1|	2e-50	PREDICTED: hypothetical protein [Vitis vinifera]
contig01116	gi|225438970|ref|XP_002284306.1|	1e-99	PREDICTED: hypothetical protein isoform 1 [Vitis vinifera]
contig01117	gi|147783057|emb|CAN62120.1|	6e-35	hypothetical protein VITISV_037025 [Vitis vinifera]
contig01119	gi|115488276|ref|NP_001066625.1|	8e-50	Os12g0405200 [Oryza sativa Japonica Group]
contig01121	gi|225440632|ref|XP_002278868.1|	4e-164	PREDICTED: hypothetical protein [Vitis vinifera]
contig01122	gi|296090475|emb|CBI40671.3|	3e-52	unnamed protein product [Vitis vinifera]
contig01123	gi|225442979|ref|XP_002268235.1|	3e-19	PREDICTED: hypothetical protein [Vitis vinifera]
contig01124	gi|255579546|ref|XP_002530615.1|	8e-45	nucleic acid binding protein, putative [Ricinus communis]
contig01125	gi|225464569|ref|XP_002273424.1|	6e-52	PREDICTED: hypothetical protein isoform 3 [Vitis vinifera]
contig01127	gi|224147039|ref|XP_002336391.1|	9e-12	predicted protein [Populus trichocarpa]
contig01129	gi|7387809|sp|O49204.1|KAPS_CATRO	3e-109	RecName: Full=Adenylyl-sulfate kinase, chloroplastic; AltName: Full=ATP adenosine-5'-phosphosulfate 3'-phosphotransferase; AltName: Full=Adenosine-5'-phosphosulfate kinase; Short=APS kinase; Flags: Precursor
contig01132	gi|23452226|gb|AAN32954.1|	7e-23	alkaline alpha-galactosidase seed imbibition protein [Solanum lycopersicum]
contig01133	gi|30013665|gb|AAP03875.1|	2e-168	putative chloroplast thiazole biosynthetic protein [Nicotiana tabacum]
contig01135	gi|12585317|sp|Q9M4G5.1|PGMP_SOLTU	5e-46	RecName: Full=Phosphoglucomutase, chloroplastic; Short=PGM; AltName: Full=Glucose phosphomutase; Flags: Precursor
contig01136	gi|255538016|ref|XP_002510073.1|	2e-60	1-O-acylceramide synthase precursor, putative [Ricinus communis]
contig01139	gi|156118322|gb|ABU49722.1|	1e-95	WRKY transcription factor 3 [Solanum tuberosum]
contig01140	gi|285028684|gb|ADC34632.1|	4e-33	delta-8 sphingolipid desaturase [Primula auricula]
contig01141	gi|118162023|gb|ABK64186.1|	3e-90	CBS domain-containing protein [Solenostemon scutellarioides]
contig01142	gi|76573321|gb|ABA46765.1|	1e-51	unknown [Solanum tuberosum]
contig01143	gi|317106732|dbj|BAJ53228.1|	1e-54	JHL06P13.8 [Jatropha curcas]
contig01144	gi|77999273|gb|ABB16983.1|	6e-140	unknown [Solanum tuberosum]
contig01145	gi|225440536|ref|XP_002275745.1|	3e-57	PREDICTED: hypothetical protein [Vitis vinifera]
contig01146	gi|225442569|ref|XP_002279092.1|	4e-37	PREDICTED: hypothetical protein [Vitis vinifera]
contig01147	gi|296085794|emb|CBI31118.3|	7e-13	unnamed protein product [Vitis vinifera]
contig01148	gi|255646756|gb|ACU23851.1|	4e-82	unknown [Glycine max]
contig01150	gi|584863|sp|P37117.1|C71A4_SOLME	0	RecName: Full=Cytochrome P450 71A4; AltName: Full=CYPLXXIA4; AltName: Full=Cytochrome P-450EG2
contig01151	gi|255557026|ref|XP_002519546.1|	9e-74	nucleotide binding protein, putative [Ricinus communis]
contig01152	gi|116779854|gb|ABK21451.1|	3e-43	unknown [Picea sitchensis]
contig01153	gi|255553223|ref|XP_002517654.1|	0	Pre-mRNA-processing-splicing factor, putative [Ricinus communis]
contig01154	gi|296081154|emb|CBI18180.3|	0	unnamed protein product [Vitis vinifera]
contig01155	gi|225426399|ref|XP_002272722.1|	2e-96	PREDICTED: hypothetical protein [Vitis vinifera]
contig01156	gi|62751091|dbj|BAD95793.1|	2e-51	hypothetical protein [Solanum lycopersicum]
contig01157	gi|225444782|ref|XP_002279950.1|	6e-55	PREDICTED: hypothetical protein [Vitis vinifera]
contig01158	gi|297739376|emb|CBI29366.3|	3e-153	unnamed protein product [Vitis vinifera]
contig01160	gi|255545546|ref|XP_002513833.1|	4e-50	Mitogen-activated protein kinase kinase kinase, putative [Ricinus communis]
contig01161	gi|224708768|gb|ACN60402.1|	6e-37	flavanone 3-beta-hydroxylase [Capsicum annuum]
contig01162	gi|215272285|dbj|BAG84637.1|	0	indole-3-acetamide hydrolase [Nicotiana tabacum]
contig01163	gi|18399328|ref|NP_565469.1|	1e-74	binding / catalytic/ coenzyme binding [Arabidopsis thaliana]
contig01164	gi|255562808|ref|XP_002522409.1|	6e-44	conserved hypothetical protein [Ricinus communis]
contig01165	gi|225432366|ref|XP_002275787.1|	5e-73	PREDICTED: hypothetical protein [Vitis vinifera]
contig01166	gi|225429807|ref|XP_002282879.1|	6e-82	PREDICTED: hypothetical protein [Vitis vinifera]
contig01167	gi|160346973|gb|ABX26124.1|	3e-150	bypass1 [Nicotiana benthamiana]
contig01168	gi|225451414|ref|XP_002273563.1|	3e-106	PREDICTED: hypothetical protein [Vitis vinifera]
contig01170	gi|225436904|ref|XP_002274278.1|	3e-97	PREDICTED: hypothetical protein [Vitis vinifera]
contig01171	gi|297739430|emb|CBI29612.3|	8e-17	unnamed protein product [Vitis vinifera]
contig01172	gi|147853264|emb|CAN80670.1|	7e-179	hypothetical protein VITISV_025635 [Vitis vinifera]
contig01173	gi|225429452|ref|XP_002277146.1|	7e-98	PREDICTED: similar to plastid serine hydroxymethyltransferase [Vitis vinifera]
contig01174	gi|255545794|ref|XP_002513957.1|	6e-50	structural constituent of cell wall, putative [Ricinus communis]
contig01175	gi|225470662|ref|XP_002269263.1|	4e-09	PREDICTED: hypothetical protein [Vitis vinifera]
contig01176	gi|224078976|ref|XP_002305703.1|	3e-16	predicted protein [Populus trichocarpa]
contig01177	gi|113205295|gb|AAT40556.2|	2e-16	hypothetical protein SDM1_4t00019 [Solanum demissum]
contig01178	gi|225466832|ref|XP_002274628.1|	3e-41	PREDICTED: hypothetical protein [Vitis vinifera]
contig01179	gi|224124562|ref|XP_002330054.1|	2e-23	predicted protein [Populus trichocarpa]
contig01180	gi|255553837|ref|XP_002517959.1|	1e-69	conserved hypothetical protein [Ricinus communis]
contig01181	gi|15229471|ref|NP_187413.1|	4e-58	DNA binding [Arabidopsis thaliana]
contig01182	gi|297796593|ref|XP_002866181.1|	7e-36	coatomer subunit beta-1 [Arabidopsis lyrata subsp. lyrata]
contig01183	gi|225429750|ref|XP_002282410.1|	2e-100	PREDICTED: hypothetical protein [Vitis vinifera]
contig01184	gi|225434600|ref|XP_002279214.1|	0	PREDICTED: hypothetical protein [Vitis vinifera]
contig01185	gi|225461754|ref|XP_002285533.1|	3e-173	PREDICTED: hypothetical protein [Vitis vinifera]
contig01186	gi|255647257|gb|ACU24096.1|	7e-74	unknown [Glycine max]
contig01187	gi|225424514|ref|XP_002285248.1|	4e-41	PREDICTED: hypothetical protein [Vitis vinifera]
contig01188	gi|224061855|ref|XP_002300632.1|	1e-137	predicted protein [Populus trichocarpa]
contig01189	gi|225455547|ref|XP_002268038.1|	1e-119	PREDICTED: hypothetical protein [Vitis vinifera]
contig01190	gi|255647100|gb|ACU24018.1|	2e-51	unknown [Glycine max]
contig01191	gi|224068673|ref|XP_002326171.1|	2e-19	predicted protein [Populus trichocarpa]
contig01193	gi|85068658|gb|ABC69409.1|	0	CYP71AT2v2 [Nicotiana tabacum]
contig01195	gi|224052994|ref|XP_002297654.1|	9e-52	10-formyltetrahydrofolate synthetase [Populus trichocarpa]
contig01196	gi|297736082|emb|CBI24120.3|	1e-129	unnamed protein product [Vitis vinifera]
contig01197	gi|6009909|dbj|BAA85117.1|	6e-34	histone H2A-like protein [Solanum melongena]
contig01198	gi|255538320|ref|XP_002510225.1|	1e-09	conserved hypothetical protein [Ricinus communis]
contig01199	gi|225443564|ref|XP_002273268.1|	2e-17	PREDICTED: hypothetical protein [Vitis vinifera]
contig01201	gi|297740127|emb|CBI30309.3|	0	unnamed protein product [Vitis vinifera]
contig01202	gi|11133821|sp|Q9XGH7.1|PP2A_TOBAC	1e-126	RecName: Full=Serine/threonine-protein phosphatase PP2A catalytic subunit
contig01203	gi|225461628|ref|XP_002285377.1|	6e-08	PREDICTED: hypothetical protein [Vitis vinifera]
contig01204	gi|225450325|ref|XP_002268328.1|	3e-25	PREDICTED: hypothetical protein [Vitis vinifera]
contig01205	gi|255565380|ref|XP_002523681.1|	4e-110	ubiquitin-conjugating enzyme e2S, putative [Ricinus communis]
contig01206	gi|225448809|ref|XP_002282204.1|	5e-09	PREDICTED: hypothetical protein [Vitis vinifera]
contig01207	gi|147778709|emb|CAN60668.1|	6e-118	hypothetical protein VITISV_028262 [Vitis vinifera]
contig01208	gi|193290710|gb|ACF17663.1|	0	putative long-chain acyl-CoA synthetase [Capsicum annuum]
contig01209	gi|2507455|sp|P28723.3|FTHS_SPIOL	0	RecName: Full=Formate--tetrahydrofolate ligase; AltName: Full=10-formyletrahydrofolate synthetase; Short=FHS; Short=FTHFS; AltName: Full=Formyltetrahydrofolate synthetase
contig01210	gi|302783252|ref|XP_002973399.1|	4e-72	ARF family GTPase [Selaginella moellendorffii]
contig01211	gi|224065491|ref|XP_002301829.1|	4e-116	predicted protein [Populus trichocarpa]
contig01212	gi|225424444|ref|XP_002281609.1|	0	PREDICTED: hypothetical protein [Vitis vinifera]
contig01215	gi|224129448|ref|XP_002328719.1|	4e-50	predicted protein [Populus trichocarpa]
contig01216	gi|255575120|ref|XP_002528465.1|	5e-51	2-oxoglutarate dehydrogenase, putative [Ricinus communis]
contig01217	gi|225470631|ref|XP_002265758.1|	4e-11	PREDICTED: hypothetical protein [Vitis vinifera]
contig01218	gi|147815203|emb|CAN74565.1|	3e-19	hypothetical protein VITISV_004969 [Vitis vinifera]
contig01219	gi|40287496|gb|AAR83862.1|	2e-69	elicitor-inducible protein EIG-J7 [Capsicum annuum]
contig01220	gi|225463388|ref|XP_002273366.1|	6e-64	PREDICTED: hypothetical protein [Vitis vinifera]
contig01221	gi|255584936|ref|XP_002533182.1|	3e-38	ATP binding protein, putative [Ricinus communis]
contig01222	gi|296084119|emb|CBI24507.3|	1e-63	unnamed protein product [Vitis vinifera]
contig01223	gi|77999285|gb|ABB16989.1|	0	DnaJ-like protein [Solanum tuberosum]
contig01224	gi|46452120|gb|AAS98165.1|	2e-147	hypersensitive-induced reaction protein [Capsicum annuum]
contig01225	gi|118486367|gb|ABK95024.1|	1e-141	unknown [Populus trichocarpa]
contig01226	gi|242097170|ref|XP_002439075.1|	4e-140	hypothetical protein SORBIDRAFT_10g031120 [Sorghum bicolor]
contig01227	gi|297745217|emb|CBI40297.3|	4e-108	unnamed protein product [Vitis vinifera]
contig01228	gi|37572445|dbj|BAC98492.1|	5e-88	AG-motif binding protein-2 [Nicotiana tabacum]
contig01229	gi|27463709|gb|AAO15916.1|	6e-163	neutral leucine aminopeptidase preprotein [Solanum lycopersicum]
contig01230	gi|225445156|ref|XP_002284044.1|	1e-103	PREDICTED: hypothetical protein [Vitis vinifera]
contig01231	gi|224117768|ref|XP_002317663.1|	6e-168	predicted protein [Populus trichocarpa]
contig01232	gi|225457554|ref|XP_002272490.1|	4e-149	PREDICTED: hypothetical protein [Vitis vinifera]
contig01234	gi|255539731|ref|XP_002510930.1|	3e-57	uridylate kinase plant, putative [Ricinus communis]
contig01235	gi|18398708|ref|NP_565435.1|	8e-49	AAA-type ATPase family protein [Arabidopsis thaliana]
contig01236	gi|255574887|ref|XP_002528350.1|	5e-80	ribonucleoprotein, chloroplast, putative [Ricinus communis]
contig01237	gi|117516|sp|P28554.1|CRTI_SOLLC	0	RecName: Full=Phytoene dehydrogenase, chloroplastic/chromoplastic; AltName: Full=Phytoene desaturase; Flags: Precursor
contig01238	gi|255540407|ref|XP_002511268.1|	1e-126	2-deoxyglucose-6-phosphate phosphatase, putative [Ricinus communis]
contig01239	gi|255588182|ref|XP_002534525.1|	5e-23	nuclease, putative [Ricinus communis]
contig01240	gi|224126451|ref|XP_002329557.1|	6e-67	hypothetical protein POPTRDRAFT_783792 [Populus trichocarpa]
contig01241	gi|76573371|gb|ABA46790.1|	4e-65	60S ribosomal protein L13a-like protein [Solanum tuberosum]
contig01242	gi|255553691|ref|XP_002517886.1|	1e-70	ADP,ATP carrier protein, putative [Ricinus communis]
contig01243	gi|225458159|ref|XP_002280882.1|	1e-61	PREDICTED: hypothetical protein [Vitis vinifera]
contig01244	gi|297806827|ref|XP_002871297.1|	2e-20	hypothetical protein ARALYDRAFT_487629 [Arabidopsis lyrata subsp. lyrata]
contig01247	gi|11611667|gb|AAG39002.1|AF213399_1	3e-39	SLT1 protein [Nicotiana tabacum]
contig01248	gi|3759184|dbj|BAA33810.1|	2e-76	phi-1 [Nicotiana tabacum]
contig01249	gi|225429874|ref|XP_002283505.1|	8e-28	PREDICTED: hypothetical protein [Vitis vinifera]
contig01250	gi|224141241|ref|XP_002323983.1|	5e-33	predicted protein [Populus trichocarpa]
contig01251	gi|147795191|emb|CAN69459.1|	0	hypothetical protein VITISV_021576 [Vitis vinifera]
contig01252	gi|224124562|ref|XP_002330054.1|	2e-23	predicted protein [Populus trichocarpa]
contig01254	gi|225437034|ref|XP_002272980.1|	5e-49	PREDICTED: hypothetical protein [Vitis vinifera]
contig01255	gi|8489786|gb|AAF75749.1|AF261139_1	5e-13	dehydration-induced protein ERD15 [Solanum lycopersicum]
contig01256	gi|13274154|emb|CAC33847.1|	5e-71	putative CuZn-superoxide dismutase [Populus tremula x Populus tremuloides]
contig01257	gi|317106754|dbj|BAJ53248.1|	1e-117	JHL25H03.11 [Jatropha curcas]
contig01262	gi|15231867|ref|NP_190940.1|	3e-25	ATCHX20 (CATION/H+ EXCHANGER 20); monovalent cation:proton antiporter/ sodium:hydrogen antiporter [Arabidopsis thaliana]
contig01263	gi|1170936|sp|P43280.1|METK1_SOLLC	6e-111	RecName: Full=S-adenosylmethionine synthase 1; Short=AdoMet synthase 1; AltName: Full=Methionine adenosyltransferase 1; Short=MAT 1
contig01264	gi|159025709|emb|CAN88855.1|	2e-43	D2/4-type cyclin [Populus trichocarpa]
contig01265	gi|42795445|gb|AAS46232.1|	3e-101	methionine sulfoxide reductase A [Populus trichocarpa x Populus deltoides]
contig01266	gi|297744764|emb|CBI38026.3|	1e-172	unnamed protein product [Vitis vinifera]
contig01268	gi|225430428|ref|XP_002285428.1|	1e-55	PREDICTED: hypothetical protein [Vitis vinifera]
contig01270	gi|269115811|gb|ACZ26470.1|	3e-87	alpha-amylase [Solanum tuberosum]
contig01271	gi|85068630|gb|ABC69395.1|	4e-67	CYP71D47v2 [Nicotiana tabacum]
contig01272	gi|147798019|emb|CAN69461.1|	6e-33	hypothetical protein VITISV_043132 [Vitis vinifera]
contig01273	gi|266936|sp|P30155.1|RK27_TOBAC	1e-74	RecName: Full=50S ribosomal protein L27, chloroplastic; AltName: Full=CL27; Flags: Precursor
contig01274	gi|224127983|ref|XP_002320212.1|	3e-35	predicted protein [Populus trichocarpa]
contig01275	gi|148888525|gb|ABR15768.1|	8e-74	phenylacetaldehyde reductase [Solanum lycopersicum]
contig01276	gi|37625523|gb|AAQ96375.1|	2e-72	60S ribosomal protein L13 [Solanum palustre]
contig01277	gi|224145323|ref|XP_002325602.1|	1e-61	predicted protein [Populus trichocarpa]
contig01279	gi|225430728|ref|XP_002266072.1|	3e-35	PREDICTED: hypothetical protein [Vitis vinifera]
contig01280	gi|147886439|gb|ABQ52428.1|	7e-23	boron transporter [Citrus macrophylla]
contig01281	gi|115610|sp|P27154.1|CAPP_TOBAC	1e-106	RecName: Full=Phosphoenolpyruvate carboxylase; Short=PEPC; Short=PEPCase
contig01282	gi|255549762|ref|XP_002515932.1|	8e-163	zinc finger protein, putative [Ricinus communis]
contig01283	gi|45935111|gb|AAS79569.1|	7e-14	hypothetical protein [Ipomoea trifida]
contig01284	gi|12081919|dbj|BAB20862.1|	0	plastidic cysteine synthase 1 [Solanum tuberosum]
contig01287	gi|225443558|ref|XP_002277729.1|	1e-45	PREDICTED: similar to predicted protein [Vitis vinifera]
contig01288	gi|14485575|gb|AAK63012.1|AF320028_1	1e-112	heme oxygenase 1 [Solanum lycopersicum]
contig01289	gi|5762457|gb|AAD51109.1|AF176040_1	1e-81	ubiquitin-conjugating enzyme UBC2 [Mesembryanthemum crystallinum]
contig01291	gi|224142583|ref|XP_002324635.1|	1e-25	predicted protein [Populus trichocarpa]
contig01292	gi|296278614|gb|ADH04271.1|	0	lycopene beta-cyclase [Capsicum annuum]
contig01293	gi|311358828|gb|ADP94147.1|	0	3-hydroxy-3-methylglutaryl coenzyme A reductase [Withania somnifera]
contig01294	gi|3550661|emb|CAA04670.1|	7e-75	39 kDa EF-Hand containing protein [Solanum tuberosum]
contig01295	gi|225458011|ref|XP_002280149.1|	3e-81	PREDICTED: hypothetical protein [Vitis vinifera]
contig01296	gi|297745508|emb|CBI40588.3|	8e-73	unnamed protein product [Vitis vinifera]
contig01297	gi|224084123|ref|XP_002307218.1|	2e-51	aromatic and neutral amino acid transporter [Populus trichocarpa]
contig01298	gi|225452549|ref|XP_002275276.1|	5e-32	PREDICTED: hypothetical protein [Vitis vinifera]
contig01299	gi|225454034|ref|XP_002274894.1|	8e-93	PREDICTED: hypothetical protein [Vitis vinifera]
contig01300	gi|296085838|emb|CBI31162.3|	1e-87	unnamed protein product [Vitis vinifera]
contig01301	gi|255541296|ref|XP_002511712.1|	3e-32	conserved hypothetical protein [Ricinus communis]
contig01302	gi|255549812|ref|XP_002515957.1|	4e-87	nucleic acid binding protein, putative [Ricinus communis]
contig01303	gi|297797531|ref|XP_002866650.1|	0	acyl-CoA oxidase [Arabidopsis lyrata subsp. lyrata]
contig01304	gi|147771519|emb|CAN66750.1|	5e-24	hypothetical protein VITISV_034413 [Vitis vinifera]
contig01305	gi|225453160|ref|XP_002274476.1|	2e-47	PREDICTED: hypothetical protein [Vitis vinifera]
contig01307	gi|224074229|ref|XP_002304310.1|	2e-81	predicted protein [Populus trichocarpa]
contig01308	gi|255564142|ref|XP_002523068.1|	6e-49	conserved hypothetical protein [Ricinus communis]
contig01310	gi|255563192|ref|XP_002522599.1|	6e-56	ATP-dependent RNA helicase, putative [Ricinus communis]
contig01311	gi|255561435|ref|XP_002521728.1|	4e-117	amino acid transporter, putative [Ricinus communis]
contig01313	gi|1491641|emb|CAA59170.1|	8e-179	dimethylallyltransferase [Capsicum annuum]
contig01314	gi|255550253|ref|XP_002516177.1|	7e-43	zinc finger protein, putative [Ricinus communis]
contig01315	gi|193290682|gb|ACF17649.1|	1e-143	putative cytochrome reductase [Capsicum annuum]
contig01316	gi|58578272|emb|CAI48072.1|	2e-68	glutathione S-transferase/peroxidase [Capsicum chinense]
contig01318	gi|224138238|ref|XP_002322764.1|	6e-155	white-brown-complex ABC transporter family [Populus trichocarpa]
contig01319	gi|22121982|gb|AAM89397.1|	2e-29	glutamate/malate translocator [Nicotiana tabacum]
contig01320	gi|147805930|emb|CAN74401.1|	1e-51	hypothetical protein VITISV_043630 [Vitis vinifera]
contig01321	gi|224126059|ref|XP_002329651.1|	5e-62	predicted protein [Populus trichocarpa]
contig01322	gi|30315812|sp|O78328.1|DXS_CAPAN	0	RecName: Full=Probable 1-deoxy-D-xylulose-5-phosphate synthase, chloroplastic; Short=1-deoxyxylulose-5-phosphate synthase; Short=DXP synthase; Short=DXPS; AltName: Full=CapTKT2; Flags: Precursor
contig01323	gi|255564800|ref|XP_002523394.1|	6e-85	conserved hypothetical protein [Ricinus communis]
contig01324	gi|119354|sp|P26300.1|ENO_SOLLC	0	RecName: Full=Enolase; AltName: Full=2-phospho-D-glycerate hydro-lyase; AltName: Full=2-phosphoglycerate dehydratase
contig01325	gi|224058445|ref|XP_002299513.1|	6e-91	predicted protein [Populus trichocarpa]
contig01326	gi|298676333|dbj|BAJ09698.1|	7e-130	ARGONAUTE 1 [Nicotiana tabacum]
contig01327	gi|225464142|ref|XP_002265566.1|	2e-36	PREDICTED: hypothetical protein [Vitis vinifera]
contig01328	gi|225430590|ref|XP_002265288.1|	0	PREDICTED: hypothetical protein [Vitis vinifera]
contig01330	gi|224079239|ref|XP_002305805.1|	2e-49	predicted protein [Populus trichocarpa]
contig01331	gi|225425362|ref|XP_002269102.1|	1e-139	PREDICTED: hypothetical protein [Vitis vinifera]
contig01334	gi|15081594|gb|AAK82651.1|	3e-83	RSH-like protein [Capsicum annuum]
contig01335	gi|85068608|gb|ABC69384.1|	0	CYP98A33v1 [Nicotiana tabacum]
contig01336	gi|298204401|emb|CBI16881.3|	1e-52	unnamed protein product [Vitis vinifera]
contig01337	gi|225441850|ref|XP_002278478.1|	6e-32	PREDICTED: hypothetical protein [Vitis vinifera]
contig01338	gi|225437997|ref|XP_002270320.1|	1e-22	PREDICTED: hypothetical protein [Vitis vinifera]
contig01339	gi|4996349|dbj|BAA78417.1|	4e-46	NAC-domain protein [Nicotiana tabacum]
contig01340	gi|297739460|emb|CBI29642.3|	3e-70	unnamed protein product [Vitis vinifera]
contig01341	gi|86450874|gb|ABC96720.1|	2e-78	plastid fibrillin 2 [Coffea canephora]
contig01342	gi|50656897|gb|AAM95458.1|	2e-64	calmodulin-like protein [Datura metel]
contig01344	gi|225434889|ref|XP_002280733.1|	9e-117	PREDICTED: hypothetical protein [Vitis vinifera]
contig01345	gi|152963813|gb|ABS50234.1|	6e-79	Ran binding protein [Nicotiana benthamiana]
contig01346	gi|147862837|emb|CAN78368.1|	3e-69	hypothetical protein VITISV_028672 [Vitis vinifera]
contig01348	gi|115486793|ref|NP_001068540.1|	0	Os11g0703900 [Oryza sativa Japonica Group]
contig01349	gi|225453783|ref|XP_002275114.1|	0	PREDICTED: hypothetical protein [Vitis vinifera]
contig01350	gi|297744090|emb|CBI37060.3|	2e-66	unnamed protein product [Vitis vinifera]
contig01351	gi|419789|pir||S31196	9e-62	hypothetical protein - potato
contig01352	gi|224135985|ref|XP_002322210.1|	1e-32	predicted protein [Populus trichocarpa]
contig01353	gi|225454589|ref|XP_002264216.1|	0	PREDICTED: hypothetical protein [Vitis vinifera]
contig01354	gi|225439850|ref|XP_002277967.1|	7e-64	PREDICTED: hypothetical protein [Vitis vinifera]
contig01355	gi|255569589|ref|XP_002525760.1|	2e-36	Cyclic nucleotide-gated ion channel, putative [Ricinus communis]
contig01357	gi|255561435|ref|XP_002521728.1|	2e-178	amino acid transporter, putative [Ricinus communis]
contig01358	gi|85068658|gb|ABC69409.1|	0	CYP71AT2v2 [Nicotiana tabacum]
contig01359	gi|255548628|ref|XP_002515370.1|	1e-47	cysteine-type endopeptidase, putative [Ricinus communis]
contig01360	gi|297827755|ref|XP_002881760.1|	2e-56	amino acid transporter family protein [Arabidopsis lyrata subsp. lyrata]
contig01361	gi|224079171|ref|XP_002305779.1|	2e-94	predicted protein [Populus trichocarpa]
contig01363	gi|297736506|emb|CBI25377.3|	5e-41	unnamed protein product [Vitis vinifera]
contig01365	gi|255631360|gb|ACU16047.1|	1e-38	unknown [Glycine max]
contig01368	gi|225456000|ref|XP_002276992.1|	2e-57	PREDICTED: hypothetical protein [Vitis vinifera]
contig01369	gi|224069464|ref|XP_002326355.1|	9e-105	predicted protein [Populus trichocarpa]
contig01370	gi|212525423|gb|ACJ26761.1|	4e-48	subtilisin-like protein [Nicotiana benthamiana]
contig01371	gi|297733757|emb|CBI15004.3|	5e-20	unnamed protein product [Vitis vinifera]
contig01372	gi|225435140|ref|XP_002284615.1|	8e-75	PREDICTED: hypothetical protein [Vitis vinifera]
contig01373	gi|224055015|ref|XP_002298402.1|	6e-57	predicted protein [Populus trichocarpa]
contig01374	gi|225451150|ref|XP_002266568.1|	3e-19	PREDICTED: hypothetical protein [Vitis vinifera]
contig01375	gi|297735243|emb|CBI17605.3|	2e-99	unnamed protein product [Vitis vinifera]
contig01376	gi|147789492|emb|CAN76136.1|	2e-16	hypothetical protein VITISV_034276 [Vitis vinifera]
contig01377	gi|225452636|ref|XP_002281791.1|	2e-136	PREDICTED: hypothetical protein [Vitis vinifera]
contig01378	gi|224130988|ref|XP_002320974.1|	4e-95	predicted protein [Populus trichocarpa]
contig01379	gi|255585436|ref|XP_002533412.1|	2e-37	transcription factor, putative [Ricinus communis]
contig01380	gi|255549046|ref|XP_002515579.1|	2e-44	3-hydroxybutyryl-CoA dehydratase, putative [Ricinus communis]
contig01381	gi|124294789|gb|ABN03968.1|	4e-19	DNAJ-like protein [Solanum lycopersicum]
contig01382	gi|37030000|gb|AAQ88100.1|	5e-179	1-aminocyclopropane-1-carboxylate synthase [Rosa hybrid cultivar]
contig01383	gi|170282492|gb|ACB12194.1|	0	PHO2 [Nicotiana benthamiana]
contig01385	gi|224097152|ref|XP_002310854.1|	2e-33	predicted protein [Populus trichocarpa]
contig01387	gi|83630761|gb|ABC26878.1|	2e-55	NRC1 [Solanum lycopersicum]
contig01388	gi|297743635|emb|CBI36518.3|	3e-46	unnamed protein product [Vitis vinifera]
contig01389	gi|225433217|ref|XP_002285393.1|	1e-33	PREDICTED: hypothetical protein [Vitis vinifera]
contig01390	gi|255564051|ref|XP_002523024.1|	1e-103	amino acid binding protein, putative [Ricinus communis]
contig01393	gi|159459932|gb|ABW96363.1|	0	glutathione reductase [Ipomoea batatas]
contig01395	gi|255547273|ref|XP_002514694.1|	2e-34	synaptosomal associated protein, putative [Ricinus communis]
contig01397	gi|225434319|ref|XP_002265672.1|	6e-70	PREDICTED: similar to UBC9 (UBIQUITIN CONJUGATING ENZYME 9); ubiquitin-protein ligase [Vitis vinifera]
contig01399	gi|225457658|ref|XP_002275562.1|	1e-116	PREDICTED: similar to cinnamoyl-CoA reductase family [Vitis vinifera]
contig01400	gi|224059300|ref|XP_002299814.1|	3e-80	predicted protein [Populus trichocarpa]
contig01401	gi|217075386|gb|ACJ86053.1|	1e-18	unknown [Medicago truncatula]
contig01402	gi|240248432|gb|ACS45393.1|	0	GDP-mannose 3',5'-epimerase [Solanum lycopersicum]
contig01403	gi|225435751|ref|XP_002283606.1|	2e-85	PREDICTED: hypothetical protein [Vitis vinifera]
contig01404	gi|225432604|ref|XP_002277936.1|	2e-83	PREDICTED: hypothetical protein [Vitis vinifera]
contig01405	gi|225452202|ref|XP_002270911.1|	4e-11	PREDICTED: hypothetical protein [Vitis vinifera]
contig01407	gi|225441393|ref|XP_002278312.1|	7e-82	PREDICTED: hypothetical protein [Vitis vinifera]
contig01409	gi|6016226|sp|O22300.1|LET12_SOLLC	1e-73	RecName: Full=Homeobox protein knotted-1-like LET12
contig01410	gi|225448713|ref|XP_002280844.1|	3e-88	PREDICTED: hypothetical protein [Vitis vinifera]
contig01412	gi|189345250|gb|ACD92981.1|	2e-42	VTC2-like protein [Nicotiana tabacum]
contig01413	gi|1172555|sp|P42055.2|VDAC1_SOLTU	2e-98	RecName: Full=Mitochondrial outer membrane protein porin of 34 kDa; AltName: Full=POM 34; AltName: Full=Voltage-dependent anion-selective channel protein; Short=VDAC
contig01414	gi|1172555|sp|P42055.2|VDAC1_SOLTU	2e-43	RecName: Full=Mitochondrial outer membrane protein porin of 34 kDa; AltName: Full=POM 34; AltName: Full=Voltage-dependent anion-selective channel protein; Short=VDAC
contig01416	gi|224098740|ref|XP_002311251.1|	5e-102	predicted protein [Populus trichocarpa]
contig01417	gi|225424671|ref|XP_002262749.1|	9e-171	PREDICTED: hypothetical protein [Vitis vinifera]
contig01418	gi|224124944|ref|XP_002329852.1|	2e-17	predicted protein [Populus trichocarpa]
contig01419	gi|225433976|ref|XP_002270682.1|	6e-92	PREDICTED: hypothetical protein [Vitis vinifera]
contig01420	gi|225429096|ref|XP_002269153.1|	2e-37	PREDICTED: hypothetical protein [Vitis vinifera]
contig01421	gi|296084705|emb|CBI25847.3|	5e-44	unnamed protein product [Vitis vinifera]
contig01422	gi|47558819|gb|AAT35533.1|	2e-96	CAPIP2 [Capsicum annuum]
contig01423	gi|225434283|ref|XP_002263097.1|	8e-65	PREDICTED: hypothetical protein [Vitis vinifera]
contig01424	gi|225455513|ref|XP_002265347.1|	2e-60	PREDICTED: hypothetical protein [Vitis vinifera]
contig01425	gi|225463119|ref|XP_002265135.1|	5e-60	PREDICTED: hypothetical protein [Vitis vinifera]
contig01426	gi|224111562|ref|XP_002315901.1|	1e-75	predicted protein [Populus trichocarpa]
contig01428	gi|225434229|ref|XP_002275950.1|	4e-58	PREDICTED: hypothetical protein [Vitis vinifera]
contig01429	gi|2853039|emb|CAA63954.1|	8e-158	phosphoinositide-specific phospholipase C [Solanum tuberosum]
contig01430	gi|255570744|ref|XP_002526326.1|	4e-136	60S ribosomal protein L8, putative [Ricinus communis]
contig01432	gi|166919372|gb|ABZ04081.1|	0	chloroplast heat shock protein 70-2 [Ipomoea nil]
contig01433	gi|224089358|ref|XP_002308703.1|	2e-174	predicted protein [Populus trichocarpa]
contig01434	gi|113205238|gb|ABI34308.1|	1e-117	WD domain containing protein, putative [Solanum demissum]
contig01435	gi|255582605|ref|XP_002532084.1|	2e-64	Nitrogen fixation protein nifU, putative [Ricinus communis]
contig01436	gi|255574661|ref|XP_002528240.1|	2e-16	Heterogeneous nuclear ribonucleoprotein 27C, putative [Ricinus communis]
contig01438	gi|24421095|dbj|BAC07504.2|	0	receptor-like protein kinase [Nicotiana tabacum]
contig01439	gi|258546338|dbj|BAI39596.1|	0	protein phosphatase 2C AHG3 homolog [Solanum lycopersicum]
contig01440	gi|225427304|ref|XP_002281987.1|	2e-61	PREDICTED: hypothetical protein isoform 1 [Vitis vinifera]
contig01441	gi|225423629|ref|XP_002274983.1|	2e-14	PREDICTED: hypothetical protein [Vitis vinifera]
contig01442	gi|225429068|ref|XP_002270745.1|	2e-161	PREDICTED: hypothetical protein [Vitis vinifera]
contig01444	gi|121631|sp|P27484.1|GRP2_NICSY	2e-32	RecName: Full=Glycine-rich protein 2
contig01446	gi|224131878|ref|XP_002321201.1|	7e-126	predicted protein [Populus trichocarpa]
contig01447	gi|30267436|gb|AAP21819.1|	0	metal transporter [Solanum lycopersicum]
contig01448	gi|297739762|emb|CBI29944.3|	3e-65	unnamed protein product [Vitis vinifera]
contig01449	gi|147837828|emb|CAN73791.1|	1e-46	hypothetical protein VITISV_034892 [Vitis vinifera]
contig01450	gi|15233455|ref|NP_194641.1|	1e-118	6-phosphogluconate dehydrogenase NAD-binding domain-containing protein [Arabidopsis thaliana]
contig01451	gi|296081703|emb|CBI20708.3|	1e-59	unnamed protein product [Vitis vinifera]
contig01452	gi|225451061|ref|XP_002262723.1|	2e-53	PREDICTED: hypothetical protein [Vitis vinifera]
contig01453	gi|296088674|emb|CBI38124.3|	0	unnamed protein product [Vitis vinifera]
contig01454	gi|82400138|gb|ABB72808.1|	4e-88	cyc07-like protein [Solanum tuberosum]
contig01455	gi|284520994|gb|ADB93072.1|	6e-52	profilin-1 [Jatropha curcas]
contig01456	gi|256857790|gb|ACV31209.1|	1e-42	auxin/indole-3-acetic acid 3 [Solanum tuberosum]
contig01457	gi|256857790|gb|ACV31209.1|	1e-24	auxin/indole-3-acetic acid 3 [Solanum tuberosum]
contig01459	gi|321156252|emb|CBY05487.1|	2e-26	ASR4 protein [Solanum chilense]
contig01460	gi|255626721|gb|ACU13705.1|	2e-44	unknown [Glycine max]
contig01462	gi|183238712|gb|ACC60982.1|	5e-135	beta-galactosidase 2 precursor [Petunia x hybrida]
contig01463	gi|225432430|ref|XP_002277039.1|	1e-60	PREDICTED: hypothetical protein [Vitis vinifera]
contig01464	gi|87240724|gb|ABD32582.1|	4e-22	Integrase, catalytic region; Zinc finger, CCHC-type; Peptidase aspartic, catalytic [Medicago truncatula]
contig01466	gi|11066033|gb|AAG28426.1|AF194945_1	6e-102	cytosolic aconitase [Nicotiana tabacum]
contig01467	gi|224096536|ref|XP_002310648.1|	5e-70	predicted protein [Populus trichocarpa]
contig01468	gi|224120704|ref|XP_002330931.1|	5e-52	predicted protein [Populus trichocarpa]
contig01470	gi|224105257|ref|XP_002313743.1|	5e-71	predicted protein [Populus trichocarpa]
contig01471	gi|6682869|dbj|BAA88921.1|	0	sigma factor [Nicotiana tabacum]
contig01472	gi|1168782|sp|Q09011.1|CAST_SOLTU	9e-80	RecName: Full=Calcium-binding protein CAST
contig01474	gi|307135947|gb|ADN33808.1|	2e-33	sodium/calcium exchanger family protein [Cucumis melo subsp. melo]
contig01475	gi|225440807|ref|XP_002281866.1|	1e-67	PREDICTED: hypothetical protein [Vitis vinifera]
contig01476	gi|225449232|ref|XP_002279987.1|	3e-132	PREDICTED: hypothetical protein [Vitis vinifera]
contig01477	gi|76573347|gb|ABA46778.1|	1e-99	unknown [Solanum tuberosum]
contig01480	gi|296081697|emb|CBI20702.3|	6e-32	unnamed protein product [Vitis vinifera]
contig01482	gi|225452938|ref|XP_002284191.1|	0	PREDICTED: hypothetical protein isoform 1 [Vitis vinifera]
contig01483	gi|297736015|emb|CBI24053.3|	3e-146	unnamed protein product [Vitis vinifera]
contig01484	gi|255538634|ref|XP_002510382.1|	2e-118	cytochrome P450, putative [Ricinus communis]
contig01485	gi|301070456|gb|ADK55590.1|	1e-101	plastid NEP interaction protein [Nicotiana benthamiana]
contig01487	gi|255550812|ref|XP_002516454.1|	8e-15	potassium:hydrogen antiporter, putative [Ricinus communis]
contig01488	gi|224114075|ref|XP_002316660.1|	1e-18	predicted protein [Populus trichocarpa]
contig01489	gi|255541628|ref|XP_002511878.1|	3e-112	conserved hypothetical protein [Ricinus communis]
contig01490	gi|118487789|gb|ABK95718.1|	2e-21	unknown [Populus trichocarpa]
contig01491	gi|225465878|ref|XP_002266009.1|	5e-55	PREDICTED: hypothetical protein [Vitis vinifera]
contig01492	gi|457744|emb|CAA54869.1|	2e-40	inorganic pyrophosphatase [Nicotiana tabacum]
contig01493	gi|255581402|ref|XP_002531509.1|	1e-113	catalytic, putative [Ricinus communis]
contig01494	gi|297734707|emb|CBI16758.3|	9e-50	unnamed protein product [Vitis vinifera]
contig01498	gi|322422113|gb|ADX01226.1|	5e-122	actin 1 [Celosia argentea]
contig01499	gi|224133172|ref|XP_002321501.1|	7e-14	predicted protein [Populus trichocarpa]
contig01500	gi|113205216|gb|AAT39281.2|	5e-15	Integrase core domain containing protein [Solanum demissum]
contig01502	gi|90728268|gb|AAZ95507.2|	2e-92	ethylene-insensitive 2 [Solanum lycopersicum]
contig01503	gi|255561981|ref|XP_002521999.1|	1e-161	conserved hypothetical protein [Ricinus communis]
contig01505	gi|209954701|dbj|BAG80541.1|	1e-147	UDP-glucose:glucosyltransferase [Lycium barbarum]
contig01507	gi|224120394|ref|XP_002331037.1|	8e-67	predicted protein [Populus trichocarpa]
contig01509	gi|225458362|ref|XP_002281768.1|	2e-73	PREDICTED: hypothetical protein [Vitis vinifera]
contig01510	gi|29423617|gb|AAO73433.1|	3e-68	vacuolar membrane ATPase subunit c'' [Citrus limon]
contig01511	gi|224129172|ref|XP_002328908.1|	1e-30	predicted protein [Populus trichocarpa]
contig01512	gi|254920286|gb|ACM09899.2|	2e-30	glycosyltransferase [Withania somnifera]
contig01513	gi|24417280|gb|AAN60250.1|	6e-31	unknown [Arabidopsis thaliana]
contig01514	gi|224057529|ref|XP_002299252.1|	4e-14	predicted protein [Populus trichocarpa]
contig01515	gi|171854673|dbj|BAG16526.1|	3e-140	putative glyoxysomal fatty acid beta-oxidation multifunctional protein [Capsicum chinense]
contig01516	gi|255539579|ref|XP_002510854.1|	4e-96	F-box and wd40 domain protein, putative [Ricinus communis]
contig01517	gi|78191436|gb|ABB29939.1|	3e-87	major intrinsic protein 2-like [Solanum tuberosum]
contig01518	gi|224136816|ref|XP_002326952.1|	2e-20	predicted protein [Populus trichocarpa]
contig01519	gi|270303918|gb|ACZ71182.1|	5e-08	mitochondrial succinate dehydrogenase iron sulfur subunit [Solanum lycopersicum]
contig01520	gi|225461808|ref|XP_002285634.1|	0	PREDICTED: hypothetical protein [Vitis vinifera]
contig01521	gi|15220930|ref|NP_175778.1|	1e-67	RPT1A (REGULATORY PARTICLE TRIPLE-A 1A); ATPase [Arabidopsis thaliana]
contig01523	gi|225443962|ref|XP_002280109.1|	0	PREDICTED: hypothetical protein [Vitis vinifera]
contig01524	gi|255580455|ref|XP_002531053.1|	3e-35	conserved hypothetical protein [Ricinus communis]
contig01525	gi|224055015|ref|XP_002298402.1|	7e-71	predicted protein [Populus trichocarpa]
contig01526	gi|225426178|ref|XP_002279187.1|	1e-153	PREDICTED: hypothetical protein [Vitis vinifera]
contig01527	gi|224074191|ref|XP_002304294.1|	2e-16	predicted protein [Populus trichocarpa]
contig01528	gi|302143907|emb|CBI23012.3|	2e-56	unnamed protein product [Vitis vinifera]
contig01530	gi|24745927|dbj|BAC23045.1|	0	monooxygenase [Solanum tuberosum]
contig01531	gi|255568265|ref|XP_002525107.1|	3e-47	Receptor expression-enhancing protein, putative [Ricinus communis]
contig01533	gi|225425067|ref|XP_002271912.1|	3e-70	PREDICTED: hypothetical protein [Vitis vinifera]
contig01534	gi|75221395|sp|Q42966.1|NRL4B_TOBAC	3e-169	RecName: Full=Bifunctional nitrilase/nitrile hydratase NIT4B; Short=TNIT4B; AltName: Full=Cyanoalanine nitrilase B; AltName: Full=Nitrilase 4B
contig01535	gi|3023281|sp|O04161.1|AMT12_SOLLC	2e-139	RecName: Full=Ammonium transporter 1 member 2; AltName: Full=LeAMT1;2
contig01536	gi|225443227|ref|XP_002270610.1|	7e-176	PREDICTED: hypothetical protein [Vitis vinifera]
contig01537	gi|3169883|gb|AAC17991.1|	5e-59	dehydroquinate dehydratase/shikimate:NADP oxidoreductase [Solanum lycopersicum]
contig01538	gi|224059734|ref|XP_002299981.1|	1e-61	predicted protein [Populus trichocarpa]
contig01539	gi|225444850|ref|XP_002281014.1|	2e-70	PREDICTED: hypothetical protein [Vitis vinifera]
contig01540	gi|225458281|ref|XP_002281422.1|	0	PREDICTED: hypothetical protein [Vitis vinifera]
contig01541	gi|78191420|gb|ABB29931.1|	7e-22	P40-like protein [Solanum tuberosum]
contig01542	gi|255543050|ref|XP_002512588.1|	4e-21	GRIP and coiled-coil domain-containing protein, putative [Ricinus communis]
contig01543	gi|77176831|gb|ABA64521.1|	2e-135	sucrose-phosphate synthase isoform B [Nicotiana tabacum]
contig01544	gi|297735158|emb|CBI17520.3|	4e-49	unnamed protein product [Vitis vinifera]
contig01545	gi|225440874|ref|XP_002282520.1|	1e-124	PREDICTED: hypothetical protein [Vitis vinifera]
contig01546	gi|224135753|ref|XP_002327295.1|	2e-48	predicted protein [Populus trichocarpa]
contig01547	gi|1617197|emb|CAA96569.1|	4e-35	CP12 [Nicotiana tabacum]
contig01548	gi|224065549|ref|XP_002301852.1|	3e-74	predicted protein [Populus trichocarpa]
contig01549	gi|312231978|gb|ADQ53450.1|	8e-32	plastid thioredoxin M precursor [Nicotiana tabacum]
contig01550	gi|73811195|gb|AAZ86534.1|	3e-07	pyruvate kinase [Capsicum annuum]
contig01551	gi|4959970|gb|AAD34570.1|AF143442_1	1e-96	NPR1-interactor protein 1 [Solanum lycopersicum]
contig01552	gi|295834059|gb|ADG41743.1|	0	putative progesterone 5 beta-reductase [Nicotiana tabacum]
contig01553	gi|40781598|gb|AAR89808.1|	1e-78	reductase 2 [Hydrangea macrophylla]
contig01554	gi|82621178|gb|ABB86277.1|	0	ArcA2 protein-like [Solanum tuberosum]
contig01555	gi|6014701|gb|AAF01467.1|AF190450_1	6e-130	enoyl-CoA-hydratase [Avicennia marina]
contig01556	gi|147766948|emb|CAN63265.1|	4e-65	hypothetical protein VITISV_037939 [Vitis vinifera]
contig01558	gi|224079375|ref|XP_002305841.1|	6e-42	predicted protein [Populus trichocarpa]
contig01559	gi|224120300|ref|XP_002318295.1|	1e-41	predicted protein [Populus trichocarpa]
contig01560	gi|296012006|gb|ADG65641.1|	1e-151	glycosyltransferase [Withania somnifera]
contig01561	gi|78191424|gb|ABB29933.1|	1e-133	P0 ribosomal protein-like [Solanum tuberosum]
contig01562	gi|224104625|ref|XP_002313504.1|	4e-109	predicted protein [Populus trichocarpa]
contig01564	gi|224072628|ref|XP_002303814.1|	1e-94	predicted protein [Populus trichocarpa]
contig01565	gi|21358787|gb|AAM47025.1|	9e-109	nam-like protein 1 [Petunia x hybrida]
contig01566	gi|77416967|gb|ABA81879.1|	2e-42	unknown [Solanum tuberosum]
contig01567	gi|297734828|emb|CBI17062.3|	7e-75	unnamed protein product [Vitis vinifera]
contig01568	gi|3582436|dbj|BAA33065.1|	1e-70	beta-D-glucan exohydrolase [Nicotiana tabacum]
contig01569	gi|89474470|gb|ABD72962.1|	0	GRAS6 [Solanum lycopersicum]
contig01570	gi|40748265|gb|AAR89617.1|	1e-102	40S ribosomal protein S5 [Capsicum annuum]
contig01571	gi|124360437|gb|ABN08447.1|	1e-11	Patatin [Medicago truncatula]
contig01572	gi|3123241|sp|P35513.2|PAL2_TOBAC	0	RecName: Full=Phenylalanine ammonia-lyase
contig01573	gi|312231978|gb|ADQ53450.1|	8e-65	plastid thioredoxin M precursor [Nicotiana tabacum]
contig01574	gi|225470737|ref|XP_002266179.1|	1e-26	PREDICTED: hypothetical protein [Vitis vinifera]
contig01575	gi|62751085|dbj|BAD95790.1|	5e-125	similar to aquaporin [Solanum lycopersicum]
contig01576	gi|15219158|ref|NP_177993.1|	4e-38	protein transport protein sec61, putative [Arabidopsis thaliana]
contig01577	gi|296086416|emb|CBI32005.3|	5e-85	unnamed protein product [Vitis vinifera]
contig01579	gi|2493148|sp|Q40585.1|VATL_TOBAC	1e-41	RecName: Full=V-type proton ATPase 16 kDa proteolipid subunit; Short=V-ATPase 16 kDa proteolipid subunit; AltName: Full=Vacuolar proton pump 16 kDa proteolipid subunit
contig01580	gi|255581586|ref|XP_002531598.1|	2e-22	Rhomboid protein, putative [Ricinus communis]
contig01581	gi|225434449|ref|XP_002277781.1|	2e-153	PREDICTED: hypothetical protein [Vitis vinifera]
contig01582	gi|225437164|ref|XP_002274787.1|	2e-46	PREDICTED: similar to type IIB calcium ATPase [Vitis vinifera]
contig01583	gi|6469032|dbj|BAA87043.1|	1e-103	N-hydroxycinnamoyl/benzoyltransferase [Ipomoea batatas]
contig01585	gi|225440081|ref|XP_002282532.1|	5e-66	PREDICTED: hypothetical protein [Vitis vinifera]
contig01587	gi|225432939|ref|XP_002280338.1|	5e-47	PREDICTED: hypothetical protein [Vitis vinifera]
contig01588	gi|73811195|gb|AAZ86534.1|	2e-70	pyruvate kinase [Capsicum annuum]
contig01589	gi|298201206|gb|ADI60300.1|	2e-40	stress-related protein 1 [Capsicum annuum]
contig01590	gi|225442615|ref|XP_002284539.1|	2e-25	PREDICTED: hypothetical protein isoform 2 [Vitis vinifera]
contig01591	gi|255563762|ref|XP_002522882.1|	8e-83	Oligopeptide transporter, putative [Ricinus communis]
contig01592	gi|225426226|ref|XP_002263179.1|	1e-30	PREDICTED: hypothetical protein [Vitis vinifera]
contig01593	gi|15233937|ref|NP_195570.1|	2e-69	ATFP6 (FARNESYLATED PROTEIN 6); metal ion binding [Arabidopsis thaliana]
contig01596	gi|255550970|ref|XP_002516533.1|	7e-113	serine-threonine protein kinase, plant-type, putative [Ricinus communis]
contig01597	gi|225448487|ref|XP_002270666.1|	2e-49	PREDICTED: hypothetical protein [Vitis vinifera]
contig01598	gi|84688912|gb|ABC61505.1|	6e-136	AGO4-2 [Nicotiana benthamiana]
contig01599	gi|255555797|ref|XP_002518934.1|	6e-154	phosphatidylcholine transfer protein, putative [Ricinus communis]
contig01600	gi|255541300|ref|XP_002511714.1|	1e-50	zinc finger protein, putative [Ricinus communis]
contig01601	gi|298201206|gb|ADI60300.1|	3e-51	stress-related protein 1 [Capsicum annuum]
contig01602	gi|255577977|ref|XP_002529860.1|	9e-79	conserved hypothetical protein [Ricinus communis]
contig01603	gi|224118172|ref|XP_002331575.1|	5e-15	predicted protein [Populus trichocarpa]
contig01604	gi|224054570|ref|XP_002298326.1|	6e-69	predicted protein [Populus trichocarpa]
contig01605	gi|225436387|ref|XP_002271504.1|	9e-18	PREDICTED: hypothetical protein [Vitis vinifera]
contig01606	gi|78191436|gb|ABB29939.1|	6e-117	major intrinsic protein 2-like [Solanum tuberosum]
contig01607	gi|59668406|emb|CAI39243.1|	0	copper-containing amine oxidase [Solanum lycopersicum]
contig01608	gi|12081917|dbj|BAB20861.1|	3e-154	cytosolic cysteine synthase [Solanum tuberosum]
contig01610	gi|71726946|gb|AAZ39644.1|	1e-49	cytochrome P450 monooxygenase [Petunia x hybrida]
contig01611	gi|225445190|ref|XP_002284205.1|	7e-22	PREDICTED: hypothetical protein [Vitis vinifera]
contig01612	gi|45544867|gb|AAS67369.1|	1e-27	CONSTANS interacting protein 2a [Solanum lycopersicum]
contig01613	gi|307136061|gb|ADN33912.1|	7e-61	40S ribosomal protein s24 [Cucumis melo subsp. melo]
contig01615	gi|225438783|ref|XP_002283079.1|	1e-66	PREDICTED: hypothetical protein [Vitis vinifera]
contig01616	gi|225455596|ref|XP_002269624.1|	5e-31	PREDICTED: similar to kinesin like protein [Vitis vinifera]
contig01617	gi|225430017|ref|XP_002284157.1|	3e-43	PREDICTED: hypothetical protein [Vitis vinifera]
contig01619	gi|225451993|ref|XP_002283479.1|	7e-174	PREDICTED: hypothetical protein [Vitis vinifera]
contig01620	gi|55294668|emb|CAH69231.1|	1e-63	putative ML domain protein [Nicotiana glauca]
contig01621	gi|2507174|sp|P21343.2|PFPB_SOLTU	0	RecName: Full=Pyrophosphate--fructose 6-phosphate 1-phosphotransferase subunit beta; Short=PFP; AltName: Full=6-phosphofructokinase, pyrophosphate dependent; AltName: Full=PPi-PFK; AltName: Full=Pyrophosphate-dependent 6-phosphofructose-1-kinase
contig01622	gi|117970379|dbj|BAF36749.1|	1e-16	telomere binding protein [Solanum lycopersicum]
contig01623	gi|224073736|ref|XP_002304148.1|	4e-25	predicted protein [Populus trichocarpa]
contig01624	gi|213868279|gb|ACJ54186.1|	1e-12	SUMO [Nicotiana benthamiana]
contig01625	gi|298561264|dbj|BAJ09646.1|	0	GTP cyclohydrolase II/3,4-dihydroxy-2-butanone 4-phosphate synthase [Nicotiana benthamiana]
contig01626	gi|255558468|ref|XP_002520259.1|	4e-108	amino acid binding protein, putative [Ricinus communis]
contig01628	gi|46367701|dbj|BAD15363.1|	3e-75	nitrite reductase [Nicotiana tabacum]
contig01629	gi|224115502|ref|XP_002332150.1|	0	argonaute protein group [Populus trichocarpa]
contig01630	gi|225431869|ref|XP_002275498.1|	5e-30	PREDICTED: hypothetical protein [Vitis vinifera]
contig01631	gi|225437465|ref|XP_002273574.1|	8e-134	PREDICTED: hypothetical protein isoform 1 [Vitis vinifera]
contig01632	gi|42559164|sp|O80360.1|RK3_TOBAC	4e-116	RecName: Full=50S ribosomal protein L3, chloroplastic; Flags: Precursor
contig01633	gi|169883404|gb|ACA97594.1|	0	thiamine biosynthesis protein ThiC variant L1 [Solanum lycopersicum]
contig01634	gi|300836821|gb|ADK38538.1|	2e-93	methylketone synthase Ib [Solanum lycopersicum]
contig01635	gi|82621150|gb|ABB86263.1|	5e-133	glutamine cyclotransferase precursor-like [Solanum tuberosum]
contig01636	gi|297741862|emb|CBI33226.3|	6e-43	unnamed protein product [Vitis vinifera]
contig01637	gi|255561673|ref|XP_002521846.1|	2e-72	peptidyl-prolyl cis-trans isomerase d, ppid, putative [Ricinus communis]
contig01638	gi|193290672|gb|ACF17644.1|	6e-53	putative p-coumarate 3-hydroxylase [Capsicum annuum]
contig01639	gi|255542780|ref|XP_002512453.1|	1e-34	conserved hypothetical protein [Ricinus communis]
contig01640	gi|147787280|emb|CAN71414.1|	3e-126	hypothetical protein VITISV_029216 [Vitis vinifera]
contig01641	gi|255550690|ref|XP_002516394.1|	2e-127	spliceosome associated protein, putative [Ricinus communis]
contig01642	gi|40287562|gb|AAR83895.1|	4e-07	thioredoxin peroxidase CATP [Capsicum annuum]
contig01643	gi|224137712|ref|XP_002322625.1|	9e-20	type-a response regulator [Populus trichocarpa]
contig01645	gi|3024440|sp|P93395.1|PSB6_TOBAC	2e-110	RecName: Full=Proteasome subunit beta type-6; AltName: Full=Proteasome delta chain; AltName: Full=Tobacco cryptogein-induced protein 7; Short=tcI 7; Flags: Precursor
contig01646	gi|297744655|emb|CBI37917.3|	7e-07	unnamed protein product [Vitis vinifera]
contig01647	gi|20140867|sp|Q9MT28.1|THRC_SOLTU	7e-49	RecName: Full=Threonine synthase, chloroplastic; Short=TS; Flags: Precursor
contig01648	gi|224460075|gb|ACN43588.1|	5e-72	nuclear cap-binding protein [Solanum tuberosum]
contig01649	gi|255573895|ref|XP_002527866.1|	1e-79	Ataxin-3, putative [Ricinus communis]
contig01650	gi|118489234|gb|ABK96423.1|	5e-56	unknown [Populus trichocarpa x Populus deltoides]
contig01651	gi|37894600|gb|AAF21428.2|AF165422_1	2e-107	salt-induced AAA-Type ATPase [Mesembryanthemum crystallinum]
contig01652	gi|224134250|ref|XP_002321773.1|	2e-149	predicted protein [Populus trichocarpa]
contig01653	gi|1170506|sp|P41379.1|IF4A2_NICPL	0	RecName: Full=Eukaryotic initiation factor 4A-2; Short=eIF-4A-2; AltName: Full=ATP-dependent RNA helicase eIF4A-2
contig01655	gi|224075557|ref|XP_002304682.1|	7e-22	predicted protein [Populus trichocarpa]
contig01658	gi|297742933|emb|CBI35800.3|	1e-107	unnamed protein product [Vitis vinifera]
contig01659	gi|255582654|ref|XP_002532106.1|	3e-23	conserved hypothetical protein [Ricinus communis]
contig01660	gi|225438373|ref|XP_002274569.1|	1e-177	PREDICTED: hypothetical protein [Vitis vinifera]
contig01661	gi|225445848|ref|XP_002278056.1|	9e-74	PREDICTED: hypothetical protein [Vitis vinifera]
contig01662	gi|225450673|ref|XP_002283131.1|	7e-36	PREDICTED: hypothetical protein [Vitis vinifera]
contig01663	gi|242079675|ref|XP_002444606.1|	1e-34	hypothetical protein SORBIDRAFT_07g024590 [Sorghum bicolor]
contig01664	gi|3582436|dbj|BAA33065.1|	8e-81	beta-D-glucan exohydrolase [Nicotiana tabacum]
contig01668	gi|416652|sp|Q03666.1|GSTX4_TOBAC	2e-64	RecName: Full=Probable glutathione S-transferase; AltName: Full=Auxin-induced protein PCNT107
contig01669	gi|224125774|ref|XP_002329714.1|	1e-42	predicted protein [Populus trichocarpa]
contig01670	gi|256542214|dbj|BAH98060.1|	0	galactinol synthase [Solanum lycopersicum]
contig01671	gi|225460761|ref|XP_002276224.1|	3e-154	PREDICTED: similar to mitochondrial transcription termination factor family protein / mTERF family protein [Vitis vinifera]
contig01672	gi|193290704|gb|ACF17660.1|	1e-135	putative isopropylmalate synthase [Capsicum annuum]
contig01673	gi|224143157|ref|XP_002324864.1|	2e-61	predicted protein [Populus trichocarpa]
contig01674	gi|224116700|ref|XP_002331856.1|	6e-38	predicted protein [Populus trichocarpa]
contig01675	gi|40287506|gb|AAR83867.1|	1e-59	ribosomal protein L11-like protein [Capsicum annuum]
contig01676	gi|147766872|emb|CAN60947.1|	6e-58	hypothetical protein VITISV_015758 [Vitis vinifera]
contig01677	gi|39598906|gb|AAR28997.1|	1e-35	germin-like protein [Capsicum annuum]
contig01678	gi|224091949|ref|XP_002309412.1|	2e-41	predicted protein [Populus trichocarpa]
contig01679	gi|226713184|sp|A7R385.1|U497C_VITVI	6e-56	RecName: Full=UPF0497 membrane protein 12
contig01682	gi|255565198|ref|XP_002523591.1|	7e-56	DNA binding protein, putative [Ricinus communis]
contig01683	gi|255552093|ref|XP_002517091.1|	2e-46	pentatricopeptide repeat-containing protein, putative [Ricinus communis]
contig01684	gi|296086694|emb|CBI32329.3|	7e-165	unnamed protein product [Vitis vinifera]
contig01685	gi|255537882|ref|XP_002510006.1|	3e-16	Transcription factor HBP-1b, putative [Ricinus communis]
contig01686	gi|242066734|ref|XP_002454656.1|	9e-68	hypothetical protein SORBIDRAFT_04g034980 [Sorghum bicolor]
contig01688	gi|225454698|ref|XP_002271034.1|	4e-37	PREDICTED: similar to DNAJ heat shock N-terminal domain-containing protein [Vitis vinifera]
contig01689	gi|14484934|gb|AAK62819.1|	9e-121	ubiquitin conjugating enzyme 2 [Solanum lycopersicum]
contig01690	gi|133246|sp|P19682.1|ROC3_NICSY	2e-95	RecName: Full=28 kDa ribonucleoprotein, chloroplastic; Short=28RNP; Flags: Precursor
contig01691	gi|82623435|gb|ABB87132.1|	4e-23	translocon-associated protein beta family protein-like [Solanum tuberosum]
contig01692	gi|113205142|gb|AAT40504.2|	2e-13	Polyprotein, putative [Solanum demissum]
contig01693	gi|170773908|gb|ACB32230.1|	2e-33	6,7-dimethyl-8-ribityllumazine synthase precursor [Solanum chacoense]
contig01694	gi|255645918|gb|ACU23448.1|	4e-10	unknown [Glycine max]
contig01695	gi|225448225|ref|XP_002269948.1|	6e-19	PREDICTED: hypothetical protein [Vitis vinifera]
contig01696	gi|225464535|ref|XP_002271267.1|	5e-46	PREDICTED: hypothetical protein [Vitis vinifera]
contig01697	gi|225446825|ref|XP_002279375.1|	8e-30	PREDICTED: hypothetical protein [Vitis vinifera]
contig01698	gi|30013671|gb|AAP03878.1|	7e-175	Avr9/Cf-9 rapidly elicited protein 189 [Nicotiana tabacum]
contig01699	gi|255540717|ref|XP_002511423.1|	0	Spotted leaf protein, putative [Ricinus communis]
contig01700	gi|7531180|sp|O04681.1|PTI5_SOLLC	2e-13	RecName: Full=Pathogenesis-related genes transcriptional activator PTI5; AltName: Full=PTO-interacting protein 5
contig01702	gi|53854350|gb|AAU95618.1|	0	cytosolic acetoacetyl-coenzyme A thiolase [Nicotiana tabacum]
contig01704	gi|225441573|ref|XP_002281426.1|	4e-10	PREDICTED: hypothetical protein [Vitis vinifera]
contig01705	gi|115476228|ref|NP_001061710.1|	4e-09	Os08g0386800 [Oryza sativa Japonica Group]
contig01706	gi|297736283|emb|CBI24921.3|	3e-57	unnamed protein product [Vitis vinifera]
contig01707	gi|57013909|ref|YP_173382.1|	6e-36	hypothetical protein NitaMp036 [Nicotiana tabacum]
contig01708	gi|255563444|ref|XP_002522724.1|	6e-52	30S ribosomal protein S10, putative [Ricinus communis]
contig01709	gi|147777645|emb|CAN64807.1|	7e-74	hypothetical protein VITISV_007145 [Vitis vinifera]
contig01710	gi|283135892|gb|ADB11337.1|	2e-27	theta class glutathione transferase GSTT1 [Populus trichocarpa]
contig01711	gi|255578100|ref|XP_002529920.1|	2e-50	dihydrolipoamide succinyltransferase component of 2-oxoglutarate dehydrogenase, putative [Ricinus communis]
contig01713	gi|255578100|ref|XP_002529920.1|	5e-71	dihydrolipoamide succinyltransferase component of 2-oxoglutarate dehydrogenase, putative [Ricinus communis]
contig01714	gi|255580321|ref|XP_002530989.1|	2e-110	Mitochondrial respiratory chain complexes assembly protein AFG3, putative [Ricinus communis]
contig01716	gi|224101737|ref|XP_002312401.1|	3e-30	predicted protein [Populus trichocarpa]
contig01717	gi|297734652|emb|CBI16703.3|	2e-08	unnamed protein product [Vitis vinifera]
contig01718	gi|224119558|ref|XP_002331190.1|	3e-92	predicted protein [Populus trichocarpa]
contig01719	gi|225426247|ref|XP_002264340.1|	1e-30	PREDICTED: hypothetical protein [Vitis vinifera]
contig01720	gi|225445740|ref|XP_002272377.1|	2e-38	PREDICTED: hypothetical protein isoform 1 [Vitis vinifera]
contig01721	gi|255581309|ref|XP_002531465.1|	1e-09	conserved hypothetical protein [Ricinus communis]
contig01722	gi|154818168|gb|ABB54381.2|	6e-139	FVE [Ipomoea nil]
contig01723	gi|225425114|ref|XP_002273186.1|	5e-130	PREDICTED: hypothetical protein [Vitis vinifera]
contig01724	gi|255574267|ref|XP_002528048.1|	1e-97	electron transporter, putative [Ricinus communis]
contig01725	gi|255543152|ref|XP_002512639.1|	1e-56	conserved hypothetical protein [Ricinus communis]
contig01726	gi|11133833|sp|O04857.1|PP12_TOBAC	4e-129	RecName: Full=Serine/threonine-protein phosphatase PP1 isozyme 2
contig01727	gi|225456087|ref|XP_002281066.1|	3e-97	PREDICTED: hypothetical protein [Vitis vinifera]
contig01728	gi|297738859|emb|CBI28104.3|	0	unnamed protein product [Vitis vinifera]
contig01729	gi|82621160|gb|ABB86268.1|	9e-41	Tic20-like protein [Solanum tuberosum]
contig01730	gi|255574982|ref|XP_002528397.1|	8e-38	conserved hypothetical protein [Ricinus communis]
contig01731	gi|297743947|emb|CBI36917.3|	2e-36	unnamed protein product [Vitis vinifera]
contig01732	gi|255561048|ref|XP_002521536.1|	2e-23	ATP binding protein, putative [Ricinus communis]
contig01733	gi|225433298|ref|XP_002282340.1|	9e-81	PREDICTED: hypothetical protein [Vitis vinifera]
contig01734	gi|255588681|ref|XP_002534684.1|	2e-60	conserved hypothetical protein [Ricinus communis]
contig01735	gi|171854593|dbj|BAG16487.1|	2e-100	succinic semialdehyde dehydrogenase [Solanum lycopersicum]
contig01736	gi|225456094|ref|XP_002281306.1|	1e-67	PREDICTED: hypothetical protein [Vitis vinifera]
contig01737	gi|62751091|dbj|BAD95793.1|	2e-43	hypothetical protein [Solanum lycopersicum]
contig01738	gi|255583090|ref|XP_002532312.1|	5e-28	heat shock protein 70 (HSP70)-interacting protein, putative [Ricinus communis]
contig01739	gi|225443227|ref|XP_002270610.1|	2e-174	PREDICTED: hypothetical protein [Vitis vinifera]
contig01740	gi|255631268|gb|ACU16001.1|	4e-30	unknown [Glycine max]
contig01741	gi|76160931|gb|ABA40429.1|	4e-21	unknown [Solanum tuberosum]
contig01742	gi|255638406|gb|ACU19513.1|	3e-07	unknown [Glycine max]
contig01743	gi|225456252|ref|XP_002279421.1|	9e-53	PREDICTED: hypothetical protein [Vitis vinifera]
contig01744	gi|225470289|ref|XP_002266561.1|	1e-40	PREDICTED: hypothetical protein [Vitis vinifera]
contig01745	gi|16417958|gb|AAL18931.1|AF429985_1	0	arabinosidase ARA-1 [Solanum lycopersicum]
contig01747	gi|224121444|ref|XP_002330829.1|	3e-56	predicted protein [Populus trichocarpa]
contig01748	gi|225437110|ref|XP_002280105.1|	6e-69	PREDICTED: hypothetical protein [Vitis vinifera]
contig01750	gi|298569776|gb|ADI87416.1|	0	fructokinase-like protein 1 [Solanum tuberosum]
contig01751	gi|298204583|emb|CBI23858.3|	2e-85	unnamed protein product [Vitis vinifera]
contig01753	gi|225461001|ref|XP_002280601.1|	2e-98	PREDICTED: hypothetical protein [Vitis vinifera]
contig01754	gi|225428257|ref|XP_002282312.1|	7e-66	PREDICTED: hypothetical protein [Vitis vinifera]
contig01755	gi|147853777|emb|CAN83819.1|	4e-13	hypothetical protein VITISV_030951 [Vitis vinifera]
contig01756	gi|224116968|ref|XP_002317441.1|	2e-40	predicted protein [Populus trichocarpa]
contig01757	gi|2582822|emb|CAA71103.1|	6e-150	CDSP32 protein (Chloroplast Drought-induced Stress Protein of 32kDa) [Solanum tuberosum]
contig01758	gi|225428078|ref|XP_002278026.1|	3e-93	PREDICTED: hypothetical protein [Vitis vinifera]
contig01759	gi|2493321|sp|Q40588.1|ASO_TOBAC	2e-35	RecName: Full=L-ascorbate oxidase; Short=ASO; Short=Ascorbase; Flags: Precursor
contig01760	gi|302142695|emb|CBI19898.3|	6e-31	unnamed protein product [Vitis vinifera]
contig01761	gi|302141843|emb|CBI19046.3|	1e-165	unnamed protein product [Vitis vinifera]
contig01762	gi|255647460|gb|ACU24194.1|	2e-23	unknown [Glycine max]
contig01763	gi|225427605|ref|XP_002271392.1|	0	PREDICTED: hypothetical protein [Vitis vinifera]
contig01765	gi|255565972|ref|XP_002523974.1|	6e-106	conserved hypothetical protein [Ricinus communis]
contig01767	gi|57340416|gb|AAT37498.2|	2e-179	GDP-mannose pyrophosphorylase [Solanum lycopersicum]
contig01768	gi|255549852|ref|XP_002515977.1|	1e-57	DNA binding protein, putative [Ricinus communis]
contig01769	gi|225456660|ref|XP_002267093.1|	8e-74	PREDICTED: hypothetical protein [Vitis vinifera]
contig01770	gi|225450778|ref|XP_002279467.1|	1e-71	PREDICTED: hypothetical protein [Vitis vinifera]
contig01771	gi|224131954|ref|XP_002321219.1|	9e-51	predicted protein [Populus trichocarpa]
contig01772	gi|225424337|ref|XP_002284829.1|	8e-51	PREDICTED: hypothetical protein [Vitis vinifera]
contig01773	gi|225462531|ref|XP_002265446.1|	2e-08	PREDICTED: hypothetical protein [Vitis vinifera]
contig01774	gi|225426399|ref|XP_002272722.1|	3e-119	PREDICTED: hypothetical protein [Vitis vinifera]
contig01775	gi|225455872|ref|XP_002274839.1|	4e-56	PREDICTED: hypothetical protein [Vitis vinifera]
contig01776	gi|225433860|ref|XP_002264475.1|	9e-98	PREDICTED: hypothetical protein [Vitis vinifera]
contig01777	gi|7415599|dbj|BAA93453.1|	0	acyltransferase homolog [Petunia x hybrida]
contig01779	gi|225430559|ref|XP_002262813.1|	1e-37	PREDICTED: hypothetical protein [Vitis vinifera]
contig01780	gi|225431946|ref|XP_002277743.1|	9e-155	PREDICTED: hypothetical protein [Vitis vinifera]
contig01781	gi|224058947|ref|XP_002299658.1|	3e-95	predicted protein [Populus trichocarpa]
contig01782	gi|21358787|gb|AAM47025.1|	2e-144	nam-like protein 1 [Petunia x hybrida]
contig01783	gi|76161012|gb|ABA40469.1|	2e-29	60S ribosomal protein L21-like protein [Solanum tuberosum]
contig01784	gi|225433043|ref|XP_002284697.1|	6e-47	PREDICTED: hypothetical protein [Vitis vinifera]
contig01785	gi|225449683|ref|XP_002264960.1|	0	PREDICTED: hypothetical protein [Vitis vinifera]
contig01786	gi|7547401|gb|AAB28813.2|	9e-164	cytochrome c1 precursor [Solanum tuberosum]
contig01787	gi|1418988|emb|CAA99759.1|	4e-20	unknown [Solanum lycopersicum]
contig01788	gi|302143070|emb|CBI20365.3|	8e-45	unnamed protein product [Vitis vinifera]
contig01789	gi|225442924|ref|XP_002265172.1|	0	PREDICTED: hypothetical protein [Vitis vinifera]
contig01790	gi|255580537|ref|XP_002531093.1|	1e-26	cytochrome P450, putative [Ricinus communis]
contig01791	gi|77745499|gb|ABB02648.1|	8e-35	unknown [Solanum tuberosum]
contig01792	gi|2853041|emb|CAA63777.1|	9e-147	1-phosphatidylinositol-4,5-bisphosphate phosphodiesterase [Solanum tuberosum]
contig01794	gi|58531054|emb|CAI48023.1|	9e-41	putative pathogenesis related protein [Capsicum chinense]
contig01795	gi|224121420|ref|XP_002330823.1|	2e-09	predicted protein [Populus trichocarpa]
contig01796	gi|147826485|emb|CAN77360.1|	6e-08	hypothetical protein VITISV_011015 [Vitis vinifera]
contig01797	gi|302141743|emb|CBI18946.3|	0	unnamed protein product [Vitis vinifera]
contig01798	gi|28273096|dbj|BAC56914.1|	0	nitrate transporter [Nicotiana tabacum]
contig01799	gi|255556366|ref|XP_002519217.1|	6e-65	conserved hypothetical protein [Ricinus communis]
contig01800	gi|225446867|ref|XP_002283850.1|	2e-31	PREDICTED: hypothetical protein [Vitis vinifera]
contig01801	gi|255554763|ref|XP_002518419.1|	8e-77	NSFL1 cofactor p47, putative [Ricinus communis]
contig01802	gi|1486472|emb|CAA68164.1|	2e-134	oxoglutarate malate translocator [Solanum tuberosum]
contig01803	gi|255547061|ref|XP_002514588.1|	8e-07	conserved hypothetical protein [Ricinus communis]
contig01805	gi|307707121|gb|ADN87331.1|	3e-17	zinc finger protein-like protein [Vitis vinifera]
contig01806	gi|1170506|sp|P41379.1|IF4A2_NICPL	0	RecName: Full=Eukaryotic initiation factor 4A-2; Short=eIF-4A-2; AltName: Full=ATP-dependent RNA helicase eIF4A-2
contig01807	gi|225435207|ref|XP_002284871.1|	5e-122	PREDICTED: hypothetical protein [Vitis vinifera]
contig01808	gi|224086851|ref|XP_002307984.1|	2e-33	tubulin folding cofactor [Populus trichocarpa]
contig01809	gi|33439498|gb|AAQ18798.1|	2e-155	disease resistance protein SlVe2 precursor [Solanum lycopersicoides]
contig01810	gi|1346215|sp|P49332.1|GSTXC_TOBAC	8e-72	RecName: Full=Probable glutathione S-transferase parC; AltName: Full=Auxin-regulated protein parC
contig01811	gi|221222544|gb|ABZ89183.1|	8e-117	putative protein [Coffea canephora]
contig01812	gi|302143700|emb|CBI22561.3|	7e-80	unnamed protein product [Vitis vinifera]
contig01813	gi|255567264|ref|XP_002524613.1|	5e-57	step II splicing factor slu7, putative [Ricinus communis]
contig01814	gi|255545064|ref|XP_002513593.1|	2e-17	mitochondrial carrier protein, putative [Ricinus communis]
contig01815	gi|147818385|emb|CAN71216.1|	3e-18	hypothetical protein VITISV_033484 [Vitis vinifera]
contig01816	gi|149938952|gb|ABR45721.1|	5e-148	P5CDH1 [Actinidia chinensis]
contig01817	gi|12644431|sp|Q39242.2|TRXB2_ARATH	9e-99	RecName: Full=Thioredoxin reductase 2; AltName: Full=NADPH-dependent thioredoxin reductase 2; Short=NTR2; AltName: Full=NADPH-dependent thioredoxin reductase A; Short=AtNTRA
contig01818	gi|225451439|ref|XP_002273907.1|	4e-136	PREDICTED: hypothetical protein [Vitis vinifera]
contig01819	gi|255538542|ref|XP_002510336.1|	4e-81	transferase, transferring glycosyl groups, putative [Ricinus communis]
contig01820	gi|224069607|ref|XP_002326385.1|	3e-83	predicted protein [Populus trichocarpa]
contig01821	gi|225457650|ref|XP_002273332.1|	1e-69	PREDICTED: hypothetical protein [Vitis vinifera]
contig01822	gi|225433986|ref|XP_002271295.1|	2e-94	PREDICTED: similar to F-box-containing protein 2 [Vitis vinifera]
contig01824	gi|152002673|emb|CAL90975.1|	4e-101	pescadillo-like protein [Zinnia violacea]
contig01825	gi|224061919|ref|XP_002300664.1|	2e-76	predicted protein [Populus trichocarpa]
contig01826	gi|224088282|ref|XP_002308404.1|	3e-37	predicted protein [Populus trichocarpa]
contig01827	gi|224078840|ref|XP_002305648.1|	1e-90	predicted protein [Populus trichocarpa]
contig01828	gi|224079413|ref|XP_002305856.1|	3e-117	predicted protein [Populus trichocarpa]
contig01829	gi|224079413|ref|XP_002305856.1|	2e-113	predicted protein [Populus trichocarpa]
contig01830	gi|51989474|gb|AAU21243.1|	5e-74	putative RNA-dependent RNA polymerase RdRP2 [Nicotiana benthamiana]
contig01832	gi|88174751|gb|ABD39480.1|	5e-88	CYP82E4v10 [Nicotiana tabacum]
contig01833	gi|297817814|ref|XP_002876790.1|	7e-92	hypothetical protein ARALYDRAFT_904415 [Arabidopsis lyrata subsp. lyrata]
contig01834	gi|224107441|ref|XP_002314480.1|	5e-71	predicted protein [Populus trichocarpa]
contig01835	gi|242049436|ref|XP_002462462.1|	2e-07	hypothetical protein SORBIDRAFT_02g026010 [Sorghum bicolor]
contig01836	gi|225448311|ref|XP_002264923.1|	2e-62	PREDICTED: hypothetical protein [Vitis vinifera]
contig01837	gi|13560653|gb|AAK30143.1|AF348141_1	1e-93	pathogenesis-related protein PR-1 precursor [Capsicum annuum]
contig01838	gi|224099789|ref|XP_002311619.1|	0	predicted protein [Populus trichocarpa]
contig01839	gi|224137202|ref|XP_002327067.1|	4e-97	predicted protein [Populus trichocarpa]
contig01840	gi|156229388|emb|CAL69642.1|	1e-121	Ran GTPase-activating protein 2 [Solanum tuberosum]
contig01841	gi|225430159|ref|XP_002284759.1|	5e-89	PREDICTED: hypothetical protein [Vitis vinifera]
contig01842	gi|77999285|gb|ABB16989.1|	4e-132	DnaJ-like protein [Solanum tuberosum]
contig01843	gi|225459168|ref|XP_002285717.1|	8e-76	PREDICTED: hypothetical protein [Vitis vinifera]
contig01845	gi|6692816|dbj|BAA89423.1|	1e-158	allyl alcohol dehydrogenase [Nicotiana tabacum]
contig01846	gi|47834703|gb|AAT39005.1|	3e-132	AML1 [Solanum lycopersicum]
contig01847	gi|14970762|emb|CAC44460.1|	4e-167	protein tyrosine phosphatase [Solanum lycopersicum]
contig01849	gi|225440047|ref|XP_002276858.1|	1e-63	PREDICTED: hypothetical protein [Vitis vinifera]
contig01850	gi|225427526|ref|XP_002265359.1|	2e-82	PREDICTED: hypothetical protein [Vitis vinifera]
contig01851	gi|224112953|ref|XP_002316344.1|	4e-73	predicted protein [Populus trichocarpa]
contig01852	gi|156105712|gb|ABU49227.1|	3e-72	chloroplast methionine sulfoxide reductase B1 precursor [Nicotiana tabacum]
contig01853	gi|283135872|gb|ADB11327.1|	3e-54	tau class glutathione transferase GSTU45 [Populus trichocarpa]
contig01854	gi|255569839|ref|XP_002525883.1|	0	oligopeptide transporter, putative [Ricinus communis]
contig01855	gi|224117498|ref|XP_002317591.1|	1e-118	predicted protein [Populus trichocarpa]
contig01856	gi|225435331|ref|XP_002285194.1|	4e-50	PREDICTED: hypothetical protein [Vitis vinifera]
contig01857	gi|224065162|ref|XP_002301695.1|	5e-46	predicted protein [Populus trichocarpa]
contig01858	gi|225435638|ref|XP_002285659.1|	1e-144	PREDICTED: hypothetical protein [Vitis vinifera]
contig01859	gi|255563997|ref|XP_002522998.1|	9e-07	Protein MOS2, putative [Ricinus communis]
contig01861	gi|255545778|ref|XP_002513949.1|	2e-41	phosphotyrosyl phosphatase activator, putative [Ricinus communis]
contig01862	gi|225461306|ref|XP_002281713.1|	6e-31	PREDICTED: hypothetical protein [Vitis vinifera]
contig01863	gi|68299221|emb|CAJ13711.1|	2e-93	putative ethylene response protein [Capsicum chinense]
contig01864	gi|225459685|ref|XP_002285888.1|	2e-68	PREDICTED: similar to BTB/POZ domain-containing protein [Vitis vinifera]
contig01865	gi|3341464|emb|CAA12387.1|	4e-58	Hsp20.1 protein [Solanum peruvianum]
contig01866	gi|225442902|ref|XP_002263600.1|	1e-68	PREDICTED: hypothetical protein [Vitis vinifera]
contig01867	gi|224142595|ref|XP_002324641.1|	3e-43	predicted protein [Populus trichocarpa]
contig01868	gi|585451|sp|P37221.1|MAOM_SOLTU	0	RecName: Full=NAD-dependent malic enzyme 62 kDa isoform, mitochondrial; Short=NAD-ME; Flags: Precursor
contig01869	gi|255547506|ref|XP_002514810.1|	2e-32	ATP binding protein, putative [Ricinus communis]
contig01870	gi|2150027|gb|AAB58727.1|	0	NADP-malic enzyme [Solanum lycopersicum]
contig01871	gi|27151627|sp|Q9XGI7.1|NAS_SOLLC	1e-47	RecName: Full=Nicotianamine synthase; AltName: Full=Chloronerva; AltName: Full=S-adenosyl-L-methionine:S-adenosyl-L-methionine:S-adenosyl-methionine 3-amino-3-carboxypropyltransferase
contig01872	gi|77416969|gb|ABA81880.1|	5e-49	unknown [Solanum tuberosum]
contig01873	gi|255580878|ref|XP_002531258.1|	0	asparagine synthetase, putative [Ricinus communis]
contig01874	gi|20068322|emb|CAC88035.1|	1e-62	RNA polymerase beta I subunit [Atropa belladonna]
contig01875	gi|76573355|gb|ABA46782.1|	4e-83	unknown [Solanum tuberosum]
contig01876	gi|89474466|gb|ABD72960.1|	0	GRAS4 [Solanum lycopersicum]
contig01877	gi|225452924|ref|XP_002284130.1|	2e-56	PREDICTED: hypothetical protein [Vitis vinifera]
contig01878	gi|224109124|ref|XP_002315091.1|	2e-96	predicted protein [Populus trichocarpa]
contig01882	gi|255562045|ref|XP_002522031.1|	3e-80	o-linked n-acetylglucosamine transferase, ogt, putative [Ricinus communis]
contig01883	gi|255543529|ref|XP_002512827.1|	2e-87	conserved hypothetical protein [Ricinus communis]
contig01884	gi|225456213|ref|XP_002282941.1|	4e-53	PREDICTED: hypothetical protein [Vitis vinifera]
contig01887	gi|255578061|ref|XP_002529901.1|	4e-163	UDP-glucose 4-epimerase, putative [Ricinus communis]
contig01888	gi|147776445|emb|CAN67361.1|	9e-12	hypothetical protein VITISV_001156 [Vitis vinifera]
contig01889	gi|237506885|gb|ACQ99195.1|	0	betaine aldehyde dehydrogenase [Lycium barbarum]
contig01890	gi|255635425|gb|ACU18065.1|	4e-174	unknown [Glycine max]
contig01891	gi|297830290|ref|XP_002883027.1|	4e-66	hypothetical protein ARALYDRAFT_897998 [Arabidopsis lyrata subsp. lyrata]
contig01892	gi|212421882|gb|ACJ25967.1|	1e-141	cytochrome P450-type monooxygenase 97C11 [Solanum lycopersicum]
contig01893	gi|238769999|dbj|BAH66920.1|	8e-124	metal transporter [Nicotiana tabacum]
contig01894	gi|224125716|ref|XP_002329700.1|	7e-40	predicted protein [Populus trichocarpa]
contig01895	gi|298201211|gb|ADI60301.1|	1e-110	ER luminal protein receptor 2b [Nicotiana benthamiana]
contig01897	gi|255629183|gb|ACU14936.1|	1e-51	unknown [Glycine max]
contig01899	gi|225436632|ref|XP_002280089.1|	1e-52	PREDICTED: hypothetical protein [Vitis vinifera]
contig01900	gi|255639539|gb|ACU20064.1|	6e-82	unknown [Glycine max]
contig01901	gi|297745663|emb|CBI40874.3|	4e-91	unnamed protein product [Vitis vinifera]
contig01902	gi|585452|sp|P37225.1|MAON_SOLTU	6e-51	RecName: Full=NAD-dependent malic enzyme 59 kDa isoform, mitochondrial; Short=NAD-ME; Flags: Precursor
contig01903	gi|66279530|gb|AAS58446.2|	0	L-galactono-1,4-lactone dehydrogenase [Capsicum annuum]
contig01904	gi|225456735|ref|XP_002275428.1|	2e-64	PREDICTED: hypothetical protein [Vitis vinifera]
contig01905	gi|224579301|gb|ACN58228.1|	0	mercaptopyruvate sulfurtransferase-like protein [Solanum lycopersicum]
contig01906	gi|311692316|dbj|BAJ24889.1|	5e-81	LOV/LOV protein [Solanum lycopersicum]
contig01907	gi|255539483|ref|XP_002510806.1|	3e-97	conserved hypothetical protein [Ricinus communis]
contig01908	gi|225430502|ref|XP_002285549.1|	2e-41	PREDICTED: hypothetical protein [Vitis vinifera]
contig01909	gi|225434102|ref|XP_002276161.1|	8e-98	PREDICTED: hypothetical protein [Vitis vinifera]
contig01910	gi|225434108|ref|XP_002273955.1|	6e-65	PREDICTED: hypothetical protein [Vitis vinifera]
contig01911	gi|2114050|dbj|BAA20076.1|	3e-161	water channel protein [Nicotiana excelsior]
contig01912	gi|296089506|emb|CBI39325.3|	0	unnamed protein product [Vitis vinifera]
contig01913	gi|225424926|ref|XP_002277342.1|	6e-105	PREDICTED: hypothetical protein [Vitis vinifera]
contig01914	gi|133711803|gb|ABO36621.1|	5e-151	mitochondrial carrier protein [Solanum lycopersicum]
contig01915	gi|82400120|gb|ABB72799.1|	3e-138	root border cell-specific protein-like protein [Solanum tuberosum]
contig01916	gi|225424845|ref|XP_002268603.1|	1e-98	PREDICTED: hypothetical protein [Vitis vinifera]
contig01918	gi|297745731|emb|CBI15787.3|	6e-65	unnamed protein product [Vitis vinifera]
contig01919	gi|225459528|ref|XP_002285846.1|	2e-84	PREDICTED: hypothetical protein [Vitis vinifera]
contig01922	gi|255570992|ref|XP_002526447.1|	8e-101	conserved hypothetical protein [Ricinus communis]
contig01923	gi|225434369|ref|XP_002269235.1|	4e-41	PREDICTED: hypothetical protein isoform 1 [Vitis vinifera]
contig01924	gi|225445947|ref|XP_002264505.1|	1e-17	PREDICTED: hypothetical protein isoform 2 [Vitis vinifera]
contig01925	gi|68131077|dbj|BAE02648.1|	0	SEL-1 [Glycine max]
contig01926	gi|297734460|emb|CBI15707.3|	1e-21	unnamed protein product [Vitis vinifera]
contig01929	gi|145839451|gb|ABP96804.1|	4e-29	receptor-like protein kinase [Capsicum annuum]
contig01930	gi|255555843|ref|XP_002518957.1|	2e-31	transporter, putative [Ricinus communis]
contig01931	gi|52699549|gb|AAU86897.1|	0	glycosyl hydrolase family-like protein [Salvia miltiorrhiza]
contig01932	gi|225431914|ref|XP_002276853.1|	7e-88	PREDICTED: hypothetical protein [Vitis vinifera]
contig01933	gi|15230001|ref|NP_189598.1|	3e-42	AFP3 (ABI FIVE BINDING PROTEIN 3) [Arabidopsis thaliana]
contig01934	gi|225426607|ref|XP_002280483.1|	0	PREDICTED: hypothetical protein [Vitis vinifera]
contig01935	gi|225438007|ref|XP_002270511.1|	6e-94	PREDICTED: hypothetical protein [Vitis vinifera]
contig01937	gi|225462289|ref|XP_002265047.1|	3e-73	PREDICTED: hypothetical protein [Vitis vinifera]
contig01938	gi|6919958|sp|O80361.1|RK4_TOBAC	2e-101	RecName: Full=50S ribosomal protein L4, chloroplastic; AltName: Full=CL4; AltName: Full=R-protein L4; Flags: Precursor
contig01940	gi|297817602|ref|XP_002876684.1|	4e-157	hypothetical protein ARALYDRAFT_486764 [Arabidopsis lyrata subsp. lyrata]
contig01942	gi|225440378|ref|XP_002270642.1|	1e-120	PREDICTED: hypothetical protein [Vitis vinifera]
contig01943	gi|255568388|ref|XP_002525168.1|	1e-88	conserved hypothetical protein [Ricinus communis]
contig01944	gi|225446441|ref|XP_002276699.1|	8e-16	PREDICTED: hypothetical protein [Vitis vinifera]
contig01945	gi|62751093|dbj|BAD95794.1|	8e-49	similar to 60S ribosomal protein L35 [Solanum lycopersicum]
contig01946	gi|255626631|gb|ACU13660.1|	2e-81	unknown [Glycine max]
contig01947	gi|297839753|ref|XP_002887758.1|	5e-70	ubiquitin-conjugating enzyme 1 [Arabidopsis lyrata subsp. lyrata]
contig01948	gi|110825715|sp|Q38JU2.2|CRYD_SOLLC	6e-76	RecName: Full=Cryptochrome DASH, chloroplastic/mitochondrial; AltName: Full=Cryptochrome-3; Flags: Precursor
contig01949	gi|225424797|ref|XP_002267666.1|	2e-20	PREDICTED: hypothetical protein [Vitis vinifera]
contig01952	gi|225425936|ref|XP_002273043.1|	9e-65	PREDICTED: hypothetical protein [Vitis vinifera]
contig01953	gi|15148884|gb|AAK84869.1|AF399821_1	5e-52	small heat stress protein class CIII [Solanum peruvianum]
contig01954	gi|148905942|gb|ABR16132.1|	1e-70	unknown [Picea sitchensis]
contig01955	gi|225431948|ref|XP_002277818.1|	9e-47	PREDICTED: hypothetical protein [Vitis vinifera]
contig01956	gi|225451750|ref|XP_002280218.1|	2e-36	PREDICTED: hypothetical protein isoform 1 [Vitis vinifera]
contig01957	gi|255555673|ref|XP_002518872.1|	0	ATP-dependent transporter, putative [Ricinus communis]
contig01958	gi|224078309|ref|XP_002305519.1|	3e-77	predicted protein [Populus trichocarpa]
contig01959	gi|224117848|ref|XP_002317683.1|	1e-50	predicted protein [Populus trichocarpa]
contig01960	gi|225470539|ref|XP_002269827.1|	5e-90	PREDICTED: hypothetical protein isoform 1 [Vitis vinifera]
contig01963	gi|22656384|gb|AAM97542.1|	0	catalase 3 [Capsicum annuum]
contig01964	gi|118486065|gb|ABK94876.1|	3e-102	unknown [Populus trichocarpa]
contig01966	gi|15778154|dbj|BAB68527.1|	2e-105	14-3-3 protein [Nicotiana tabacum]
contig01967	gi|226495847|ref|NP_001148608.1|	6e-36	NADH-ubiquinone oxidoreductase B16.6 subunit [Zea mays]
contig01968	gi|255555325|ref|XP_002518699.1|	6e-10	conserved hypothetical protein [Ricinus communis]
contig01969	gi|225444748|ref|XP_002279041.1|	3e-126	PREDICTED: hypothetical protein [Vitis vinifera]
contig01971	gi|297744735|emb|CBI37997.3|	2e-41	unnamed protein product [Vitis vinifera]
contig01972	gi|147861249|emb|CAN79322.1|	5e-69	hypothetical protein VITISV_018985 [Vitis vinifera]
contig01973	gi|147863949|emb|CAN83214.1|	4e-42	hypothetical protein VITISV_038716 [Vitis vinifera]
contig01975	gi|6635840|gb|AAF20003.1|AF213937_1	1e-95	1-acyl-sn-glycerol-3-phosphate acyltransferase [Prunus dulcis]
contig01976	gi|3413481|emb|CAA07250.1|	0	serine protease [Solanum lycopersicum]
contig01977	gi|158325159|gb|ABW34717.1|	4e-107	acireductone dioxygenase [Solanum tuberosum]
contig01978	gi|53749464|gb|AAU90318.1|	8e-69	Alpha-expansin 1 precursor , putative [Solanum demissum]
contig01979	gi|58430500|dbj|BAD89044.1|	1e-152	putative glycosyltransferase [Solanum aculeatissimum]
contig01980	gi|255560950|ref|XP_002521488.1|	1e-159	tRNA-pseudouridine synthase, putative [Ricinus communis]
contig01981	gi|224082154|ref|XP_002306584.1|	1e-81	predicted protein [Populus trichocarpa]
contig01982	gi|225450009|ref|XP_002274472.1|	8e-93	PREDICTED: hypothetical protein [Vitis vinifera]
contig01983	gi|15238924|ref|NP_199045.1|	7e-21	UBL5 (UBIQUITIN-LIKE PROTEIN 5) [Arabidopsis thaliana]
contig01984	gi|255586856|ref|XP_002534038.1|	3e-58	Aspartic proteinase nepenthesin-1 precursor, putative [Ricinus communis]
contig01986	gi|151176133|gb|ABN42185.2|	1e-143	phototropin-1 [Solanum lycopersicum]
contig01987	gi|225462170|ref|XP_002267478.1|	2e-55	PREDICTED: hypothetical protein [Vitis vinifera]
contig01988	gi|224125750|ref|XP_002319666.1|	2e-35	predicted protein [Populus trichocarpa]
contig01990	gi|255576205|ref|XP_002528996.1|	6e-131	conserved hypothetical protein [Ricinus communis]
contig01991	gi|225440882|ref|XP_002276711.1|	0	PREDICTED: hypothetical protein [Vitis vinifera]
contig01992	gi|47900738|gb|AAT39310.1|	6e-113	4,5-DOPA dioxygenase extradiol-like protein, putative [Solanum demissum]
contig01993	gi|147804684|emb|CAN71441.1|	6e-72	hypothetical protein VITISV_012452 [Vitis vinifera]
contig01994	gi|18138085|gb|AAL60069.1|AF216836_1	7e-31	forever young oxidoreductase [Solanum bulbocastanum]
contig01995	gi|18138083|gb|AAL60068.1|AF216835_1	1e-167	forever young oxidoreductase [Solanum lycopersicum]
contig01996	gi|225428576|ref|XP_002284673.1|	1e-18	PREDICTED: hypothetical protein [Vitis vinifera]
contig01997	gi|225428576|ref|XP_002284673.1|	5e-27	PREDICTED: hypothetical protein [Vitis vinifera]
contig01999	gi|156106716|gb|ABU49591.1|	2e-88	CDC5-like protein [Solanum lycopersicum]
contig02000	gi|115473523|ref|NP_001060360.1|	2e-34	Os07g0631100 [Oryza sativa Japonica Group]
contig02001	gi|1351271|sp|P48496.1|TPIC_SPIOL	1e-134	RecName: Full=Triosephosphate isomerase, chloroplastic; Short=TIM; Short=Triose-phosphate isomerase; Flags: Precursor
contig02002	gi|156105710|gb|ABU49226.1|	2e-48	chloroplast methionine sulfoxide reductase B2 precursor [Nicotiana tabacum]
contig02003	gi|12003964|gb|AAG43822.1|AF212316_1	8e-169	caffeic acid O-methyltransferase [Capsicum annuum]
contig02004	gi|147778791|emb|CAN75953.1|	5e-70	hypothetical protein VITISV_028607 [Vitis vinifera]
contig02005	gi|225469222|ref|XP_002264867.1|	4e-21	PREDICTED: hypothetical protein [Vitis vinifera]
contig02006	gi|225455382|ref|XP_002277892.1|	0	PREDICTED: hypothetical protein [Vitis vinifera]
contig02007	gi|225427122|ref|XP_002276953.1|	6e-16	PREDICTED: hypothetical protein [Vitis vinifera]
contig02008	gi|10241933|dbj|BAB13710.1|	5e-15	elicitor resposible protein [Nicotiana tabacum]
contig02009	gi|37781360|gb|AAP44394.1|	3e-26	nematode resistance-like protein [Solanum tuberosum]
contig02010	gi|225431661|ref|XP_002263596.1|	2e-105	PREDICTED: hypothetical protein [Vitis vinifera]
contig02011	gi|312837047|dbj|BAJ34929.1|	8e-35	fasciclin-like arabinogalactan protein [Vitis hybrid cultivar]
contig02012	gi|29468506|gb|AAO85558.1|	2e-11	7-domain trypsin inhibitor precursor [Nicotiana attenuata]
contig02013	gi|297742390|emb|CBI34539.3|	1e-117	unnamed protein product [Vitis vinifera]
contig02015	gi|255553887|ref|XP_002517984.1|	1e-107	Glycosyltransferase QUASIMODO1, putative [Ricinus communis]
contig02016	gi|75283426|sp|Q56E62.1|NDK1_TOBAC	3e-76	RecName: Full=Nucleoside diphosphate kinase 1; AltName: Full=Nucleoside diphosphate kinase I; Short=NDK I; Short=NDP kinase I; Short=NDPK I
contig02017	gi|224091437|ref|XP_002309251.1|	4e-117	predicted protein [Populus trichocarpa]
contig02020	gi|225461185|ref|XP_002283144.1|	2e-18	PREDICTED: hypothetical protein [Vitis vinifera]
contig02021	gi|225436347|ref|XP_002270926.1|	4e-10	PREDICTED: hypothetical protein [Vitis vinifera]
contig02022	gi|50400860|sp|Q43497.1|MDAR_SOLLC	0	RecName: Full=Monodehydroascorbate reductase; Short=MDAR; AltName: Full=Ascorbate free radical reductase; Short=AFR reductase
contig02023	gi|255537884|ref|XP_002510007.1|	7e-112	Receptor protein kinase CLAVATA1 precursor, putative [Ricinus communis]
contig02024	gi|302142820|emb|CBI20115.3|	8e-100	unnamed protein product [Vitis vinifera]
contig02025	gi|255560667|ref|XP_002521347.1|	1e-93	conserved hypothetical protein [Ricinus communis]
contig02026	gi|224124328|ref|XP_002319304.1|	2e-107	predicted protein [Populus trichocarpa]
contig02027	gi|224121914|ref|XP_002318704.1|	3e-40	global transcription factor group [Populus trichocarpa]
contig02028	gi|297739701|emb|CBI29883.3|	1e-159	unnamed protein product [Vitis vinifera]
contig02029	gi|224082688|ref|XP_002306796.1|	1e-10	predicted protein [Populus trichocarpa]
contig02030	gi|255542546|ref|XP_002512336.1|	1e-73	conserved hypothetical protein [Ricinus communis]
contig02031	gi|83284015|gb|ABC01915.1|	0	vacuolar sorting receptor protein PV72-like protein [Solanum tuberosum]
contig02032	gi|4960150|gb|AAD34613.1|AF153277_1	1e-46	DNA-directed RNA polymerase IIa [Nicotiana tabacum]
contig02033	gi|1173257|sp|P46300.1|RS4_SOLTU	2e-128	RecName: Full=40S ribosomal protein S4
contig02034	gi|296081604|emb|CBI20609.3|	5e-43	unnamed protein product [Vitis vinifera]
contig02036	gi|115477815|ref|NP_001062503.1|	4e-89	Os08g0559600 [Oryza sativa Japonica Group]
contig02037	gi|296081121|emb|CBI18253.3|	6e-135	unnamed protein product [Vitis vinifera]
contig02038	gi|53749466|gb|AAU90320.1|	2e-112	Putative mandelonitrile lyase, related [Solanum demissum]
contig02039	gi|13516451|dbj|BAB40310.1|	4e-85	ubiquitin-conjugating enzyme (E2) [Nicotiana tabacum]
contig02041	gi|297733680|emb|CBI14927.3|	0	unnamed protein product [Vitis vinifera]
contig02042	gi|225470922|ref|XP_002264409.1|	2e-22	PREDICTED: Myc2 bHLH protein [Vitis vinifera]
contig02043	gi|225430163|ref|XP_002282242.1|	4e-51	PREDICTED: hypothetical protein [Vitis vinifera]
contig02045	gi|255548495|ref|XP_002515304.1|	1e-53	triacylglycerol lipase, putative [Ricinus communis]
contig02046	gi|4584848|gb|AAD25160.1|AF014808_1	3e-36	proline transporter 1 [Solanum lycopersicum]
contig02047	gi|14275859|emb|CAC39620.1|	4e-77	ferredoxin-thioredoxin-reductase catalytic subunit B [Solanum tuberosum]
contig02049	gi|224145125|ref|XP_002325535.1|	7e-93	predicted protein [Populus trichocarpa]
contig02050	gi|147839078|emb|CAN76927.1|	3e-34	hypothetical protein VITISV_026263 [Vitis vinifera]
contig02051	gi|224146310|ref|XP_002325959.1|	5e-103	predicted protein [Populus trichocarpa]
contig02052	gi|29467228|dbj|BAC67060.1|	5e-81	DNA methyltransferase [Nicotiana tabacum]
contig02053	gi|7595788|gb|AAF64449.1|AF239927_1	9e-91	glutathione S-transferase [Euphorbia esula]
contig02054	gi|40557601|gb|AAR88094.1|	2e-113	notchless-like protein [Solanum chacoense]
contig02055	gi|255560273|ref|XP_002521154.1|	2e-80	conserved hypothetical protein [Ricinus communis]
contig02056	gi|255580114|ref|XP_002530889.1|	4e-55	conserved hypothetical protein [Ricinus communis]
contig02057	gi|224124374|ref|XP_002330007.1|	1e-102	global transcription factor group [Populus trichocarpa]
contig02058	gi|225448759|ref|XP_002275667.1|	2e-64	PREDICTED: hypothetical protein [Vitis vinifera]
contig02059	gi|225455116|ref|XP_002268775.1|	9e-79	PREDICTED: hypothetical protein [Vitis vinifera]
contig02061	gi|157679148|dbj|BAF80453.1|	6e-46	DC1 domain containing protein [Nicotiana tabacum]
contig02062	gi|224081399|ref|XP_002306395.1|	5e-52	predicted protein [Populus trichocarpa]
contig02063	gi|28193048|emb|CAD58628.1|	6e-55	SUI1 protein [Coffea arabica]
contig02064	gi|119150|sp|P17786.1|EF1A_SOLLC	0	RecName: Full=Elongation factor 1-alpha; Short=EF-1-alpha
contig02067	gi|193290682|gb|ACF17649.1|	1e-168	putative cytochrome reductase [Capsicum annuum]
contig02068	gi|225464942|ref|XP_002275521.1|	3e-76	PREDICTED: hypothetical protein [Vitis vinifera]
contig02069	gi|225436598|ref|XP_002279516.1|	2e-68	PREDICTED: hypothetical protein [Vitis vinifera]
contig02070	gi|76573345|gb|ABA46777.1|	6e-69	40S ribosomal protein S17-like protein [Solanum tuberosum]
contig02071	gi|14495543|gb|AAG52992.2|	7e-120	receptor-like protein kinase INRPK1a [Ipomoea nil]
contig02072	gi|225439433|ref|XP_002265850.1|	1e-67	PREDICTED: hypothetical protein [Vitis vinifera]
contig02073	gi|113374278|gb|ABI34703.1|	1e-13	DnaJ-like protein isoform [Solanum phureja]
contig02074	gi|147865290|emb|CAN79825.1|	8e-92	hypothetical protein VITISV_025116 [Vitis vinifera]
contig02075	gi|75221017|sp|Q40593.1|VDE_TOBAC	0	RecName: Full=Violaxanthin de-epoxidase, chloroplastic; Flags: Precursor
contig02077	gi|255549996|ref|XP_002516049.1|	2e-08	conserved hypothetical protein [Ricinus communis]
contig02078	gi|32186906|gb|AAP73457.1|	0	actin [Gossypium hirsutum]
contig02079	gi|75173454|sp|Q9FZL3.1|MGDG_TOBAC	3e-116	RecName: Full=Probable monogalactosyldiacylglycerol synthase, chloroplastic; Short=NtMGD1; AltName: Full=MGDG synthase type A; Flags: Precursor
contig02080	gi|225460664|ref|XP_002267235.1|	4e-49	PREDICTED: hypothetical protein [Vitis vinifera]
contig02081	gi|225451207|ref|XP_002271613.1|	3e-46	PREDICTED: hypothetical protein [Vitis vinifera]
contig02082	gi|153793260|gb|ABS50432.1|	5e-143	chilling-responsive protein [Nicotiana tabacum]
contig02083	gi|55670842|pdb|1XFI|A	6e-72	Chain A, X-Ray Structure Of Gene Product From Arabidopsis Thaliana At2g17340
contig02086	gi|255645052|gb|ACU23025.1|	8e-123	unknown [Glycine max]
contig02087	gi|224108097|ref|XP_002314719.1|	1e-27	predicted protein [Populus trichocarpa]
contig02088	gi|225437600|ref|XP_002271180.1|	0	PREDICTED: hypothetical protein [Vitis vinifera]
contig02089	gi|156070757|gb|ABU45172.1|	1e-16	unknown [Solanum melongena]
contig02090	gi|82400122|gb|ABB72800.1|	2e-129	WD-40 repeat protein-like protein [Solanum tuberosum]
contig02091	gi|225469071|ref|XP_002270329.1|	3e-127	PREDICTED: hypothetical protein [Vitis vinifera]
contig02092	gi|225457433|ref|XP_002262701.1|	4e-121	PREDICTED: hypothetical protein [Vitis vinifera]
contig02094	gi|47824937|gb|AAT38712.1|	5e-116	hypothetical protein SDM1_34t00007 [Solanum demissum]
contig02096	gi|225438389|ref|XP_002275222.1|	1e-16	PREDICTED: hypothetical protein [Vitis vinifera]
contig02097	gi|196052162|gb|ACG69168.1|	5e-62	NADH dehydrogenase subunit [Withania somnifera]
contig02098	gi|297739087|emb|CBI28576.3|	2e-104	unnamed protein product [Vitis vinifera]
contig02099	gi|209977652|gb|ACJ04334.1|	3e-63	ubiquitin specific protease 12 [Nicotiana tabacum]
contig02100	gi|119150|sp|P17786.1|EF1A_SOLLC	4e-129	RecName: Full=Elongation factor 1-alpha; Short=EF-1-alpha
contig02101	gi|5821138|dbj|BAA83711.1|	8e-75	heat shock factor [Nicotiana tabacum]
contig02102	gi|255575295|ref|XP_002528551.1|	5e-106	F-box/leucine rich repeat protein, putative [Ricinus communis]
contig02103	gi|289656911|gb|ADD14237.1|	5e-100	WRKY transcription factor [Solanum lycopersicum]
contig02104	gi|8439539|gb|AAF74980.1|AF082890_1	3e-156	cystathionine beta-lyase [Solanum tuberosum]
contig02107	gi|255586109|ref|XP_002533718.1|	1e-48	conserved hypothetical protein [Ricinus communis]
contig02108	gi|225448663|ref|XP_002279904.1|	5e-34	PREDICTED: hypothetical protein [Vitis vinifera]
contig02109	gi|225428505|ref|XP_002284401.1|	3e-40	PREDICTED: hypothetical protein [Vitis vinifera]
contig02110	gi|255553373|ref|XP_002517728.1|	2e-160	conserved hypothetical protein [Ricinus communis]
contig02111	gi|296087863|emb|CBI35119.3|	2e-81	unnamed protein product [Vitis vinifera]
contig02112	gi|255541684|ref|XP_002511906.1|	5e-127	BRASSINOSTEROID INSENSITIVE 1-associated receptor kinase 1 precursor, putative [Ricinus communis]
contig02113	gi|225434492|ref|XP_002275283.1|	3e-78	PREDICTED: hypothetical protein isoform 2 [Vitis vinifera]
contig02114	gi|51599169|gb|AAU08243.1|	2e-76	eukaryotic translation initiation factor eIF4E [Nicotiana tabacum]
contig02115	gi|225433604|ref|XP_002271213.1|	7e-56	PREDICTED: hypothetical protein [Vitis vinifera]
contig02116	gi|225437600|ref|XP_002271180.1|	7e-71	PREDICTED: hypothetical protein [Vitis vinifera]
contig02117	gi|224102117|ref|XP_002312553.1|	1e-57	predicted protein [Populus trichocarpa]
contig02118	gi|225434980|ref|XP_002283992.1|	8e-48	PREDICTED: hypothetical protein [Vitis vinifera]
contig02119	gi|255553691|ref|XP_002517886.1|	1e-78	ADP,ATP carrier protein, putative [Ricinus communis]
contig02120	gi|255571109|ref|XP_002526505.1|	2e-99	ATPUP11, putative [Ricinus communis]
contig02121	gi|224081705|ref|XP_002306478.1|	1e-52	predicted protein [Populus trichocarpa]
contig02122	gi|262263163|dbj|BAI48084.1|	4e-23	centromere protein C homologue [Nicotiana tabacum]
contig02123	gi|225458009|ref|XP_002276528.1|	1e-62	PREDICTED: hypothetical protein [Vitis vinifera]
contig02125	gi|224137910|ref|XP_002322682.1|	2e-36	predicted protein [Populus trichocarpa]
contig02126	gi|8346773|emb|CAB93939.1|	6e-18	AP2-domain DNA-binding protein [Catharanthus roseus]
contig02127	gi|225437110|ref|XP_002280105.1|	0	PREDICTED: hypothetical protein [Vitis vinifera]
contig02128	gi|33667910|gb|AAQ24534.1|	1e-35	SWIb domain-containing protein [Solanum chacoense]
contig02129	gi|225448809|ref|XP_002282204.1|	9e-09	PREDICTED: hypothetical protein [Vitis vinifera]
contig02130	gi|255546931|ref|XP_002514523.1|	3e-60	catalytic, putative [Ricinus communis]
contig02132	gi|51490665|emb|CAG26903.1|	1e-59	ALY protein [Nicotiana benthamiana]
contig02133	gi|3806016|gb|AAC69177.1|	3e-65	peroxisomal targeting signal 1 receptor [Nicotiana tabacum]
contig02134	gi|3806016|gb|AAC69177.1|	1e-175	peroxisomal targeting signal 1 receptor [Nicotiana tabacum]
contig02135	gi|147798524|emb|CAN74385.1|	2e-19	hypothetical protein VITISV_023803 [Vitis vinifera]
contig02137	gi|15778154|dbj|BAB68527.1|	5e-111	14-3-3 protein [Nicotiana tabacum]
contig02138	gi|225427379|ref|XP_002279768.1|	6e-129	PREDICTED: hypothetical protein [Vitis vinifera]
contig02139	gi|297746419|emb|CBI16475.3|	3e-38	unnamed protein product [Vitis vinifera]
contig02141	gi|464981|sp|P35135.1|UBC4_SOLLC	1e-82	RecName: Full=Ubiquitin-conjugating enzyme E2-17 kDa; AltName: Full=Ubiquitin carrier protein; AltName: Full=Ubiquitin-protein ligase
contig02142	gi|255625945|gb|ACU13317.1|	2e-93	unknown [Glycine max]
contig02144	gi|75104359|sp|Q5BQN5.1|WAP_SOLLC	8e-70	RecName: Full=WPP domain-associated protein
contig02145	gi|225463284|ref|XP_002264531.1|	8e-45	PREDICTED: hypothetical protein [Vitis vinifera]
contig02146	gi|18565124|dbj|BAB84584.1|	7e-100	transcription factor LIM [Nicotiana tabacum]
contig02147	gi|224141241|ref|XP_002323983.1|	4e-34	predicted protein [Populus trichocarpa]
contig02148	gi|147798313|emb|CAN65634.1|	2e-65	hypothetical protein VITISV_007119 [Vitis vinifera]
contig02149	gi|225428928|ref|XP_002262757.1|	1e-19	PREDICTED: hypothetical protein [Vitis vinifera]
contig02150	gi|224060455|ref|XP_002300208.1|	2e-25	predicted protein [Populus trichocarpa]
contig02152	gi|20198300|gb|AAM15514.1|	9e-28	hypothetical protein [Arabidopsis thaliana]
contig02153	gi|212421921|gb|ACJ25969.1|	6e-28	cytochrome P450-type monooxygenase 97A29 [Solanum lycopersicum]
contig02154	gi|225456860|ref|XP_002279764.1|	6e-137	PREDICTED: hypothetical protein [Vitis vinifera]
contig02155	gi|225445152|ref|XP_002284033.1|	7e-40	PREDICTED: hypothetical protein [Vitis vinifera]
contig02156	gi|225426090|ref|XP_002276602.1|	0	PREDICTED: hypothetical protein [Vitis vinifera]
contig02157	gi|3894385|gb|AAC78592.1|	2e-68	Hcr2-0A [Solanum lycopersicum]
contig02158	gi|255568494|ref|XP_002525221.1|	3e-08	arginine/serine-rich splicing factor, putative [Ricinus communis]
contig02159	gi|255586750|ref|XP_002533995.1|	7e-14	conserved hypothetical protein [Ricinus communis]
contig02160	gi|15227112|ref|NP_182290.1|	1e-34	zinc finger (CCCH type) helicase family protein [Arabidopsis thaliana]
contig02161	gi|224101859|ref|XP_002312448.1|	0	predicted protein [Populus trichocarpa]
contig02164	gi|118486104|gb|ABK94895.1|	3e-66	unknown [Populus trichocarpa]
contig02165	gi|1170507|sp|P41380.1|IF4A3_NICPL	0	RecName: Full=Eukaryotic initiation factor 4A-3; Short=eIF-4A-3; AltName: Full=ATP-dependent RNA helicase eIF4A-3
contig02167	gi|224062892|ref|XP_002300922.1|	4e-45	predicted protein [Populus trichocarpa]
contig02168	gi|297744550|emb|CBI37812.3|	3e-64	unnamed protein product [Vitis vinifera]
contig02169	gi|15235414|ref|NP_192996.1|	3e-07	unknown protein [Arabidopsis thaliana]
contig02170	gi|225436771|ref|XP_002267690.1|	1e-98	PREDICTED: hypothetical protein isoform 1 [Vitis vinifera]
contig02171	gi|225462193|ref|XP_002267779.1|	4e-50	PREDICTED: hypothetical protein [Vitis vinifera]
contig02172	gi|255575471|ref|XP_002528637.1|	3e-43	ATPP2-A13, putative [Ricinus communis]
contig02173	gi|2501492|sp|Q40285.1|UFOG2_MANES	2e-65	RecName: Full=Anthocyanidin 3-O-glucosyltransferase 2; AltName: Full=Flavonol 3-O-glucosyltransferase 2; AltName: Full=UDP-glucose flavonoid 3-O-glucosyltransferase 2
contig02174	gi|224098479|ref|XP_002311188.1|	9e-13	predicted protein [Populus trichocarpa]
contig02175	gi|224067920|ref|XP_002302599.1|	1e-69	predicted protein [Populus trichocarpa]
contig02176	gi|114165|sp|P23981.1|AROA1_TOBAC	7e-172	RecName: Full=3-phosphoshikimate 1-carboxyvinyltransferase 1, chloroplastic; AltName: Full=5-enolpyruvylshikimate-3-phosphate synthase 1; Short=EPSP synthase 1; Flags: Precursor
contig02177	gi|225463540|ref|XP_002265968.1|	9e-77	PREDICTED: hypothetical protein [Vitis vinifera]
contig02178	gi|24745880|dbj|BAC23035.1|	1e-75	26S proteasome AAA-ATPase subunit RPT4a [Solanum tuberosum]
contig02179	gi|50656897|gb|AAM95458.1|	2e-41	calmodulin-like protein [Datura metel]
contig02180	gi|225463416|ref|XP_002274345.1|	3e-54	PREDICTED: hypothetical protein [Vitis vinifera]
contig02181	gi|77999301|gb|ABB16997.1|	1e-11	unknown [Solanum tuberosum]
contig02182	gi|729774|sp|P41152.1|HSF30_SOLPE	5e-21	RecName: Full=Heat shock factor protein HSF30; AltName: Full=Heat shock transcription factor 30; Short=HSTF 30; AltName: Full=Heat stress transcription factor
contig02183	gi|224112287|ref|XP_002316142.1|	5e-123	predicted protein [Populus trichocarpa]
contig02184	gi|7939619|gb|AAF70822.1|AF154421_1	2e-69	beta-galactosidase [Solanum lycopersicum]
contig02185	gi|77416941|gb|ABA81866.1|	1e-91	unknown [Solanum tuberosum]
contig02187	gi|255557729|ref|XP_002519894.1|	3e-131	transporter, putative [Ricinus communis]
contig02189	gi|67515354|gb|AAY68206.1|	6e-66	RNA polymerase IV second largest subunit [Solanum lycopersicum]
contig02190	gi|224119730|ref|XP_002318148.1|	1e-17	predicted protein [Populus trichocarpa]
contig02193	gi|171854589|dbj|BAG16485.1|	1e-73	succinic semialdehyde reductase isofom1 [Solanum lycopersicum]
contig02194	gi|225465718|ref|XP_002263056.1|	4e-142	PREDICTED: hypothetical protein isoform 1 [Vitis vinifera]
contig02196	gi|225425597|ref|XP_002263883.1|	1e-111	PREDICTED: hypothetical protein [Vitis vinifera]
contig02197	gi|34811740|gb|AAQ82703.1|	1e-44	potyviral capsid protein interacting protein 2b [Nicotiana tabacum]
contig02198	gi|224119600|ref|XP_002331200.1|	1e-47	predicted protein [Populus trichocarpa]
contig02200	gi|225463067|ref|XP_002268993.1|	3e-58	PREDICTED: hypothetical protein [Vitis vinifera]
contig02201	gi|224127943|ref|XP_002320202.1|	3e-47	predicted protein [Populus trichocarpa]
contig02202	gi|15235955|ref|NP_194298.1|	7e-45	unknown protein [Arabidopsis thaliana]
contig02203	gi|23343581|emb|CAC88762.1|	2e-119	serine acetyltransferase 1 [Nicotiana tabacum]
contig02204	gi|224059266|ref|XP_002299797.1|	9e-101	predicted protein [Populus trichocarpa]
contig02207	gi|225459777|ref|XP_002285906.1|	1e-28	PREDICTED: hypothetical protein [Vitis vinifera]
contig02208	gi|297742948|emb|CBI35815.3|	1e-60	unnamed protein product [Vitis vinifera]
contig02210	gi|225447723|ref|XP_002273150.1|	2e-97	PREDICTED: hypothetical protein [Vitis vinifera]
contig02211	gi|296082963|emb|CBI22264.3|	3e-127	unnamed protein product [Vitis vinifera]
contig02212	gi|225464834|ref|XP_002271014.1|	8e-90	PREDICTED: hypothetical protein [Vitis vinifera]
contig02213	gi|82400126|gb|ABB72802.1|	0	L-allo-threonine aldolase-related protein [Solanum tuberosum]
contig02214	gi|225450829|ref|XP_002279749.1|	6e-79	PREDICTED: hypothetical protein [Vitis vinifera]
contig02216	gi|296088813|emb|CBI38263.3|	2e-65	unnamed protein product [Vitis vinifera]
contig02217	gi|225468805|ref|XP_002263365.1|	1e-104	PREDICTED: hypothetical protein [Vitis vinifera]
contig02219	gi|1556429|emb|CAA59008.1|	0	citrate synthase [Nicotiana tabacum]
contig02221	gi|225461628|ref|XP_002285377.1|	2e-79	PREDICTED: hypothetical protein [Vitis vinifera]
contig02222	gi|255540397|ref|XP_002511263.1|	4e-174	transferase, transferring glycosyl groups, putative [Ricinus communis]
contig02223	gi|225430586|ref|XP_002264892.1|	4e-60	PREDICTED: hypothetical protein [Vitis vinifera]
contig02224	gi|119354|sp|P26300.1|ENO_SOLLC	0	RecName: Full=Enolase; AltName: Full=2-phospho-D-glycerate hydro-lyase; AltName: Full=2-phosphoglycerate dehydratase
contig02225	gi|255556001|ref|XP_002519035.1|	4e-89	conserved hypothetical protein [Ricinus communis]
contig02226	gi|30695469|ref|NP_175736.2|	9e-33	galactosyltransferase family protein [Arabidopsis thaliana]
contig02227	gi|296082862|emb|CBI22163.3|	5e-10	unnamed protein product [Vitis vinifera]
contig02229	gi|225437824|ref|XP_002263239.1|	2e-123	PREDICTED: hypothetical protein [Vitis vinifera]
contig02230	gi|15824574|gb|AAL09401.1|AF307336_1	1e-20	ribosomal protein [Petunia x hybrida]
contig02232	gi|129563703|gb|ABO31100.1|	2e-40	ovule receptor-like kinase 28 [Solanum chacoense]
contig02233	gi|224065549|ref|XP_002301852.1|	5e-68	predicted protein [Populus trichocarpa]
contig02234	gi|225457727|ref|XP_002278064.1|	5e-71	PREDICTED: hypothetical protein [Vitis vinifera]
contig02235	gi|62956018|gb|AAY23354.1|	1e-153	3-ketoacyl-CoA reductase 1 [Gossypium hirsutum]
contig02236	gi|225463002|ref|XP_002264271.1|	2e-50	PREDICTED: hypothetical protein [Vitis vinifera]
contig02237	gi|224125542|ref|XP_002329830.1|	6e-24	predicted protein [Populus trichocarpa]
contig02238	gi|225430498|ref|XP_002283327.1|	1e-39	PREDICTED: hypothetical protein [Vitis vinifera]
contig02239	gi|225442030|ref|XP_002269039.1|	2e-31	PREDICTED: hypothetical protein [Vitis vinifera]
contig02240	gi|51457946|gb|AAU03362.1|	2e-156	putative anion:sodium symporter [Solanum lycopersicum]
contig02241	gi|239582692|dbj|BAH70368.1|	1e-59	DnaJ-like protein [Nicotiana tabacum]
contig02242	gi|255577173|ref|XP_002529470.1|	5e-42	conserved hypothetical protein [Ricinus communis]
contig02243	gi|225451358|ref|XP_002279923.1|	3e-103	PREDICTED: hypothetical protein [Vitis vinifera]
contig02245	gi|297737614|emb|CBI26815.3|	3e-88	unnamed protein product [Vitis vinifera]
contig02246	gi|118488960|gb|ABK96288.1|	2e-146	unknown [Populus trichocarpa x Populus deltoides]
contig02247	gi|296081745|emb|CBI20750.3|	4e-111	unnamed protein product [Vitis vinifera]
contig02248	gi|47027061|gb|AAT08745.1|	3e-32	HUELLENLOS-like protein [Hyacinthus orientalis]
contig02249	gi|225463522|ref|XP_002265097.1|	4e-25	PREDICTED: hypothetical protein [Vitis vinifera]
contig02250	gi|147777776|emb|CAN60296.1|	2e-18	hypothetical protein VITISV_017759 [Vitis vinifera]
contig02251	gi|225446134|ref|XP_002270697.1|	1e-05	PREDICTED: hypothetical protein [Vitis vinifera]
contig02252	gi|255541138|ref|XP_002511633.1|	1e-128	catalytic, putative [Ricinus communis]
contig02253	gi|225428078|ref|XP_002278026.1|	7e-82	PREDICTED: hypothetical protein [Vitis vinifera]
contig02255	gi|255567648|ref|XP_002524803.1|	2e-13	synapse-associated protein, putative [Ricinus communis]
contig02256	gi|224131204|ref|XP_002321026.1|	7e-54	predicted protein [Populus trichocarpa]
contig02257	gi|55976392|sp|Q6E7D1.1|DDB1_SOLCE	6e-165	RecName: Full=DNA damage-binding protein 1; AltName: Full=UV-damaged DNA-binding protein 1
contig02258	gi|145340395|ref|NP_193599.3|	3e-72	MRH1 (morphogenesis of root hair 1); ATP binding / protein binding / protein kinase/ protein serine/threonine kinase/ protein tyrosine kinase [Arabidopsis thaliana]
contig02259	gi|296084432|emb|CBI24991.3|	5e-20	unnamed protein product [Vitis vinifera]
contig02260	gi|224136660|ref|XP_002326914.1|	2e-78	predicted protein [Populus trichocarpa]
contig02261	gi|224108611|ref|XP_002333371.1|	3e-128	predicted protein [Populus trichocarpa]
contig02262	gi|171988284|gb|ACB59354.1|	1e-110	peroxisome biogenesis factor 10 [Nicotiana tabacum]
contig02263	gi|224065813|ref|XP_002301966.1|	7e-31	predicted protein [Populus trichocarpa]
contig02264	gi|255576223|ref|XP_002529005.1|	1e-113	Non-imprinted in Prader-Willi/Angelman syndrome region protein, putative [Ricinus communis]
contig02265	gi|255545146|ref|XP_002513634.1|	3e-62	NADH dehydrogenase, putative [Ricinus communis]
contig02266	gi|147782894|emb|CAN76809.1|	4e-127	hypothetical protein VITISV_044041 [Vitis vinifera]
contig02267	gi|225465567|ref|XP_002263799.1|	3e-80	PREDICTED: similar to SNF2 domain-containing protein, putative, expressed [Vitis vinifera]
contig02268	gi|313929929|gb|ADR83703.1|	2e-15	nicotinamidase [Nicotiana tabacum]
contig02269	gi|30171839|gb|AAP20419.1|	5e-128	mitogen-activated protein kinase 1 [Solanum lycopersicum]
contig02270	gi|255574623|ref|XP_002528222.1|	1e-161	UDP-glucuronate 5-epimerase, putative [Ricinus communis]
contig02271	gi|225431914|ref|XP_002276853.1|	2e-123	PREDICTED: hypothetical protein [Vitis vinifera]
contig02272	gi|255582016|ref|XP_002531805.1|	2e-84	N-acetyltransferase, putative [Ricinus communis]
contig02273	gi|255588182|ref|XP_002534525.1|	4e-20	nuclease, putative [Ricinus communis]
contig02274	gi|118485882|gb|ABK94787.1|	6e-34	unknown [Populus trichocarpa]
contig02275	gi|255635378|gb|ACU18042.1|	4e-62	unknown [Glycine max]
contig02276	gi|224060207|ref|XP_002300085.1|	1e-15	predicted protein [Populus trichocarpa]
contig02279	gi|225430089|ref|XP_002284536.1|	4e-72	PREDICTED: hypothetical protein [Vitis vinifera]
contig02281	gi|225439759|ref|XP_002273255.1|	1e-103	PREDICTED: hypothetical protein [Vitis vinifera]
contig02282	gi|30697556|ref|NP_564903.3|	2e-78	unknown protein [Arabidopsis thaliana]
contig02284	gi|255571057|ref|XP_002526479.1|	1e-51	RNA binding protein, putative [Ricinus communis]
contig02285	gi|225447797|ref|XP_002266648.1|	2e-148	PREDICTED: hypothetical protein [Vitis vinifera]
contig02286	gi|147814810|emb|CAN63492.1|	1e-53	hypothetical protein VITISV_034681 [Vitis vinifera]
contig02288	gi|78191430|gb|ABB29936.1|	4e-40	deacetylase-like protein [Solanum tuberosum]
contig02289	gi|217074004|gb|ACJ85362.1|	1e-77	unknown [Medicago truncatula]
contig02290	gi|62467589|gb|AAX83944.1|	2e-65	Skp1 [Capsicum annuum]
contig02291	gi|297743589|emb|CBI36456.3|	9e-19	unnamed protein product [Vitis vinifera]
contig02292	gi|297734394|emb|CBI15641.3|	2e-39	unnamed protein product [Vitis vinifera]
contig02293	gi|255557315|ref|XP_002519688.1|	8e-39	conserved hypothetical protein [Ricinus communis]
contig02294	gi|75332321|sp|Q94KR9.1|IF1C_SOLLC	2e-61	RecName: Full=Translation initiation factor IF-1, chloroplastic; Flags: Precursor
contig02295	gi|297820170|ref|XP_002877968.1|	3e-113	ATVAMP727 [Arabidopsis lyrata subsp. lyrata]
contig02296	gi|297743234|emb|CBI36101.3|	1e-63	unnamed protein product [Vitis vinifera]
contig02297	gi|255538702|ref|XP_002510416.1|	6e-10	ornithine carbamoyltransferase, putative [Ricinus communis]
contig02298	gi|255636332|gb|ACU18505.1|	1e-41	unknown [Glycine max]
contig02299	gi|147862659|emb|CAN83593.1|	4e-24	hypothetical protein VITISV_037723 [Vitis vinifera]
contig02301	gi|224057174|ref|XP_002299156.1|	1e-18	predicted protein [Populus trichocarpa]
contig02303	gi|224073335|ref|XP_002304079.1|	1e-14	predicted protein [Populus trichocarpa]
contig02304	gi|297736779|emb|CBI25980.3|	3e-66	unnamed protein product [Vitis vinifera]
contig02305	gi|255564687|ref|XP_002523338.1|	5e-32	conserved hypothetical protein [Ricinus communis]
contig02306	gi|1621440|gb|AAB17186.1|	0	plasma membrane H+-ATPase [Solanum lycopersicum]
contig02307	gi|76573321|gb|ABA46765.1|	3e-37	unknown [Solanum tuberosum]
contig02308	gi|255566646|ref|XP_002524307.1|	4e-83	catalytic, putative [Ricinus communis]
contig02309	gi|306035016|gb|ADM83596.1|	2e-42	adenylate cyclase [Ipomoea nil]
contig02310	gi|224138916|ref|XP_002326722.1|	7e-20	predicted protein [Populus trichocarpa]
contig02311	gi|16518974|gb|AAL25088.1|AF426837_1	1e-116	Tobacco mosaic virus helicase domain-binding protein [Nicotiana tabacum]
contig02312	gi|225426938|ref|XP_002265922.1|	2e-24	PREDICTED: hypothetical protein isoform 1 [Vitis vinifera]
contig02315	gi|255575861|ref|XP_002528828.1|	3e-94	Glycolipid transfer protein, putative [Ricinus communis]
contig02316	gi|148469861|gb|ABQ65860.1|	7e-59	serine carboxypeptidase III [Nicotiana tabacum]
contig02317	gi|255554527|ref|XP_002518302.1|	2e-128	inorganic pyrophosphatase, putative [Ricinus communis]
contig02321	gi|224062892|ref|XP_002300922.1|	1e-41	predicted protein [Populus trichocarpa]
contig02322	gi|255549625|ref|XP_002515864.1|	5e-46	conserved hypothetical protein [Ricinus communis]
contig02323	gi|77999796|gb|ABB17078.1|	1e-150	L-galactose dehydrogenase [Nicotiana langsdorffii x Nicotiana sanderae]
contig02324	gi|255638702|gb|ACU19656.1|	4e-120	unknown [Glycine max]
contig02325	gi|296081545|emb|CBI20068.3|	2e-32	unnamed protein product [Vitis vinifera]
contig02326	gi|225454720|ref|XP_002270776.1|	1e-99	PREDICTED: hypothetical protein [Vitis vinifera]
contig02327	gi|255570775|ref|XP_002526340.1|	2e-37	LOB domain-containing protein, putative [Ricinus communis]
contig02328	gi|297734860|emb|CBI17094.3|	4e-17	unnamed protein product [Vitis vinifera]
contig02329	gi|255539483|ref|XP_002510806.1|	1e-43	conserved hypothetical protein [Ricinus communis]
contig02330	gi|297819878|ref|XP_002877822.1|	9e-63	ethylene-overproduction protein 1 [Arabidopsis lyrata subsp. lyrata]
contig02331	gi|225424301|ref|XP_002284666.1|	7e-55	PREDICTED: hypothetical protein [Vitis vinifera]
contig02333	gi|225437896|ref|XP_002267519.1|	6e-84	PREDICTED: hypothetical protein [Vitis vinifera]
contig02334	gi|225448805|ref|XP_002275939.1|	2e-61	PREDICTED: hypothetical protein [Vitis vinifera]
contig02335	gi|255551719|ref|XP_002516905.1|	6e-06	conserved hypothetical protein [Ricinus communis]
contig02336	gi|445613|prf||1909359B	2e-124	ribosomal protein L7
contig02337	gi|255553837|ref|XP_002517959.1|	1e-46	conserved hypothetical protein [Ricinus communis]
contig02338	gi|7595796|gb|AAF64453.1|AF239931_1	6e-33	putative heat-shock protein 90 [Euphorbia esula]
contig02340	gi|225450042|ref|XP_002273156.1|	4e-35	PREDICTED: hypothetical protein [Vitis vinifera]
contig02341	gi|242056941|ref|XP_002457616.1|	3e-08	hypothetical protein SORBIDRAFT_03g010380 [Sorghum bicolor]
contig02342	gi|225442227|ref|XP_002278010.1|	7e-12	PREDICTED: hypothetical protein [Vitis vinifera]
contig02344	gi|147807308|emb|CAN64164.1|	3e-31	hypothetical protein VITISV_018167 [Vitis vinifera]
contig02345	gi|224135815|ref|XP_002322167.1|	2e-08	predicted protein [Populus trichocarpa]
contig02346	gi|464981|sp|P35135.1|UBC4_SOLLC	5e-83	RecName: Full=Ubiquitin-conjugating enzyme E2-17 kDa; AltName: Full=Ubiquitin carrier protein; AltName: Full=Ubiquitin-protein ligase
contig02347	gi|161701447|gb|ABX75541.1|	1e-70	60S ribosomal protein L17-like protein [Panax ginseng]
contig02348	gi|225426832|ref|XP_002276651.1|	4e-43	PREDICTED: hypothetical protein [Vitis vinifera]
contig02349	gi|297744840|emb|CBI38108.3|	1e-62	unnamed protein product [Vitis vinifera]
contig02350	gi|255547628|ref|XP_002514871.1|	7e-49	hypothetical protein RCOM_1078930 [Ricinus communis]
contig02352	gi|95007587|emb|CAK12754.1|	5e-94	(Sodium/potassium)/proton exchanger 3 [Solanum lycopersicum]
contig02353	gi|225457425|ref|XP_002284929.1|	2e-151	PREDICTED: hypothetical protein [Vitis vinifera]
contig02354	gi|255567648|ref|XP_002524803.1|	2e-20	synapse-associated protein, putative [Ricinus communis]
contig02356	gi|255552979|ref|XP_002517532.1|	2e-71	D-glycerate 3-kinase, chloroplast precursor, putative [Ricinus communis]
contig02357	gi|225460901|ref|XP_002278892.1|	5e-99	PREDICTED: hypothetical protein [Vitis vinifera]
contig02358	gi|224077350|ref|XP_002305223.1|	6e-132	predicted protein [Populus trichocarpa]
contig02359	gi|255576054|ref|XP_002528922.1|	2e-13	glucosyltransferase, putative [Ricinus communis]
contig02360	gi|225457299|ref|XP_002284486.1|	7e-56	PREDICTED: hypothetical protein [Vitis vinifera]
contig02361	gi|225453062|ref|XP_002266822.1|	8e-163	PREDICTED: hypothetical protein [Vitis vinifera]
contig02362	gi|307159104|gb|ADN39436.1|	2e-39	flavonoid biosynthesis oxidoreductase protein [Solanum lycopersicum]
contig02363	gi|147785841|emb|CAN73077.1|	1e-20	hypothetical protein VITISV_032389 [Vitis vinifera]
contig02364	gi|225459378|ref|XP_002285811.1|	3e-47	PREDICTED: hypothetical protein isoform 1 [Vitis vinifera]
contig02365	gi|225446494|ref|XP_002278294.1|	3e-104	PREDICTED: hypothetical protein [Vitis vinifera]
contig02366	gi|255635528|gb|ACU18115.1|	5e-07	unknown [Glycine max]
contig02367	gi|5381253|dbj|BAA82306.1|	3e-45	peroxidase [Nicotiana tabacum]
contig02368	gi|76573321|gb|ABA46765.1|	9e-47	unknown [Solanum tuberosum]
contig02370	gi|255583547|ref|XP_002532530.1|	1e-47	Aspartic proteinase nepenthesin-1 precursor, putative [Ricinus communis]
contig02371	gi|60476116|gb|AAX21199.1|	8e-75	putative protein [Nicotiana sylvestris]
contig02372	gi|83283983|gb|ABC01899.1|	7e-175	glycoprotein endopeptidase-like protein [Solanum tuberosum]
contig02373	gi|224102919|ref|XP_002312854.1|	1e-57	predicted protein [Populus trichocarpa]
contig02374	gi|255573210|ref|XP_002527534.1|	2e-111	ATP binding protein, putative [Ricinus communis]
contig02375	gi|255638532|gb|ACU19574.1|	1e-113	unknown [Glycine max]
contig02376	gi|193290652|gb|ACF17634.1|	9e-101	putative acetyl co-enzyme A carboxylase biotin carboxylase subunit [Capsicum annuum]
contig02378	gi|224124374|ref|XP_002330007.1|	6e-10	global transcription factor group [Populus trichocarpa]
contig02379	gi|77745454|gb|ABB02626.1|	3e-14	unknown [Solanum tuberosum]
contig02380	gi|225432520|ref|XP_002280174.1|	1e-15	PREDICTED: hypothetical protein [Vitis vinifera]
contig02381	gi|225432520|ref|XP_002280174.1|	3e-18	PREDICTED: hypothetical protein [Vitis vinifera]
contig02382	gi|225432502|ref|XP_002279802.1|	1e-85	PREDICTED: hypothetical protein [Vitis vinifera]
contig02383	gi|255575202|ref|XP_002528505.1|	0	zinc finger protein, putative [Ricinus communis]
contig02386	gi|147806416|emb|CAN76550.1|	3e-130	hypothetical protein VITISV_031906 [Vitis vinifera]
contig02387	gi|224096804|ref|XP_002310743.1|	7e-40	predicted protein [Populus trichocarpa]
contig02388	gi|219887705|gb|ACL54227.1|	2e-21	unknown [Zea mays]
contig02389	gi|225441963|ref|XP_002263215.1|	1e-08	PREDICTED: hypothetical protein [Vitis vinifera]
contig02390	gi|76573323|gb|ABA46766.1|	5e-83	pre-mRNA splicing factor-like protein [Solanum tuberosum]
contig02391	gi|15223354|ref|NP_174575.1|	6e-72	PRPL11 (PLASTID RIBOSOMAL PROTEIN L11); structural constituent of ribosome [Arabidopsis thaliana]
contig02392	gi|255544532|ref|XP_002513327.1|	2e-75	conserved hypothetical protein [Ricinus communis]
contig02393	gi|224095220|ref|XP_002310362.1|	5e-50	chromatin remodeling complex subunit [Populus trichocarpa]
contig02394	gi|147862850|emb|CAN80923.1|	2e-75	hypothetical protein VITISV_013176 [Vitis vinifera]
contig02395	gi|147827175|emb|CAN77707.1|	3e-87	hypothetical protein VITISV_026382 [Vitis vinifera]
contig02396	gi|225424108|ref|XP_002283507.1|	2e-32	PREDICTED: hypothetical protein [Vitis vinifera]
contig02397	gi|224116508|ref|XP_002317318.1|	2e-41	predicted protein [Populus trichocarpa]
contig02398	gi|297735663|emb|CBI18350.3|	1e-52	unnamed protein product [Vitis vinifera]
contig02399	gi|255562498|ref|XP_002522255.1|	3e-36	trehalose-6-phosphate synthase, putative [Ricinus communis]
contig02400	gi|302141918|emb|CBI19121.3|	0	unnamed protein product [Vitis vinifera]
contig02401	gi|219688706|dbj|BAH09866.1|	0	peroxin 7 [Nicotiana tabacum]
contig02402	gi|114324644|gb|ABI63627.1|	4e-131	solanesyl diphosphate synthase [Solanum lycopersicum]
contig02403	gi|399212|sp|P31541.1|CLPAA_SOLLC	0	RecName: Full=ATP-dependent Clp protease ATP-binding subunit clpA homolog CD4A, chloroplastic; Flags: Precursor
contig02404	gi|193290700|gb|ACF17658.1|	1e-115	putative 3-isopropylmalate dehydrogenase large subunit [Capsicum annuum]
contig02405	gi|224131880|ref|XP_002328131.1|	4e-75	predicted protein [Populus trichocarpa]
[truncated: 36,963 more rows]
[truncated: 1 more columns]
