# Supplementary material for: De Novo Assembly, Functional Annotation and Comparative Analysis of Withania somnifera Leaf and Root Transcriptomes to Identify Putative Genes Involved in the Withanolides Biosynthesis
Source: PLoS One. 2013 May 8;8(5):e62714. doi: 10.1371/journal.pone.0062714 (PMC3648579; doi:10.1371/journal.pone.0062714)
Supplement: Table S3 — Annotation of Withania leaf transcriptome (101L) using TAIR10. (XLS) [file pone.0062714.s005.xls]

## Sheet: witha_1L_arb_pep
Supplementry Table S3: Annotation of Withania Leaf transcriptome using Tair10 database
Query id	Subject id	e-value	description
contig00003	AT1G33590.1	1e-61	| disease resistance protein-related / LRR protein-related | chr1
contig00005	AT2G22590.1	1e-82	| transferase, transferring glycosyl groups | chr2
contig00007	AT1G29930.1	3e-137	CAB1, AB140, CAB140, LHCB1.3 | CAB1 (CHLOROPHYLL A/B BINDING PROTEIN 1); chlorophyll binding | chr1
contig00009	AT1G53380.3	2e-113	| unknown protein | chr1
contig00010	ATCG00120.1	3e-14	ATPA | Encodes the ATPase alpha subunit, which is a subunit of ATP synthase and part of the CF1 portion which catalyzes the conversion of ADP to ATP using the proton motive force. This complex is located in the thylakoid membrane of the chloroplast. | chrC
contig00011	AT1G23290.1	1e-68	RPL27A, RPL27AB | RPL27AB; structural constituent of ribosome | chr1
contig00013	AT2G26250.1	0	FDH, KCS10 | KCS10 (3-KETOACYL-COA SYNTHASE 10); acyltransferase/ catalytic/ transferase, transferring acyl groups other than amino-acyl groups | chr2
contig00014	AT3G55360.1	8e-134	CER10, ECR, ATTSC13, TSC13 | CER10; 3-oxo-5-alpha-steroid 4-dehydrogenase/ fatty acid elongase/ trans-2-enoyl-CoA reductase (NADPH) | chr3
contig00015	AT2G21660.2	9e-20	ATGRP7, CCR2 | CCR2 (COLD, CIRCADIAN RHYTHM, AND RNA BINDING 2); RNA binding / double-stranded DNA binding / single-stranded DNA binding | chr2
contig00017	AT5G16340.1	0	| AMP-binding protein, putative | chr5
contig00019	AT4G14830.1	5e-32	| unknown protein | chr4
contig00020	AT5G23660.1	3e-78	MTN3 | MTN3 (Arabidopsis homolog of Medicago truncatula MTN3) | chr5
contig00021	AT3G17800.2	1e-138	| mRNA level of the MEB5.2 gene (At3g17800) remains unchanged after cutting the inflorescence stem | chr3
contig00022	AT1G51310.1	1e-145	| tRNA (5-methylaminomethyl-2-thiouridylate)-methyltransferase | chr1
contig00025	AT5G14780.1	3e-57	FDH | FDH (FORMATE DEHYDROGENASE); NAD or NADH binding / binding / catalytic/ cofactor binding / oxidoreductase, acting on the CH-OH group of donors, NAD or NADP as acceptor | chr5
contig00026	AT1G66400.1	2e-40	| calmodulin-related protein, putative | chr1
contig00027	AT1G74470.1	0	| geranylgeranyl reductase | chr1
contig00028	AT4G13510.1	3e-164	AMT1;1, ATAMT1, ATAMT1;1 | AMT1;1 (AMMONIUM TRANSPORTER 1;1); ammonium transmembrane transporter | chr4
contig00030	AT2G33740.2	1e-44	CUTA | CUTA; copper ion binding | chr2
contig00032	AT4G04020.1	9e-109	FIB | FIB (FIBRILLIN); structural molecule | chr4
contig00033	AT1G26910.1	1e-34	| 60S ribosomal protein L10 (RPL10B) | chr1
contig00035	ATMG00730.1	2e-126	COX3 | Encodes cytochrome c oxidase subunit 3. | chrM
contig00039	AT2G32440.1	1e-54	KAO2, CYP88A4 | KAO2 (ENT-KAURENOIC ACID HYDROXYLASE 2); ent-kaurenoate oxidase/ oxygen binding | chr2
contig00040	AT4G36220.1	3e-43	FAH1, CYP84A1 | FAH1 (FERULIC ACID 5-HYDROXYLASE 1); ferulate 5-hydroxylase/ monooxygenase | chr4
contig00042	AT1G29700.1	9e-24	| unknown protein | chr1
contig00043	AT3G48740.1	2e-77	| nodulin MtN3 family protein | chr3
contig00044	AT1G03220.1	1e-08	| extracellular dermal glycoprotein, putative / EDGP, putative | chr1
contig00046	AT2G25300.1	5e-77	| transferase, transferring glycosyl groups / transferase, transferring hexosyl groups | chr2
contig00047	AT3G16720.1	2e-47	ATL2 | ATL2; protein binding / zinc ion binding | chr3
contig00048	AT3G12345.1	1e-39	| unknown protein | chr3
contig00049	AT1G07350.2	3e-30	| transformer serine/arginine-rich ribonucleoprotein, putative | chr1
contig00050	AT1G65690.1	2e-42	| harpin-induced protein-related / HIN1-related / harpin-responsive protein-related | chr1
contig00051	AT5G24320.1	2e-07	| WD-40 repeat family protein | chr5
contig00052	AT2G43120.1	3e-63	| pirin, putative | chr2
contig00053	AT1G61260.1	8e-40	| unknown protein | chr1
contig00054	AT1G18080.1	8e-124	ATARCA, RACK1A_AT | ATARCA; nucleotide binding | chr1
contig00055	AT5G66120.2	0	| 3-dehydroquinate synthase, putative | chr5
contig00056	AT5G60360.1	9e-29	SAG2, AALP | AALP (Arabidopsis aleurain-like protease); cysteine-type peptidase | chr5
contig00058	AT2G39210.1	2e-81	| nodulin family protein | chr2
contig00060	AT5G50760.1	7e-10	| auxin-responsive family protein | chr5
contig00061	AT2G43090.1	6e-17	| aconitase C-terminal domain-containing protein | chr2
contig00062	AT1G74470.1	0	| geranylgeranyl reductase | chr1
contig00063	AT2G17520.1	1e-55	IRE1A, ATIRE1-2, IRE1-2 | IRE1A; endoribonuclease/ kinase | chr2
contig00064	AT2G44130.1	3e-41	| kelch repeat-containing F-box family protein | chr2
contig00066	AT1G10155.1	2e-29	ATPP2-A10 | ATPP2-A10 (PHLOEM PROTEIN 2-A10) | chr1
contig00067	AT3G24120.2	2e-33	| myb family transcription factor | chr3
contig00068	ATCG00020.1	1e-59	PSBA | Encodes chlorophyll binding protein D1, a part of the photosystem II reaction center core | chrC
contig00069	AT1G04290.1	1e-49	| thioesterase family protein | chr1
contig00070	AT2G45980.1	1e-53	| unknown protein | chr2
contig00072	AT5G38430.1	9e-14	| ribulose bisphosphate carboxylase small chain 1B / RuBisCO small subunit 1B (RBCS-1B) (ATS1B) | chr5
contig00074	AT4G35785.2	3e-25	| nucleic acid binding / nucleotide binding | chr4
contig00075	AT4G22920.1	9e-78	ATNYE1, NYE1 | NYE1 (NON-YELLOWING 1) | chr4
contig00076	AT5G09760.1	0	| pectinesterase family protein | chr5
contig00077	AT3G03940.1	0	| protein kinase family protein | chr3
contig00078	AT2G05710.1	4e-93	| aconitate hydratase, cytoplasmic, putative / citrate hydro-lyase/aconitase, putative | chr2
contig00080	AT5G52450.1	7e-167	| MATE efflux protein-related | chr5
contig00082	AT5G46800.1	3e-134	BOU | BOU (A BOUT DE SOUFFLE); binding / transporter | chr5
contig00083	AT2G41705.2	9e-124	| camphor resistance CrcB family protein | chr2
contig00084	AT2G37340.1	2e-26	RSZ33, ATRSZ33 | RSZ33; nucleic acid binding / nucleotide binding / zinc ion binding | chr2
contig00085	AT4G04770.1	4e-119	ATABC1, LAF6, ATNAP1 | ATABC1 (ATP BINDING CASSETTE PROTEIN 1); ATPase, coupled to transmembrane movement of substances / protein binding / transporter | chr4
contig00086	AT2G36360.2	3e-59	| kelch repeat-containing protein | chr2
contig00087	AT5G60360.3	1e-12	AALP | AALP (Arabidopsis aleurain-like protease); cysteine-type peptidase | chr5
contig00090	AT5G63030.1	6e-43	| glutaredoxin, putative | chr5
contig00092	AT1G27730.1	2e-43	STZ, ZAT10 | STZ (salt tolerance zinc finger); nucleic acid binding / transcription factor/ transcription repressor/ zinc ion binding | chr1
contig00093	AT4G19100.1	4e-43	| unknown protein | chr4
contig00094	AT5G52450.1	7e-137	| MATE efflux protein-related | chr5
contig00098	AT2G47110.1	2e-59	UBQ6 | UBQ6; protein binding | chr2
contig00099	AT4G36910.1	5e-64	LEJ2, CDCP2 | LEJ2 (LOSS OF THE TIMING OF ET AND JA BIOSYNTHESIS 2) | chr4
contig00100	AT1G01720.1	9e-107	ATAF1, ANAC002 | ATAF1; transcription activator/ transcription factor | chr1
contig00101	AT5G51340.1	6e-80	| unknown protein | chr5
contig00104	AT1G80530.1	1e-84	| nodulin family protein | chr1
contig00105	AT1G06040.1	5e-08	STO | STO (SALT TOLERANCE); DNA binding / protein binding / transcription factor/ zinc ion binding | chr1
contig00107	AT4G38970.1	0	| fructose-bisphosphate aldolase, putative | chr4
contig00108	ATCG01080.1	1e-51	NDHG | NADH dehydrogenase ND6 | chrC
contig00110	AT2G05100.1	3e-15	LHCB2.1, LHCB2 | LHCB2.1; chlorophyll binding | chr2
contig00112	AT3G55120.1	1e-77	TT5, A11, CFI | TT5 (TRANSPARENT TESTA 5); chalcone isomerase | chr3
contig00113	AT3G18830.1	1e-178	ATPLT5 | ATPLT5 (POLYOL TRANSPORTER 5); D-ribose transmembrane transporter/ D-xylose transmembrane transporter/ carbohydrate transmembrane transporter/ galactose transmembrane transporter/ glucose transmembrane transporter/ glycerol transmembrane transporter/ mann | chr3
contig00115	AT3G23700.1	2e-119	| S1 RNA-binding domain-containing protein | chr3
contig00118	AT2G36390.1	2e-146	SBE2.1, BE3 | SBE2.1 (starch branching enzyme 2.1); 1,4-alpha-glucan branching enzyme | chr2
contig00119	AT4G00300.1	7e-83	| fringe-related protein | chr4
contig00120	AT3G16780.1	1e-85	| 60S ribosomal protein L19 (RPL19B) | chr3
contig00123	AT4G22220.1	4e-64	ISU1, ATISU1 | ISU1; structural molecule | chr4
contig00125	AT4G29590.1	1e-117	| methyltransferase | chr4
contig00126	AT5G11710.1	2e-28	| epsin N-terminal homology (ENTH) domain-containing protein / clathrin assembly protein-related | chr5
contig00128	AT4G13510.1	2e-162	AMT1;1, ATAMT1, ATAMT1;1 | AMT1;1 (AMMONIUM TRANSPORTER 1;1); ammonium transmembrane transporter | chr4
contig00129	AT3G11410.1	9e-53	ATPP2CA, AHG3, PP2CA | PP2CA (ARABIDOPSIS THALIANA PROTEIN PHOSPHATASE 2CA); protein binding / protein serine/threonine phosphatase | chr3
contig00130	AT1G48030.2	5e-180	mtLPD1 | mtLPD1 (mitochondrial lipoamide dehydrogenase 1); ATP binding / dihydrolipoyl dehydrogenase | chr1
contig00131	AT1G71500.1	2e-59	| Rieske (2Fe-2S) domain-containing protein | chr1
contig00132	AT3G13772.1	2e-13	| endomembrane protein 70, putative | chr3
contig00134	AT1G30220.1	4e-133	ATINT2, INT2 | INT2 (INOSITOL TRANSPORTER 2); carbohydrate transmembrane transporter/ sugar
contig00136	AT1G74470.1	8e-08	| geranylgeranyl reductase | chr1
contig00137	AT4G38970.1	1e-147	| fructose-bisphosphate aldolase, putative | chr4
contig00138	AT3G56880.1	2e-11	| VQ motif-containing protein | chr3
contig00140	AT2G27600.1	3e-102	SKD1, VPS4 | SKD1 (SUPPRESSOR OF K+ TRANSPORT GROWTH DEFECT1); ATP binding / nucleoside-triphosphatase/ nucleotide binding | chr2
contig00141	AT5G63840.1	0	RSW3 | RSW3 (RADIAL SWELLING 3); glucosidase/ hydrolase, hydrolyzing O-glycosyl compounds | chr5
contig00142	AT1G53240.1	1e-116	| malate dehydrogenase (NAD), mitochondrial | chr1
contig00143	AT1G50575.1	7e-69	| lysine decarboxylase family protein | chr1
contig00144	AT4G02790.1	1e-99	| GTP-binding family protein | chr4
contig00145	AT2G39460.2	3e-51	ATRPL23A, RPL23A, RPL23AA | RPL23AA (RIBOSOMAL PROTEIN L23AA); RNA binding / nucleotide binding / structural constituent of ribosome | chr2
contig00146	AT2G45970.1	0	CYP86A8, LCR | CYP86A8; fatty acid (omega-1)-hydroxylase/ oxygen binding | chr2
contig00147	AT2G03440.1	5e-12	| nodulin-related | chr2
contig00148	AT2G39730.3	8e-22	RCA | RCA (RUBISCO ACTIVASE); ADP binding / ATP binding / enzyme regulator/ ribulose-1,5-bisphosphate carboxylase/oxygenase activator | chr2
contig00149	AT2G31040.1	1e-101	| ATP synthase protein I -related | chr2
contig00151	AT1G07430.1	6e-14	| protein phosphatase 2C, putative / PP2C, putative | chr1
contig00152	AT3G27820.1	1e-97	ATMDAR4, MDAR4 | MDAR4 (MONODEHYDROASCORBATE REDUCTASE 4); monodehydroascorbate reductase (NADH) | chr3
contig00153	AT1G21280.1	9e-10	| unknown protein | chr1
contig00154	AT3G12400.1	2e-109	ELC, ATELC | ELC; ubiquitin binding | chr3
contig00155	AT1G70160.1	0	| unknown protein | chr1
contig00157	AT1G11910.1	0	| aspartyl protease family protein | chr1
contig00159	AT3G12050.1	2e-129	| Aha1 domain-containing protein | chr3
contig00162	AT3G54950.1	2e-34	PLP7, PLA IIIA | PLA IIIA (PATATIN-LIKE PROTEIN 6) | chr3
contig00163	AT3G18950.1	4e-97	| transducin family protein / WD-40 repeat family protein | chr3
contig00164	AT5G67360.1	1e-89	ARA12 | ARA12; serine-type endopeptidase | chr5
contig00165	AT4G01070.1	3e-160	GT72B1, UGT72B1 | GT72B1; UDP-glucosyltransferase/ UDP-glycosyltransferase/ transferase, transferring glycosyl groups | chr4
contig00167	AT2G39190.2	4e-159	ATATH8 | ATATH8; transporter | chr2
contig00168	AT1G11860.2	3e-59	| aminomethyltransferase, putative | chr1
contig00169	AT1G16720.1	3e-69	HCF173 | HCF173 (high chlorophyll fluorescence phenotype 173); binding / catalytic/ transcription repressor | chr1
contig00171	AT1G76650.1	2e-28	CML38 | calcium-binding EF hand family protein | chr1
contig00172	AT1G36160.1	2e-87	ACC1, AT-ACC1, EMB22, GK, PAS3 | ACC1 (ACETYL-COENZYME A CARBOXYLASE 1); acetyl-CoA carboxylase | chr1
contig00173	AT5G08530.1	3e-80	CI51 | CI51 (51 kDa subunit of complex I); 4 iron, 4 sulfur cluster binding / FMN binding / NAD or NADH binding / NADH dehydrogenase (ubiquinone)/ oxidoreductase, acting on NADH or NADPH | chr5
contig00174	AT1G21750.2	2e-118	ATPDIL1-1 | ATPDIL1-1 (PDI-LIKE 1-1); protein disulfide isomerase | chr1
contig00175	AT4G36130.1	4e-118	| 60S ribosomal protein L8 (RPL8C) | chr4
contig00176	AT1G17860.1	5e-27	| trypsin and protease inhibitor family protein / Kunitz family protein | chr1
contig00177	AT1G64860.1	2e-160	SIGA, SIG1, SIG2, SIGB, RPOD1 | SIGA (SIGMA FACTOR A); DNA binding / DNA-directed RNA polymerase/ sigma factor/ transcription factor | chr1
contig00178	AT1G23740.1	3e-125	| oxidoreductase, zinc-binding dehydrogenase family protein | chr1
contig00179	AT5G06850.1	9e-170	| C2 domain-containing protein | chr5
contig00181	AT4G38970.1	0	| fructose-bisphosphate aldolase, putative | chr4
contig00182	AT5G58140.1	0	PHOT2, NPL1 | PHOT2 (PHOTOTROPIN 2); FMN binding / blue light photoreceptor/ kinase/ protein serine/threonine kinase | chr5
contig00183	AT1G78380.1	3e-72	ATGSTU19, GST8 | ATGSTU19 (GLUTATHIONE S-TRANSFERASE TAU 19); glutathione binding / glutathione transferase | chr1
contig00184	AT3G63190.1	9e-78	RRF | RRF (RIBOSOME RECYCLING FACTOR, CHLOROPLAST PRECURSOR) | chr3
contig00185	AT5G50100.1	1e-61	| FUNCTIONS IN
contig00187	AT1G11860.2	1e-75	| aminomethyltransferase, putative | chr1
contig00188	AT3G23710.1	5e-61	| chloroplast inner membrane import protein Tic22, putative | chr3
contig00190	AT3G54810.1	4e-33	BME3-ZF, BME3 | zinc finger (GATA type) family protein | chr3
contig00191	AT1G04750.2	8e-07	VAMP7B, VAMP721, ATVAMP721, AT VAMP7B | VAMP721 (VESICLE-ASSOCIATED MEMBRANE PROTEIN 721) | chr1
contig00193	AT1G01630.1	2e-44	| SEC14 cytosolic factor, putative / phosphoglyceride transfer protein, putative | chr1
contig00194	AT5G20380.1	0	PHT4;5 | PHT4;5; inorganic phosphate transmembrane transporter | chr5
contig00195	AT2G06050.3	6e-170	OPR3 | OPR3 (OPDA-REDUCTASE 3); 12-oxophytodienoate reductase | chr2
contig00196	AT5G09800.1	6e-11	| U-box domain-containing protein | chr5
contig00197	AT1G55190.1	2e-15	PRA1.F2, PRA7 | PRA7 | chr1
contig00198	AT1G04510.1	2e-137	| transducin family protein / WD-40 repeat family protein | chr1
contig00199	AT2G28360.1	1e-08	| INVOLVED IN
contig00202	AT4G38680.1	2e-28	GRP2, CSDP2, CSP2, ATCSP2 | GRP2 (GLYCINE RICH PROTEIN 2); double-stranded DNA binding / mRNA binding / nucleic acid binding / single-stranded DNA binding | chr4
contig00206	AT1G74310.1	0	ATHSP101, HSP101, HOT1 | ATHSP101 (ARABIDOPSIS THALIANA HEAT SHOCK PROTEIN 101); ATP binding / ATPase/ nucleoside-triphosphatase/ nucleotide binding / protein binding | chr1
contig00207	AT4G34350.1	0	CLB6, ISPH, HDR | HDR (4-HYDROXY-3-METHYLBUT-2-ENYL DIPHOSPHATE REDUCTASE); 4-hydroxy-3-methylbut-2-en-1-yl diphosphate reductase/ 4-hydroxy-3-methylbut-2-en-1-yl diphosphate synthase | chr4
contig00209	AT1G49540.1	4e-70	| nucleotide binding | chr1
contig00210	AT3G14200.1	8e-39	| DNAJ heat shock N-terminal domain-containing protein | chr3
contig00211	AT4G13930.1	2e-56	SHM4 | SHM4 (serine hydroxymethyltransferase 4); catalytic/ glycine hydroxymethyltransferase/ pyridoxal phosphate binding | chr4
contig00212	AT1G08110.4	7e-80	| lactoylglutathione lyase, putative / glyoxalase I, putative | chr1
contig00213	AT3G14690.1	5e-106	CYP72A15 | CYP72A15; electron carrier/ heme binding / iron ion binding / monooxygenase/ oxygen binding | chr3
contig00214	AT5G14930.2	7e-44	SAG101 | SAG101 (SENESCENCE-ASSOCIATED GENE 101); carboxylesterase/ triacylglycerol lipase | chr5
contig00215	AT1G20580.1	9e-32	| small nuclear ribonucleoprotein, putative / snRNP, putative / Sm protein, putative | chr1
contig00217	AT1G72520.1	1e-67	| lipoxygenase, putative | chr1
contig00218	AT4G09670.1	9e-125	| oxidoreductase family protein | chr4
contig00219	AT1G11860.2	1e-75	| aminomethyltransferase, putative | chr1
contig00221	AT5G59530.1	4e-96	| 2-oxoglutarate-dependent dioxygenase, putative | chr5
contig00222	AT1G17620.1	1e-27	| FUNCTIONS IN
contig00223	AT2G26660.1	2e-78	ATSPX2, SPX2 | SPX2 (SPX DOMAIN GENE 2) | chr2
contig00227	AT2G37640.1	4e-68	ATEXPA3, ATEXP3, ATHEXP ALPHA 1.9, EXP3 | EXP3 | chr2
contig00228	AT3G48740.1	6e-68	| nodulin MtN3 family protein | chr3
contig00229	AT4G27650.1	7e-137	PEL1 | PEL1 (PELOTA); translation release factor | chr4
contig00230	AT3G18295.1	7e-33	| unknown protein | chr3
contig00231	AT3G47470.1	5e-98	LHCA4, CAB4 | LHCA4 (LIGHT-HARVESTING CHLOROPHYLL-PROTEIN COMPLEX I SUBUNIT A4); chlorophyll binding | chr3
contig00232	AT3G21200.1	6e-56	| unknown protein | chr3
contig00235	AT1G78510.2	2e-118	SPS1 | SPS1 (solanesyl diphosphate synthase 1); trans-octaprenyltranstransferase | chr1
contig00236	AT1G73100.1	9e-48	SUVH3, SDG19 | SUVH3 (SU(VAR)3-9 HOMOLOG 3); histone methyltransferase | chr1
contig00237	AT5G23710.1	6e-26	| DNA binding / DNA-directed RNA polymerase | chr5
contig00238	AT1G31230.1	0	AK-HSDH I, AK-HSDH | AK-HSDH I (ASPARTATE KINASE-HOMOSERINE DEHYDROGENASE I); aspartate kinase/ homoserine dehydrogenase | chr1
contig00239	AT4G30690.1	4e-12	| translation initiation factor 3 (IF-3) family protein | chr4
contig00240	AT4G13360.1	4e-136	| catalytic | chr4
contig00241	AT3G51440.1	4e-109	| strictosidine synthase family protein | chr3
contig00243	AT2G29200.1	7e-26	APUM1 | APUM1 (Arabidopsis Pumilio 1); RNA binding / binding | chr2
contig00244	AT4G21450.1	5e-44	| vesicle-associated membrane family protein / VAMP family protein | chr4
contig00245	AT2G37340.1	1e-25	RSZ33, ATRSZ33 | RSZ33; nucleic acid binding / nucleotide binding / zinc ion binding | chr2
contig00246	AT5G40390.1	4e-07	SIP1 | SIP1 (seed imbibition 1-like); galactinol-sucrose galactosyltransferase/ hydrolase, hydrolyzing O-glycosyl compounds | chr5
contig00247	AT4G24220.1	2e-150	VEP1, AWI31 | VEP1 (VEIN PATTERNING 1); binding / catalytic | chr4
contig00248	AT2G09990.1	6e-70	| 40S ribosomal protein S16 (RPS16A) | chr2
contig00249	AT1G09850.1	1e-145	XBCP3 | XBCP3 (xylem bark cysteine peptidase 3); cysteine-type endopeptidase/ cysteine-type peptidase | chr1
contig00250	AT3G08590.2	0	| 2,3-biphosphoglycerate-independent phosphoglycerate mutase, putative / phosphoglyceromutase, putative | chr3
contig00251	AT1G11680.1	3e-127	CYP51G1, EMB1738, CYP51A2, CYP51 | CYP51G1 (CYTOCHROME P450 51G1); oxygen binding / sterol 14-demethylase | chr1
contig00252	AT5G57150.1	2e-41	| basic helix-loop-helix (bHLH) family protein | chr5
contig00253	AT2G22480.1	1e-99	PFK5 | PFK5 (PHOSPHOFRUCTOKINASE 5); 6-phosphofructokinase | chr2
contig00254	AT1G10370.1	9e-31	GST30, ATGSTU17, GST30B, ERD9 | ERD9 (EARLY-RESPONSIVE TO DEHYDRATION 9); glutathione transferase | chr1
contig00255	AT5G04140.2	0	GLU1, GLS1, GLUS, FD-GOGAT | GLU1 (GLUTAMATE SYNTHASE 1); glutamate synthase (ferredoxin) | chr5
contig00257	AT3G49140.1	3e-64	| EXPRESSED IN
contig00258	AT4G30480.2	3e-06	| tetratricopeptide repeat (TPR)-containing protein | chr4
contig00259	AT4G07400.1	7e-51	VFB3 | VFB3 (VIER F-BOX PROTEINE 3); ubiquitin-protein ligase | chr4
contig00262	AT1G60000.1	6e-72	| 29 kDa ribonucleoprotein, chloroplast, putative / RNA-binding protein cp29, putative | chr1
contig00263	AT1G76940.1	4e-41	| RNA recognition motif (RRM)-containing protein | chr1
contig00264	ATMG00030.1	1e-30	ORF107A | hypothetical protein | chrM
contig00265	AT3G54630.1	3e-28	| FUNCTIONS IN
contig00267	AT4G25570.1	6e-81	ACYB-2 | ACYB-2; carbon-monoxide oxygenase | chr4
contig00269	AT2G29060.1	5e-140	| scarecrow transcription factor family protein | chr2
contig00270	AT3G56880.1	1e-11	| VQ motif-containing protein | chr3
contig00272	AT5G60540.1	5e-94	EMB2407, ATPDX2, PDX2 | PDX2 (PYRIDOXINE BIOSYNTHESIS 2); glutaminase/ glutaminyl-tRNA synthase (glutamine-hydrolyzing)/ protein heterodimerization | chr5
contig00274	AT3G57490.1	8e-116	| 40S ribosomal protein S2 (RPS2D) | chr3
contig00275	AT2G39570.1	1e-163	| ACT domain-containing protein | chr2
contig00279	AT5G42090.1	7e-112	| LOCATED IN
contig00280	AT3G47370.3	1e-59	| 40S ribosomal protein S20 (RPS20B) | chr3
contig00281	AT2G40140.2	3e-154	CZF1, ZFAR1, SZF2, ATSZF2 | CZF1; transcription factor | chr2
contig00282	AT4G38460.1	3e-108	GGR | GGR (geranylgeranyl reductase); farnesyltranstransferase | chr4
contig00283	AT3G12203.1	4e-27	scpl17 | scpl17 (serine carboxypeptidase-like 17); serine-type carboxypeptidase | chr3
contig00284	AT2G45200.1	3e-93	GOS12, ATGOS12 | GOS12 (GOLGI SNARE 12); SNARE binding | chr2
contig00285	AT2G38540.1	8e-12	LP1, LTP1, ATLTP1 | LP1; calmodulin binding | chr2
contig00286	AT5G49910.1	0	CPHSC70-2EAT SHOCK PROTEIN 70-2, HSC70-7 | CPHSC70-2EAT SHOCK PROTEIN 70-2 (CHLOROPLAST HEAT SHOCK PROTEIN 70-2); ATP binding / unfolded protein binding | chr5
contig00287	AT2G16250.1	6e-87	| leucine-rich repeat transmembrane protein kinase, putative | chr2
contig00288	AT5G13570.1	1e-95	DCP2, TDT, ATDCP2 | DCP2 (DECAPPING 2); hydrolase/ m7G(5')pppN diphosphatase/ mRNA binding / protein homodimerization | chr5
contig00289	AT1G26880.1	1e-31	| 60S ribosomal protein L34 (RPL34A) | chr1
contig00290	AT5G14950.1	1e-139	GMII, ATGMII | GMII (GOLGI ALPHA-MANNOSIDASE II); alpha-mannosidase | chr5
contig00291	AT4G37470.1	5e-115	| hydrolase, alpha/beta fold family protein | chr4
contig00292	AT5G14050.1	5e-114	| transducin family protein / WD-40 repeat family protein | chr5
contig00293	ATCG00900.1	3e-76	RPS7.1, RPS7 | encodes a chloroplast ribosomal protein S7, a constituent of the small subunit of the ribosomal complex | chrC
contig00294	AT5G07090.2	4e-37	| 40S ribosomal protein S4 (RPS4B) | chr5
contig00295	AT3G13235.1	4e-139	| ubiquitin family protein | chr3
contig00296	AT4G39780.1	2e-39	| AP2 domain-containing transcription factor, putative | chr4
contig00297	AT4G14620.1	8e-62	| unknown protein | chr4
contig00299	AT4G33985.1	5e-33	| unknown protein | chr4
contig00300	AT4G05160.1	2e-161	| 4-coumarate--CoA ligase, putative / 4-coumaroyl-CoA synthase, putative | chr4
contig00301	AT5G64840.1	1e-80	ATGCN5 | ATGCN5 (A. THALIANA GENERAL CONTROL NON-REPRESSIBLE 5); transporter | chr5
contig00302	AT4G02500.1	0	ATXT2, XXT2, XT2 | XT2 (UDP-XYLOSYLTRANSFERASE 2); UDP-xylosyltransferase/ transferase/ transferase, transferring glycosyl groups / xyloglucan 6-xylosyltransferase | chr4
contig00303	AT2G21530.1	2e-37	| forkhead-associated domain-containing protein / FHA domain-containing protein | chr2
contig00304	AT5G42850.2	1e-42	| INVOLVED IN
contig00305	AT3G22890.1	0	APS1 | APS1 (ATP SULFURYLASE 1); sulfate adenylyltransferase (ATP) | chr3
contig00306	AT1G33140.1	5e-92	PGY2 | PGY2 (PIGGYBACK2); structural constituent of ribosome | chr1
contig00307	AT4G13010.1	2e-134	| oxidoreductase, zinc-binding dehydrogenase family protein | chr4
contig00308	AT1G12230.1	8e-149	| transaldolase, putative | chr1
contig00309	AT2G37340.1	4e-68	RSZ33, ATRSZ33 | RSZ33; nucleic acid binding / nucleotide binding / zinc ion binding | chr2
contig00310	AT4G27340.1	1e-64	| Met-10+ like family protein | chr4
contig00311	AT1G21320.2	5e-40	| nucleic acid binding / nucleotide binding | chr1
contig00312	AT4G36530.2	6e-141	| hydrolase, alpha/beta fold family protein | chr4
contig00313	AT1G67810.1	1e-31	SUFE2 | SUFE2 (SULFUR E 2); enzyme activator | chr1
contig00314	AT3G08010.1	2e-127	ATAB2 | ATAB2; RNA binding | chr3
contig00315	AT5G49740.1	0	ATFRO7, FRO7 | ATFRO7 (FERRIC REDUCTION OXIDASE 7); ferric-chelate reductase/ oxidoreductase | chr5
contig00316	AT2G47070.1	3e-19	SPL1 | SPL1 (SQUAMOSA PROMOTER BINDING PROTEIN-LIKE 1); DNA binding / transcription factor | chr2
contig00318	AT1G08570.2	7e-67	ACHT4 | ACHT4 (ATYPICAL CYS HIS RICH THIOREDOXIN 4); oxidoreductase, acting on sulfur group of donors, disulfide as acceptor | chr1
contig00319	AT1G26120.1	8e-17	| esterase-related | chr1
contig00321	AT1G21230.1	3e-100	WAK5 | WAK5 (WALL ASSOCIATED KINASE 5); kinase/ protein serine/threonine kinase | chr1
contig00322	AT4G16820.1	2e-138	| lipase class 3 family protein | chr4
contig00323	AT3G14420.6	2e-145	| (S)-2-hydroxy-acid oxidase, peroxisomal, putative / glycolate oxidase, putative / short chain alpha-hydroxy acid oxidase, putative | chr3
contig00324	AT5G08535.1	1e-19	| D111/G-patch domain-containing protein | chr5
contig00325	AT5G59240.1	1e-49	| 40S ribosomal protein S8 (RPS8B) | chr5
contig00326	AT5G23490.1	5e-21	| unknown protein | chr5
contig00327	AT3G53400.1	4e-59	| FUNCTIONS IN
contig00328	AT2G39140.1	6e-105	SVR1 | SVR1 (SUPPRESSOR OF VARIEGATION 1); RNA binding / pseudouridine synthase | chr2
contig00329	AT3G14067.1	0	| subtilase family protein | chr3
contig00330	AT5G57560.1	2e-53	TCH4, XTH22 | TCH4 (Touch 4); hydrolase, acting on glycosyl bonds / xyloglucan
contig00331	AT4G03560.1	0	ATTPC1, TPC1, ATCCH1, FOU2 | ATTPC1 (TWO-PORE CHANNEL 1); calcium channel/ voltage-gated calcium channel | chr4
contig00332	AT3G15850.1	3e-152	FAD5, FADB, JB67, ADS3 | FAD5 (FATTY ACID DESATURASE 5); 16
contig00333	AT3G14690.1	4e-59	CYP72A15 | CYP72A15; electron carrier/ heme binding / iron ion binding / monooxygenase/ oxygen binding | chr3
contig00334	AT4G04870.1	3e-29	CLS | CLS (CARDIOLIPIN SYNTHASE); cardiolipin synthase/ phosphatidyltransferase | chr4
contig00335	AT1G11580.1	1e-145	ATPMEPCRA, PMEPCRA | PMEPCRA (METHYLESTERASE PCR A); enzyme inhibitor/ pectinesterase | chr1
contig00336	AT3G51550.1	3e-77	FER | FER (FERONIA); kinase/ protein kinase | chr3
contig00337	AT1G31970.1	3e-177	STRS1 | STRS1 (STRESS RESPONSE SUPPRESSOR 1); ATP binding / ATP-dependent helicase/ helicase/ nucleic acid binding | chr1
contig00338	AT4G16830.3	3e-36	| nuclear RNA-binding protein (RGGA) | chr4
contig00340	AT4G37530.1	2e-129	| peroxidase, putative | chr4
contig00341	AT5G65780.1	5e-53	ATBCAT-5 | ATBCAT-5; branched-chain-amino-acid transaminase/ catalytic | chr5
contig00342	AT1G43170.4	2e-98	ARP1, RPL3A | ARP1 (ARABIDOPSIS RIBOSOMAL PROTEIN 1); structural constituent of ribosome | chr1
contig00343	AT5G45775.2	6e-60	| 60S ribosomal protein L11 (RPL11D) | chr5
contig00344	AT2G04570.1	9e-121	| GDSL-motif lipase/hydrolase family protein | chr2
contig00345	AT5G65220.1	4e-47	| ribosomal protein L29 family protein | chr5
contig00346	AT5G62180.1	1e-76	AtCXE20 | AtCXE20 (Arabidopsis thaliana carboxyesterase 20); carboxylesterase | chr5
contig00347	AT3G21420.1	3e-11	| oxidoreductase, 2OG-Fe(II) oxygenase family protein | chr3
contig00348	AT4G16190.1	1e-152	| cysteine proteinase, putative | chr4
contig00349	AT3G02600.5	1e-14	LPP3, ATLPP3 | LPP3 (LIPID PHOSPHATE PHOSPHATASE 3); phosphatidate phosphatase | chr3
contig00350	AT5G49910.1	0	CPHSC70-2EAT SHOCK PROTEIN 70-2, HSC70-7 | CPHSC70-2EAT SHOCK PROTEIN 70-2 (CHLOROPLAST HEAT SHOCK PROTEIN 70-2); ATP binding / unfolded protein binding | chr5
contig00351	AT2G21590.2	3e-130	APL4 | APL4; glucose-1-phosphate adenylyltransferase | chr2
contig00352	AT3G09830.2	1e-86	| protein kinase, putative | chr3
contig00353	AT3G57490.1	9e-116	| 40S ribosomal protein S2 (RPS2D) | chr3
contig00354	AT3G48730.1	0	GSA2 | GSA2 (glutamate-1-semialdehyde 2,1-aminomutase 2); catalytic/ glutamate-1-semialdehyde 2,1-aminomutase/ pyridoxal phosphate binding / transaminase | chr3
contig00355	AT4G36660.1	6e-31	| unknown protein | chr4
contig00356	AT1G18210.2	3e-41	| calcium-binding protein, putative | chr1
contig00358	AT4G33010.2	3e-25	AtGLDP1 | AtGLDP1 (Arabidopsis thaliana glycine decarboxylase P-protein 1); catalytic/ glycine dehydrogenase (decarboxylating)/ pyridoxal phosphate binding | chr4
contig00360	AT3G08580.2	4e-161	AAC1 | AAC1 (ADP/ATP CARRIER 1); ATP
contig00361	AT2G30290.1	8e-92	| vacuolar sorting receptor, putative | chr2
contig00362	AT3G46620.1	5e-77	| zinc finger (C3HC4-type RING finger) family protein | chr3
contig00363	AT4G00880.1	4e-22	| auxin-responsive family protein | chr4
contig00364	AT5G44210.1	3e-22	ERF9, ATERF9, ATERF-9 | ERF9 (ERF DOMAIN PROTEIN 9); DNA binding / transcription factor/ transcription repressor | chr5
contig00365	AT3G42170.1	5e-26	| DNA binding | chr3
contig00366	AT2G41430.2	8e-31	ERD15, LSR1, CID1 | ERD15 (EARLY RESPONSIVE TO DEHYDRATION 15); protein binding | chr2
contig00367	AT5G57960.1	0	| GTP-binding family protein | chr5
contig00372	AT4G33140.1	2e-07	| unknown protein | chr4
contig00373	AT3G25540.1	2e-39	LAG1 | LAG1 | chr3
contig00374	AT1G13580.2	4e-28	LAG13 | LAG13 (LAG1 LONGEVITY ASSURANCE HOMOLOG 3) | chr1
contig00375	AT3G46460.1	3e-71	UBC13 | UBC13 (ubiquitin-conjugating enzyme 13); ubiquitin-protein ligase | chr3
contig00376	AT3G48990.1	5e-180	| AMP-dependent synthetase and ligase family protein | chr3
contig00377	AT3G29075.1	2e-26	| glycine-rich protein | chr3
contig00378	AT2G15320.1	3e-70	| leucine-rich repeat family protein | chr2
contig00379	AT2G33120.1	2e-93	SAR1, VAMP722, ATVAMP722 | SAR1 (SYNAPTOBREVIN-RELATED PROTEIN 1) | chr2
contig00380	AT5G40240.1	1e-51	| nodulin MtN21 family protein | chr5
contig00381	AT4G26850.1	0	VTC2 | VTC2 (vitamin c defective 2); GDP-D-glucose phosphorylase/ GDP-galactose
contig00382	AT4G32150.1	2e-32	VAMP711, ATVAMP711 | ATVAMP711 (ARABIDOPSIS THALIANA VESICLE-ASSOCIATED MEMBRANE PROTEIN 711) | chr4
contig00383	AT3G48000.1	0	ALDH2B4, ALDH2, ALDH2A | ALDH2B4 (ALDEHYDE DEHYDROGENASE 2B4); 3-chloroallyl aldehyde dehydrogenase/ ATP binding / aldehyde dehydrogenase (NAD) | chr3
contig00384	AT2G40060.1	3e-38	| protein binding / structural molecule | chr2
contig00385	AT3G55240.1	3e-24	| Overexpression leads to PEL (Pseudo-Etiolation in Light) phenotype. | chr3
contig00386	AT4G02990.1	0	| mitochondrial transcription termination factor family protein / mTERF family protein | chr4
contig00387	AT5G19590.1	3e-42	| unknown protein | chr5
contig00388	AT5G51020.1	2e-107	CRL | CRL (CRUMPLED LEAF) | chr5
contig00389	AT5G01030.2	6e-42	| unknown protein | chr5
contig00390	AT1G04160.1	1e-81	XIB, ATXIB, XI-8, XI-B | XIB (MYOSIN XI B); motor | chr1
contig00391	AT2G28270.1	8e-27	| DC1 domain-containing protein | chr2
contig00392	AT2G32070.1	7e-119	| CCR4-NOT transcription complex protein, putative | chr2
contig00395	AT1G70330.1	4e-128	ENT1,AT, ATENT1 | ENT1,AT (EQUILIBRATIVE NUCLEOTIDE TRANSPORTER 1); nucleoside transmembrane transporter/ nucleoside transmembrane transporter, against a concentration gradient | chr1
contig00396	AT4G35220.1	3e-29	| cyclase family protein | chr4
contig00398	AT1G55190.1	1e-40	PRA1.F2, PRA7 | PRA7 | chr1
contig00399	AT1G12610.1	3e-35	DDF1 | DDF1 (DWARF AND DELAYED FLOWERING 1); DNA binding / sequence-specific DNA binding / transcription factor | chr1
contig00400	AT5G66850.1	1e-08	MAPKKK5 | MAPKKK5; ATP binding / kinase/ protein kinase/ protein serine/threonine kinase | chr5
contig00401	AT5G09590.1	1e-132	MTHSC70-2, HSC70-5 | MTHSC70-2 (MITOCHONDRIAL HSP70 2); ATP binding | chr5
contig00402	AT1G17180.1	7e-65	ATGSTU25 | ATGSTU25 (GLUTATHIONE S-TRANSFERASE TAU 25); glutathione transferase | chr1
contig00404	AT1G73480.1	9e-126	| hydrolase, alpha/beta fold family protein | chr1
contig00407	AT4G31530.1	2e-99	| binding / catalytic | chr4
contig00408	AT5G65260.1	6e-82	| polyadenylate-binding protein family protein / PABP family protein | chr5
contig00409	AT3G05580.1	2e-155	| serine/threonine protein phosphatase, putative | chr3
contig00410	AT1G49760.1	0	PAB8, PABP8 | PAB8 (POLY(A) BINDING PROTEIN 8); RNA binding / translation initiation factor | chr1
contig00411	AT3G58610.2	2e-150	| ketol-acid reductoisomerase | chr3
contig00413	AT2G02800.2	7e-168	APK2B | APK2B (PROTEIN KINASE 2B); ATP binding / kinase/ protein kinase/ protein serine/threonine kinase | chr2
contig00414	AT5G38660.1	2e-75	APE1 | APE1 (ACCLIMATION OF PHOTOSYNTHESIS TO ENVIRONMENT) | chr5
contig00415	AT3G09970.1	3e-126	| calcineurin-like phosphoesterase family protein | chr3
contig00417	AT5G53300.2	6e-84	UBC10 | UBC10 (ubiquitin-conjugating enzyme 10); ubiquitin-protein ligase | chr5
contig00418	AT2G15680.1	7e-29	| calmodulin-related protein, putative | chr2
contig00419	AT1G17550.1	7e-140	HAB2 | HAB2; catalytic/ protein serine/threonine phosphatase | chr1
contig00421	AT4G04770.1	2e-119	ATABC1, LAF6, ATNAP1 | ATABC1 (ATP BINDING CASSETTE PROTEIN 1); ATPase, coupled to transmembrane movement of substances / protein binding / transporter | chr4
contig00422	AT3G50930.1	4e-77	BCS1 | BCS1 (CYTOCHROME BC1 SYNTHESIS); ATP binding / ATPase/ nucleoside-triphosphatase/ nucleotide binding | chr3
contig00423	AT2G42780.1	1e-49	| FUNCTIONS IN
contig00424	AT3G13110.1	3e-114	ATSERAT2;2, SAT-1, SAT-A, SAT3, SAT-M | ATSERAT2;2 (SERINE ACETYLTRANSFERASE 2;2); serine O-acetyltransferase | chr3
contig00426	AT1G15670.1	7e-92	| kelch repeat-containing F-box family protein | chr1
contig00427	AT1G79350.1	5e-50	EMB1135 | EMB1135 (embryo defective 1135); DNA binding / protein binding / zinc ion binding | chr1
contig00428	AT5G54270.1	2e-135	LHCB3, LHCB3*1 | LHCB3 (LIGHT-HARVESTING CHLOROPHYLL B-BINDING PROTEIN 3); structural molecule | chr5
contig00429	AT5G23280.1	3e-57	| TCP family transcription factor, putative | chr5
contig00430	AT1G74730.1	2e-51	| unknown protein | chr1
contig00432	AT1G02305.1	2e-135	| cathepsin B-like cysteine protease, putative | chr1
contig00433	AT5G21040.1	6e-52	FBX2 | FBX2 (F-BOX PROTEIN 2) | chr5
contig00435	AT1G72520.1	2e-72	| lipoxygenase, putative | chr1
contig00436	AT5G10170.1	0	ATMIPS3, MIPS3 | MIPS3 (MYO-INOSITOL-1-PHOSTPATE SYNTHASE 3); binding / catalytic/ inositol-3-phosphate synthase | chr5
contig00437	AT1G67430.1	3e-19	| 60S ribosomal protein L17 (RPL17B) | chr1
contig00438	AT3G19220.1	7e-21	CYO1, SCO2 | SCO2 (SNOWY COTYLEDON 2); protein disulfide isomerase | chr3
contig00439	AT4G38900.3	2e-89	| bZIP protein | chr4
contig00440	AT4G31550.2	6e-58	WRKY11, ATWRKY11 | WRKY11; calmodulin binding / transcription factor | chr4
contig00441	AT4G37990.1	3e-121	ELI3-2, ELI3, ATCAD8, CAD-B2 | ELI3-2 (ELICITOR-ACTIVATED GENE 3-2); aryl-alcohol dehydrogenase/ mannitol dehydrogenase | chr4
contig00442	AT4G21580.1	5e-140	| oxidoreductase, zinc-binding dehydrogenase family protein | chr4
contig00443	AT1G66150.1	1e-24	TMK1 | TMK1 (TRANSMEMBRANE KINASE 1); transmembrane receptor protein serine/threonine kinase | chr1
contig00444	AT2G35010.2	2e-29	ATO1 | ATO1 (Arabidopsis thioredoxin O1) | chr2
contig00445	AT4G12650.1	0	| LOCATED IN
contig00446	AT2G46140.1	5e-41	| late embryogenesis abundant protein, putative / LEA protein, putative | chr2
contig00447	AT4G03510.2	7e-41	RMA1 | RMA1; protein binding / ubiquitin-protein ligase/ zinc ion binding | chr4
contig00449	AT2G26690.1	0	| nitrate transporter (NTP2) | chr2
contig00450	AT3G14690.1	5e-174	CYP72A15 | CYP72A15; electron carrier/ heme binding / iron ion binding / monooxygenase/ oxygen binding | chr3
contig00452	AT2G27830.1	4e-36	| FUNCTIONS IN
contig00453	AT3G10370.1	5e-38	SDP6 | SDP6 (SUGAR-DEPENDENT 6); glycerol-3-phosphate dehydrogenase | chr3
contig00454	AT3G07090.1	4e-94	| unknown protein | chr3
contig00455	AT1G05010.1	6e-122	EFE, ACO4, EAT1 | EFE (ETHYLENE-FORMING ENZYME); 1-aminocyclopropane-1-carboxylate oxidase | chr1
contig00458	AT3G14680.1	2e-52	CYP72A14 | CYP72A14; electron carrier/ heme binding / iron ion binding / monooxygenase/ oxygen binding | chr3
contig00461	AT3G57490.1	8e-116	| 40S ribosomal protein S2 (RPS2D) | chr3
contig00462	AT2G28320.1	3e-92	| pleckstrin homology (PH) domain-containing protein / lipid-binding START domain-containing protein | chr2
contig00463	AT5G59750.1	1e-102	| riboflavin biosynthesis protein, putative | chr5
contig00464	AT5G08690.1	0	| ATP synthase beta chain 2, mitochondrial | chr5
contig00465	AT5G42090.1	1e-40	| LOCATED IN
contig00467	AT5G13430.1	3e-70	| ubiquinol-cytochrome C reductase iron-sulfur subunit, mitochondrial, putative / Rieske iron-sulfur protein, putative | chr5
contig00468	AT3G51730.1	1e-43	| saposin B domain-containing protein | chr3
contig00469	AT1G60420.1	2e-76	| DC1 domain-containing protein | chr1
contig00470	AT3G17470.1	3e-141	ATCRSH | RelA/SpoT domain-containing protein / calcium-binding EF-hand family protein | chr3
contig00471	AT5G56010.1	4e-18	HSP81-3 | HSP81-3; ATP binding / unfolded protein binding | chr5
contig00472	AT4G01320.1	2e-84	ATSTE24, STE24 | ATSTE24; endopeptidase/ metalloendopeptidase | chr4
contig00473	AT4G22756.1	7e-121	SMO1-2, ATSMO1, ATSMO1-2, SMO1 | SMO1-2 (STEROL C4-METHYL OXIDASE 1-2); 4,4-dimethyl-9beta,19-cyclopropylsterol-4alpha-methyl oxidase/ C-4 methylsterol oxidase/ catalytic | chr4
contig00475	AT5G66120.2	2e-142	| 3-dehydroquinate synthase, putative | chr5
contig00476	AT2G43820.1	8e-148	GT, UGT74F2 | UGT74F2 (UDP-GLUCOSYLTRANSFERASE 74F2); UDP-glucose
contig00477	AT3G59080.2	6e-27	| aspartyl protease family protein | chr3
contig00478	AT1G72520.1	2e-70	| lipoxygenase, putative | chr1
contig00479	AT4G26240.1	3e-26	| unknown protein | chr4
contig00480	AT5G39380.1	5e-22	| calmodulin-binding protein-related | chr5
contig00483	AT4G24380.1	1e-83	| unknown protein | chr4
contig00484	AT2G26640.1	0	KCS11 | KCS11 (3-KETOACYL-COA SYNTHASE 11); acyltransferase/ catalytic/ transferase, transferring acyl groups other than amino-acyl groups | chr2
contig00485	AT3G24550.1	7e-82	ATPERK1 | ATPERK1 (PROLINE EXTENSIN-LIKE RECEPTOR KINASE 1); ATP binding / protein kinase | chr3
contig00486	AT1G51760.1	2e-36	IAR3, JR3 | IAR3 (IAA-ALANINE RESISTANT 3); IAA-Ala conjugate hydrolase/ metallopeptidase | chr1
contig00487	AT2G04270.2	8e-65	RNEE/G | RNEE/G (RNASE E/G-LIKE); endoribonuclease | chr2
contig00489	AT5G13650.2	0	| elongation factor family protein | chr5
contig00490	AT3G62000.1	1e-48	| O-methyltransferase family 3 protein | chr3
contig00491	AT5G28540.1	2e-169	BIP1 | BIP1; ATP binding | chr5
contig00492	AT1G62740.1	2e-170	| stress-inducible protein, putative | chr1
contig00493	AT4G38225.1	5e-86	| unknown protein | chr4
contig00494	AT4G23160.1	2e-07	| protein kinase family protein | chr4
contig00495	AT3G14090.1	1e-68	ATEXO70D3 | ATEXO70D3 (exocyst subunit EXO70 family protein D3); protein binding | chr3
contig00496	AT3G16140.1	4e-43	PSAH-1 | PSAH-1 (photosystem I subunit H-1) | chr3
contig00497	AT5G17170.1	8e-90	ENH1 | ENH1 (enhancer of sos3-1); electron carrier/ metal ion binding / protein binding | chr5
contig00498	AT2G25140.1	0	HSP98.7, CLPB-M, CLPB4 | CLPB4 (CASEIN LYTIC PROTEINASE B4); ATP binding / ATPase/ nucleoside-triphosphatase/ nucleotide binding / protein binding | chr2
contig00499	AT5G49630.1	0	AAP6 | AAP6 (AMINO ACID PERMEASE 6); acidic amino acid transmembrane transporter/ amino acid transmembrane transporter/ neutral amino acid transmembrane transporter | chr5
contig00501	AT4G16370.1	6e-84	ATOPT3, OPT3 | ATOPT3 (OLIGOPEPTIDE TRANSPORTER); oligopeptide transporter | chr4
contig00502	AT4G10790.1	1e-23	| UBX domain-containing protein | chr4
contig00503	AT4G10790.1	2e-36	| UBX domain-containing protein | chr4
contig00504	AT2G27260.1	4e-36	| FUNCTIONS IN
contig00505	AT3G09630.1	3e-158	| 60S ribosomal protein L4/L1 (RPL4A) | chr3
contig00507	AT1G24510.1	2e-151	| T-complex protein 1 epsilon subunit, putative / TCP-1-epsilon, putative / chaperonin, putative | chr1
contig00508	AT4G00100.1	2e-71	ATRPS13A, RPS13, PFL2 | ATRPS13A (ARABIDOPSIS THALIANA RIBOSOMAL PROTEIN S13A); structural constituent of ribosome | chr4
contig00509	AT4G16490.1	2e-50	| binding | chr4
contig00510	AT1G24510.2	7e-113	| T-complex protein 1 epsilon subunit, putative / TCP-1-epsilon, putative / chaperonin, putative | chr1
contig00511	AT1G57610.2	1e-78	| unknown protein | chr1
contig00512	AT4G10300.1	4e-43	| FUNCTIONS IN
contig00513	AT1G17420.1	2e-177	LOX3 | LOX3; electron carrier/ iron ion binding / lipoxygenase/ metal ion binding / oxidoreductase, acting on single donors with incorporation of molecular oxygen, incorporation of two atoms of oxygen | chr1
contig00514	AT1G45616.1	9e-23	AtRLP6 | AtRLP6 (Receptor Like Protein 6); protein binding | chr1
contig00515	AT3G17800.2	4e-141	| mRNA level of the MEB5.2 gene (At3g17800) remains unchanged after cutting the inflorescence stem | chr3
contig00518	AT4G15000.1	6e-44	| 60S ribosomal protein L27 (RPL27C) | chr4
contig00519	AT5G64230.1	3e-64	| unknown protein | chr5
contig00520	AT1G21640.1	7e-103	NADK2, ATNADK2 | NADK2; NAD+ kinase/ calmodulin binding | chr1
contig00522	AT1G22470.1	7e-06	| unknown protein | chr1
contig00523	AT5G24460.1	5e-50	| unknown protein | chr5
contig00526	AT2G19730.3	2e-50	| 60S ribosomal protein L28 (RPL28A) | chr2
contig00527	AT4G22740.2	8e-26	| glycine-rich protein | chr4
contig00528	AT4G24160.1	2e-158	| hydrolase, alpha/beta fold family protein | chr4
contig00529	AT5G10760.1	5e-36	| aspartyl protease family protein | chr5
contig00531	AT2G16760.1	6e-76	| FUNCTIONS IN
contig00532	AT5G11390.1	8e-07	| unknown protein | chr5
contig00533	AT5G51100.1	9e-65	FSD2 | FSD2 (FE SUPEROXIDE DISMUTASE 2); superoxide dismutase | chr5
contig00534	AT1G07540.1	5e-11	TRFL2 | TRFL2 (TRF-LIKE 2); DNA binding | chr1
contig00535	AT4G39980.1	0	DHS1 | DHS1 (3-DEOXY-D-ARABINO-HEPTULOSONATE 7-PHOSPHATE SYNTHASE 1); 3-deoxy-7-phosphoheptulonate synthase | chr4
contig00536	AT1G10390.2	2e-90	| nucleoporin family protein | chr1
contig00537	AT2G40460.1	2e-42	| proton-dependent oligopeptide transport (POT) family protein | chr2
contig00538	AT5G54580.1	1e-39	| RNA recognition motif (RRM)-containing protein | chr5
contig00539	AT3G59580.2	1e-41	| RWP-RK domain-containing protein | chr3
contig00540	AT3G14390.1	7e-70	| diaminopimelate decarboxylase, putative / DAP carboxylase, putative | chr3
contig00541	AT3G22110.1	3e-105	PAC1 | PAC1; endopeptidase/ peptidase/ threonine-type endopeptidase | chr3
contig00543	AT5G46210.1	0	CUL4, ATCUL4 | CUL4 (CULLIN4); protein binding / ubiquitin-protein ligase | chr5
contig00545	AT2G20820.1	5e-22	| unknown protein | chr2
contig00546	AT5G17770.1	3e-71	ATCBR, CBR1 | ATCBR (ARABIDOPSIS THALIANA NADH
contig00547	AT5G54470.1	3e-25	| zinc finger (B-box type) family protein | chr5
contig00548	AT1G27480.1	9e-67	| lecithin
contig00549	AT1G32060.1	0	PRK | PRK (PHOSPHORIBULOKINASE); ATP binding / phosphoribulokinase/ protein binding | chr1
contig00550	AT2G43110.1	4e-15	| unknown protein | chr2
contig00551	AT1G06220.1	2e-142	MEE5, CLO, GFA1 | MEE5 (MATERNAL EFFECT EMBRYO ARREST 5); GTP binding / GTPase/ translation elongation factor/ translation factor, nucleic acid binding | chr1
contig00552	AT1G78680.1	6e-49	ATGGH2 | ATGGH2 (gamma-glutamyl hydrolase 2); omega peptidase | chr1
contig00553	AT5G02560.1	2e-37	HTA12 | HTA12; DNA binding | chr5
contig00554	AT3G12580.1	0	HSP70 | HSP70 (heat shock protein 70); ATP binding | chr3
contig00555	AT1G01610.1	1e-38	ATGPAT4, GPAT4 | GPAT4 (GLYCEROL-3-PHOSPHATE ACYLTRANSFERASE 4); 1-acylglycerol-3-phosphate O-acyltransferase/ acyltransferase | chr1
contig00558	AT3G48890.1	3e-60	ATMP2, ATMAPR3, MSBP2, MAPR3 | ATMP2; heme binding | chr3
contig00559	AT1G55860.1	5e-51	UPL1 | UPL1 (UBIQUITIN-PROTEIN LIGASE 1); ubiquitin-protein ligase | chr1
contig00560	AT1G48950.1	2e-20	| zinc ion binding | chr1
contig00561	AT1G16250.1	1e-49	| kelch repeat-containing F-box family protein | chr1
contig00562	AT3G51050.1	5e-60	| FG-GAP repeat-containing protein | chr3
contig00563	AT1G43670.1	9e-113	| fructose-1,6-bisphosphatase, putative / D-fructose-1,6-bisphosphate 1-phosphohydrolase, putative / FBPase, putative | chr1
contig00566	AT1G43670.1	2e-23	| fructose-1,6-bisphosphatase, putative / D-fructose-1,6-bisphosphate 1-phosphohydrolase, putative / FBPase, putative | chr1
contig00567	AT5G50400.1	7e-180	ATPAP27, PAP27 | PAP27 (PURPLE ACID PHOSPHATASE 27); acid phosphatase/ protein serine/threonine phosphatase | chr5
contig00568	AT2G33150.1	9e-74	PKT3, PED1, KAT2 | PKT3 (PEROXISOMAL 3-KETOACYL-COA THIOLASE 3); acetyl-CoA C-acyltransferase | chr2
contig00570	AT4G22220.1	4e-63	ISU1, ATISU1 | ISU1; structural molecule | chr4
contig00571	AT5G64220.2	4e-46	| calmodulin-binding protein | chr5
contig00572	AT3G06240.1	4e-25	| F-box family protein | chr3
contig00573	AT5G02220.1	2e-11	| unknown protein | chr5
contig00574	AT4G37370.1	4e-138	CYP81D8 | CYP81D8; electron carrier/ heme binding / iron ion binding / monooxygenase/ oxygen binding | chr4
contig00575	AT1G61680.1	7e-92	TPS14, ATTPS14 | TPS14 (TERPENE SYNTHASE 14); S-linalool synthase | chr1
contig00576	AT3G49140.2	1e-11	| EXPRESSED IN
contig00577	AT1G32900.1	5e-63	| starch synthase, putative | chr1
contig00578	AT2G39210.1	8e-69	| nodulin family protein | chr2
contig00580	AT3G63520.1	0	CCD1, ATCCD1, ATNCED1, NCED1 | CCD1 (CAROTENOID CLEAVAGE DIOXYGENASE 1); 9-cis-epoxycarotenoid dioxygenase | chr3
contig00581	AT3G23840.1	1e-19	| transferase family protein | chr3
contig00582	AT5G60210.1	2e-31	| LOCATED IN
contig00583	AT4G33467.2	6e-10	| unknown protein | chr4
contig00584	AT2G44480.1	4e-96	BGLU17 | BGLU17 (BETA GLUCOSIDASE 17); catalytic/ cation binding / hydrolase, hydrolyzing O-glycosyl compounds | chr2
contig00586	AT3G18490.1	7e-140	| aspartyl protease family protein | chr3
contig00587	AT1G78070.1	1e-100	| FUNCTIONS IN
contig00588	AT5G05580.1	5e-52	FAD8 | FAD8 (FATTY ACID DESATURASE 8); omega-3 fatty acid desaturase | chr5
contig00589	AT5G14030.4	4e-25	| translocon-associated protein beta (TRAPB) family protein | chr5
contig00591	AT4G32410.1	1e-123	CESA1, RSW1 | CESA1 (CELLULOSE SYNTHASE 1); cellulose synthase/ transferase, transferring glycosyl groups | chr4
contig00592	AT1G17860.1	2e-27	| trypsin and protease inhibitor family protein / Kunitz family protein | chr1
contig00593	AT1G22460.1	9e-67	| unknown protein | chr1
contig00595	AT1G70850.3	4e-37	MLP34 | MLP34 (MLP-LIKE PROTEIN 34) | chr1
contig00596	AT5G47700.2	4e-19	| 60S acidic ribosomal protein P1 (RPP1C) | chr5
contig00597	AT4G12320.1	1e-75	CYP706A6 | CYP706A6; electron carrier/ heme binding / iron ion binding / monooxygenase/ oxygen binding | chr4
contig00599	AT1G04780.1	7e-52	| ankyrin repeat family protein | chr1
contig00601	AT2G05940.1	1e-112	| protein kinase, putative | chr2
contig00602	AT5G60850.1	3e-44	OBP4 | OBP4; DNA binding / transcription factor | chr5
contig00603	AT5G16400.1	6e-47	TRXF2, ATF2 | ATF2; enzyme activator | chr5
contig00604	AT1G53310.3	0	ATPPC1 | ATPPC1 (PHOSPHOENOLPYRUVATE CARBOXYLASE 1); catalytic/ phosphoenolpyruvate carboxylase | chr1
contig00606	AT4G12300.1	2e-83	CYP706A4 | CYP706A4; electron carrier/ heme binding / iron ion binding / monooxygenase/ oxygen binding | chr4
contig00607	AT1G15370.1	1e-07	| FUNCTIONS IN
contig00608	AT1G53310.3	3e-156	ATPPC1 | ATPPC1 (PHOSPHOENOLPYRUVATE CARBOXYLASE 1); catalytic/ phosphoenolpyruvate carboxylase | chr1
contig00609	AT5G26220.1	5e-50	| ChaC-like family protein | chr5
contig00610	AT1G28590.1	9e-111	| lipase, putative | chr1
contig00611	AT3G24515.1	1e-37	UBC37 | UBC37 (ubiquitin-conjugating enzyme 37); small conjugating protein ligase/ ubiquitin-protein ligase | chr3
contig00612	AT5G12410.1	5e-80	| THUMP domain-containing protein | chr5
contig00613	AT1G66880.1	4e-30	| serine/threonine protein kinase family protein | chr1
contig00614	AT4G36730.2	9e-45	GBF1 | GBF1; sequence-specific DNA binding / transcription factor | chr4
contig00615	AT1G77090.1	1e-95	| thylakoid lumenal 29.8 kDa protein | chr1
contig00616	AT5G23580.1	4e-102	CDPK9, ATCDPK9, CPK12, ATCPK12 | CDPK9 (CALMODULIN-LIKE DOMAIN PROTEIN KINASE 9); ATP binding / calcium ion binding / calmodulin-dependent protein kinase/ kinase/ protein kinase/ protein serine/threonine kinase | chr5
contig00618	AT5G52660.2	4e-40	| myb family transcription factor | chr5
contig00619	AT4G17230.1	4e-160	SCL13 | SCL13 (Scarecrow-like 13); transcription factor | chr4
contig00620	AT5G19930.1	2e-88	| integral membrane family protein | chr5
contig00621	AT5G05740.1	2e-117	ATEGY2, EGY2 | EGY2; metalloendopeptidase | chr5
contig00622	AT4G25130.1	1e-76	| peptide methionine sulfoxide reductase, putative | chr4
contig00623	AT4G04955.1	2e-116	ATALN | ATALN (Arabidopsis allantoinase); allantoinase/ hydrolase | chr4
contig00625	AT5G58330.1	4e-159	| malate dehydrogenase (NADP), chloroplast, putative | chr5
contig00626	AT3G27250.1	4e-26	| unknown protein | chr3
contig00627	AT3G04120.1	1e-165	GAPC, GAPC-1, GAPC1 | GAPC1 (GLYCERALDEHYDE-3-PHOSPHATE DEHYDROGENASE C SUBUNIT 1); glyceraldehyde-3-phosphate dehydrogenase (phosphorylating)/ glyceraldehyde-3-phosphate dehydrogenase | chr3
contig00628	AT4G11660.1	2e-33	AT-HSFB2B, HSFB2B | AT-HSFB2B; transcription factor/ transcription repressor | chr4
contig00629	AT3G04240.1	0	SEC | SEC (secret agent); transferase, transferring glycosyl groups | chr3
contig00630	AT1G61820.3	4e-29	BGLU46 | BGLU46 (BETA GLUCOSIDASE 46); catalytic/ cation binding / hydrolase, hydrolyzing O-glycosyl compounds | chr1
contig00631	AT4G04190.2	4e-61	| unknown protein | chr4
contig00632	AT4G08350.1	2e-45	GTA02, GTA2 | GTA2 (GLOBAL TRANSCRIPTION FACTOR GROUP A2); structural constituent of ribosome / transcription elongation regulator/ transcription factor | chr4
contig00633	AT4G36130.1	6e-84	| 60S ribosomal protein L8 (RPL8C) | chr4
contig00634	AT4G38400.1	2e-48	ATEXLA2, EXPL2, ATEXPL2, ATHEXP BETA 2.2 | ATEXLA2 (ARABIDOPSIS THALIANA EXPANSIN-LIKE A2) | chr4
contig00635	AT4G27960.2	2e-53	UBC9 | UBC9 (UBIQUITIN CONJUGATING ENZYME 9); ubiquitin-protein ligase | chr4
contig00636	AT3G54050.1	2e-06	| fructose-1,6-bisphosphatase, putative / D-fructose-1,6-bisphosphate 1-phosphohydrolase, putative / FBPase, putative | chr3
contig00637	AT2G19480.1	4e-55	NFA02, NFA2, NAP1;2 | NAP1;2 (NUCLEOSOME ASSEMBLY PROTEIN 1;2); DNA binding | chr2
contig00638	AT3G01140.1	3e-60	MYB106, AtMYB106 | MYB106 (myb domain protein 106); DNA binding / transcription factor | chr3
contig00639	AT2G36320.1	5e-23	| zinc finger (AN1-like) family protein | chr2
contig00640	AT1G17430.1	8e-79	| hydrolase, alpha/beta fold family protein | chr1
contig00641	AT2G24420.2	4e-120	| DNA repair ATPase-related | chr2
contig00642	AT1G64200.1	2e-30	VHA-E3 | VHA-E3 (VACUOLAR H+-ATPASE SUBUNIT E ISOFORM 3); proton-transporting ATPase, rotational mechanism | chr1
contig00643	AT2G30950.1	1e-62	VAR2, FTSH2 | VAR2 (VARIEGATED 2); ATP-dependent peptidase/ ATPase/ metallopeptidase/ zinc ion binding | chr2
contig00644	AT2G30950.1	3e-52	VAR2, FTSH2 | VAR2 (VARIEGATED 2); ATP-dependent peptidase/ ATPase/ metallopeptidase/ zinc ion binding | chr2
contig00645	AT1G06620.1	8e-115	| 2-oxoglutarate-dependent dioxygenase, putative | chr1
contig00646	AT2G26230.1	1e-113	| uricase / urate oxidase / nodulin 35, putative | chr2
contig00647	AT4G00370.1	0	ANTR2, PHT4;4 | ANTR2; inorganic phosphate transmembrane transporter/ organic anion transmembrane transporter | chr4
contig00648	AT3G49660.1	2e-100	| transducin family protein / WD-40 repeat family protein | chr3
contig00649	AT3G22840.1	3e-50	ELIP1, ELIP | ELIP1 (EARLY LIGHT-INDUCABLE PROTEIN); chlorophyll binding | chr3
contig00650	AT3G51130.1	1e-126	| unknown protein | chr3
contig00651	AT3G06430.1	9e-40	EMB2750 | EMB2750 (embryo defective 2750) | chr3
contig00652	AT1G48480.1	2e-43	RKL1 | RKL1; ATP binding / kinase/ protein serine/threonine kinase | chr1
contig00654	AT2G30110.1	0	ATUBA1, MOS5 | ATUBA1; ubiquitin activating enzyme/ ubiquitin-protein ligase | chr2
contig00655	AT4G26570.2	3e-53	ATCBL3, CBL3 | ATCBL3 (ARABIDOPSIS THALIANA CALCINEURIN B-LIKE 3); calcium ion binding | chr4
contig00656	AT5G58430.1	3e-39	ATEXO70B1 | ATEXO70B1 (exocyst subunit EXO70 family protein B1); protein binding | chr5
contig00657	AT1G17840.1	2e-31	WBC11, ABCG11, DSO, COF1, ATWBC11 | WBC11 (WHITE-BROWN COMPLEX HOMOLOG PROTEIN 11); ATPase, coupled to transmembrane movement of substances / fatty acid transporter | chr1
contig00658	AT3G02090.1	6e-88	MPPBETA | mitochondrial processing peptidase beta subunit, putative | chr3
contig00659	AT4G11960.1	3e-89	PGRL1B | PGRL1B (PGR5-Like B) | chr4
contig00661	AT1G15340.1	2e-40	MBD10 | MBD10; DNA binding / methyl-CpG binding | chr1
contig00662	AT5G52650.1	7e-48	| 40S ribosomal protein S10 (RPS10C) | chr5
contig00663	AT1G54130.1	2e-28	RSH3, AT-RSH3, ATRSH3 | RSH3 (RELA/SPOT HOMOLOG 3); GTP diphosphokinase | chr1
contig00665	AT3G47450.2	0	ATNOS1, NOS1, ATNOA1, NOA1, RIF1 | NOA1 (NO ASSOCIATED 1); GTPase/ nitric-oxide synthase | chr3
contig00666	AT1G54115.1	3e-165	ATCCX4, CCX4 | CCX4 (CATION CALCIUM EXCHANGER 4); cation
contig00668	AT1G30070.1	7e-48	| SGS domain-containing protein | chr1
contig00669	AT1G52342.1	7e-07	| unknown protein | chr1
contig00671	AT1G57860.1	5e-29	| 60S ribosomal protein L21 | chr1
contig00672	AT4G32280.1	2e-13	IAA29 | IAA29 (INDOLE-3-ACETIC ACID INDUCIBLE 29); transcription factor | chr4
contig00673	AT5G63440.2	5e-97	| unknown protein | chr5
contig00674	AT2G39000.1	2e-97	| GCN5-related N-acetyltransferase (GNAT) family protein | chr2
contig00675	AT4G14130.1	1e-104	XTR7 | XTR7 (XYLOGLUCAN ENDOTRANSGLYCOSYLASE 7); hydrolase, acting on glycosyl bonds / hydrolase, hydrolyzing O-glycosyl compounds / xyloglucan
contig00676	AT3G19390.1	4e-26	| cysteine proteinase, putative / thiol protease, putative | chr3
contig00677	AT1G12110.1	4e-24	NRT1.1, CHL1-1, NRT1, B-1, ATNRT1, CHL1 | NRT1.1; nitrate transmembrane transporter/ transporter | chr1
contig00678	AT4G21960.1	2e-155	PRXR1 | PRXR1; electron carrier/ heme binding / peroxidase | chr4
contig00679	AT4G30440.1	1e-171	GAE1 | GAE1 (UDP-D-GLUCURONATE 4-EPIMERASE 1); UDP-glucuronate 4-epimerase/ catalytic | chr4
contig00680	AT2G46910.1	5e-96	| plastid-lipid associated protein PAP / fibrillin family protein | chr2
contig00681	AT2G26490.1	1e-35	| transducin family protein / WD-40 repeat family protein | chr2
contig00682	AT2G16485.1	1e-64	| DNA binding / nucleic acid binding / protein binding / zinc ion binding | chr2
contig00683	AT4G24310.1	3e-49	| unknown protein | chr4
contig00684	AT2G20020.1	2e-119	CAF1, ATCAF1 | CAF1; RNA splicing factor, transesterification mechanism | chr2
contig00685	AT5G43940.1	1e-121	HOT5, ADH2, GSNOR | HOT5 (sensitive to hot temperatures 5); S-(hydroxymethyl)glutathione dehydrogenase/ S-nitrosoglutathione reductase | chr5
contig00686	AT5G44210.1	3e-21	ERF9, ATERF9, ATERF-9 | ERF9 (ERF DOMAIN PROTEIN 9); DNA binding / transcription factor/ transcription repressor | chr5
contig00687	AT2G37790.1	2e-135	| aldo/keto reductase family protein | chr2
contig00688	AT3G14100.1	8e-95	| oligouridylate-binding protein, putative | chr3
contig00690	AT5G50530.1	9e-74	| CBS domain-containing protein / octicosapeptide/Phox/Bemp1 (PB1) domain-containing protein | chr5
contig00691	AT5G19760.1	1e-113	| dicarboxylate/tricarboxylate carrier (DTC) | chr5
contig00692	AT4G20980.3	0	| eukaryotic translation initiation factor 3 subunit 7, putative / eIF-3 zeta, putative / eIF3d, putative | chr4
contig00693	AT4G19170.1	1e-155	NCED4 | NCED4 (NINE-CIS-EPOXYCAROTENOID DIOXYGENASE 4) | chr4
contig00694	AT4G19170.1	3e-39	NCED4 | NCED4 (NINE-CIS-EPOXYCAROTENOID DIOXYGENASE 4) | chr4
contig00695	AT5G11840.1	8e-79	| unknown protein | chr5
contig00697	AT4G38060.2	1e-13	| unknown protein | chr4
contig00698	AT2G21620.1	2e-51	RD2 | RD2 | chr2
contig00699	AT1G47056.1	3e-50	VFB1 | VFB1 (VIER F-BOX PROTEINE 1); ubiquitin-protein ligase | chr1
contig00700	AT5G57610.1	6e-62	| protein kinase family protein | chr5
contig00703	AT5G06770.1	1e-35	| KH domain-containing protein / zinc finger (CCCH type) family protein | chr5
contig00704	AT2G47180.1	3e-86	AtGolS1 | AtGolS1 (Arabidopsis thaliana galactinol synthase 1); transferase, transferring glycosyl groups / transferase, transferring hexosyl groups | chr2
contig00705	AT2G47180.1	2e-57	AtGolS1 | AtGolS1 (Arabidopsis thaliana galactinol synthase 1); transferase, transferring glycosyl groups / transferase, transferring hexosyl groups | chr2
contig00706	AT2G26850.1	1e-122	| F-box family protein | chr2
contig00707	AT4G13100.1	7e-32	| zinc finger (C3HC4-type RING finger) family protein | chr4
contig00708	AT1G50030.1	1e-61	TOR | TOR (TARGET OF RAPAMYCIN); 1-phosphatidylinositol-3-kinase/ protein binding | chr1
contig00709	AT4G26620.1	6e-118	| sucrase-related | chr4
contig00710	AT1G76510.2	2e-15	| ARID/BRIGHT DNA-binding domain-containing protein | chr1
contig00711	AT1G34420.1	3e-81	| leucine-rich repeat family protein / protein kinase family protein | chr1
contig00714	AT5G17690.1	3e-08	TFL2, LHP1 | TFL2 (TERMINAL FLOWER 2); DNA binding / methylated histone residue binding | chr5
contig00715	AT3G30390.2	4e-77	| amino acid transporter family protein | chr3
contig00717	AT1G06530.1	8e-25	| myosin heavy chain-related | chr1
contig00718	AT1G20200.1	3e-120	EMB2719, HAP15 | EMB2719 (EMBRYO DEFECTIVE 2719); enzyme regulator | chr1
contig00719	AT5G14970.1	8e-82	| unknown protein | chr5
contig00720	AT4G14090.1	3e-09	| UDP-glucoronosyl/UDP-glucosyl transferase family protein | chr4
contig00721	AT5G42090.1	5e-117	| LOCATED IN
contig00722	AT1G56450.1	4e-80	PBG1 | PBG1; peptidase/ threonine-type endopeptidase | chr1
contig00723	AT3G16050.1	3e-125	A37, ATPDX1.2, PDX1.2 | A37; protein heterodimerization | chr3
contig00724	AT1G60990.3	3e-54	| aminomethyltransferase | chr1
contig00725	AT3G09270.1	1e-42	ATGSTU8 | ATGSTU8 (GLUTATHIONE S-TRANSFERASE TAU 8); glutathione transferase | chr3
contig00726	AT5G64420.1	2e-20	| DNA polymerase V family | chr5
contig00727	AT5G53490.1	6e-78	| thylakoid lumenal 17.4 kDa protein, chloroplast | chr5
contig00730	AT2G17840.1	3e-70	ERD7 | ERD7 (EARLY-RESPONSIVE TO DEHYDRATION 7) | chr2
contig00733	AT3G57260.1	6e-82	BGL2, PR2, BG2, PR-2 | BGL2 (BETA-1,3-GLUCANASE 2); cellulase/ glucan 1,3-beta-glucosidase/ hydrolase, hydrolyzing O-glycosyl compounds | chr3
contig00734	AT1G12900.1	2e-173	GAPA-2 | GAPA-2 (GLYCERALDEHYDE 3-PHOSPHATE DEHYDROGENASE A SUBUNIT 2); NAD or NADH binding / binding / catalytic/ glyceraldehyde-3-phosphate dehydrogenase (phosphorylating)/ glyceraldehyde-3-phosphate dehydrogenase | chr1
contig00735	AT3G59980.1	1e-66	| tRNA-binding region domain-containing protein | chr3
contig00736	AT5G15450.1	7e-166	APG6, CLPB3, CLPB-P | CLPB3 (CASEIN LYTIC PROTEINASE B3); ATP binding / ATPase/ nucleoside-triphosphatase/ nucleotide binding / protein binding | chr5
contig00737	AT5G54540.1	1e-29	| FUNCTIONS IN
contig00738	AT5G12020.1	8e-45	HSP17.6II | HSP17.6II (17.6 KDA CLASS II HEAT SHOCK PROTEIN) | chr5
contig00739	AT2G25890.1	3e-24	| glycine-rich protein / oleosin | chr2
contig00741	AT5G62740.1	6e-19	| band 7 family protein | chr5
contig00742	AT1G09575.1	9e-20	| unknown protein | chr1
contig00743	AT3G29090.1	6e-39	PME31, ATPME31 | pectinesterase family protein | chr3
contig00744	AT1G68530.1	3e-128	CUT1, POP1, CER6, G2, KCS6 | KCS6 (3-KETOACYL-COA SYNTHASE 6); catalytic/ transferase, transferring acyl groups other than amino-acyl groups | chr1
contig00746	AT4G04210.1	1e-64	PUX4 | PUX4; protein binding | chr4
contig00747	AT5G60390.3	1e-27	| elongation factor 1-alpha / EF-1-alpha | chr5
contig00748	AT1G58120.1	2e-45	| unknown protein | chr1
contig00749	AT2G30620.1	2e-07	| histone H1.2 | chr2
contig00750	AT2G40190.1	4e-45	| glycosyl transferase family 1 protein | chr2
contig00751	AT4G10770.1	4e-81	ATOPT7, OPT7 | OPT7 (OLIGOPEPTIDE TRANSPORTER 7); oligopeptide transporter | chr4
contig00752	AT1G01360.1	1e-65	| unknown protein | chr1
contig00753	AT5G53160.2	3e-07	| unknown protein | chr5
contig00754	AT5G64380.1	9e-144	| fructose-1,6-bisphosphatase family protein | chr5
contig00755	AT3G55800.1	8e-180	SBPASE | SBPASE (sedoheptulose-bisphosphatase); phosphoric ester hydrolase/ sedoheptulose-bisphosphatase | chr3
contig00756	AT1G03730.1	2e-30	| unknown protein | chr1
contig00758	AT1G21000.2	7e-82	| zinc-binding family protein | chr1
contig00759	AT1G52820.1	3e-41	| 2-oxoglutarate-dependent dioxygenase, putative | chr1
contig00762	AT4G38190.1	3e-61	ATCSLD4, CSLD4 | ATCSLD4; cellulose synthase/ transferase, transferring glycosyl groups | chr4
contig00764	AT5G16880.2	2e-69	| VHS domain-containing protein / GAT domain-containing protein | chr5
contig00765	AT3G61780.1	2e-47	emb1703 | emb1703 (embryo defective 1703) | chr3
contig00766	AT5G40810.1	5e-48	| cytochrome c1, putative | chr5
contig00769	AT3G10520.1	1e-57	AHB2, GLB2, ARATH GLB2, NSHB2 | AHB2 (ARABIDOPSIS HAEMOGLOBIN 2); oxygen transporter | chr3
contig00770	AT2G28190.1	2e-10	CSD2, CZSOD2 | CSD2 (COPPER/ZINC SUPEROXIDE DISMUTASE 2); superoxide dismutase | chr2
contig00771	AT3G55580.1	3e-72	| regulator of chromosome condensation (RCC1) family protein | chr3
contig00772	AT1G57790.1	2e-79	| F-box family protein | chr1
contig00773	AT3G56290.1	4e-53	| unknown protein | chr3
contig00774	AT2G02800.2	5e-07	APK2B | APK2B (PROTEIN KINASE 2B); ATP binding / kinase/ protein kinase/ protein serine/threonine kinase | chr2
contig00775	AT4G33380.1	3e-34	| unknown protein | chr4
contig00776	AT3G55580.1	4e-11	| regulator of chromosome condensation (RCC1) family protein | chr3
contig00777	AT1G07985.1	4e-19	| Expressed protein | chr1
contig00778	AT2G33430.1	2e-57	DAL1, DAL | DAL1 (DIFFERENTIATION AND GREENING-LIKE 1) | chr2
contig00779	AT2G18050.1	8e-26	HIS1-3 | HIS1-3 (HISTONE H1-3); DNA binding / nucleosomal DNA binding | chr2
contig00780	AT3G53230.1	5e-98	| cell division cycle protein 48, putative / CDC48, putative | chr3
contig00782	AT1G70320.1	3e-100	UPL2 | UPL2 (UBIQUITIN-PROTEIN LIGASE 2); ubiquitin-protein ligase | chr1
contig00783	AT2G21960.1	5e-95	| unknown protein | chr2
contig00784	AT2G37570.1	4e-170	SLT1 | SLT1 (sodium- and lithium-tolerant 1) | chr2
contig00785	AT1G64770.1	4e-106	NDF2 | NDF2 (NDH-DEPENDENT CYCLIC ELECTRON FLOW 1); carbohydrate binding / catalytic | chr1
contig00786	AT3G44880.1	0	ACD1, LLS1, PAO | ACD1 (ACCELERATED CELL DEATH 1); iron-sulfur cluster binding / pheophorbide a oxygenase | chr3
contig00787	AT2G20690.1	6e-43	| lumazine-binding family protein | chr2
contig00789	AT4G27990.1	3e-14	| YGGT family protein | chr4
contig00791	AT2G21970.1	2e-45	SEP2 | SEP2 (STRESS ENHANCED PROTEIN 2); chlorophyll binding | chr2
contig00792	AT1G79870.1	2e-128	| oxidoreductase family protein | chr1
contig00794	AT5G41770.1	0	| crooked neck protein, putative / cell cycle protein, putative | chr5
contig00795	AT4G33000.2	3e-93	CBL10, SCABP8, ATCBL10 | CBL10 (CALCINEURIN B-LIKE 10); calcium ion binding | chr4
contig00796	AT1G70370.1	0	| BURP domain-containing protein / polygalacturonase, putative | chr1
contig00797	AT5G35320.1	5e-16	| unknown protein | chr5
contig00798	AT1G75280.1	7e-124	| isoflavone reductase, putative | chr1
contig00799	AT3G57520.1	1e-103	AtSIP2 | AtSIP2 (Arabidopsis thaliana seed imbibition 2); hydrolase, hydrolyzing O-glycosyl compounds | chr3
contig00800	AT5G35320.1	4e-18	| unknown protein | chr5
contig00801	AT1G77330.1	3e-110	| 1-aminocyclopropane-1-carboxylate oxidase, putative / ACC oxidase, putative | chr1
contig00802	AT2G02870.3	3e-65	| kelch repeat-containing F-box family protein | chr2
contig00803	AT5G66470.1	2e-149	| GTP binding / RNA binding | chr5
contig00804	AT1G17160.1	8e-69	| pfkB-type carbohydrate kinase family protein | chr1
contig00805	AT5G02500.1	0	HSC70-1, HSP70-1, AT-HSC70-1, HSC70 | HSC70-1 (HEAT SHOCK COGNATE PROTEIN 70-1); ATP binding | chr5
contig00806	AT2G02800.2	3e-117	APK2B | APK2B (PROTEIN KINASE 2B); ATP binding / kinase/ protein kinase/ protein serine/threonine kinase | chr2
contig00807	AT1G14370.1	7e-47	APK2A | APK2A (PROTEIN KINASE 2A); ATP binding / kinase/ protein kinase/ protein serine/threonine kinase | chr1
contig00808	AT1G53750.1	5e-70	RPT1A | RPT1A (REGULATORY PARTICLE TRIPLE-A 1A); ATPase | chr1
contig00809	AT4G21940.1	2e-09	CPK15 | CPK15; ATP binding / calcium ion binding / calmodulin-dependent protein kinase/ kinase/ protein kinase/ protein serine/threonine kinase | chr4
contig00810	AT4G02080.1	1e-95	ASAR1, ATSARA1C, ATSAR2 | ATSAR2 (ARABIDOPSIS THALIANA SECRETION-ASSOCIATED RAS SUPER FAMILY 2); GTP binding | chr4
contig00811	AT4G03230.1	7e-70	| ATP binding / kinase/ protein kinase/ protein serine/threonine kinase/ protein tyrosine kinase/ sugar binding | chr4
contig00812	AT3G17668.1	5e-31	ENA | ENA (ENHANCER OF ATNSI ACTIVITY); heat shock protein binding / unfolded protein binding | chr3
contig00813	AT2G32380.1	2e-28	| FUNCTIONS IN
contig00814	AT3G55620.1	3e-126	emb1624 | emb1624 (embryo defective 1624); ribosome binding / translation initiation factor | chr3
contig00815	AT5G14640.1	9e-152	ATSK13, SK13 | SK13 (SHAGGY-LIKE KINASE 13); ATP binding / protein kinase/ protein serine/threonine kinase | chr5
contig00816	AT5G58060.1	4e-86	YKT61, ATYKT61, ATGP1 | YKT61 | chr5
contig00817	ATMG00665.1	5e-52	NAD5B, NAD5.2, NAD5 | Mitochondrial NADH dehydrogenase subunit 5. The gene is trans-spliced from three different pre-cursors, NAD5a, NAD5b and NAD5c. | chrM
contig00818	AT2G18390.1	6e-43	TTN5, HAL, ARL2, ATARLC1 | TTN5 (TITAN 5); GTP binding / GTPase | chr2
contig00819	AT3G01740.1	3e-08	| FUNCTIONS IN
contig00820	AT5G03560.2	4e-36	| nucleobase
contig00822	AT5G51110.1	3e-58	| 4-alpha-hydroxytetrahydrobiopterin dehydratase | chr5
contig00823	AT4G21585.1	6e-119	ENDO4 | ENDO4 (endonuclease 4); T/G mismatch-specific endonuclease/ endonuclease/ nucleic acid binding / single-stranded DNA specific endodeoxyribonuclease | chr4
contig00826	AT3G61440.1	7e-150	ATCYSC1, ARATH;BSAS3;1, CYSC1 | CYSC1 (CYSTEINE SYNTHASE C1); L-3-cyanoalanine synthase/ cysteine synthase | chr3
contig00827	AT3G59480.1	4e-149	| pfkB-type carbohydrate kinase family protein | chr3
contig00828	AT2G15620.1	5e-106	NIR1, NIR, ATHNIR | NIR1 (NITRITE REDUCTASE 1); ferredoxin-nitrate reductase/ nitrite reductase (NO-forming) | chr2
contig00829	AT1G75560.2	2e-56	| zinc knuckle (CCHC-type) family protein | chr1
contig00830	AT3G22110.1	2e-101	PAC1 | PAC1; endopeptidase/ peptidase/ threonine-type endopeptidase | chr3
contig00832	AT5G18520.1	9e-163	| LOCATED IN
contig00833	AT2G15290.1	2e-31	ATTIC21, TIC21, CIA5, PIC1 | TIC21 (TRANSLOCON AT INNER MEMBRANE OF CHLOROPLASTS 21); copper uptake transmembrane transporter/ iron ion transmembrane transporter/ protein homodimerization | chr2
contig00834	AT4G13430.1	0	IIL1 | IIL1 (ISOPROPYL MALATE ISOMERASE LARGE SUBUNIT 1); 4 iron, 4 sulfur cluster binding / hydro-lyase/ lyase | chr4
contig00835	AT5G03340.1	6e-72	| cell division cycle protein 48, putative / CDC48, putative | chr5
contig00836	AT1G07510.1	1e-110	ftsh10 | ftsh10 (FtsH protease 10); ATP binding / ATPase/ metalloendopeptidase/ nucleoside-triphosphatase/ nucleotide binding / zinc ion binding | chr1
contig00837	AT2G33490.1	8e-08	| hydroxyproline-rich glycoprotein family protein | chr2
contig00838	AT2G46220.1	2e-68	| unknown protein | chr2
contig00839	AT5G53670.1	8e-11	| unknown protein | chr5
contig00840	AT3G15900.1	2e-19	| unknown protein | chr3
contig00841	AT3G56170.1	6e-20	CAN | CAN (CA-2+ DEPENDENT NUCLEASE); nuclease | chr3
contig00843	AT1G75420.1	2e-147	| glycosyl transferase family 1 protein | chr1
contig00845	AT1G30380.1	1e-46	PSAK | PSAK (photosystem I subunit K) | chr1
contig00846	AT4G36220.1	1e-23	FAH1, CYP84A1 | FAH1 (FERULIC ACID 5-HYDROXYLASE 1); ferulate 5-hydroxylase/ monooxygenase | chr4
contig00847	AT1G66330.2	9e-118	| senescence-associated family protein | chr1
contig00849	AT1G65520.1	2e-69	ATECI1, ECI1, ECHIC, PEC11 | ECI1 (DELTA(3), DELTA(2)-ENOYL COA ISOMERASE 1); carnitine racemase/ catalytic/ dodecenoyl-CoA delta-isomerase | chr1
contig00850	AT3G10410.1	1e-177	scpl49 | scpl49 (serine carboxypeptidase-like 49); serine-type carboxypeptidase | chr3
contig00851	AT1G51610.1	6e-118	| cation efflux family protein / metal tolerance protein, putative (MTPc4) | chr1
contig00853	AT1G11840.4	3e-135	ATGLX1 | ATGLX1 (GLYOXALASE I HOMOLOG); lactoylglutathione lyase/ metal ion binding | chr1
contig00854	AT1G54100.2	6e-177	ALDH7B4 | ALDH7B4 (Aldehyde Dehydrogenase 7B4); 3-chloroallyl aldehyde dehydrogenase/ oxidoreductase | chr1
contig00856	AT5G22840.1	9e-114	| protein kinase family protein | chr5
contig00857	AT5G24910.1	1e-71	CYP714A1 | CYP714A1; electron carrier/ heme binding / iron ion binding / monooxygenase/ oxygen binding | chr5
contig00859	AT2G32040.1	2e-175	| integral membrane transporter family protein | chr2
contig00860	AT4G16143.2	3e-82	IMPA-2 | IMPA-2 (IMPORTIN ALPHA ISOFORM 2); binding / protein transporter | chr4
contig00861	AT1G18660.1	6e-42	| zinc finger (C3HC4-type RING finger) family protein | chr1
contig00862	AT1G04870.2	3e-97	PRMT10, ATPRMT10 | PRMT10; [myelin basic protein]-arginine N-methyltransferase/ histone-arginine N-methyltransferase/ methyltransferase/ protein-arginine omega-N asymmetric methyltransferase/ protein-arginine omega-N monomethyltransferase | chr1
contig00863	AT2G38560.1	9e-77	TFIIS | TFIIS (TRANSCRIPT ELONGATION FACTOR IIS); DNA binding / RNA polymerase II transcription elongation factor/ transcription factor | chr2
contig00865	AT1G56070.1	1e-59	LOS1 | LOS1; copper ion binding / translation elongation factor/ translation factor, nucleic acid binding | chr1
contig00866	AT1G56070.1	2e-35	LOS1 | LOS1; copper ion binding / translation elongation factor/ translation factor, nucleic acid binding | chr1
contig00867	AT4G37020.1	7e-24	| unknown protein | chr4
contig00869	AT1G69760.1	3e-21	| unknown protein | chr1
contig00870	AT3G21510.1	9e-36	AHP1 | AHP1 (HISTIDINE-CONTAINING PHOSPHOTRANSMITTER 1); histidine phosphotransfer kinase | chr3
contig00871	AT2G21150.1	1e-64	XCT | XCT (XAP5 CIRCADIAN TIMEKEEPER) | chr2
contig00873	AT5G03240.3	4e-86	UBQ3 | UBQ3 (POLYUBIQUITIN 3); protein binding | chr5
contig00874	AT1G76570.1	4e-130	| chlorophyll A-B binding family protein | chr1
contig00876	AT2G37220.1	2e-66	| 29 kDa ribonucleoprotein, chloroplast, putative / RNA-binding protein cp29, putative | chr2
contig00877	AT5G22830.1	9e-17	ATMGT10, GMN10 | ATMGT10 (MAGNESIUM (MG) TRANSPORTER 10); magnesium ion transmembrane transporter | chr5
contig00878	AT4G33360.1	1e-38	| terpene cyclase/mutase-related | chr4
contig00879	AT3G56950.1	1e-72	SIP2;1, SIP2 | SIP2;1; transporter | chr3
contig00880	AT1G73680.1	5e-87	| pathogen-responsive alpha-dioxygenase, putative | chr1
contig00881	AT3G16240.1	8e-55	DELTA-TIP, TIP2;1, DELTA-TIP1, AQP1, ATTIP2;1 | DELTA-TIP; ammonia transporter/ methylammonium transmembrane transporter/ water channel | chr3
contig00882	AT3G06483.1	1e-110	PDK, ATPDHK | PDK (PYRUVATE DEHYDROGENASE KINASE); ATP binding / histidine phosphotransfer kinase/ pyruvate dehydrogenase (acetyl-transferring) kinase | chr3
contig00883	AT3G01980.4	3e-88	| short-chain dehydrogenase/reductase (SDR) family protein | chr3
contig00884	AT4G08950.1	5e-68	EXO | EXO (EXORDIUM) | chr4
contig00885	AT4G36810.1	1e-12	GGPS1 | GGPS1 (GERANYLGERANYL PYROPHOSPHATE SYNTHASE 1); farnesyltranstransferase | chr4
contig00886	AT5G45950.1	1e-68	| GDSL-motif lipase/hydrolase family protein | chr5
contig00887	AT4G35860.1	3e-96	ATRABB1B, ATGB2, ATRAB2C | ATGB2 (GTP-BINDING 2); GTP binding | chr4
contig00888	AT5G05580.1	1e-79	FAD8 | FAD8 (FATTY ACID DESATURASE 8); omega-3 fatty acid desaturase | chr5
contig00889	AT4G29040.1	4e-93	RPT2a | RPT2a (regulatory particle AAA-ATPase 2a); ATPase | chr4
contig00890	AT1G51410.1	1e-63	| cinnamyl-alcohol dehydrogenase, putative (CAD) | chr1
contig00893	AT2G07760.1	1e-06	| zinc knuckle (CCHC-type) family protein | chr2
contig00894	AT5G59850.1	4e-70	| 40S ribosomal protein S15A (RPS15aF) | chr5
contig00895	AT3G55270.1	1e-06	MKP1, ATMKP1 | MKP1 (MITOGEN-ACTIVATED PROTEIN KINASE PHOSPHATASE 1); MAP kinase tyrosine/serine/threonine phosphatase | chr3
contig00896	AT1G28440.1	3e-128	HSL1 | HSL1 (HAESA-Like 1); ATP binding / kinase/ protein serine/threonine kinase | chr1
contig00897	AT5G59790.1	5e-96	| unknown protein | chr5
contig00898	AT5G60390.3	1e-89	| elongation factor 1-alpha / EF-1-alpha | chr5
contig00899	AT3G17090.1	8e-34	| protein phosphatase 2C family protein / PP2C family protein | chr3
contig00900	AT1G79870.1	4e-54	| oxidoreductase family protein | chr1
contig00901	AT2G25490.1	1e-106	EBF1, FBL6 | EBF1 (EIN3-BINDING F BOX PROTEIN 1); protein binding / ubiquitin-protein ligase | chr2
contig00903	AT5G48760.2	5e-61	| 60S ribosomal protein L13A (RPL13aD) | chr5
contig00904	AT1G79870.1	3e-57	| oxidoreductase family protein | chr1
contig00905	AT4G34720.1	2e-15	AVA-P1, VHA-C1, ATVHA-C1 | AVA-P1; ATPase/ proton-transporting ATPase, rotational mechanism | chr4
contig00906	AT4G34720.1	3e-15	AVA-P1, VHA-C1, ATVHA-C1 | AVA-P1; ATPase/ proton-transporting ATPase, rotational mechanism | chr4
contig00907	AT3G48990.1	8e-22	| AMP-dependent synthetase and ligase family protein | chr3
contig00908	AT5G24930.1	2e-54	ATCOL4, COL4 | zinc finger (B-box type) family protein | chr5
contig00909	AT4G27440.2	2e-155	PORB | PORB (PROTOCHLOROPHYLLIDE OXIDOREDUCTASE B); oxidoreductase/ protochlorophyllide reductase | chr4
contig00910	AT4G37760.1	3e-91	SQE3 | SQE3 (squalene epoxidase 3); squalene monooxygenase | chr4
contig00911	AT2G26540.1	6e-57	HEMD | HEMD; uroporphyrinogen-III synthase | chr2
contig00917	AT3G22435.1	6e-62	| XS domain-containing protein | chr3
contig00918	AT3G54560.1	2e-56	HTA11 | HTA11; DNA binding | chr3
contig00919	AT2G45150.3	3e-08	| phosphatidate cytidylyltransferase family protein | chr2
contig00920	AT1G06570.1	5e-151	PDS1, HPD | PDS1 (PHYTOENE DESATURATION 1); 4-hydroxyphenylpyruvate dioxygenase | chr1
contig00922	AT3G02450.1	0	| cell division protein ftsH, putative | chr3
contig00923	AT2G01320.1	0	| ABC transporter family protein | chr2
contig00924	AT1G48030.2	2e-180	mtLPD1 | mtLPD1 (mitochondrial lipoamide dehydrogenase 1); ATP binding / dihydrolipoyl dehydrogenase | chr1
contig00925	AT5G47720.4	1e-162	| acetyl-CoA C-acyltransferase, putative / 3-ketoacyl-CoA thiolase, putative | chr5
contig00926	AT5G54250.2	5e-13	ATCNGC4, CNGC4, HLM1, DND2 | ATCNGC4 (CYCLIC NUCLEOTIDE-GATED CATION CHANNEL 4); calmodulin binding / cation channel/ cation transmembrane transporter/ cyclic nucleotide binding | chr5
contig00927	AT5G01750.2	2e-56	| unknown protein | chr5
contig00929	AT1G19800.1	7e-132	TGD1 | TGD1 (TRIGALACTOSYLDIACYLGLYCEROL 1); lipid transporter | chr1
contig00930	AT5G39040.1	2e-171	ATTAP2, TAP2 | ATTAP2; ATPase, coupled to transmembrane movement of substances / transporter | chr5
contig00931	AT1G78380.1	2e-80	ATGSTU19, GST8 | ATGSTU19 (GLUTATHIONE S-TRANSFERASE TAU 19); glutathione binding / glutathione transferase | chr1
contig00933	AT1G07630.1	8e-76	PLL5 | PLL5; catalytic/ protein serine/threonine phosphatase | chr1
contig00934	AT5G66050.1	2e-21	| LOCATED IN
contig00937	AT3G52960.1	5e-15	| peroxiredoxin type 2, putative | chr3
contig00938	AT1G53240.1	5e-116	| malate dehydrogenase (NAD), mitochondrial | chr1
contig00939	AT5G57110.2	1e-107	ACA8, AT-ACA8 | ACA8 (AUTOINHIBITED CA2+ -ATPASE, ISOFORM 8); calcium-transporting ATPase/ calmodulin binding / protein self-association | chr5
contig00941	AT1G78380.1	3e-93	ATGSTU19, GST8 | ATGSTU19 (GLUTATHIONE S-TRANSFERASE TAU 19); glutathione binding / glutathione transferase | chr1
contig00943	AT5G10730.1	1e-103	| binding / catalytic/ coenzyme binding | chr5
contig00944	AT5G23530.1	6e-67	AtCXE18 | AtCXE18 (Arabidopsis thaliana carboxyesterase 18); carboxylesterase | chr5
contig00945	AT5G42390.1	8e-91	| metalloendopeptidase | chr5
contig00946	AT5G24930.1	7e-77	ATCOL4, COL4 | zinc finger (B-box type) family protein | chr5
contig00947	AT5G16990.1	1e-130	| NADP-dependent oxidoreductase, putative | chr5
contig00948	AT5G08290.1	1e-69	YLS8 | YLS8; catalytic | chr5
contig00951	AT5G22250.1	8e-109	| CCR4-NOT transcription complex protein, putative | chr5
contig00952	AT1G30130.2	3e-09	| unknown protein | chr1
contig00953	AT3G24160.1	4e-54	PMP | PMP (PUTATIVE TYPE 1 MEMBRANE PROTEIN) | chr3
contig00954	AT3G16260.1	7e-68	TRZ4 | TRZ4 (TRNASE Z 4); 3'-tRNA processing endoribonuclease/ catalytic | chr3
contig00957	AT4G29210.1	2e-176	GGT3, GGT4 | GGT4 (GAMMA-GLUTAMYL TRANSPEPTIDASE 4); gamma-glutamyltransferase/ glutathione gamma-glutamylcysteinyltransferase | chr4
contig00958	AT2G37570.1	5e-109	SLT1 | SLT1 (sodium- and lithium-tolerant 1) | chr2
contig00959	AT1G02130.1	7e-83	ATRAB1B, ARA5, ARA-5, ATRABD2A, RABD2A | ARA-5 (ARABIDOPSIS RAS 5); GTP binding | chr1
contig00960	AT2G36620.1	4e-50	RPL24A | RPL24A (ribosomal protein L24); structural constituent of ribosome | chr2
contig00961	AT5G58140.1	2e-70	PHOT2, NPL1 | PHOT2 (PHOTOTROPIN 2); FMN binding / blue light photoreceptor/ kinase/ protein serine/threonine kinase | chr5
contig00963	AT5G34850.1	0	ATPAP26, PAP26 | PAP26 (PURPLE ACID PHOSPHATASE 26); acid phosphatase/ protein serine/threonine phosphatase | chr5
contig00966	AT1G15950.2	3e-50	CCR1, IRX4, ATCCR1 | CCR1 (CINNAMOYL COA REDUCTASE 1); cinnamoyl-CoA reductase | chr1
contig00967	AT2G34590.1	3e-179	| transketolase family protein | chr2
contig00968	AT3G43810.1	2e-65	CAM7 | CAM7 (CALMODULIN 7); calcium ion binding | chr3
contig00969	AT5G49300.1	9e-25	| zinc finger (GATA type) family protein | chr5
contig00970	AT3G52990.1	0	| pyruvate kinase, putative | chr3
contig00972	AT5G21274.1	6e-08	CAM6, ACAM-6 | CAM6 (CALMODULIN 6); calcium ion binding | chr5
contig00973	AT5G62890.4	2e-70	| permease, putative | chr5
contig00974	AT5G47040.1	1e-15	LON2 | LON2 (LON PROTEASE 2); ATP binding / ATP-dependent peptidase/ nucleoside-triphosphatase/ nucleotide binding / serine-type endopeptidase/ serine-type peptidase | chr5
contig00975	AT3G27080.1	2e-56	TOM20-3 | TOM20-3 (TRANSLOCASE OF OUTER MEMBRANE 20 KDA SUBUNIT 3); P-P-bond-hydrolysis-driven protein transmembrane transporter | chr3
contig00976	AT4G34450.1	8e-35	| coatomer gamma-2 subunit, putative / gamma-2 coat protein, putative / gamma-2 COP, putative | chr4
contig00977	AT5G42570.1	3e-52	| FUNCTIONS IN
contig00978	AT4G13850.3	4e-38	ATGRP2 | GR-RBP2 (GLYCINE-RICH RNA-BINDING PROTEIN 2); ATP binding / RNA binding / double-stranded DNA binding / single-stranded DNA binding | chr4
contig00979	AT1G13270.1	1e-131	MAP1C, MAP1B | MAP1C (METHIONINE AMINOPEPTIDASE 1B); aminopeptidase/ metalloexopeptidase | chr1
contig00980	AT5G47040.1	0	LON2 | LON2 (LON PROTEASE 2); ATP binding / ATP-dependent peptidase/ nucleoside-triphosphatase/ nucleotide binding / serine-type endopeptidase/ serine-type peptidase | chr5
contig00981	AT3G29320.1	2e-91	| glucan phosphorylase, putative | chr3
contig00983	AT1G68570.1	2e-124	| proton-dependent oligopeptide transport (POT) family protein | chr1
contig00984	AT1G68830.1	0	STN7 | STN7 (Stt7 homolog STN7); kinase/ protein kinase | chr1
contig00985	AT3G46530.1	5e-08	RPP13 | RPP13 (RECOGNITION OF PERONOSPORA PARASITICA 13); ATP binding | chr3
contig00986	AT2G16850.1	2e-17	PIP3B, PIP2;8 | PIP2;8 (PLASMA MEMBRANE INTRINSIC PROTEIN 2;8); water channel | chr2
contig00988	AT3G13110.1	6e-66	ATSERAT2;2, SAT-1, SAT-A, SAT3, SAT-M | ATSERAT2;2 (SERINE ACETYLTRANSFERASE 2;2); serine O-acetyltransferase | chr3
contig00989	AT2G48070.2	2e-53	RPH1 | RPH1 (RESISTANCE TO PHYTOPHTHORA 1) | chr2
contig00990	AT5G58560.1	6e-79	| phosphatidate cytidylyltransferase family protein | chr5
contig00992	AT2G29380.1	4e-81	| protein phosphatase 2C, putative / PP2C, putative | chr2
contig00993	AT2G21230.3	7e-38	| bZIP family transcription factor | chr2
contig00994	AT5G28540.1	7e-169	BIP1 | BIP1; ATP binding | chr5
contig00995	AT4G38040.1	8e-112	| exostosin family protein | chr4
contig00996	AT1G75060.2	9e-08	| unknown protein | chr1
contig00997	AT5G64200.2	3e-35	ATSC35, SC35 | ATSC35; RNA binding / nucleic acid binding / nucleotide binding | chr5
contig00998	AT1G74270.1	3e-56	| 60S ribosomal protein L35a (RPL35aC) | chr1
contig00999	AT2G31870.2	1e-23	TEJ | TEJ (Sanskrit for 'bright'); poly(ADP-ribose) glycohydrolase | chr2
contig01001	AT3G52880.1	0	ATMDAR1 | monodehydroascorbate reductase, putative | chr3
contig01002	AT3G27820.1	2e-69	ATMDAR4, MDAR4 | MDAR4 (MONODEHYDROASCORBATE REDUCTASE 4); monodehydroascorbate reductase (NADH) | chr3
contig01003	AT2G33690.1	7e-11	| late embryogenesis abundant protein, putative / LEA protein, putative | chr2
contig01007	AT3G04590.2	3e-41	| DNA-binding family protein | chr3
contig01008	AT3G18420.1	6e-39	| tetratricopeptide repeat (TPR)-containing protein | chr3
contig01009	AT3G02700.1	1e-87	| NC domain-containing protein | chr3
contig01010	AT1G32400.3	5e-87	TOM2A | TOM2A (TOBAMOVIRUS MULTIPLICATION 2A); protein binding | chr1
contig01011	AT1G65650.1	5e-29	UCH2 | UCH2; ubiquitin thiolesterase/ ubiquitin-specific protease | chr1
contig01012	AT3G09200.1	2e-129	| 60S acidic ribosomal protein P0 (RPP0B) | chr3
contig01015	AT3G63140.1	1e-165	CSP41A | CSP41A (CHLOROPLAST STEM-LOOP BINDING PROTEIN OF 41 KDA); mRNA binding / poly(U) binding | chr3
contig01016	AT1G62750.1	1e-178	ATSCO1, ATSCO1/CPEF-G, SCO1 | SCO1 (SNOWY COTYLEDON 1); ATP binding / translation elongation factor/ translation factor, nucleic acid binding | chr1
contig01017	AT1G05850.1	2e-137	POM1, ERH2, ELP1, CTL1, ELP, HOT2, ATCTL1 | POM1 (POM-POM1); chitinase | chr1
contig01018	AT2G01350.4	1e-143	QPT | QPT (QUINOLINATE PHOSHORIBOSYLTRANSFERASE); nicotinate-nucleotide diphosphorylase (carboxylating) | chr2
contig01020	AT1G32400.3	2e-95	TOM2A | TOM2A (TOBAMOVIRUS MULTIPLICATION 2A); protein binding | chr1
contig01021	AT3G01410.2	2e-35	| RNase H domain-containing protein | chr3
contig01022	AT3G57810.3	2e-48	| OTU-like cysteine protease family protein | chr3
contig01025	AT2G33750.2	1e-72	ATPUP2 | ATPUP2; purine transmembrane transporter | chr2
contig01026	AT5G49720.1	0	ATGH9A1, DEC, KOR, RSW2, IRX2, KOR1 | ATGH9A1 (ARABIDOPSIS THALIANA GLYCOSYL HYDROLASE 9A1); cellulase/ hydrolase, hydrolyzing O-glycosyl compounds | chr5
contig01027	AT3G55330.1	3e-71	PPL1 | PPL1 (PsbP-like protein 1); calcium ion binding | chr3
contig01028	AT4G34740.1	4e-148	ATASE2, CIA1, ATPURF2 | ATASE2 (GLN PHOSPHORIBOSYL PYROPHOSPHATE AMIDOTRANSFERASE 2); amidophosphoribosyltransferase | chr4
contig01030	AT1G80910.1	2e-89	| unknown protein | chr1
contig01031	AT1G54520.1	1e-60	| unknown protein | chr1
contig01032	AT1G26550.1	2e-53	| peptidyl-prolyl cis-trans isomerase PPIC-type family protein | chr1
contig01033	AT5G47570.1	3e-07	| unknown protein | chr5
contig01034	AT1G05850.1	9e-128	POM1, ERH2, ELP1, CTL1, ELP, HOT2, ATCTL1 | POM1 (POM-POM1); chitinase | chr1
contig01035	AT1G71780.1	3e-45	| unknown protein | chr1
contig01036	AT1G65480.1	1e-23	FT | FT (FLOWERING LOCUS T); phosphatidylethanolamine binding / protein binding | chr1
contig01037	AT1G65230.1	2e-90	| unknown protein | chr1
contig01039	AT1G48260.1	2e-07	CIPK17, SnRK3.21 | CIPK17 (CBL-INTERACTING PROTEIN KINASE 17); ATP binding / kinase/ protein kinase/ protein serine/threonine kinase | chr1
contig01040	AT2G44640.1	2e-110	| FUNCTIONS IN
contig01041	AT1G25440.1	4e-71	| zinc finger (B-box type) family protein | chr1
contig01042	AT3G04790.1	8e-49	| ribose 5-phosphate isomerase-related | chr3
contig01043	AT3G11050.1	2e-72	ATFER2 | ATFER2 (ferritin 2); binding / ferric iron binding / oxidoreductase/ transition metal ion binding | chr3
contig01044	AT1G08200.1	0	AXS2 | AXS2 (UDP-D-APIOSE/UDP-D-XYLOSE SYNTHASE 2); UDP-glucuronate decarboxylase | chr1
contig01045	AT1G49000.1	6e-08	| unknown protein | chr1
contig01046	AT5G57580.1	6e-124	| calmodulin-binding protein | chr5
contig01048	AT1G04200.1	5e-70	| unknown protein | chr1
contig01049	AT3G13050.1	2e-78	| transporter-related | chr3
contig01050	AT3G01540.4	2e-159	DRH1, ATDRH1 | DRH1 (DEAD BOX RNA HELICASE 1); ATP-dependent RNA helicase/ ATPase | chr3
contig01051	AT3G51980.1	1e-54	| binding | chr3
contig01052	AT2G45570.1	7e-95	CYP76C2 | CYP76C2; electron carrier/ heme binding / iron ion binding / monooxygenase/ oxygen binding | chr2
contig01053	AT5G17190.1	3e-45	| unknown protein | chr5
contig01054	AT1G35680.1	2e-08	| 50S ribosomal protein L21, chloroplast / CL21 (RPL21) | chr1
contig01055	AT2G04630.1	3e-48	NRPB6B, NRPE6B | NRPB6B; DNA binding / DNA-directed RNA polymerase | chr2
contig01058	AT1G42540.1	0	ATGLR3.3, GLR3.3 | ATGLR3.3; intracellular ligand-gated ion channel | chr1
contig01059	AT1G21080.2	8e-08	| DNAJ heat shock N-terminal domain-containing protein | chr1
contig01060	ATMG01110.1	2e-61	ORF251 | hypothetical protein | chrM
contig01061	AT2G44310.1	1e-38	| calcium-binding EF hand family protein | chr2
contig01062	AT1G27730.1	3e-35	STZ, ZAT10 | STZ (salt tolerance zinc finger); nucleic acid binding / transcription factor/ transcription repressor/ zinc ion binding | chr1
contig01063	AT5G16400.1	2e-45	TRXF2, ATF2 | ATF2; enzyme activator | chr5
contig01064	AT1G15520.1	0	PDR12, ATPDR12 | PDR12 (PLEIOTROPIC DRUG RESISTANCE 12); ATPase, coupled to transmembrane movement of substances | chr1
contig01066	AT1G07130.1	1e-36	STN1, ATSTN1 | STN1; nucleic acid binding | chr1
contig01069	AT4G14500.1	7e-17	| FUNCTIONS IN
contig01070	AT1G10840.1	6e-79	TIF3H1 | TIF3H1; translation initiation factor | chr1
contig01071	AT5G53280.1	7e-42	PDV1 | PDV1 (PLASTID DIVISION1) | chr5
contig01073	AT2G31880.1	1e-61	| leucine-rich repeat transmembrane protein kinase, putative | chr2
contig01074	AT5G63100.1	5e-80	| unknown protein | chr5
contig01075	ATCG00540.1	3e-89	PETA | Encodes cytochrome f apoprotein; involved in photosynthetic electron transport chain; encoded by the chloroplast genome and is transcriptionally repressed by a nuclear gene HCF2. | chrC
contig01077	AT5G53000.1	4e-90	TAP46 | TAP46 (2A phosphatase associated protein of 46 kD); protein phosphatase type 2A regulator | chr5
contig01078	AT5G20190.1	7e-38	| binding | chr5
contig01079	AT5G23440.1	1e-26	FTRA1 | FTRA1 (ferredoxin/thioredoxin reductase subunit A (variable subunit) 1); catalytic/ ferredoxin reductase/ ferredoxin
contig01080	AT5G27490.1	4e-111	| integral membrane Yip1 family protein | chr5
contig01081	AT3G09830.2	9e-49	| protein kinase, putative | chr3
contig01082	AT1G18450.1	4e-28	ATARP4, ARP4 | ATARP4; structural constituent of cytoskeleton | chr1
contig01083	AT1G26355.1	3e-32	SP1L1 | SP1L1 (SPIRAL1-LIKE1) | chr1
contig01084	AT5G25770.3	9e-98	| unknown protein | chr5
contig01085	AT5G54980.1	7e-44	| integral membrane family protein | chr5
contig01086	AT1G51200.2	5e-25	| zinc finger (AN1-like) family protein | chr1
contig01087	AT1G51200.2	9e-18	| zinc finger (AN1-like) family protein | chr1
contig01088	AT4G14100.1	7e-77	| transferase, transferring glycosyl groups | chr4
contig01089	AT3G12110.1	8e-160	ACT11 | ACT11 (actin-11); structural constituent of cytoskeleton | chr3
contig01090	AT2G32520.1	4e-104	| dienelactone hydrolase family protein | chr2
contig01091	AT5G63380.1	1e-36	| 4-coumarate--CoA ligase family protein / 4-coumaroyl-CoA synthase family protein | chr5
contig01092	AT3G05540.1	1e-50	| INVOLVED IN
contig01094	AT1G63490.1	1e-39	| transcription factor jumonji (jmjC) domain-containing protein | chr1
contig01095	AT5G20230.1	8e-25	ATBCB, BCB | ATBCB (ARABIDOPSIS BLUE-COPPER-BINDING PROTEIN); copper ion binding / electron carrier | chr5
contig01096	AT3G53380.1	6e-70	| lectin protein kinase family protein | chr3
contig01098	AT5G60640.1	4e-110	ATPDIL1-4, PDI2, ATPDI2 | ATPDIL1-4 (PDI-LIKE 1-4); protein disulfide isomerase | chr5
contig01100	AT3G24500.1	5e-51	MBF1C, ATMBF1C | MBF1C (MULTIPROTEIN BRIDGING FACTOR 1C); DNA binding / transcription coactivator/ transcription factor | chr3
contig01101	AT5G36230.1	6e-84	| eIF4-gamma/eIF5/eIF2-epsilon domain-containing protein | chr5
contig01102	AT1G15690.1	8e-60	AVP1, ATAVP3, AVP-3 | AVP1; ATPase/ hydrogen-translocating pyrophosphatase | chr1
contig01103	AT4G16380.1	9e-20	| metal ion binding | chr4
contig01104	AT4G24680.1	2e-09	| FUNCTIONS IN
contig01105	AT5G60160.1	1e-129	| aspartyl aminopeptidase, putative | chr5
contig01106	AT3G25230.2	3e-173	ROF1, ATFKBP62, FKBP62 | ROF1 (ROTAMASE FKBP 1); FK506 binding / calmodulin binding / peptidyl-prolyl cis-trans isomerase | chr3
contig01108	AT5G09860.1	8e-69	| nuclear matrix protein-related | chr5
contig01109	AT2G25737.1	7e-119	| unknown protein | chr2
contig01110	AT3G23990.1	1e-07	HSP60, HSP60-3B | HSP60 (HEAT SHOCK PROTEIN 60); ATP binding | chr3
contig01111	AT5G17300.1	1e-35	| myb family transcription factor | chr5
contig01112	AT2G21250.1	8e-111	| mannose 6-phosphate reductase (NADPH-dependent), putative | chr2
contig01113	AT1G42970.1	0	GAPB | GAPB (GLYCERALDEHYDE-3-PHOSPHATE DEHYDROGENASE B SUBUNIT); glyceraldehyde-3-phosphate dehydrogenase (NADP+)/ glyceraldehyde-3-phosphate dehydrogenase | chr1
contig01115	AT5G58110.1	3e-48	| ATPase activator/ chaperone binding | chr5
contig01116	AT4G37550.2	4e-96	| formamidase, putative / formamide amidohydrolase, putative | chr4
contig01117	AT5G01220.1	2e-29	SQD2 | SQD2 (sulfoquinovosyldiacylglycerol 2); UDP-glycosyltransferase/ UDP-sulfoquinovose
contig01119	AT1G10830.1	1e-48	| sodium symporter-related | chr1
contig01121	AT5G01220.1	4e-155	SQD2 | SQD2 (sulfoquinovosyldiacylglycerol 2); UDP-glycosyltransferase/ UDP-sulfoquinovose
contig01122	AT5G16780.1	3e-47	DOT2, MDF | DOT2 (DEFECTIVELY ORGANIZED TRIBUTARIES 2) | chr5
contig01123	AT1G52565.1	2e-14	| unknown protein | chr1
contig01124	AT3G13230.1	2e-43	| RNA binding | chr3
contig01125	AT4G25690.2	4e-34	| unknown protein | chr4
contig01127	AT1G80410.1	4e-11	EMB2753 | EMB2753 (EMBRYO DEFECTIVE 2753); binding | chr1
contig01129	AT2G14750.1	1e-90	APK, AKN1, ATAKN1 | APK (APS KINASE); ATP binding / adenylylsulfate kinase/ kinase/ transferase, transferring phosphorus-containing groups | chr2
contig01132	AT5G20250.3	1e-11	DIN10 | DIN10 (DARK INDUCIBLE 10); hydrolase, hydrolyzing O-glycosyl compounds | chr5
contig01133	AT5G54770.1	4e-143	THI1, TZ, THI4 | THI1; protein homodimerization | chr5
contig01135	AT5G51820.1	1e-46	PGM, ATPGMP, PGM1, STF1 | PGM (PHOSPHOGLUCOMUTASE); phosphoglucomutase | chr5
contig01136	AT1G27480.1	6e-53	| lecithin
contig01139	AT4G31550.2	4e-60	WRKY11, ATWRKY11 | WRKY11; calmodulin binding / transcription factor | chr4
contig01140	AT2G46210.1	6e-35	| delta-8 sphingolipid desaturase, putative | chr2
contig01141	AT5G10860.1	4e-86	| CBS domain-containing protein | chr5
contig01142	AT4G09800.1	2e-50	RPS18C | RPS18C (S18 RIBOSOMAL PROTEIN); RNA binding / nucleic acid binding / structural constituent of ribosome | chr4
contig01143	AT1G52590.1	1e-51	| FUNCTIONS IN
contig01144	AT3G25520.1	8e-122	ATL5, PGY3, OLI5, RPL5A | ATL5 (A. THALIANA RIBOSOMAL PROTEIN L5); 5S rRNA binding / structural constituent of ribosome | chr3
contig01145	AT3G53990.1	5e-52	| universal stress protein (USP) family protein | chr3
contig01146	AT1G52190.1	3e-40	| proton-dependent oligopeptide transport (POT) family protein | chr1
contig01147	AT1G65720.1	2e-13	| unknown protein | chr1
contig01148	AT5G58260.1	5e-77	| Encodes subunit NDH-N of NAD(P)H
contig01150	AT3G48280.1	2e-132	CYP71A25 | CYP71A25; electron carrier/ heme binding / iron ion binding / monooxygenase/ oxygen binding | chr3
contig01151	AT3G53390.2	1e-79	| transducin family protein / WD-40 repeat family protein | chr3
contig01152	AT3G54900.1	2e-40	CXIP1, ATGRXCP | CXIP1 (CAX INTERACTING PROTEIN 1); antiporter/ glutathione disulfide oxidoreductase | chr3
contig01153	AT1G80070.1	0	SUS2, EMB33, EMB177, EMB14 | SUS2 (ABNORMAL SUSPENSOR 2) | chr1
contig01154	AT3G27925.1	0	DEGP1, Deg1 | DEGP1 (DegP protease 1); serine-type endopeptidase/ serine-type peptidase | chr3
contig01155	AT4G11610.1	2e-90	| C2 domain-containing protein | chr4
contig01157	AT5G35530.1	5e-52	| 40S ribosomal protein S3 (RPS3C) | chr5
contig01158	AT1G71720.1	2e-127	| S1 RNA-binding domain-containing protein | chr1
contig01160	AT4G08500.1	3e-34	MEKK1, ATMEKK1, MAPKKK8, ARAKIN | MEKK1 (MAP KINASE KINASE KINASE 1); DNA binding / MAP kinase kinase kinase/ kinase/ kinase binding / protein binding | chr4
contig01161	AT3G51240.1	7e-27	F3H, TT6, F3'H | F3H (FLAVANONE 3-HYDROXYLASE); naringenin 3-dioxygenase | chr3
contig01162	AT1G08980.1	3e-139	ATAMI1, AMI1, ATTOC64-I | AMI1 (AMIDASE 1); amidase/ hydrolase, acting on carbon-nitrogen (but not peptide) bonds / indoleacetamide hydrolase | chr1
contig01163	AT2G20360.1	7e-77	| binding / catalytic/ coenzyme binding | chr2
contig01164	AT2G45320.1	1e-44	| unknown protein | chr2
contig01165	AT3G06400.1	8e-72	CHR11 | CHR11 (CHROMATIN-REMODELING PROTEIN 11); ATP binding / DNA binding / DNA-dependent ATPase/ helicase/ hydrolase, acting on acid anhydrides, in phosphorus-containing anhydrides / nucleic acid binding / nucleosome binding | chr3
contig01166	AT5G19940.1	7e-73	| plastid-lipid associated protein PAP-related / fibrillin-related | chr5
contig01167	AT2G46080.1	2e-101	| INVOLVED IN
contig01168	AT3G27180.1	2e-96	| unknown protein | chr3
contig01170	AT4G02920.1	1e-55	| unknown protein | chr4
contig01171	AT5G49760.1	2e-15	| leucine-rich repeat family protein / protein kinase family protein | chr5
contig01172	AT1G06840.1	9e-172	| leucine-rich repeat transmembrane protein kinase, putative | chr1
contig01173	AT4G32520.2	1e-96	SHM3 | SHM3 (SERINE HYDROXYMETHYLTRANSFERASE 3); catalytic/ glycine hydroxymethyltransferase/ pyridoxal phosphate binding | chr4
contig01174	AT1G78310.1	4e-38	| VQ motif-containing protein | chr1
contig01176	AT2G34560.2	9e-16	| katanin, putative | chr2
contig01178	AT4G21350.1	4e-30	B80, PUB8 | PUB8 (PLANT U-BOX 8); binding / protein binding / ubiquitin-protein ligase/ zinc ion binding | chr4
contig01179	AT1G09430.1	2e-25	ACLA-3 | ACLA-3; ATP citrate synthase | chr1
contig01180	AT1G03610.1	8e-58	| unknown protein | chr1
contig01181	AT3G07565.1	2e-60	| DNA binding | chr3
contig01182	AT4G31490.1	1e-36	| coatomer beta subunit, putative / beta-coat protein, putative / beta-COP, putative | chr4
contig01183	AT4G31480.1	2e-92	| coatomer beta subunit, putative / beta-coat protein, putative / beta-COP, putative | chr4
contig01184	AT5G58760.1	5e-178	DDB2 | DDB2 (damaged DNA-binding 2); nucleic acid binding / nucleotide binding / zinc ion binding | chr5
contig01185	AT3G14830.2	5e-151	| unknown protein | chr3
contig01186	AT5G50100.1	3e-63	| FUNCTIONS IN
contig01187	AT2G01980.1	6e-32	SOS1, ATSOS1, ATNHX7 | SOS1 (SALT OVERLY SENSITIVE 1); sodium
contig01188	AT1G42970.1	6e-136	GAPB | GAPB (GLYCERALDEHYDE-3-PHOSPHATE DEHYDROGENASE B SUBUNIT); glyceraldehyde-3-phosphate dehydrogenase (NADP+)/ glyceraldehyde-3-phosphate dehydrogenase | chr1
contig01189	AT5G38280.1	8e-78	PR5K | PR5K; kinase/ transmembrane receptor protein serine/threonine kinase | chr5
contig01190	AT2G27290.1	6e-50	| unknown protein | chr2
contig01191	AT5G03080.1	1e-20	| phosphatidic acid phosphatase-related / PAP2-related | chr5
contig01193	AT4G31500.1	2e-131	CYP83B1, SUR2, RNT1, RED1, ATR4 | CYP83B1 (CYTOCHROME P450 MONOOXYGENASE 83B1); oxidoreductase, acting on paired donors, with incorporation or reduction of molecular oxygen, NADH or NADPH as one donor, and incorporation of one atom of oxygen / oxygen binding | chr4
contig01195	AT1G50480.1	8e-54	THFS | THFS (10-FORMYLTETRAHYDROFOLATE SYNTHETASE); ATP binding / copper ion binding / formate-tetrahydrofolate ligase | chr1
contig01196	AT1G54350.1	2e-120	| ABC transporter family protein | chr1
contig01197	AT5G59870.1	1e-32	HTA6 | HTA6; DNA binding | chr5
contig01199	AT1G28520.2	2e-19	VOZ1 | VOZ1 (VASCULAR PLANT ONE ZINC FINGER PROTEIN); transcription activator | chr1
contig01201	AT5G03940.1	0	FFC, 54CP, CPSRP54, SRP54CP | CPSRP54 (CHLOROPLAST SIGNAL RECOGNITION PARTICLE 54 KDA SUBUNIT); 7S RNA binding / GTP binding / mRNA binding / signal sequence binding | chr5
contig01202	AT3G58500.1	2e-126	PP2A-3, EP7 | PP2A-3 (PROTEIN PHOSPHATASE 2A-3); protein serine/threonine phosphatase | chr3
contig01203	AT3G15010.2	5e-07	| RNA recognition motif (RRM)-containing protein | chr3
contig01204	AT3G57980.1	2e-16	| DNA-binding bromodomain-containing protein | chr3
contig01205	AT5G05080.2	7e-103	UBC22 | UBC22 (ubiquitin-conjugating enzyme 22); ubiquitin-protein ligase | chr5
contig01206	AT3G12360.1	4e-09	ITN1 | ITN1 (INCREASED TOLERANCE TO NACL); protein binding | chr3
contig01207	AT1G53590.1	0	NTMC2TYPE6.1, NTMC2T6.1 | NTMC2T6.1 | chr1
contig01208	AT4G23850.1	0	| long-chain-fatty-acid--CoA ligase / long-chain acyl-CoA synthetase | chr4
contig01209	AT1G50480.1	0	THFS | THFS (10-FORMYLTETRAHYDROFOLATE SYNTHETASE); ATP binding / copper ion binding / formate-tetrahydrofolate ligase | chr1
contig01210	AT5G14670.1	5e-74	ATARFA1B | ATARFA1B (ADP-ribosylation factor A1B); GTP binding / phospholipase activator/ protein binding | chr5
contig01211	AT4G29040.1	6e-117	RPT2a | RPT2a (regulatory particle AAA-ATPase 2a); ATPase | chr4
contig01212	AT1G14740.1	2e-157	| unknown protein | chr1
contig01215	AT1G09630.1	7e-47	ATRAB11C, ATRABA2A, ATRAB-A2A, RAB-A2A | ATRAB11C (ARABIDOPSIS RAB GTPASE 11C); GTP binding | chr1
contig01216	AT5G65750.1	1e-50	| 2-oxoglutarate dehydrogenase E1 component, putative / oxoglutarate decarboxylase, putative / alpha-ketoglutaric dehydrogenase, putative | chr5
contig01217	AT2G32730.1	7e-10	| 26S proteasome regulatory subunit, putative | chr2
contig01218	AT5G57710.1	2e-08	| heat shock protein-related | chr5
contig01219	AT4G39730.1	3e-54	| lipid-associated family protein | chr4
contig01220	AT1G29390.1	2e-61	COR314-TM2 | COR314-TM2 | chr1
contig01221	AT5G57710.1	5e-31	| heat shock protein-related | chr5
contig01222	AT5G39960.1	2e-59	| GTP-binding family protein | chr5
contig01223	AT3G44110.1	9e-170	ATJ3, ATJ | ATJ3; protein binding | chr3
contig01224	AT5G62740.1	4e-143	| band 7 family protein | chr5
contig01225	AT5G36790.2	2e-135	| phosphoglycolate phosphatase, putative | chr5
contig01226	AT5G23120.1	2e-136	HCF136 | HCF136; protein binding | chr5
contig01227	AT3G61220.1	8e-102	| short-chain dehydrogenase/reductase (SDR) family protein | chr3
contig01228	AT3G24050.1	1e-33	| GATA transcription factor 1 (GATA-1) | chr3
contig01229	AT2G24200.2	3e-150	| cytosol aminopeptidase | chr2
contig01230	AT4G28860.2	3e-98	ckl4 | ckl4 (Casein Kinase I-like 4); ATP binding / kinase/ protein kinase/ protein serine/threonine kinase | chr4
contig01231	AT4G10540.1	1e-157	| subtilase family protein | chr4
contig01232	AT1G76360.1	9e-138	| protein kinase, putative | chr1
contig01234	AT4G25280.1	1e-60	| adenylate kinase family protein | chr4
contig01235	AT2G18330.1	5e-51	| AAA-type ATPase family protein | chr2
contig01236	AT1G60000.1	3e-72	| 29 kDa ribonucleoprotein, chloroplast, putative / RNA-binding protein cp29, putative | chr1
contig01237	AT4G14210.1	0	PDS3, PDS, PDE226 | PDS3 (PHYTOENE DESATURASE 3); phytoene dehydrogenase | chr4
contig01238	AT3G48420.1	5e-128	| haloacid dehalogenase-like hydrolase family protein | chr3
contig01239	AT5G51080.3	2e-17	| RNase H domain-containing protein | chr5
contig01240	AT4G17030.1	3e-56	ATEXLB1, EXPR, AT-EXPR, ATEXPR1, ATHEXP BETA 3.1 | ATEXLB1 (ARABIDOPSIS THALIANA EXPANSIN-LIKE B1) | chr4
contig01241	AT5G48760.2	4e-61	| 60S ribosomal protein L13A (RPL13aD) | chr5
contig01242	AT4G28390.1	2e-69	AAC3, ATAAC3 | AAC3 (ADP/ATP CARRIER 3); ATP
contig01243	AT1G75440.1	5e-61	UBC16 | UBC16 (ubiquitin-conjugating enzyme 16); small conjugating protein ligase/ ubiquitin-protein ligase | chr1
contig01244	AT5G07960.1	1e-22	| unknown protein | chr5
contig01247	AT2G37570.1	2e-37	SLT1 | SLT1 (sodium- and lithium-tolerant 1) | chr2
contig01248	AT4G08950.1	3e-66	EXO | EXO (EXORDIUM) | chr4
contig01249	AT3G57560.1	6e-28	| aspartate/glutamate/uridylate kinase family protein | chr3
contig01250	AT2G32800.1	3e-65	AP4.3A | AP4.3A; ATP binding / protein kinase/ protein serine/threonine kinase/ protein tyrosine kinase | chr2
contig01251	AT1G42970.1	0	GAPB | GAPB (GLYCERALDEHYDE-3-PHOSPHATE DEHYDROGENASE B SUBUNIT); glyceraldehyde-3-phosphate dehydrogenase (NADP+)/ glyceraldehyde-3-phosphate dehydrogenase | chr1
contig01252	AT1G09430.1	2e-25	ACLA-3 | ACLA-3; ATP citrate synthase | chr1
contig01254	AT4G02725.1	5e-43	| unknown protein | chr4
contig01256	AT5G18100.1	2e-62	CSD3 | CSD3 (copper/zinc superoxide dismutase 3); superoxide dismutase | chr5
contig01257	AT3G15620.1	7e-116	UVR3 | UVR3 (UV REPAIR DEFECTIVE 3); DNA (6-4) photolyase | chr3
contig01262	AT3G53720.1	1e-27	ATCHX20, CHX20 | ATCHX20 (CATION/H+ EXCHANGER 20); monovalent cation
contig01263	AT4G01850.2	1e-107	SAM-2, MAT2 | SAM-2 (S-ADENOSYLMETHIONINE SYNTHETASE 2); methionine adenosyltransferase | chr4
contig01264	AT5G65420.1	3e-49	CYCD4;1 | CYCD4;1 (CYCLIN D4;1); cyclin-dependent protein kinase regulator | chr5
contig01265	AT4G25130.1	5e-98	| peptide methionine sulfoxide reductase, putative | chr4
contig01266	AT4G36360.2	0	BGAL3 | BGAL3 (beta-galactosidase 3); beta-galactosidase/ catalytic/ cation binding / sugar binding | chr4
contig01268	AT5G25280.2	1e-39	| serine-rich protein-related | chr5
contig01270	AT1G76130.1	6e-80	ATAMY2, AMY2 | AMY2 (ALPHA-AMYLASE-LIKE 2); alpha-amylase/ calcium ion binding / catalytic/ cation binding | chr1
contig01271	AT3G26300.1	5e-57	CYP71B34 | CYP71B34; electron carrier/ heme binding / iron ion binding / monooxygenase/ oxygen binding | chr3
contig01272	AT2G01820.1	2e-24	| leucine-rich repeat protein kinase, putative | chr2
contig01273	AT5G40950.1	2e-65	RPL27 | RPL27 (RIBOSOMAL PROTEIN LARGE SUBUNIT 27); structural constituent of ribosome | chr5
contig01274	AT2G46600.1	3e-33	| calcium-binding protein, putative | chr2
contig01275	AT5G19440.1	3e-54	| cinnamyl-alcohol dehydrogenase, putative (CAD) | chr5
contig01276	AT3G49010.3	6e-67	ATBBC1, BBC1, RSU2 | ATBBC1 (ARABIDOPSIS THALIANA BREAST BASIC CONSERVED 1); structural constituent of ribosome | chr3
contig01277	AT3G59690.1	2e-45	IQD13 | IQD13 (IQ-domain 13); calmodulin binding | chr3
contig01279	AT2G18290.1	2e-71	APC10 | anaphase-promoting complex, subunit 10 family / APC10 family | chr2
contig01280	AT3G62270.1	4e-12	| anion exchange family protein | chr3
contig01281	AT1G53310.3	4e-106	ATPPC1 | ATPPC1 (PHOSPHOENOLPYRUVATE CARBOXYLASE 1); catalytic/ phosphoenolpyruvate carboxylase | chr1
contig01282	AT3G16370.1	2e-143	| GDSL-motif lipase/hydrolase family protein | chr3
contig01284	AT3G59760.3	2e-144	OASC, ATCS-C | OASC (O-ACETYLSERINE (THIOL) LYASE ISOFORM C); ATP binding / cysteine synthase | chr3
contig01287	AT5G46020.1	2e-40	| unknown protein | chr5
contig01288	AT2G26670.1	9e-99	ATHO1, HO1, TED4, GUN2, HY6 | TED4 (REVERSAL OF THE DET PHENOTYPE 4); heme oxygenase (decyclizing) | chr2
contig01289	AT5G53300.2	3e-83	UBC10 | UBC10 (ubiquitin-conjugating enzyme 10); ubiquitin-protein ligase | chr5
contig01291	AT1G05990.1	5e-21	| calcium-binding protein, putative | chr1
contig01292	AT3G10230.1	0	LYC | LYC (LYCOPENE CYCLASE); lycopene beta cyclase | chr3
contig01293	AT1G76490.1	0	HMG1, HMGR1 | HMG1 (HYDROXY METHYLGLUTARYL COA REDUCTASE 1); hydroxymethylglutaryl-CoA reductase | chr1
contig01294	AT4G38810.2	1e-57	| calcium-binding EF hand family protein | chr4
contig01295	AT4G31790.2	7e-82	| diphthine synthase, putative (DPH5) | chr4
contig01296	AT3G61860.1	9e-62	ATRSP31, RSP31 | RSP31; RNA binding / nucleic acid binding / nucleotide binding | chr3
contig01297	AT2G42005.1	7e-48	| amino acid transporter family protein | chr2
contig01298	AT5G14910.1	2e-31	| heavy-metal-associated domain-containing protein | chr5
contig01299	AT3G60590.2	2e-78	| unknown protein | chr3
contig01300	AT1G06840.1	2e-73	| leucine-rich repeat transmembrane protein kinase, putative | chr1
contig01301	AT2G45380.1	3e-25	| FUNCTIONS IN
contig01302	AT4G32850.10	2e-87	nPAP | nPAP (NUCLEAR POLY(A) POLYMERASE); nucleotidyltransferase/ protein binding | chr4
contig01303	AT5G65110.1	0	ACX2, ATACX2 | ACX2 (ACYL-COA OXIDASE 2); acyl-CoA oxidase | chr5
contig01304	AT1G76050.2	2e-18	| pseudouridine synthase family protein | chr1
contig01305	AT5G37770.1	1e-40	TCH2, CML24 | TCH2 (TOUCH 2); calcium ion binding | chr5
contig01307	AT5G67370.1	7e-79	| unknown protein | chr5
contig01308	AT2G47710.1	6e-45	| universal stress protein (USP) family protein | chr2
contig01310	AT4G01020.1	8e-49	| helicase domain-containing protein / IBR domain-containing protein / zinc finger protein-related | chr4
contig01311	AT5G65990.1	7e-97	| amino acid transporter family protein | chr5
contig01313	AT5G47770.1	2e-156	FPS1 | FPS1 (FARNESYL DIPHOSPHATE SYNTHASE 1); dimethylallyltranstransferase/ geranyltranstransferase | chr5
contig01314	AT2G26210.2	4e-35	| ankyrin repeat family protein | chr2
contig01315	AT4G24520.1	1e-108	ATR1, AR1 | ATR1 (ARABIDOPSIS P450 REDUCTASE 1); NADPH-hemoprotein reductase | chr4
contig01316	AT1G78380.1	6e-58	ATGSTU19, GST8 | ATGSTU19 (GLUTATHIONE S-TRANSFERASE TAU 19); glutathione binding / glutathione transferase | chr1
contig01318	AT5G06530.1	0	| ABC transporter family protein | chr5
contig01319	AT5G64290.1	5e-31	DCT, DIT2.1 | DIT2.1 (DICARBOXYLATE TRANSPORT 2.1); oxoglutarate
contig01320	AT1G51350.1	1e-67	| armadillo/beta-catenin repeat family protein | chr1
contig01321	AT5G57460.1	4e-62	| unknown protein | chr5
contig01322	AT4G15560.1	0	CLA1, DEF, CLA, DXS, DXPS2 | CLA1 (CLOROPLASTOS ALTERADOS 1); 1-deoxy-D-xylulose-5-phosphate synthase | chr4
contig01323	AT5G04990.1	2e-84	| sad1/unc-84 protein-related | chr5
contig01324	AT2G36530.1	0	LOS2 | LOS2; copper ion binding / phosphopyruvate hydratase | chr2
contig01325	AT1G28140.1	4e-85	| unknown protein | chr1
contig01326	AT1G48410.2	4e-118	AGO1 | AGO1 (ARGONAUTE 1); endoribonuclease/ miRNA binding / protein binding / siRNA binding | chr1
contig01327	AT2G36300.1	5e-30	| integral membrane Yip1 family protein | chr2
contig01328	AT2G03820.1	9e-156	| nonsense-mediated mRNA decay NMD3 family protein | chr2
contig01330	AT1G65070.1	1e-11	| DNA mismatch repair MutS family protein | chr1
contig01331	AT5G47860.1	5e-133	| unknown protein | chr5
contig01334	AT3G14050.1	2e-68	RSH2, AT-RSH2, ATRSH2 | RSH2 (RELA-SPOT HOMOLOG 2); GTP diphosphokinase | chr3
contig01335	AT2G40890.1	0	CYP98A3 | CYP98A3 (cytochrome P450, family 98, subfamily A, polypeptide 3); monooxygenase/ p-coumarate 3-hydroxylase | chr2
contig01336	AT5G38530.1	1e-54	| tryptophan synthase-related | chr5
contig01337	AT3G57400.1	1e-34	| unknown protein | chr3
contig01338	AT5G43990.4	7e-15	SUVR2, SDG18 | SUVR2; histone-lysine N-methyltransferase/ zinc ion binding | chr5
contig01339	AT3G44350.1	3e-37	anac061 | anac061 (Arabidopsis NAC domain containing protein 61); transcription factor | chr3
contig01340	AT1G10310.1	1e-67	| short-chain dehydrogenase/reductase (SDR) family protein | chr1
contig01341	AT2G35490.1	2e-73	| plastid-lipid associated protein PAP, putative | chr2
contig01342	AT5G42380.1	7e-31	CML39, CML37 | CML37 (CALMODULIN LIKE 37); calcium ion binding | chr5
contig01344	AT5G59500.1	6e-110	| unknown protein | chr5
contig01345	AT5G58590.1	3e-67	RANBP1 | RANBP1 (RAN BINDING PROTEIN 1); protein binding | chr5
contig01346	AT3G62470.1	3e-68	| pentatricopeptide (PPR) repeat-containing protein | chr3
contig01348	AT3G12580.1	0	HSP70 | HSP70 (heat shock protein 70); ATP binding | chr3
contig01349	AT2G45510.1	0	CYP704A2 | CYP704A2; electron carrier/ heme binding / iron ion binding / monooxygenase/ oxygen binding | chr2
contig01350	AT3G62130.1	2e-126	| epimerase-related | chr3
contig01351	AT1G32860.1	6e-46	| glycosyl hydrolase family 17 protein | chr1
contig01352	AT3G48330.2	2e-32	PIMT1 | PIMT1 (PROTEIN-L-ISOASPARTATE METHYLTRANSFERASE 1); protein-L-isoaspartate (D-aspartate) O-methyltransferase | chr3
contig01353	AT5G35970.1	0	| DNA-binding protein, putative | chr5
contig01354	AT2G37400.1	3e-58	| chloroplast lumen common family protein | chr2
contig01355	AT5G54250.2	3e-30	ATCNGC4, CNGC4, HLM1, DND2 | ATCNGC4 (CYCLIC NUCLEOTIDE-GATED CATION CHANNEL 4); calmodulin binding / cation channel/ cation transmembrane transporter/ cyclic nucleotide binding | chr5
contig01357	AT4G38250.1	4e-155	| amino acid transporter family protein | chr4
contig01358	AT3G26320.1	5e-124	CYP71B36 | CYP71B36; electron carrier/ heme binding / iron ion binding / monooxygenase/ oxygen binding | chr3
contig01359	AT2G24640.1	2e-94	UBP19 | UBP19 (UBIQUITIN-SPECIFIC PROTEASE 19); cysteine-type endopeptidase/ ubiquitin thiolesterase | chr2
contig01360	AT2G41190.1	8e-58	| amino acid transporter family protein | chr2
contig01361	AT1G28380.1	3e-74	NSL1 | NSL1 (necrotic spotted lesions 1) | chr1
contig01363	AT3G56330.1	2e-76	| N2,N2-dimethylguanosine tRNA methyltransferase family protein | chr3
contig01365	AT3G60810.1	2e-67	| unknown protein | chr3
contig01368	AT1G25390.1	8e-103	| protein kinase family protein | chr1
contig01369	AT2G37210.1	6e-104	| Encodes a protein of unknown function. It has been crystallized and shown to be structurally almost identical to the protein encoded by At5g11950. | chr2
contig01370	AT3G14067.1	2e-32	| subtilase family protein | chr3
contig01371	AT3G48200.1	3e-32	| unknown protein | chr3
contig01372	AT3G45850.1	3e-59	| kinesin motor protein-related | chr3
contig01373	AT5G19855.1	1e-46	| unknown protein | chr5
contig01374	AT5G27240.1	1e-26	| DNAJ heat shock N-terminal domain-containing protein | chr5
contig01375	AT1G65270.1	4e-96	| unknown protein | chr1
contig01376	AT3G56880.1	4e-08	| VQ motif-containing protein | chr3
contig01377	AT3G01320.1	1e-109	SNL1 | SNL1 (SIN3-LIKE 1) | chr3
contig01378	AT2G47390.1	9e-91	| serine-type endopeptidase/ serine-type peptidase | chr2
contig01379	AT1G25440.1	2e-29	| zinc finger (B-box type) family protein | chr1
contig01380	AT4G13360.1	2e-42	| catalytic | chr4
contig01381	AT2G17880.1	8e-11	| DNAJ heat shock protein, putative | chr2
contig01382	AT1G62960.1	7e-153	ACS10 | ACS10 (ACC SYNTHASE 10); 1-aminocyclopropane-1-carboxylate synthase/ L-aspartate
contig01383	AT2G33770.1	5e-167	UBC24, ATUBC24, PHO2 | PHO2 (PHOSPHATE 2); ubiquitin-protein ligase | chr2
contig01385	AT2G18040.1	2e-33	PIN1AT | PIN1AT (PEPTIDYLPROLYL CIS/TRANS ISOMERASE, NIMA-INTERACTING 1); peptidyl-prolyl cis-trans isomerase | chr2
contig01387	AT5G35450.1	2e-09	| disease resistance protein (CC-NBS-LRR class), putative | chr5
contig01388	AT2G32060.2	2e-39	| 40S ribosomal protein S12 (RPS12C) | chr2
contig01389	AT3G23490.1	1e-31	CYN | CYN (CYANASE); DNA binding / cyanate hydratase/ hydro-lyase | chr3
contig01390	AT1G16880.1	1e-95	| uridylyltransferase-related | chr1
contig01393	AT3G24170.3	0	ATGR1 | ATGR1 (glutathione-disulfide reductase); FAD binding / NADP or NADPH binding / glutathione-disulfide reductase/ oxidoreductase | chr3
contig01395	AT5G61210.1	8e-35	SNAP33, ATSNAP33, SNP33, ATSNAP33B | SNAP33 (SOLUBLE N-ETHYLMALEIMIDE-SENSITIVE FACTOR ADAPTOR PROTEIN 33); SNAP receptor/ protein binding | chr5
contig01397	AT1G64230.2	6e-71	UBC28 | ubiquitin-conjugating enzyme, putative | chr1
contig01399	AT2G33590.1	2e-110	| cinnamoyl-CoA reductase family | chr2
contig01400	AT1G07230.1	4e-75	| hydrolase, acting on ester bonds | chr1
contig01401	AT1G08465.1	1e-16	YAB2 | YAB2 (YABBY2); transcription factor | chr1
contig01402	AT5G28840.1	0	GME | GME (GDP-D-MANNOSE 3',5'-EPIMERASE); GDP-mannose 3,5-epimerase/ NAD or NADH binding / catalytic | chr5
contig01403	AT5G19830.1	2e-74	| aminoacyl-tRNA hydrolase | chr5
contig01404	AT5G27600.1	3e-129	LACS7, ATLACS7 | LACS7 (LONG-CHAIN ACYL-COA SYNTHETASE 7); long-chain-fatty-acid-CoA ligase/ protein binding | chr5
contig01405	AT3G26020.4	2e-10	| serine/threonine protein phosphatase 2A (PP2A) regulatory subunit B', putative | chr3
contig01407	AT2G42220.1	2e-76	| rhodanese-like domain-containing protein | chr2
contig01409	AT5G25220.2	5e-49	KNAT3 | KNAT3 (KNOTTED1-LIKE HOMEOBOX GENE 3); transcription activator/ transcription factor | chr5
contig01410	AT1G61670.1	1e-74	| FUNCTIONS IN
contig01412	AT5G55120.1	1e-20	VTC5 | VTC5 (VITAMIN C DEFECTIVE 5); GDP-D-glucose phosphorylase/ galactose-1-phosphate guanylyltransferase (GDP)/ quercetin 4'-O-glucosyltransferase | chr5
contig01413	AT3G01280.1	3e-74	VDAC1, ATVDAC1 | VDAC1 (VOLTAGE DEPENDENT ANION CHANNEL 1); voltage-gated anion channel | chr3
contig01414	AT3G01280.1	1e-35	VDAC1, ATVDAC1 | VDAC1 (VOLTAGE DEPENDENT ANION CHANNEL 1); voltage-gated anion channel | chr3
contig01416	AT2G40400.2	3e-86	| unknown protein | chr2
contig01417	AT1G60230.1	4e-160	| radical SAM domain-containing protein | chr1
contig01418	AT4G22740.2	6e-11	| glycine-rich protein | chr4
contig01419	AT2G43400.1	1e-93	ETFQO | ETFQO (electron-transfer flavoprotein
contig01420	AT4G33680.1	8e-38	AGD2 | AGD2 (ABERRANT GROWTH AND DEATH 2); L,L-diaminopimelate aminotransferase/ transaminase | chr4
contig01422	AT5G62200.1	9e-47	| embryo-specific protein-related | chr5
contig01423	AT4G10360.2	1e-54	| FUNCTIONS IN
contig01424	AT3G47370.3	5e-59	| 40S ribosomal protein S20 (RPS20B) | chr3
contig01425	AT1G71790.1	3e-62	| F-actin capping protein beta subunit family protein | chr1
contig01426	AT1G15140.3	7e-72	| oxidoreductase NAD-binding domain-containing protein | chr1
contig01428	AT2G43970.2	3e-51	| La domain-containing protein | chr2
contig01429	AT3G08510.2	6e-128	ATPLC2 | ATPLC2 (PHOSPHOLIPASE C 2); phospholipase C | chr3
contig01430	AT4G36130.1	2e-132	| 60S ribosomal protein L8 (RPL8C) | chr4
contig01432	AT5G49910.1	0	CPHSC70-2EAT SHOCK PROTEIN 70-2, HSC70-7 | CPHSC70-2EAT SHOCK PROTEIN 70-2 (CHLOROPLAST HEAT SHOCK PROTEIN 70-2); ATP binding / unfolded protein binding | chr5
contig01433	AT5G25110.1	5e-167	CIPK25, SnRK3.25 | CIPK25 (CBL-INTERACTING PROTEIN KINASE 25); ATP binding / kinase/ protein kinase/ protein serine/threonine kinase | chr5
contig01434	AT3G45620.1	9e-92	| transducin family protein / WD-40 repeat family protein | chr3
contig01435	AT4G25910.1	7e-53	NFU3, ATCNFU3 | NFU3; structural molecule | chr4
contig01436	AT4G26650.2	2e-06	| RNA recognition motif (RRM)-containing protein | chr4
contig01438	AT2G31880.1	1e-123	| leucine-rich repeat transmembrane protein kinase, putative | chr2
contig01439	AT3G11410.1	2e-116	ATPP2CA, AHG3, PP2CA | PP2CA (ARABIDOPSIS THALIANA PROTEIN PHOSPHATASE 2CA); protein binding / protein serine/threonine phosphatase | chr3
contig01440	AT5G18070.1	1e-71	DRT101 | DRT101 (DNA-DAMAGE-REPAIR/TOLERATION 101); intramolecular transferase, phosphotransferases / magnesium ion binding | chr5
contig01441	AT4G20030.1	1e-10	| RNA recognition motif (RRM)-containing protein | chr4
contig01442	AT5G64510.1	2e-148	| unknown protein | chr5
contig01444	AT4G38680.1	1e-25	GRP2, CSDP2, CSP2, ATCSP2 | GRP2 (GLYCINE RICH PROTEIN 2); double-stranded DNA binding / mRNA binding / nucleic acid binding / single-stranded DNA binding | chr4
contig01446	AT3G07720.1	2e-120	| kelch repeat-containing protein | chr3
contig01447	AT2G23150.1	5e-163	NRAMP3, ATNRAMP3 | NRAMP3 (NATURAL RESISTANCE-ASSOCIATED MACROPHAGE PROTEIN 3); inorganic anion transmembrane transporter/ manganese ion transmembrane transporter/ metal ion transmembrane transporter | chr2
contig01448	AT5G18140.1	3e-51	| DNAJ heat shock N-terminal domain-containing protein | chr5
contig01449	AT5G54130.2	3e-46	| calcium-binding EF hand family protein | chr5
contig01450	AT4G29120.1	6e-121	| 6-phosphogluconate dehydrogenase NAD-binding domain-containing protein | chr4
contig01451	AT5G35530.1	4e-57	| 40S ribosomal protein S3 (RPS3C) | chr5
contig01452	AT3G05170.1	1e-57	| phosphoglycerate/bisphosphoglycerate mutase family protein | chr3
contig01453	AT1G34300.1	9e-158	| lectin protein kinase family protein | chr1
contig01454	AT4G34670.1	7e-80	| 40S ribosomal protein S3A (RPS3aB) | chr4
contig01455	AT5G56600.1	7e-46	PFN3, PRF3 | PRF3 (PROFILIN 3); actin binding | chr5
contig01456	AT3G04730.1	5e-21	IAA16 | IAA16; transcription factor | chr3
contig01457	AT3G04730.1	1e-26	IAA16 | IAA16; transcription factor | chr3
contig01460	AT1G65700.2	3e-42	| small nuclear ribonucleoprotein, putative / snRNP, putative / Sm protein, putative | chr1
contig01462	AT2G16730.1	2e-75	BGAL13 | BGAL13; beta-galactosidase | chr2
contig01463	AT5G18830.1	8e-35	SPL7 | SPL7 (SQUAMOSA PROMOTER BINDING PROTEIN-LIKE 7); DNA binding / transcription factor | chr5
contig01464	AT4G23160.1	3e-10	| protein kinase family protein | chr4
contig01466	AT4G35830.2	9e-98	| aconitate hydratase, cytoplasmic / citrate hydro-lyase / aconitase (ACO) | chr4
contig01467	AT5G23240.1	5e-64	| DNAJ heat shock N-terminal domain-containing protein | chr5
contig01468	AT3G02260.1	4e-69	BIG, DOC1, TIR3, UMB1, ASA1, LPR1, CRM1 | BIG (BIG); binding / ubiquitin-protein ligase/ zinc ion binding | chr3
contig01470	AT4G38800.1	8e-68	ATMTN1, ATMTAN1, MTN1, MTAN1 | ATMTN1; catalytic/ methylthioadenosine nucleosidase | chr4
contig01471	AT1G64860.1	1e-145	SIGA, SIG1, SIG2, SIGB, RPOD1 | SIGA (SIGMA FACTOR A); DNA binding / DNA-directed RNA polymerase/ sigma factor/ transcription factor | chr1
contig01472	AT4G20780.1	6e-52	| calcium-binding protein, putative | chr4
contig01474	AT1G53210.1	4e-34	| sodium/calcium exchanger family protein / calcium-binding EF hand family protein | chr1
contig01475	AT2G36130.1	9e-66	| peptidyl-prolyl cis-trans isomerase, putative / cyclophilin, putative / rotamase, putative | chr2
contig01476	AT3G11320.1	2e-129	| organic anion transmembrane transporter | chr3
contig01477	AT3G10850.1	5e-85	GLX2-2, GLY2 | GLY2; hydroxyacylglutathione hydrolase | chr3
contig01480	AT5G12040.1	2e-31	| carbon-nitrogen hydrolase family protein | chr5
contig01482	AT3G01060.1	1e-175	| unknown protein | chr3
contig01483	AT5G57710.1	2e-119	| heat shock protein-related | chr5
contig01484	AT1G75200.1	8e-118	| flavodoxin family protein / radical SAM domain-containing protein | chr1
contig01485	AT4G35840.1	2e-86	| zinc finger (C3HC4-type RING finger) family protein | chr4
contig01487	AT2G19600.1	5e-13	ATKEA4, KEA4 | ATKEA4; potassium ion transmembrane transporter/ potassium
contig01488	AT1G61340.1	4e-12	| F-box family protein | chr1
contig01489	AT2G45990.2	3e-109	| unknown protein | chr2
contig01490	AT3G61870.1	2e-22	| unknown protein | chr3
contig01491	AT3G54460.1	1e-47	| SNF2 domain-containing protein / helicase domain-containing protein / F-box family protein | chr3
contig01492	AT1G15690.1	8e-41	AVP1, ATAVP3, AVP-3 | AVP1; ATPase/ hydrogen-translocating pyrophosphatase | chr1
contig01493	AT4G36195.1	5e-102	| serine carboxypeptidase S28 family protein | chr4
contig01494	AT1G02205.2	2e-42	CER1 | CER1 (ECERIFERUM 1); octadecanal decarbonylase | chr1
contig01498	AT3G12110.1	3e-123	ACT11 | ACT11 (actin-11); structural constituent of cytoskeleton | chr3
contig01499	AT1G48650.1	5e-19	| helicase domain-containing protein | chr1
contig01502	AT5G03280.1	2e-106	EIN2, PIR2, CKR1, ERA3, ORE3, ORE2, ATEIN2 | EIN2 (ETHYLENE INSENSITIVE 2); transporter | chr5
contig01503	AT3G04350.1	2e-148	| unknown protein | chr3
contig01505	AT2G43820.1	2e-71	GT, UGT74F2 | UGT74F2 (UDP-GLUCOSYLTRANSFERASE 74F2); UDP-glucose
contig01507	AT3G57800.2	9e-51	| basic helix-loop-helix (bHLH) family protein | chr3
contig01509	AT4G01070.1	2e-43	GT72B1, UGT72B1 | GT72B1; UDP-glucosyltransferase/ UDP-glycosyltransferase/ transferase, transferring glycosyl groups | chr4
contig01510	AT4G32530.1	5e-66	| vacuolar ATP synthase, putative / V-ATPase, putative | chr4
contig01511	AT3G23820.1	2e-32	GAE6 | GAE6 (UDP-D-GLUCURONATE 4-EPIMERASE 6); UDP-glucuronate 4-epimerase/ catalytic | chr3
contig01512	AT2G31790.1	4e-20	| UDP-glucoronosyl/UDP-glucosyl transferase family protein | chr2
contig01513	AT3G23820.1	4e-33	GAE6 | GAE6 (UDP-D-GLUCURONATE 4-EPIMERASE 6); UDP-glucuronate 4-epimerase/ catalytic | chr3
contig01514	AT3G57930.2	4e-11	| unknown protein | chr3
contig01515	AT3G06860.1	8e-171	MFP2, ATMFP2 | MFP2 (MULTIFUNCTIONAL PROTEIN 2); 3-hydroxyacyl-CoA dehydrogenase/ enoyl-CoA hydratase | chr3
contig01516	AT4G25440.1	2e-86	ZFWD1 | ZFWD1 (zinc finger WD40 repeat protein 1); nucleic acid binding / zinc ion binding | chr4
contig01517	AT5G60660.1	7e-80	PIP2F, PIP2;4 | PIP2;4 (PLASMA MEMBRANE INTRINSIC PROTEIN 2;4); water channel | chr5
contig01518	AT3G46630.1	3e-22	| FUNCTIONS IN
contig01519	AT5G40650.1	4e-07	SDH2-2 | SDH2-2; electron carrier/ succinate dehydrogenase | chr5
contig01520	AT1G78570.1	0	RHM1, ROL1, ATRHM1 | RHM1 (RHAMNOSE BIOSYNTHESIS 1); UDP-L-rhamnose synthase/ UDP-glucose 4,6-dehydratase/ catalytic | chr1
contig01521	AT1G53750.1	6e-70	RPT1A | RPT1A (REGULATORY PARTICLE TRIPLE-A 1A); ATPase | chr1
contig01523	AT1G30360.1	0	ERD4 | ERD4 (early-responsive to dehydration 4) | chr1
contig01524	AT1G30360.1	2e-34	ERD4 | ERD4 (early-responsive to dehydration 4) | chr1
contig01525	AT5G19855.1	4e-58	| unknown protein | chr5
contig01526	AT4G23490.1	4e-152	| fringe-related protein | chr4
contig01527	AT4G16790.1	2e-09	| hydroxyproline-rich glycoprotein family protein | chr4
contig01528	AT3G49250.1	1e-52	DMS3 | DMS3 (DEFECTIVE IN MERISTEM SILENCING 3) | chr3
contig01530	AT4G38540.1	5e-110	| monooxygenase, putative (MO2) | chr4
contig01531	AT4G36720.1	2e-46	HVA22K | HVA22K (HVA22-LIKE PROTEIN K) | chr4
contig01533	AT3G19900.1	3e-62	| unknown protein | chr3
contig01534	AT5G22300.1	4e-154	NIT4 | NIT4 (NITRILASE 4); 3-cyanoalanine hydratase/ cyanoalanine nitrilase/ indole-3-acetonitrile nitrilase/ nitrilase/ nitrile hydratase | chr5
contig01535	AT1G64780.1	4e-122	ATAMT1;2, AMT1;2 | ATAMT1;2 (AMMONIUM TRANSPORTER 1;2); ammonium transmembrane transporter | chr1
contig01536	AT1G16180.1	7e-172	| TMS membrane family protein / tumour differentially expressed (TDE) family protein | chr1
contig01537	AT3G06350.1	2e-47	EMB3004, MEE32 | MEE32 (MATERNAL EFFECT EMBRYO ARREST 32); 3-dehydroquinate dehydratase/ NADP or NADPH binding / binding / catalytic/ shikimate 5-dehydrogenase | chr3
contig01538	AT5G19430.1	7e-53	| zinc finger (C3HC4-type RING finger) family protein | chr5
contig01539	AT5G57040.1	2e-64	| lactoylglutathione lyase family protein / glyoxalase I family protein | chr5
contig01540	AT1G75210.1	0	| 5' nucleotidase family protein | chr1
contig01541	AT1G72370.2	6e-13	P40, AP40, RP40, RPSAA | P40; structural constituent of ribosome | chr1
contig01542	AT3G05900.1	8e-20	| neurofilament protein-related | chr3
contig01543	AT1G04920.1	5e-109	ATSPS3F | ATSPS3F (sucrose phosphate synthase 3F); sucrose-phosphate synthase/ transferase, transferring glycosyl groups | chr1
contig01544	AT4G36630.1	7e-46	EMB2754 | EMB2754 (EMBRYO DEFECTIVE 2754); binding / small GTPase regulator | chr4
contig01545	AT5G03880.1	3e-114	| electron carrier | chr5
contig01546	AT1G22800.1	7e-48	| methyltransferase | chr1
contig01547	AT3G62410.1	3e-20	CP12-2, CP12 | CP12-2; protein binding | chr3
contig01548	AT3G04400.1	2e-75	emb2171 | emb2171 (embryo defective 2171); structural constituent of ribosome | chr3
contig01549	AT1G03680.1	3e-36	ATHM1, TRX-M1, ATM1 | ATHM1; enzyme activator | chr1
contig01550	AT5G63680.1	2e-15	| pyruvate kinase, putative | chr5
contig01551	AT5G06950.4	4e-76	AHBP-1B, TGA2 | AHBP-1B; DNA binding / transcription activator/ transcription factor/ transcription repressor | chr5
contig01552	AT4G24220.1	8e-168	VEP1, AWI31 | VEP1 (VEIN PATTERNING 1); binding / catalytic | chr4
contig01553	AT1G59960.1	3e-78	| aldo/keto reductase, putative | chr1
contig01554	AT3G18130.1	8e-159	RACK1C_AT | RACK1C_AT (RECEPTOR FOR ACTIVATED C KINASE 1 C); nucleotide binding | chr3
contig01555	AT5G65940.1	4e-128	CHY1 | CHY1 (BETA-HYDROXYISOBUTYRYL-COA HYDROLASE 1); 3-hydroxyisobutyryl-CoA hydrolase | chr5
contig01556	AT5G48380.1	9e-51	| leucine-rich repeat family protein / protein kinase family protein | chr5
contig01558	AT2G34260.2	8e-40	| transducin family protein / WD-40 repeat family protein | chr2
contig01559	AT1G31170.2	5e-42	ATSRX, SRX | SRX (SULFIREDOXIN); DNA binding / oxidoreductase, acting on sulfur group of donors | chr1
contig01560	AT1G22360.1	2e-99	AtUGT85A2 | AtUGT85A2 (UDP-glucosyl transferase 85A2); UDP-glycosyltransferase/ glucuronosyltransferase/ transferase, transferring glycosyl groups | chr1
contig01561	AT3G09200.1	2e-126	| 60S acidic ribosomal protein P0 (RPP0B) | chr3
contig01562	AT5G22100.1	2e-96	| RNA cyclase family protein | chr5
contig01564	AT3G07130.1	1e-67	ATPAP15, PAP15 | PAP15 (PURPLE ACID PHOSPHATASE 15); acid phosphatase/ protein serine/threonine phosphatase | chr3
contig01565	AT3G49530.1	2e-65	anac062 | anac062 (Arabidopsis NAC domain containing protein 62); transcription factor | chr3
contig01566	AT1G55300.1	2e-21	TAF7 | TAF7 (TBP-ASSOCIATED FACTOR 7); general RNA polymerase II transcription factor | chr1
contig01567	AT3G44620.1	9e-70	| protein tyrosine phosphatase | chr3
contig01568	AT5G20950.2	2e-68	| glycosyl hydrolase family 3 protein | chr5
contig01569	AT1G21450.1	2e-163	SCL1 | SCL1 (SCARECROW-LIKE 1); transcription factor | chr1
contig01570	AT3G11940.2	1e-90	ATRPS5A, AML1 | ATRPS5A (RIBOSOMAL PROTEIN 5A); structural constituent of ribosome | chr3
contig01571	AT1G33270.1	8e-12	| patatin-related | chr1
contig01572	AT3G53260.1	0	PAL2, ATPAL2 | PAL2; phenylalanine ammonia-lyase | chr3
contig01573	AT3G15360.1	4e-46	ATHM4, TRX-M4, ATM4 | TRX-M4 (ARABIDOPSIS THIOREDOXIN M-TYPE 4); enzyme activator | chr3
contig01574	AT1G17110.1	2e-18	UBP15 | UBP15 (UBIQUITIN-SPECIFIC PROTEASE 15); ubiquitin-specific protease | chr1
contig01575	AT2G36830.1	6e-107	GAMMA-TIP, TIP1;1, GAMMA-TIP1 | GAMMA-TIP (GAMMA TONOPLAST INTRINSIC PROTEIN); water channel | chr2
contig01576	AT1G78720.1	2e-40	| protein transport protein sec61, putative | chr1
contig01577	AT2G02760.1	1e-85	ATUBC2, UBC2 | ATUBC2 (UBIQUITING-CONJUGATING ENZYME 2); ubiquitin-protein ligase | chr2
contig01579	AT4G34720.1	1e-43	AVA-P1, VHA-C1, ATVHA-C1 | AVA-P1; ATPase/ proton-transporting ATPase, rotational mechanism | chr4
contig01580	AT3G58460.1	2e-23	ATRBL15 | ATRBL15 (ARABIDOPSIS RHOMBOID-LIKE PROTEIN 15) | chr3
contig01581	AT1G07010.1	3e-147	| calcineurin-like phosphoesterase family protein | chr1
contig01582	AT3G22910.1	4e-45	| calcium-transporting ATPase, plasma membrane-type, putative / Ca(2+)-ATPase, putative (ACA13) | chr3
contig01583	AT5G48930.1	4e-81	HCT | HCT (HYDROXYCINNAMOYL-COA SHIKIMATE/QUINATE HYDROXYCINNAMOYL TRANSFERASE); quinate O-hydroxycinnamoyltransferase/ shikimate O-hydroxycinnamoyltransferase/ transferase | chr5
contig01585	AT4G18593.1	2e-38	| dual specificity protein phosphatase-related | chr4
contig01587	AT5G43630.1	1e-31	TZP | TZP; DNA binding / nucleic acid binding / zinc ion binding | chr5
contig01588	AT5G63680.1	8e-63	| pyruvate kinase, putative | chr5
contig01589	AT3G05500.1	5e-24	| rubber elongation factor (REF) family protein | chr3
contig01590	AT1G52220.1	3e-21	| FUNCTIONS IN
contig01591	AT4G16370.1	3e-79	ATOPT3, OPT3 | ATOPT3 (OLIGOPEPTIDE TRANSPORTER); oligopeptide transporter | chr4
contig01592	AT1G64550.1	2e-32	ATGCN3 | ATGCN3; transporter | chr1
contig01593	AT4G38580.1	1e-71	ATFP6, HIPP26 | ATFP6 (FARNESYLATED PROTEIN 6); metal ion binding | chr4
contig01596	AT5G25930.1	6e-98	| leucine-rich repeat family protein / protein kinase family protein | chr5
contig01597	AT3G56010.1	3e-35	| unknown protein | chr3
contig01598	AT2G27040.1	1e-112	AGO4, OCP11 | AGO4 (ARGONAUTE 4); nucleic acid binding | chr2
contig01599	AT1G64720.1	1e-131	CP5 | CP5 | chr1
contig01600	AT3G60800.1	7e-47	| zinc finger (DHHC type) family protein | chr3
contig01601	AT3G05500.1	6e-31	| rubber elongation factor (REF) family protein | chr3
contig01602	AT2G37860.3	9e-73	LCD1 | LCD1 (LOWER CELL DENSITY 1) | chr2
contig01603	AT4G22290.1	1e-13	| ubiquitin thiolesterase | chr4
contig01604	AT3G46980.3	3e-66	PHT4;3 | transporter-related | chr3
contig01605	AT5G22830.1	1e-17	ATMGT10, GMN10 | ATMGT10 (MAGNESIUM (MG) TRANSPORTER 10); magnesium ion transmembrane transporter | chr5
contig01606	AT2G37170.1	1e-105	PIP2B, PIP2;2 | PIP2B (PLASMA MEMBRANE INTRINSIC PROTEIN 2); water channel | chr2
contig01607	AT4G12290.1	0	| amine oxidase/ copper ion binding / quinone binding | chr4
contig01608	AT4G14880.2	7e-136	OASA1, CYTACS1, ATCYS-3A | OASA1 (O-ACETYLSERINE (THIOL) LYASE (OAS-TL) ISOFORM A1); cysteine synthase | chr4
contig01610	AT3G14620.1	7e-35	CYP72A8 | CYP72A8; electron carrier/ heme binding / iron ion binding / monooxygenase/ oxygen binding | chr3
contig01611	AT4G28950.1	9e-21	ARAC7, ATROP9, ATRAC7, RAC7, ROP9 | ROP9 (RHO-RELATED PROTEIN FROM PLANTS 9); GTP binding | chr4
contig01612	AT3G48590.1	2e-18	HAP5A, ATHAP5A, NF-YC1 | NF-YC1 (NUCLEAR FACTOR Y, SUBUNIT C1); DNA binding / transcription activator/ transcription factor | chr3
contig01613	AT3G04920.1	9e-61	| 40S ribosomal protein S24 (RPS24A) | chr3
contig01615	AT4G36910.1	5e-67	LEJ2, CDCP2 | LEJ2 (LOSS OF THE TIMING OF ET AND JA BIOSYNTHESIS 2) | chr4
contig01616	AT5G51720.1	3e-30	| unknown protein | chr5
contig01617	AT4G32720.2	1e-39	AtLa1 | AtLa1 (Arabidopsis thaliana La protein 1); RNA binding | chr4
contig01619	AT5G16040.1	1e-160	| regulator of chromosome condensation (RCC1) family protein | chr5
contig01620	AT3G11780.1	1e-37	| MD-2-related lipid recognition domain-containing protein / ML domain-containing protein | chr3
contig01621	AT1G12000.1	0	| pyrophosphate--fructose-6-phosphate 1-phosphotransferase beta subunit, putative / pyrophosphate-dependent 6-phosphofructose-1-kinase, putative | chr1
contig01622	AT1G07540.1	2e-11	TRFL2 | TRFL2 (TRF-LIKE 2); DNA binding | chr1
contig01623	AT1G80180.1	9e-21	| unknown protein | chr1
contig01624	AT5G55160.2	1e-13	SUM2, SUMO 2, SUMO2, ATSUMO2 | SUMO2 (SMALL UBIQUITIN-LIKE MODIFIER 2); protein binding / protein tag | chr5
contig01625	AT5G64300.1	0	ATGCH, GCH, ATRIBA1, RFD1 | ATGCH; 3,4-dihydroxy-2-butanone-4-phosphate synthase/ GTP cyclohydrolase II | chr5
contig01626	AT1G76990.5	3e-99	ACR3 | ACR3; amino acid binding | chr1
contig01628	AT2G15620.1	3e-64	NIR1, NIR, ATHNIR | NIR1 (NITRITE REDUCTASE 1); ferredoxin-nitrate reductase/ nitrite reductase (NO-forming) | chr2
contig01629	AT1G31280.1	0	AGO2 | AGO2 (argonaute 2); nucleic acid binding | chr1
contig01630	AT3G06740.1	1e-24	| zinc finger (GATA type) family protein | chr3
contig01631	AT2G47490.1	4e-121	| mitochondrial substrate carrier family protein | chr2
contig01632	AT2G43030.1	8e-107	| ribosomal protein L3 family protein | chr2
contig01633	AT2G29630.1	0	THIC | THIC (ThiaminC); ADP-ribose pyrophosphohydrolase/ catalytic/ iron-sulfur cluster binding | chr2
contig01634	AT2G23620.1	3e-51	ATMES1, MES1 | MES1 (METHYL ESTERASE 1); hydrolase, acting on ester bonds / methyl indole-3-acetate esterase/ methyl jasmonate esterase/ methyl salicylate esterase | chr2
contig01635	AT4G25720.1	5e-91	ATQC, QC, QCT | QC (GLUTAMINYL CYCLASE); catalytic/ glutaminyl-peptide cyclotransferase | chr4
contig01636	AT5G54680.1	1e-37	ILR3 | ILR3 (iaa-leucine resistant3); DNA binding / transcription factor | chr5
contig01637	AT2G15790.1	3e-70	SQN, CYP40 | SQN (SQUINT); peptidyl-prolyl cis-trans isomerase | chr2
contig01638	AT2G40890.1	1e-79	CYP98A3 | CYP98A3 (cytochrome P450, family 98, subfamily A, polypeptide 3); monooxygenase/ p-coumarate 3-hydroxylase | chr2
contig01639	AT4G15920.1	2e-40	| INVOLVED IN
contig01640	AT1G61010.3	8e-120	CPSF73-I | CPSF73-I (CLEAVAGE AND POLYADENYLATION SPECIFICITY FACTOR 73-I); protein binding | chr1
contig01641	AT2G18510.1	6e-116	emb2444 | emb2444 (embryo defective 2444); RNA binding / nucleic acid binding / nucleotide binding | chr2
contig01642	AT1G65980.1	1e-07	TPX1 | TPX1 (thioredoxin-dependent peroxidase 1); antioxidant/ oxidoreductase | chr1
contig01643	AT3G57040.1	1e-20	ARR9, ATRR4 | ARR9 (RESPONSE REGULATOR 9); transcription regulator/ two-component response regulator | chr3
contig01645	AT4G31300.1	1e-106	PBA1 | PBA1; endopeptidase/ peptidase/ threonine-type endopeptidase | chr4
contig01647	AT4G29840.1	2e-46	MTO2, TS | MTO2 (METHIONINE OVER-ACCUMULATOR 2); threonine synthase | chr4
contig01648	AT2G13540.1	6e-95	ENS, ABH1, CBP80, ATCBP80 | ABH1 (ABA HYPERSENSITIVE 1); RNA cap binding | chr2
contig01649	AT3G54130.1	3e-78	| josephin family protein | chr3
contig01650	AT3G23760.1	4e-51	| FUNCTIONS IN
contig01651	AT2G27600.1	1e-105	SKD1, VPS4 | SKD1 (SUPPRESSOR OF K+ TRANSPORT GROWTH DEFECT1); ATP binding / nucleoside-triphosphatase/ nucleotide binding | chr2
contig01652	AT5G51070.1	2e-145	ERD1, CLPD | ERD1 (EARLY RESPONSIVE TO DEHYDRATION 1); ATP binding / ATPase/ nucleoside-triphosphatase/ nucleotide binding / protein binding | chr5
contig01653	AT3G13920.1	0	EIF4A1, RH4, TIF4A1 | EIF4A1 (EUKARYOTIC TRANSLATION INITIATION FACTOR 4A1); ATP-dependent helicase/ translation initiation factor | chr3
contig01655	AT5G43260.1	5e-24	| chaperone protein dnaJ-related | chr5
contig01658	AT4G33240.1	3e-103	| 1-phosphatidylinositol-4-phosphate 5-kinase/ ATP binding / phosphatidylinositol phosphate kinase/ protein binding / zinc ion binding | chr4
contig01659	AT5G01350.1	8e-20	| unknown protein | chr5
contig01660	AT5G63860.1	3e-172	UVR8 | UVR8 (UVB-RESISTANCE 8); chromatin binding / guanyl-nucleotide exchange factor | chr5
contig01661	AT4G30600.1	1e-63	| signal recognition particle receptor alpha subunit family protein | chr4
contig01662	AT2G40650.1	1e-37	| pre-mRNA splicing factor PRP38 family protein | chr2
contig01663	AT4G35250.1	4e-33	| vestitone reductase-related | chr4
contig01664	AT5G20950.2	6e-77	| glycosyl hydrolase family 3 protein | chr5
contig01668	AT1G78380.1	4e-57	ATGSTU19, GST8 | ATGSTU19 (GLUTATHIONE S-TRANSFERASE TAU 19); glutathione binding / glutathione transferase | chr1
contig01669	AT4G36480.2	1e-38	ATLCB1, LCB1, EMB2779, FBR11 | ATLCB1 (LONG-CHAIN BASE1); protein binding / serine C-palmitoyltransferase | chr4
contig01670	AT2G47180.1	3e-153	AtGolS1 | AtGolS1 (Arabidopsis thaliana galactinol synthase 1); transferase, transferring glycosyl groups / transferase, transferring hexosyl groups | chr2
contig01671	AT5G55580.1	5e-147	| mitochondrial transcription termination factor family protein / mTERF family protein | chr5
contig01672	AT1G74040.1	1e-178	IMS1, MAML-3, IPMS2 | IMS1 (2-ISOPROPYLMALATE SYNTHASE 1); 2-isopropylmalate synthase | chr1
contig01673	AT2G25430.1	3e-54	| epsin N-terminal homology (ENTH) domain-containing protein | chr2
contig01674	AT5G46420.1	5e-36	| 16S rRNA processing protein RimM family | chr5
contig01675	AT5G45775.2	5e-60	| 60S ribosomal protein L11 (RPL11D) | chr5
contig01676	AT1G63840.1	9e-06	| zinc finger (C3HC4-type RING finger) family protein | chr1
contig01677	AT3G62020.1	2e-29	GLP10 | GLP10 (GERMIN-LIKE PROTEIN 10); manganese ion binding / nutrient reservoir | chr3
contig01678	AT5G06210.1	4e-40	| RNA-binding protein, putative | chr5
contig01679	AT2G35760.1	3e-48	| integral membrane family protein | chr2
contig01682	AT4G36970.1	7e-37	| remorin family protein | chr4
contig01683	AT2G22410.1	1e-29	| pentatricopeptide (PPR) repeat-containing protein | chr2
contig01684	AT3G06190.1	2e-141	ATBPM2, BPM2 | BPM2 (BTB-POZ AND MATH DOMAIN 2); protein binding | chr3
contig01685	AT1G09950.1	8e-16	| transcription factor-related | chr1
contig01686	AT3G14067.1	3e-64	| subtilase family protein | chr3
contig01688	AT5G16650.1	2e-36	| DNAJ heat shock N-terminal domain-containing protein | chr5
contig01689	AT1G17280.2	3e-95	UBC34 | UBC34 (ubiquitin-conjugating enzyme 34); ubiquitin-protein ligase | chr1
contig01690	AT4G24770.1	2e-77	RBP31, ATRBP31, CP31, ATRBP33 | RBP31 (31-KDA RNA BINDING PROTEIN); RNA binding / poly(U) binding | chr4
contig01691	AT5G14030.4	2e-18	| translocon-associated protein beta (TRAPB) family protein | chr5
contig01693	AT2G44050.1	2e-33	COS1 | COS1 (COI1 SUPPRESSOR1); 6,7-dimethyl-8-ribityllumazine synthase | chr2
contig01694	AT4G33920.1	2e-10	| protein phosphatase 2C family protein / PP2C family protein | chr4
contig01695	AT4G20020.2	5e-06	| unknown protein | chr4
contig01696	AT5G23950.1	4e-35	| C2 domain-containing protein | chr5
contig01697	AT1G06500.4	3e-11	| unknown protein | chr1
contig01698	AT4G07400.1	4e-109	VFB3 | VFB3 (VIER F-BOX PROTEINE 3); ubiquitin-protein ligase | chr4
contig01699	AT1G60190.1	3e-119	| armadillo/beta-catenin repeat family protein / U-box domain-containing protein | chr1
contig01700	AT3G23220.1	5e-10	| DNA binding / transcription factor | chr3
contig01702	AT5G48230.1	3e-171	EMB1276, ACAT2 | ACAT2 (ACETOACETYL-COA THIOLASE 2); acetyl-CoA C-acetyltransferase/ catalytic | chr5
contig01704	AT3G56150.1	7e-06	EIF3C, ATEIF3C-1, EIF3C-1, ATTIF3C1, TIF3C1 | EIF3C (EUKARYOTIC TRANSLATION INITIATION FACTOR 3C); translation initiation factor | chr3
contig01705	AT4G27940.1	5e-09	ATMTM1, MTM1 | mitochondrial substrate carrier family protein | chr4
contig01706	AT3G63500.2	5e-33	| unknown protein | chr3
contig01707	ATMG01410.1	6e-10	ORF204 | CONTAINS InterPro DOMAIN/s
contig01708	AT3G13120.1	1e-53	| 30S ribosomal protein S10, chloroplast, putative | chr3
contig01709	AT1G08570.1	4e-68	ACHT4 | ACHT4 (ATYPICAL CYS HIS RICH THIOREDOXIN 4); oxidoreductase, acting on sulfur group of donors, disulfide as acceptor | chr1
contig01710	AT5G41240.1	4e-24	ATGSTT2, GST10B | ATGSTT2 (GLUTATHIONE S-TRANSFERASE THETA 2); glutathione transferase | chr5
contig01711	AT5G55070.1	1e-79	| 2-oxoacid dehydrogenase family protein | chr5
contig01713	AT5G55070.1	2e-71	| 2-oxoacid dehydrogenase family protein | chr5
contig01714	AT2G29080.1	1e-104	ftsh3 | ftsh3 (FtsH protease 3); ATP-dependent peptidase/ ATPase | chr2
contig01716	AT3G25920.1	3e-30	RPL15 | RPL15; structural constituent of ribosome | chr3
contig01717	AT3G10950.1	1e-10	| 60S ribosomal protein L37a (RPL37aB) | chr3
contig01718	AT3G14270.1	4e-88	| phosphatidylinositol-4-phosphate 5-kinase family protein | chr3
contig01719	AT1G64510.1	7e-31	| ribosomal protein S6 family protein | chr1
contig01720	AT2G23820.2	6e-54	| metal-dependent phosphohydrolase HD domain-containing protein | chr2
contig01722	AT2G19520.1	1e-136	FVE, ACG1, MSI4, NFC4, NFC04, ATMSI4 | FVE; metal ion binding | chr2
contig01723	AT2G02220.1	4e-113	ATPSKR1, PSKR1 | PSKR1 (PHYTOSULFOKIN RECEPTOR 1); ATP binding / peptide receptor/ protein serine/threonine kinase | chr2
contig01724	AT1G33780.1	2e-86	| unknown protein | chr1
contig01725	AT5G13190.1	2e-55	| INVOLVED IN
contig01726	AT2G39840.1	1e-124	TOPP4 | TOPP4; protein serine/threonine phosphatase | chr2
contig01727	AT3G18165.1	8e-89	MOS4 | MOS4 (Modifier of snc1,4) | chr3
contig01728	AT3G24430.1	0	HCF101 | HCF101 (HIGH-CHLOROPHYLL-FLUORESCENCE 101); ATP binding | chr3
contig01729	AT1G04940.1	2e-42	TIC20 | TIC20 (TRANSLOCON AT THE INNER ENVELOPE MEMBRANE OF CHLOROPLASTS 20) | chr1
contig01730	AT2G24100.1	7e-18	| unknown protein | chr2
contig01731	AT4G13030.1	7e-14	| unknown protein | chr4
contig01732	AT3G50930.1	2e-20	BCS1 | BCS1 (CYTOCHROME BC1 SYNTHESIS); ATP binding / ATPase/ nucleoside-triphosphatase/ nucleotide binding | chr3
contig01733	AT1G48520.1	1e-78	GATB | GATB (GLU-ADT SUBUNIT B); carbon-nitrogen ligase, with glutamine as amido-N-donor / glutaminyl-tRNA synthase (glutamine-hydrolyzing)/ ligase | chr1
contig01735	AT1G79440.1	8e-86	ALDH5F1, SSADH1, SSADH | ALDH5F1; 3-chloroallyl aldehyde dehydrogenase/ NAD or NADH binding / succinate-semialdehyde dehydrogenase | chr1
contig01736	AT1G48635.1	4e-101	PEX3, PEX3-2 | peroxin-3 family protein | chr1
contig01738	AT2G25290.2	5e-29	| binding | chr2
contig01739	AT1G16180.1	2e-170	| TMS membrane family protein / tumour differentially expressed (TDE) family protein | chr1
contig01740	AT2G30570.1	4e-27	PSBW | PSBW (PHOTOSYSTEM II REACTION CENTER W) | chr2
contig01741	AT4G37660.1	1e-20	| ribosomal protein L12 family protein | chr4
contig01742	AT2G35260.1	4e-07	| unknown protein | chr2
contig01743	AT5G63350.1	6e-38	| unknown protein | chr5
contig01744	AT1G12340.1	2e-42	| FUNCTIONS IN
contig01745	AT3G10740.1	0	ASD1, ARAF1, ARAF, ATASD1 | ASD1 (ALPHA-L-ARABINOFURANOSIDASE 1); alpha-N-arabinofuranosidase/ hydrolase, acting on glycosyl bonds / xylan 1,4-beta-xylosidase | chr3
contig01746	AT5G17280.1	8e-06	| unknown protein | chr5
contig01747	AT2G24390.1	1e-45	| FUNCTIONS IN
contig01748	AT3G51895.1	2e-65	SULTR3;1, AST12 | SULTR3;1 (SULFATE TRANSPORTER 3;1); secondary active sulfate transmembrane transporter/ sulfate transmembrane transporter/ transporter | chr3
contig01750	AT3G54090.1	0	| pfkB-type carbohydrate kinase family protein | chr3
contig01751	AT1G77700.1	2e-79	| pathogenesis-related thaumatin family protein | chr1
contig01753	AT1G11650.2	7e-87	ATRBP45B, RBP45B | RNA-binding protein 45 (RBP45), putative | chr1
contig01754	AT4G38430.1	4e-43	ATROPGEF1, ROPGEF1 | ROPGEF1; Rho guanyl-nucleotide exchange factor/ protein binding | chr4
contig01755	AT2G38140.1	4e-14	PSRP4 | PSRP4 (PLASTID-SPECIFIC RIBOSOMAL PROTEIN 4); structural constituent of ribosome | chr2
contig01756	AT1G78620.2	4e-41	| integral membrane family protein | chr1
contig01757	AT1G76080.1	3e-105	ATCDSP32, CDSP32 | CDSP32 (CHLOROPLASTIC DROUGHT-INDUCED STRESS PROTEIN OF 32 KD) | chr1
contig01758	AT2G20920.1	5e-74	| unknown protein | chr2
contig01759	AT5G21105.1	1e-58	| L-ascorbate oxidase/ copper ion binding / oxidoreductase | chr5
contig01760	AT3G25940.1	2e-26	| transcription factor S-II (TFIIS) domain-containing protein | chr3
contig01761	AT1G77670.1	2e-162	| aminotransferase class I and II family protein | chr1
contig01762	AT3G11397.1	7e-21	PRA1.A3 | PRA1.A3 (PRENYLATED RAB ACCEPTOR 1.A3) | chr3
contig01763	AT4G19210.1	0	ATRLI2, RLI2 | ATRLI2; transporter | chr4
contig01765	AT5G17670.1	6e-102	| hydrolase, acting on ester bonds | chr5
contig01767	AT2G39770.1	2e-166	CYT1, VTC1, SOZ1, EMB101, GMP1 | CYT1 (CYTOKINESIS DEFECTIVE 1); mannose-1-phosphate guanylyltransferase/ nucleotidyltransferase | chr2
contig01768	AT1G52150.2	1e-57	ATHB-15, ATHB15, CNA, ICU4 | ATHB-15; DNA binding / transcription factor | chr1
contig01769	AT5G62720.1	1e-66	| integral membrane HPP family protein | chr5
contig01770	AT5G27710.1	1e-71	| unknown protein | chr5
contig01771	AT2G04039.2	2e-42	| unknown protein | chr2
contig01772	AT2G01620.1	3e-36	MEE11 | MEE11 (maternal effect embryo arrest 11) | chr2
contig01774	AT4G11610.1	9e-111	| C2 domain-containing protein | chr4
contig01775	AT1G68660.1	5e-54	| FUNCTIONS IN
contig01776	AT2G31450.2	1e-96	ATNTH1 | endonuclease-related | chr2
contig01777	AT5G23940.1	1e-148	EMB3009 | EMB3009 (embryo defective 3009); transferase/ transferase, transferring acyl groups other than amino-acyl groups | chr5
contig01779	AT5G10760.1	9e-28	| aspartyl protease family protein | chr5
contig01780	AT3G66658.1	4e-149	ALDH22a1 | ALDH22a1 (Aldehyde Dehydrogenase 22a1); 3-chloroallyl aldehyde dehydrogenase/ oxidoreductase | chr3
contig01781	AT5G22850.1	4e-94	| aspartyl protease family protein | chr5
contig01782	AT3G49530.1	6e-10	anac062 | anac062 (Arabidopsis NAC domain containing protein 62); transcription factor | chr3
contig01783	AT1G57860.1	3e-28	| 60S ribosomal protein L21 | chr1
contig01784	AT1G06620.1	3e-33	| 2-oxoglutarate-dependent dioxygenase, putative | chr1
contig01785	AT5G22510.1	0	| beta-fructofuranosidase, putative / invertase, putative / saccharase, putative / beta-fructosidase, putative | chr5
contig01786	AT5G40810.1	2e-136	| cytochrome c1, putative | chr5
contig01788	AT4G27390.1	1e-45	| unknown protein | chr4
contig01789	AT4G32250.3	5e-159	| protein kinase family protein | chr4
contig01790	AT3G25180.1	3e-20	CYP82G1 | CYP82G1; electron carrier/ heme binding / iron ion binding / monooxygenase/ oxygen binding | chr3
contig01791	AT5G05780.1	1e-36	RPN8A, AE3, ATHMOV34 | RPN8A (RP NON-ATPASE SUBUNIT 8A) | chr5
contig01792	AT3G08510.2	8e-114	ATPLC2 | ATPLC2 (PHOSPHOLIPASE C 2); phospholipase C | chr3
contig01795	AT5G24800.1	6e-14	ATBZIP9, BZO2H2, BZIP9 | BZIP9 (BASIC LEUCINE ZIPPER 9); DNA binding / protein heterodimerization/ transcription factor | chr5
contig01797	AT5G64030.1	0	| dehydration-responsive protein-related | chr5
contig01798	AT1G12110.1	3e-178	NRT1.1, CHL1-1, NRT1, B-1, ATNRT1, CHL1 | NRT1.1; nitrate transmembrane transporter/ transporter | chr1
contig01799	AT3G17020.1	4e-56	| universal stress protein (USP) family protein | chr3
contig01800	AT3G58660.1	6e-26	| 60S ribosomal protein-related | chr3
contig01801	AT4G22150.1	1e-71	PUX3 | PUX3; protein binding | chr4
contig01802	AT5G19760.1	2e-122	| dicarboxylate/tricarboxylate carrier (DTC) | chr5
contig01805	AT4G27310.1	3e-15	| zinc finger (B-box type) family protein | chr4
contig01806	AT3G13920.1	0	EIF4A1, RH4, TIF4A1 | EIF4A1 (EUKARYOTIC TRANSLATION INITIATION FACTOR 4A1); ATP-dependent helicase/ translation initiation factor | chr3
contig01807	AT3G45600.1	4e-115	TET3 | TET3 (TETRASPANIN3) | chr3
contig01808	AT3G10220.1	4e-32	| tubulin folding cofactor B | chr3
contig01809	AT3G05660.1	3e-42	AtRLP33 | AtRLP33 (Receptor Like Protein 33); kinase/ protein binding | chr3
contig01810	AT1G17180.1	1e-66	ATGSTU25 | ATGSTU25 (GLUTATHIONE S-TRANSFERASE TAU 25); glutathione transferase | chr1
contig01811	AT3G04560.1	4e-118	| unknown protein | chr3
contig01812	AT2G46320.3	4e-68	| mitochondrial substrate carrier family protein | chr2
contig01813	AT1G65660.1	4e-53	SMP1 | SMP1 (SWELLMAP 1); nucleic acid binding / single-stranded RNA binding | chr1
contig01814	AT4G27940.1	3e-13	ATMTM1, MTM1 | mitochondrial substrate carrier family protein | chr4
contig01815	AT4G14450.1	2e-14	| unknown protein | chr4
contig01816	AT5G62530.1	1e-157	ALDH12A1, ATP5CDH, P5CDH | ALDH12A1; 1-pyrroline-5-carboxylate dehydrogenase/ 3-chloroallyl aldehyde dehydrogenase | chr5
contig01817	AT2G17420.1	4e-101	NTRA, ATNTRA, NTR2 | NTRA (NADPH-DEPENDENT THIOREDOXIN REDUCTASE A); thioredoxin-disulfide reductase | chr2
contig01818	AT3G27110.2	5e-131	| peptidase M48 family protein | chr3
contig01819	AT1G19300.1	5e-77	GATL1, PARVUS, GLZ1 | PARVUS (PARVUS); polygalacturonate 4-alpha-galacturonosyltransferase/ transferase, transferring glycosyl groups / transferase, transferring hexosyl groups | chr1
contig01820	AT3G53180.1	1e-75	| catalytic/ glutamate-ammonia ligase | chr3
contig01821	AT1G76450.1	1e-68	| oxygen-evolving complex-related | chr1
contig01822	AT1G06110.1	1e-85	SKIP16 | SKIP16 (SKP1/ASK-interacting protein 16); protein binding | chr1
contig01824	AT5G14520.1	7e-94	| pescadillo-related | chr5
contig01825	AT1G62830.1	3e-73	LDL1, SWP1, ATSWP1 | LDL1 (LSD1-LIKE1); amine oxidase/ electron carrier/ oxidoreductase | chr1
contig01826	AT5G25100.1	5e-36	| endomembrane protein 70, putative | chr5
contig01827	AT4G05090.1	3e-84	| inositol monophosphatase family protein | chr4
contig01828	AT1G66670.1	7e-111	CLPP3, NCLPP3 | CLPP3; serine-type endopeptidase | chr1
contig01829	AT1G66670.1	1e-108	CLPP3, NCLPP3 | CLPP3; serine-type endopeptidase | chr1
contig01830	AT4G11130.1	1e-40	RDR2, SMD1 | RDR2 (RNA-DEPENDENT RNA POLYMERASE 2); RNA-directed RNA polymerase | chr4
contig01832	AT4G31950.1	1e-53	CYP82C3 | CYP82C3; electron carrier/ heme binding / iron ion binding / monooxygenase/ oxygen binding | chr4
contig01833	AT2G01970.1	5e-94	| endomembrane protein 70, putative | chr2
contig01834	AT1G03930.1	3e-72	ADK1, CKL9ALPHA, CKL9BETA | ADK1 (dual specificity kinase 1); kinase/ protein serine/threonine/tyrosine kinase | chr1
contig01835	AT5G13640.1	4e-07	ATPDAT, PDAT | ATPDAT; phosphatidylcholine-sterol O-acyltransferase | chr5
contig01836	AT5G64170.2	3e-33	| dentin sialophosphoprotein-related | chr5
contig01837	AT4G33720.1	2e-52	| pathogenesis-related protein, putative | chr4
contig01838	AT2G32120.2	0	HSP70T-2 | HSP70T-2 (HEAT-SHOCK PROTEIN 70T-2); ATP binding | chr2
contig01839	AT2G38740.1	3e-80	| haloacid dehalogenase-like hydrolase family protein | chr2
contig01840	AT5G19320.1	1e-92	RANGAP2 | RANGAP2 (RAN GTPASE ACTIVATING PROTEIN 2); RAN GTPase activator | chr5
contig01841	AT2G25605.1	5e-82	| unknown protein | chr2
contig01842	AT3G44110.1	2e-113	ATJ3, ATJ | ATJ3; protein binding | chr3
contig01843	AT2G33750.2	1e-62	ATPUP2 | ATPUP2; purine transmembrane transporter | chr2
contig01845	AT5G17000.1	2e-140	| NADP-dependent oxidoreductase, putative | chr5
contig01846	AT5G61960.2	2e-90	AML1 | AML1 (ARABIDOPSIS MEI2-LIKE PROTEIN 1); RNA binding / protein binding | chr5
contig01847	AT3G52180.1	8e-123	ATPTPKIS1, DSP4, SEX4 | SEX4 (STARCH-EXCESS 4); polysaccharide binding / protein tyrosine/serine/threonine phosphatase | chr3
contig01849	AT2G36970.1	3e-66	| UDP-glucoronosyl/UDP-glucosyl transferase family protein | chr2
contig01850	AT4G19110.2	2e-79	| protein kinase, putative | chr4
contig01851	AT2G35820.1	2e-66	| unknown protein | chr2
contig01852	AT1G53670.1	4e-62	MSRB1, ATMSRB1 | MSRB1 (methionine sulfoxide reductase B 1); peptide-methionine-(S)-S-oxide reductase | chr1
contig01853	AT3G09270.1	6e-51	ATGSTU8 | ATGSTU8 (GLUTATHIONE S-TRANSFERASE TAU 8); glutathione transferase | chr3
contig01854	AT1G65730.1	0	YSL7 | YSL7 (YELLOW STRIPE LIKE 7); oligopeptide transporter | chr1
contig01855	AT3G20500.1	5e-180	ATPAP18, PAP18 | PAP18 (PURPLE ACID PHOSPHATASE 18); acid phosphatase/ protein serine/threonine phosphatase | chr3
contig01856	AT3G45190.1	5e-37	| SIT4 phosphatase-associated family protein | chr3
contig01857	AT1G66480.1	1e-33	PMI2 | PMI2 (plastid movement impaired 2) | chr1
contig01858	AT3G58040.1	3e-136	SINAT2 | SINAT2 (SEVEN IN ABSENTIA OF ARABIDOPSIS 2); protein binding / ubiquitin-protein ligase/ zinc ion binding | chr3
contig01859	AT4G25020.1	3e-07	| KOW domain-containing protein / D111/G-patch domain-containing protein | chr4
contig01861	AT4G08960.1	7e-45	| phosphotyrosyl phosphatase activator (PTPA) family protein | chr4
contig01862	AT4G27360.1	2e-29	| dynein light chain, putative | chr4
contig01863	AT5G14680.1	6e-81	| universal stress protein (USP) family protein | chr5
contig01864	AT4G08455.1	3e-66	| BTB/POZ domain-containing protein | chr4
contig01865	AT2G29500.1	8e-48	| 17.6 kDa class I small heat shock protein (HSP17.6B-CI) | chr2
contig01866	AT1G52530.1	1e-61	| FUNCTIONS IN
contig01867	AT3G15880.2	2e-41	WSIP2, TPR4 | protein binding | chr3
contig01868	AT2G13560.1	0	| malate oxidoreductase, putative | chr2
contig01869	AT3G03300.2	8e-24	DCL2 | DCL2 (DICER-LIKE 2); ATP binding / ATP-dependent helicase/ RNA binding / double-stranded RNA binding / helicase/ nucleic acid binding / ribonuclease III | chr3
contig01870	AT1G79750.1	0	ATNADP-ME4 | ATNADP-ME4 (NADP-malic enzyme 4); malate dehydrogenase (oxaloacetate-decarboxylating) (NADP+)/ malic enzyme/ oxidoreductase, acting on NADH or NADPH, NAD or NADP as acceptor | chr1
contig01871	AT1G09240.1	2e-26	NAS3, ATNAS3 | NAS3 (NICOTIANAMINE SYNTHASE 3); nicotianamine synthase | chr1
contig01872	AT1G79210.3	3e-47	| 20S proteasome alpha subunit B, putative | chr1
contig01873	AT5G10240.1	0	ASN3 | ASN3 (ASPARAGINE SYNTHETASE 3); asparagine synthase (glutamine-hydrolyzing) | chr5
contig01874	ATCG00180.1	1e-59	RPOC1 | RNA polymerase beta' subunit-1 | chrC
contig01875	AT1G51510.1	3e-55	Y14 | Y14; RNA binding / protein binding | chr1
contig01876	AT1G07530.1	4e-136	SCL14, ATGRAS2, GRAS2 | SCL14 (SCARECROW-LIKE 14); transcription factor | chr1
contig01877	AT3G29240.2	5e-86	| unknown protein | chr3
contig01878	AT4G02860.1	1e-83	| catalytic | chr4
contig01882	AT3G04240.1	5e-80	SEC | SEC (secret agent); transferase, transferring glycosyl groups | chr3
contig01883	AT3G26710.1	4e-81	CCB1 | CCB1 (COFACTOR ASSEMBLY OF COMPLEX C) | chr3
contig01884	AT2G01670.1	5e-49	atnudt17 | atnudt17 (Arabidopsis thaliana Nudix hydrolase homolog 17); hydrolase | chr2
contig01887	AT1G30620.3	3e-158	HSR8, MUR4, UXE1 | MUR4 (MURUS 4); UDP-arabinose 4-epimerase/ catalytic | chr1
contig01889	AT1G74920.1	0	ALDH10A8 | ALDH10A8; 3-chloroallyl aldehyde dehydrogenase/ oxidoreductase | chr1
contig01890	AT1G15980.1	6e-167	NDF1 | NDF1 (NDH-DEPENDENT CYCLIC ELECTRON FLOW 1) | chr1
contig01891	AT3G16785.1	9e-68	PLDP1, PLDZ1, PLDZETA1, PLD ZETA 1 | PLDP1 (PHOSPHOLIPASE D P1); phospholipase D | chr3
contig01892	AT3G53130.1	5e-122	LUT1, CYP97C1 | LUT1 (LUTEIN DEFICIENT 1); epsilon hydroxylase/ oxygen binding | chr3
contig01893	AT1G05300.1	2e-81	ZIP5 | ZIP5; cation transmembrane transporter/ metal ion transmembrane transporter | chr1
contig01894	AT3G17780.1	3e-34	| unknown protein | chr3
contig01895	AT3G25040.1	4e-102	| ER lumen protein retaining receptor, putative / HDEL receptor, putative | chr3
contig01896	AT3G14420.3	5e-06	| (S)-2-hydroxy-acid oxidase, peroxisomal, putative / glycolate oxidase, putative / short chain alpha-hydroxy acid oxidase, putative | chr3
contig01897	AT5G57170.1	7e-54	| macrophage migration inhibitory factor family protein / MIF family protein | chr5
contig01899	AT5G12320.1	2e-45	| ankyrin repeat family protein | chr5
contig01900	AT4G39970.1	7e-114	| haloacid dehalogenase-like hydrolase family protein | chr4
contig01901	AT1G61620.1	2e-83	| phosphoinositide binding | chr1
contig01902	AT4G00570.1	3e-40	| malate oxidoreductase, putative | chr4
contig01903	AT3G47930.1	5e-163	ATGLDH | ATGLDH (L-GALACTONO-1,4-LACTONE DEHYDOROGENASE); L-gulono-1,4-lactone dehydrogenase/ galactonolactone dehydrogenase | chr3
contig01904	AT1G74520.1	3e-59	ATHVA22A | ATHVA22A | chr1
contig01905	AT1G79230.1	3e-157	ST1, ATMST1, MST1, ATRDH1, STR1 | MST1 (MERCAPTOPYRUVATE SULFURTRANSFERASE 1); 3-mercaptopyruvate sulfurtransferase/ sulfurtransferase/ thiosulfate sulfurtransferase | chr1
contig01906	AT2G02710.2	1e-95	PLP, PLPA | PLPB (PAS/LOV PROTEIN B); signal transducer/ two-component sensor | chr2
contig01907	AT3G48880.2	3e-83	| F-box family protein | chr3
contig01908	AT4G31860.1	5e-41	| protein phosphatase 2C, putative / PP2C, putative | chr4
contig01909	AT1G73180.2	2e-86	| eukaryotic translation initiation factor-related | chr1
contig01910	AT1G05720.1	9e-63	| selenoprotein family protein | chr1
contig01911	AT1G01620.1	5e-148	PIP1C, TMP-B, PIP1;3 | PIP1C (PLASMA MEMBRANE INTRINSIC PROTEIN 1C); water channel | chr1
contig01912	AT1G22540.1	0	| proton-dependent oligopeptide transport (POT) family protein | chr1
contig01913	AT1G69800.2	1e-97	| CBS domain-containing protein | chr1
contig01914	AT5G46800.1	1e-131	BOU | BOU (A BOUT DE SOUFFLE); binding / transporter | chr5
contig01915	AT3G03890.1	2e-109	| FMN binding | chr3
contig01916	AT1G27120.1	3e-93	| galactosyltransferase family protein | chr1
contig01917	AT3G58790.1	2e-06	GAUT15 | GAUT15 (Galacturonosyltransferase 15); polygalacturonate 4-alpha-galacturonosyltransferase/ transferase, transferring glycosyl groups / transferase, transferring hexosyl groups | chr3
contig01918	AT5G58250.1	2e-57	| unknown protein | chr5
contig01919	AT1G44790.1	4e-73	| ChaC-like family protein | chr1
contig01922	AT4G24290.2	8e-95	| FUNCTIONS IN
contig01923	AT5G58380.1	9e-40	CIPK10, PKS2, SIP1, SNRK3.8 | SIP1 (SOS3-INTERACTING PROTEIN 1); ATP binding / kinase/ protein kinase/ protein serine/threonine kinase | chr5
contig01924	AT4G26000.1	1e-08	PEP | PEP (PEPPER); RNA binding / nucleic acid binding | chr4
contig01925	AT1G18260.1	0	| suppressor of lin-12-like protein-related / sel-1 protein-related | chr1
contig01926	AT4G24970.1	5e-18	| ATP-binding region, ATPase-like domain-containing protein | chr4
contig01929	AT4G32300.1	2e-06	SD2-5 | SD2-5 (S-DOMAIN-2 5); carbohydrate binding / kinase/ protein kinase | chr4
contig01930	AT1G10390.2	3e-33	| nucleoporin family protein | chr1
contig01931	AT3G56310.1	0	| alpha-galactosidase, putative / melibiase, putative / alpha-D-galactoside galactohydrolase, putative | chr3
contig01932	AT3G16950.2	5e-82	LPD1, ptlpd1 | LPD1 (LIPOAMIDE DEHYDROGENASE 1); dihydrolipoyl dehydrogenase | chr3
contig01933	AT3G29575.4	1e-44	AFP3 | AFP3 (ABI FIVE BINDING PROTEIN 3) | chr3
contig01934	AT4G24120.1	0	YSL1, ATYSL1 | YSL1 (YELLOW STRIPE LIKE 1); oligopeptide transporter | chr4
contig01935	AT4G28610.1	5e-70	PHR1, AtPHR1 | PHR1 (PHOSPHATE STARVATION RESPONSE 1); transcription factor | chr4
contig01937	AT1G54310.2	8e-68	| RNA binding | chr1
contig01938	AT1G07320.4	1e-78	RPL4 | RPL4; poly(U) binding / structural constituent of ribosome | chr1
contig01940	AT3G62660.1	8e-164	GATL7 | GATL7 (Galacturonosyltransferase-like 7); polygalacturonate 4-alpha-galacturonosyltransferase/ transferase, transferring glycosyl groups / transferase, transferring hexosyl groups | chr3
contig01942	AT2G29050.1	6e-102	ATRBL1 | ATRBL1 (Arabidopsis thaliana Rhomboid-like 1) | chr2
contig01943	AT2G37110.1	4e-78	| unknown protein | chr2
contig01944	AT2G33845.1	2e-17	| DNA-binding protein-related | chr2
contig01945	AT5G02610.1	7e-50	| 60S ribosomal protein L35 (RPL35D) | chr5
contig01946	AT3G05590.1	1e-78	RPL18 | RPL18 (RIBOSOMAL PROTEIN L18); structural constituent of ribosome | chr3
contig01947	AT1G78870.2	6e-72	UBC35, UBC13A | UBC35 (UBIQUITIN-CONJUGATING ENZYME 35); protein binding / ubiquitin-protein ligase | chr1
contig01948	AT5G24850.1	8e-56	CRY3 | CRY3 (cryptochrome 3); DNA binding / DNA photolyase/ FMN binding | chr5
contig01949	AT1G10470.1	2e-27	ARR4, MEE7, ATRR1, IBC7 | ARR4 (RESPONSE REGULATOR 4); protein binding / transcription regulator/ two-component response regulator | chr1
contig01952	AT3G26085.2	1e-60	| CAAX amino terminal protease family protein | chr3
contig01953	AT1G54050.1	1e-33	| 17.4 kDa class III heat shock protein (HSP17.4-CIII) | chr1
contig01954	AT5G41370.1	6e-73	XPB1, ATXPB1 | XPB1 (ARABIDOPSIS HOMOLOG OF XERODERMA PIGMENTOSUM COMPLEMENTATION GROUP B 1); ATP binding / ATP-dependent DNA helicase/ ATP-dependent helicase/ DNA binding / helicase/ hydrolase/ nucleic acid binding | chr5
contig01955	AT3G66654.2	2e-41	| peptidyl-prolyl cis-trans isomerase cyclophilin-type family protein | chr3
contig01956	AT1G26355.1	5e-32	SP1L1 | SP1L1 (SPIRAL1-LIKE1) | chr1
contig01957	AT1G64550.1	0	ATGCN3 | ATGCN3; transporter | chr1
contig01958	AT1G64230.2	3e-76	UBC28 | ubiquitin-conjugating enzyme, putative | chr1
contig01959	AT4G20410.1	8e-43	GSNAP, GAMMA-SNAP | GSNAP (GAMMA-SOLUBLE NSF ATTACHMENT PROTEIN); binding / transporter | chr4
contig01960	AT5G47310.1	3e-78	| unknown protein | chr5
contig01963	AT4G35090.1	2e-176	CAT2 | CAT2 (CATALASE 2); catalase | chr4
contig01964	AT1G56500.1	2e-91	| haloacid dehalogenase-like hydrolase family protein | chr1
contig01966	AT1G26480.1	1e-100	GRF12, GF14 IOTA | GRF12 (GENERAL REGULATORY FACTOR 12); protein binding / protein phosphorylated amino acid binding | chr1
contig01967	AT2G33220.1	1e-36	| FUNCTIONS IN
contig01969	AT5G35570.1	2e-122	| unknown protein | chr5
contig01971	AT3G51100.2	7e-34	| unknown protein | chr3
contig01972	AT1G64810.2	1e-64	APO1 | APO1 (ACCUMULATION OF PHOTOSYSTEM ONE 1) | chr1
contig01973	AT3G57650.1	3e-41	LPAT2 | LPAT2; 1-acylglycerol-3-phosphate O-acyltransferase | chr3
contig01975	AT3G57650.1	8e-90	LPAT2 | LPAT2; 1-acylglycerol-3-phosphate O-acyltransferase | chr3
contig01976	AT2G05920.1	4e-112	| subtilase family protein | chr2
contig01977	AT4G14710.2	5e-101	ATARD2 | acireductone dioxygenase [iron(II)-requiring]/ metal ion binding | chr4
contig01978	AT1G69530.4	4e-60	ATEXPA1, EXP1, AT-EXP1, ATEXP1, ATHEXP ALPHA 1.2 | ATEXPA1 (ARABIDOPSIS THALIANA EXPANSIN A1) | chr1
contig01979	AT1G73880.1	5e-72	UGT89B1 | UGT89B1 (UDP-GLUCOSYL TRANSFERASE 89B1); UDP-glycosyltransferase/ quercetin 3-O-glucosyltransferase/ quercetin 4'-O-glucosyltransferase/ quercetin 7-O-glucosyltransferase/ transferase, transferring glycosyl groups / transferase, transferring hexosyl group | chr1
contig01980	AT5G14460.1	2e-160	| pseudouridine synthase/ transporter | chr5
contig01981	AT4G30100.1	3e-77	| tRNA-splicing endonuclease positive effector-related | chr4
contig01982	AT5G12470.1	1e-80	| unknown protein | chr5
contig01983	AT5G42300.1	4e-23	UBL5 | UBL5 (UBIQUITIN-LIKE PROTEIN 5) | chr5
contig01984	AT2G17760.1	1e-74	| aspartyl protease family protein | chr2
contig01986	AT3G45780.2	2e-123	PHOT1, NPH1, JK224, RPT1 | PHOT1 (PHOTOTROPIN 1); FMN binding / blue light photoreceptor/ kinase/ protein binding / protein serine/threonine kinase | chr3
contig01987	AT4G15000.1	3e-53	| 60S ribosomal protein L27 (RPL27C) | chr4
contig01988	AT5G32470.1	5e-34	| FUNCTIONS IN
contig01990	AT4G24330.1	2e-125	| unknown protein | chr4
contig01991	AT5G03900.2	0	| FUNCTIONS IN
contig01992	AT4G15093.1	2e-79	| catalytic LigB subunit of aromatic ring-opening dioxygenase family | chr4
contig01993	AT4G12310.1	2e-65	CYP706A5 | CYP706A5; electron carrier/ heme binding / iron ion binding / monooxygenase/ oxygen binding | chr4
contig01994	AT4G27760.1	5e-23	FEY, FEY3 | FEY (FOREVER YOUNG); binding / catalytic/ oxidoreductase | chr4
contig01995	AT5G53090.1	3e-134	| binding / catalytic/ oxidoreductase | chr5
contig01996	AT2G16070.2	2e-12	PDV2 | PDV2 (PLASTID DIVISION2) | chr2
contig01997	AT2G16070.2	1e-18	PDV2 | PDV2 (PLASTID DIVISION2) | chr2
contig01999	AT1G09770.1	4e-51	ATCDC5, CDC5, ATMYBCDC5 | ATCDC5 (ARABIDOPSIS THALIANA CELL DIVISION CYCLE 5); DNA binding / transcription factor | chr1
contig02000	AT5G46030.1	2e-31	| unknown protein | chr5
contig02001	AT2G21170.1	3e-133	TIM | TIM (TRIOSEPHOSPHATE ISOMERASE); catalytic/ triose-phosphate isomerase | chr2
contig02002	AT4G21860.1	2e-67	MSRB2 | MSRB2 (methionine sulfoxide reductase B 2); peptide-methionine-(S)-S-oxide reductase | chr4
contig02003	AT5G54160.1	8e-144	ATOMT1, OMT1 | ATOMT1 (O-METHYLTRANSFERASE 1); caffeate O-methyltransferase/ myricetin 3'-O-methyltransferase/ quercetin 3-O-methyltransferase | chr5
contig02004	AT1G10240.1	2e-26	FRS11 | FRS11 (FAR1-related sequence 11); zinc ion binding | chr1
contig02005	AT5G65630.1	9e-22	GTE7 | GTE7 (Global transcription factor group E 7); DNA binding | chr5
contig02006	AT5G24260.1	0	| prolyl oligopeptidase family protein | chr5
contig02007	AT1G32230.3	2e-12	| RCD1 (RADICAL-INDUCED CELL DEATH1); protein binding | chr1
contig02009	AT5G17680.1	1e-16	| disease resistance protein (TIR-NBS-LRR class), putative | chr5
contig02010	AT2G17410.1	1e-87	| ARID/BRIGHT DNA-binding domain-containing protein | chr2
contig02011	AT3G60900.1	9e-32	FLA10 | FLA10 | chr3
contig02013	AT1G64530.1	8e-113	| RWP-RK domain-containing protein | chr1
contig02015	AT2G20810.1	3e-107	GAUT10, LGT4 | GAUT10 (GALACTURONOSYLTRANSFERASE 10); polygalacturonate 4-alpha-galacturonosyltransferase/ transferase, transferring glycosyl groups / transferase, transferring hexosyl groups | chr2
contig02016	AT4G09320.1	7e-70	NDPK1 | NDPK1; ATP binding / nucleoside diphosphate kinase | chr4
contig02017	AT5G06370.1	3e-113	| NC domain-containing protein | chr5
contig02020	AT5G54580.1	6e-35	| RNA recognition motif (RRM)-containing protein | chr5
contig02022	AT3G52880.1	0	ATMDAR1 | monodehydroascorbate reductase, putative | chr3
contig02023	AT1G09970.1	2e-104	LRR XI-23 | LRR XI-23; ATP binding / kinase/ protein kinase/ protein serine/threonine kinase | chr1
contig02024	AT1G78630.1	3e-100	emb1473 | emb1473 (embryo defective 1473); structural constituent of ribosome | chr1
contig02025	AT3G13990.2	3e-79	| unknown protein | chr3
contig02026	AT4G27030.1	7e-97	| small conjugating protein ligase | chr4
contig02027	AT5G63320.1	9e-29	| FUNCTIONS IN
contig02028	AT3G57680.1	6e-156	| peptidase S41 family protein | chr3
contig02030	AT5G27390.1	1e-66	| LOCATED IN
contig02031	AT2G30290.1	4e-168	| vacuolar sorting receptor, putative | chr2
contig02032	AT5G51940.1	4e-45	NRPB6A, NRPD6A, NRPE6A | NRPB6A; DNA binding / DNA-directed RNA polymerase | chr5
contig02033	AT5G58420.1	1e-127	| 40S ribosomal protein S4 (RPS4D) | chr5
contig02034	AT2G25930.1	4e-13	ELF3, PYK20 | ELF3 (EARLY FLOWERING 3); protein C-terminus binding / transcription factor | chr2
contig02036	AT3G23940.1	6e-96	| dehydratase family | chr3
contig02037	AT3G08970.1	5e-120	ATERDJ3A, TMS1 | ATERDJ3A; oxidoreductase | chr3
contig02038	AT1G14180.2	6e-46	| protein binding / zinc ion binding | chr1
contig02039	AT2G02760.1	7e-85	ATUBC2, UBC2 | ATUBC2 (UBIQUITING-CONJUGATING ENZYME 2); ubiquitin-protein ligase | chr2
contig02041	AT5G50210.1	0	QS, OLD5, SUFE3 | QS (QUINOLINATE SYNTHASE); 4 iron, 4 sulfur cluster binding / enzyme activator/ protein homodimerization/ quinolinate synthetase A | chr5
contig02042	AT2G46510.1	2e-12	ATAIB | ATAIB (ABA-INDUCIBLE BHLH-TYPE TRANSCRIPTION FACTOR); DNA binding / transcription factor | chr2
contig02043	AT5G11330.1	5e-34	| monooxygenase family protein | chr5
contig02045	AT1G02660.1	3e-46	| lipase class 3 family protein | chr1
contig02046	AT2G39890.2	6e-41	PROT1, ATPROT1 | PROT1 (PROLINE TRANSPORTER 1); L-proline transmembrane transporter/ amino acid transmembrane transporter | chr2
contig02047	AT2G04700.1	6e-61	| ferredoxin thioredoxin reductase catalytic beta chain family protein | chr2
contig02049	AT1G35420.1	1e-81	| dienelactone hydrolase family protein | chr1
contig02050	AT3G62260.1	4e-23	| protein phosphatase 2C, putative / PP2C, putative | chr3
contig02051	AT5G49650.1	6e-93	| xylulose kinase, putative | chr5
contig02052	AT5G14620.1	5e-64	DRM2, DMT7 | DRM2 (DOMAINS REARRANGED METHYLTRANSFERASE 2); N-methyltransferase | chr5
contig02053	AT5G41210.1	1e-87	ATGSTT1, GST10, GSTU12 | ATGSTT1 (GLUTATHIONE S-TRANSFERASE THETA 1); glutathione transferase | chr5
contig02054	AT5G52820.1	7e-103	| WD-40 repeat family protein / notchless protein, putative | chr5
contig02055	AT2G20190.1	2e-92	ATCLASP, CLASP | CLASP (CLIP-ASSOCIATED PROTEIN); binding | chr2
contig02056	AT2G36490.1	4e-66	DML1, ROS1 | DML1 (DEMETER-LIKE 1); DNA N-glycosylase/ DNA-(apurinic or apyrimidinic site) lyase/ protein binding | chr2
contig02057	AT4G10710.1	8e-160	SPT16 | SPT16 (global transcription factor C) | chr4
contig02058	AT4G08790.1	3e-79	| nitrilase, putative | chr4
contig02059	AT1G66920.1	4e-34	| serine/threonine protein kinase, putative | chr1
contig02061	AT2G27660.1	6e-22	| DC1 domain-containing protein | chr2
contig02062	AT1G14650.2	6e-50	| SWAP (Suppressor-of-White-APricot)/surp domain-containing protein / ubiquitin family protein | chr1
contig02063	AT5G54760.2	1e-53	| eukaryotic translation initiation factor SUI1, putative | chr5
contig02064	AT5G60390.3	0	| elongation factor 1-alpha / EF-1-alpha | chr5
contig02067	AT4G24520.1	1e-152	ATR1, AR1 | ATR1 (ARABIDOPSIS P450 REDUCTASE 1); NADPH-hemoprotein reductase | chr4
contig02068	AT2G27480.1	1e-59	| calcium ion binding | chr2
contig02069	AT3G57090.1	5e-65	BIGYIN, FIS1A | BIGYIN; binding | chr3
contig02070	AT5G04800.4	9e-59	| 40S ribosomal protein S17 (RPS17D) | chr5
contig02071	AT1G73080.1	8e-88	PEPR1 | PEPR1 (PEP1 receptor 1); ATP binding / kinase/ protein binding / protein serine/threonine kinase | chr1
contig02072	AT3G08920.1	2e-59	| rhodanese-like domain-containing protein | chr3
contig02073	AT4G13830.2	1e-06	J20 | J20 (DNAJ-LIKE 20); heat shock protein binding | chr4
contig02074	AT1G08460.1	2e-79	HDA08, HDA8, ATHDA8 | HDA08; histone deacetylase | chr1
contig02075	AT1G08550.2	1e-166	NPQ1, AVDE1 | NPQ1 (NON-PHOTOCHEMICAL QUENCHING 1); violaxanthin de-epoxidase | chr1
contig02077	AT1G15240.2	2e-06	| phox (PX) domain-containing protein | chr1
contig02078	AT5G09810.1	0	ACT2, ACT7 | ACT7 (ACTIN 7); structural constituent of cytoskeleton | chr5
contig02079	AT4G31780.2	0	MGD1, MGDA | MGD1 (MONOGALACTOSYL DIACYLGLYCEROL SYNTHASE 1); 1,2-diacylglycerol 3-beta-galactosyltransferase/ UDP-galactosyltransferase/ UDP-glycosyltransferase/ transferase, transferring glycosyl groups | chr4
contig02081	AT3G22560.1	1e-35	| GCN5-related N-acetyltransferase (GNAT) family protein | chr3
contig02082	AT2G44060.2	7e-120	| late embryogenesis abundant family protein / LEA family protein | chr2
contig02083	AT4G35360.1	6e-126	| pantothenate kinase family protein | chr4
contig02086	AT5G59960.1	1e-122	| unknown protein | chr5
contig02087	AT4G14220.1	4e-21	RHF1A | RHF1A (RING-H2 GROUP F1A); protein binding / ubiquitin-protein ligase/ zinc ion binding | chr4
contig02088	AT2G31400.1	1e-174	| pentatricopeptide (PPR) repeat-containing protein | chr2
contig02089	AT5G42960.1	7e-27	| unknown protein | chr5
contig02090	AT2G19540.1	3e-112	| transducin family protein / WD-40 repeat family protein | chr2
contig02091	AT1G65450.1	3e-91	| transferase family protein | chr1
contig02092	AT5G50320.1	6e-123	ELO3, HAG3, HAC8 | ELO3 (ELONGATA 3); histone acetyltransferase | chr5
contig02094	AT5G39785.1	2e-60	| structural constituent of ribosome | chr5
contig02096	AT5G63910.1	8e-13	FCLY | FCLY (FARNESYLCYSTEINE LYASE); prenylcysteine oxidase | chr5
contig02097	ATCG01010.1	5e-77	NDHF | Chloroplast encoded NADH dehydrogenase unit. | chrC
contig02098	AT1G70520.1	3e-94	| protein kinase family protein | chr1
contig02099	AT5G06600.2	2e-56	UBP12 | UBP12 (UBIQUITIN-SPECIFIC PROTEASE 12); double-stranded DNA binding / ubiquitin thiolesterase/ ubiquitin-specific protease | chr5
contig02100	AT5G60390.3	2e-130	| elongation factor 1-alpha / EF-1-alpha | chr5
contig02101	AT5G45710.1	8e-23	AT-HSFA4C, RHA1, HSFA4C | RHA1 (ROOT HANDEDNESS 1); DNA binding / transcription factor | chr5
contig02102	AT2G42620.1	3e-102	MAX2, ORE9, PP2 | MAX2 (MORE AXILLARY BRANCHES 2); ubiquitin-protein ligase | chr2
contig02103	AT4G11070.1	3e-31	WRKY41, AtWRKY41 | WRKY41; transcription factor | chr4
contig02104	AT3G57050.2	5e-140	CBL | CBL (cystathionine beta-lyase); cystathionine beta-lyase | chr3
contig02107	AT3G51730.1	4e-44	| saposin B domain-containing protein | chr3
contig02108	AT5G05250.1	2e-31	| unknown protein | chr5
contig02109	AT4G34450.1	4e-35	| coatomer gamma-2 subunit, putative / gamma-2 coat protein, putative / gamma-2 COP, putative | chr4
contig02110	AT1G06950.1	0	ATTIC110, TIC110 | TIC110 (TRANSLOCON AT THE INNER ENVELOPE MEMBRANE OF CHLOROPLASTS 110) | chr1
contig02111	AT1G08315.1	2e-70	| armadillo/beta-catenin repeat family protein | chr1
contig02112	AT1G01540.2	4e-126	| protein kinase family protein | chr1
contig02113	AT1G07080.1	7e-76	| gamma interferon responsive lysosomal thiol reductase family protein / GILT family protein | chr1
contig02114	AT4G18040.1	3e-63	EIF4E, CUM1, AT.EIF4E1 | EIF4E (EUKARYOTIC TRANSLATION INITATION FACTOR 4E); RNA binding / RNA cap binding / protein binding / translation initiation factor | chr4
contig02115	AT4G13730.1	9e-55	| RabGAP/TBC domain-containing protein | chr4
contig02116	AT2G31400.1	3e-57	| pentatricopeptide (PPR) repeat-containing protein | chr2
contig02117	AT1G60680.1	2e-38	| aldo/keto reductase family protein | chr1
contig02118	AT3G46510.1	6e-44	PUB13, ATPUB13 | PUB13 (PLANT U-BOX 13); ubiquitin-protein ligase | chr3
contig02119	AT4G28390.1	7e-76	AAC3, ATAAC3 | AAC3 (ADP/ATP CARRIER 3); ATP
contig02120	AT1G44750.1	6e-97	ATPUP11 | ATPUP11; purine transmembrane transporter | chr1
contig02121	AT5G67140.1	3e-52	| F-box family protein | chr5
contig02123	AT1G75690.1	2e-57	| chaperone protein dnaJ-related | chr1
contig02125	AT3G57880.1	4e-35	| C2 domain-containing protein | chr3
contig02126	AT2G40340.1	8e-15	| AP2 domain-containing transcription factor, putative (DRE2B) | chr2
contig02127	AT3G51895.1	3e-176	SULTR3;1, AST12 | SULTR3;1 (SULFATE TRANSPORTER 3;1); secondary active sulfate transmembrane transporter/ sulfate transmembrane transporter/ transporter | chr3
contig02128	AT2G35605.1	1e-27	| SWIB complex BAF60b domain-containing protein | chr2
contig02129	AT3G12360.1	6e-09	ITN1 | ITN1 (INCREASED TOLERANCE TO NACL); protein binding | chr3
contig02130	AT1G26160.1	4e-60	| metal-dependent phosphohydrolase HD domain-containing protein | chr1
contig02132	AT5G59950.4	2e-44	| RNA and export factor-binding protein, putative | chr5
contig02133	AT5G56290.1	2e-47	PEX5, ATPEX5 | PEX5 (PEROXIN 5); peroxisome matrix targeting signal-1 binding / protein binding | chr5
contig02134	AT5G56290.1	2e-120	PEX5, ATPEX5 | PEX5 (PEROXIN 5); peroxisome matrix targeting signal-1 binding / protein binding | chr5
contig02135	AT5G55600.2	3e-21	| agenet domain-containing protein / bromo-adjacent homology (BAH) domain-containing protein | chr5
contig02137	AT2G42590.2	5e-92	GRF9, GF14 MU | GRF9 (GENERAL REGULATORY FACTOR 9); calcium ion binding / protein binding / protein phosphorylated amino acid binding | chr2
contig02138	AT4G17080.1	9e-122	| FUNCTIONS IN
contig02139	AT2G34860.2	4e-39	EDA3 | EDA3 (embryo sac development arrest 3); heat shock protein binding / unfolded protein binding | chr2
contig02141	AT1G64230.2	1e-83	UBC28 | ubiquitin-conjugating enzyme, putative | chr1
contig02142	AT5G37680.1	3e-94	ATARLA1A | ATARLA1A (ADP-ribosylation factor-like A1A); GTP binding | chr5
contig02144	AT2G34730.1	4e-08	| myosin heavy chain-related | chr2
contig02145	AT2G35900.1	3e-35	| unknown protein | chr2
contig02146	AT1G10200.1	5e-91	WLIM1 | WLIM1; transcription factor/ zinc ion binding | chr1
contig02147	AT2G32800.1	1e-15	AP4.3A | AP4.3A; ATP binding / protein kinase/ protein serine/threonine kinase/ protein tyrosine kinase | chr2
contig02148	AT4G31520.1	4e-55	| SDA1 family protein | chr4
contig02149	AT1G49850.1	3e-21	| zinc finger (C3HC4-type RING finger) family protein | chr1
contig02150	AT3G23660.1	5e-27	| transport protein, putative | chr3
contig02152	AT2G07674.1	3e-30	| unknown protein | chr2
contig02153	AT1G31800.1	4e-21	CYP97A3, LUT5 | CYP97A3 (CYTOCHROME P450-TYPE MONOOXYGENASE 97A3); carotene beta-ring hydroxylase/ oxygen binding | chr1
contig02154	AT4G24740.1	1e-124	AFC2, AME1 | AFC2 (ARABIDOPSIS FUS3-COMPLEMENTING GENE 2); kinase/ protein kinase | chr4
contig02155	AT5G51130.1	1e-41	| methyltransferase | chr5
contig02156	AT1G64140.1	1e-156	| FUNCTIONS IN
contig02157	AT4G08850.2	2e-56	| kinase | chr4
contig02158	AT2G37340.2	2e-10	RSZ33 | RSZ33; nucleic acid binding / zinc ion binding | chr2
contig02159	AT4G20170.1	3e-16	| unknown protein | chr4
contig02160	AT2G47680.1	7e-37	| zinc finger (CCCH type) helicase family protein | chr2
contig02161	AT1G70820.1	0	| phosphoglucomutase, putative / glucose phosphomutase, putative | chr1
contig02164	AT2G47900.2	3e-66	AtTLP3 | AtTLP3 (TUBBY LIKE PROTEIN 3); phosphoric diester hydrolase/ transcription factor | chr2
contig02165	AT3G19760.1	4e-176	| eukaryotic translation initiation factor 4A, putative / eIF-4A, putative / DEAD box RNA helicase, putative | chr3
contig02167	AT1G21190.1	2e-44	| small nuclear ribonucleoprotein, putative / snRNP, putative / Sm protein, putative | chr1
contig02168	AT4G35780.1	7e-123	| protein kinase family protein | chr4
contig02169	AT4G12590.1	2e-09	| unknown protein | chr4
contig02170	AT3G62940.2	6e-86	| OTU-like cysteine protease family protein | chr3
contig02171	AT1G79090.2	3e-44	| unknown protein | chr1
contig02172	AT3G53000.1	3e-33	AtPP2-A15 | AtPP2-A15 (Phloem protein 2-A15); carbohydrate binding | chr3
contig02173	AT3G21760.1	1e-60	| UDP-glucoronosyl/UDP-glucosyl transferase family protein | chr3
contig02174	AT3G55580.1	2e-11	| regulator of chromosome condensation (RCC1) family protein | chr3
contig02175	AT4G01370.1	3e-68	ATMPK4, MPK4 | ATMPK4 (ARABIDOPSIS THALIANA MAP KINASE 4); MAP kinase/ kinase | chr4
contig02176	AT2G45300.1	4e-155	| 3-phosphoshikimate 1-carboxyvinyltransferase / 5-enolpyruvylshikimate-3-phosphate / EPSP synthase | chr2
contig02177	AT5G56260.1	4e-73	| dimethylmenaquinone methyltransferase family protein | chr5
contig02178	AT1G45000.1	7e-75	| 26S proteasome regulatory complex subunit p42D, putative | chr1
contig02179	AT1G76650.1	7e-22	CML38 | calcium-binding EF hand family protein | chr1
contig02180	AT4G18190.1	3e-52	ATPUP6 | ATPUP6; purine transmembrane transporter | chr4
contig02182	AT2G26150.1	1e-29	ATHSFA2, HSFA2 | ATHSFA2; DNA binding / transcription factor | chr2
contig02183	AT4G33540.1	1e-108	| metallo-beta-lactamase family protein | chr4
contig02184	AT3G13750.1	3e-54	BGAL1 | BGAL1 (Beta galactosidase 1); beta-galactosidase/ catalytic/ cation binding / heme binding / peroxidase/ sugar binding | chr3
contig02185	AT2G37410.2	6e-66	ATTIM17-2, TIM17 | ATTIM17-2; P-P-bond-hydrolysis-driven protein transmembrane transporter/ protein transporter | chr2
contig02187	AT1G31410.1	2e-133	| putrescine-binding periplasmic protein-related | chr1
contig02189	AT3G23780.1	3e-69	NRPD2A, DRD2, NRPD2, DMS2, NRPE2 | NRPD2A; DNA binding / DNA-directed RNA polymerase | chr3
contig02193	AT3G25530.2	2e-67	GHBDH, ATGHBDH, GLYR1, GR1 | GLYR1 (GLYOXYLATE REDUCTASE 1); 3-hydroxybutyrate dehydrogenase/ phosphogluconate dehydrogenase (decarboxylating) | chr3
contig02194	AT1G22360.1	2e-130	AtUGT85A2 | AtUGT85A2 (UDP-glucosyl transferase 85A2); UDP-glycosyltransferase/ glucuronosyltransferase/ transferase, transferring glycosyl groups | chr1
contig02196	AT1G23390.1	2e-73	| kelch repeat-containing F-box family protein | chr1
contig02197	AT3G08910.1	8e-61	| DNAJ heat shock protein, putative | chr3
contig02198	AT1G72510.2	9e-39	| unknown protein | chr1
contig02200	AT2G12550.1	2e-46	| ubiquitin-associated (UBA)/TS-N domain-containing protein | chr2
contig02201	AT1G64460.1	2e-42	| phosphatidylinositol 3- and 4-kinase family protein | chr1
contig02202	AT4G25680.1	3e-47	| unknown protein | chr4
contig02203	AT3G13110.1	4e-101	ATSERAT2;2, SAT-1, SAT-A, SAT3, SAT-M | ATSERAT2;2 (SERINE ACETYLTRANSFERASE 2;2); serine O-acetyltransferase | chr3
contig02204	AT1G50510.1	2e-99	| indigoidine synthase A family protein | chr1
contig02207	AT3G03190.1	1e-21	ATGSTF11, ATGSTF6 | ATGSTF11 (GLUTATHIONE S-TRANSFERASE F11); glutathione transferase | chr3
contig02208	AT3G14205.1	7e-54	| phosphoinositide phosphatase family protein | chr3
contig02210	AT5G61780.1	1e-88	| tudor domain-containing protein / nuclease family protein | chr5
contig02211	AT3G29185.1	2e-122	| unknown protein | chr3
contig02212	AT2G27285.1	5e-71	| unknown protein | chr2
contig02213	AT1G08630.4	8e-142	THA1 | THA1 (Threonine Aldolase 1); aldehyde-lyase/ threonine aldolase | chr1
contig02214	AT3G05410.2	1e-71	| calcium ion binding | chr3
contig02216	AT1G73470.2	1e-58	| unknown protein | chr1
contig02217	AT5G13200.1	8e-102	| GRAM domain-containing protein / ABA-responsive protein-related | chr5
contig02219	AT2G44350.2	0	ATCS, CSY4 | ATCS; ATP binding / ATP citrate synthase/ citrate (SI)-synthase | chr2
contig02221	AT3G15010.2	8e-76	| RNA recognition motif (RRM)-containing protein | chr3
contig02222	AT2G36850.1	9e-150	ATGSL08, GSL8, GSL08, ATGSL8 | GSL8 (GLUCAN SYNTHASE-LIKE 8); 1,3-beta-glucan synthase/ transferase, transferring glycosyl groups | chr2
contig02223	AT1G65840.1	6e-58	ATPAO4, PAO4 | ATPAO4 (ARABIDOPSIS THALIANA POLYAMINE OXIDASE 4); amine oxidase/ polyamine oxidase | chr1
contig02224	AT2G36530.1	0	LOS2 | LOS2; copper ion binding / phosphopyruvate hydratase | chr2
contig02225	AT4G04920.1	6e-82	SFR6 | SFR6 (SENSITIVE TO FREEZING 6) | chr4
contig02226	AT1G53290.1	5e-35	| galactosyltransferase family protein | chr1
contig02227	AT3G28710.1	2e-11	| H+-transporting two-sector ATPase, putative | chr3
contig02229	AT4G03030.1	1e-99	| kelch repeat-containing F-box family protein | chr4
contig02230	AT1G67430.1	2e-18	| 60S ribosomal protein L17 (RPL17B) | chr1
contig02232	AT1G53730.2	2e-38	SRF6 | SRF6 (STRUBBELIG-RECEPTOR FAMILY 6); ATP binding / protein binding / protein kinase/ protein serine/threonine kinase | chr1
contig02233	AT3G04400.1	6e-70	emb2171 | emb2171 (embryo defective 2171); structural constituent of ribosome | chr3
contig02234	AT1G21070.1	7e-84	| transporter-related | chr1
contig02235	AT1G67730.1	9e-123	YBR159, KCR1 | YBR159; ketoreductase/ oxidoreductase | chr1
contig02236	AT3G18760.1	2e-43	| ribosomal protein S6 family protein | chr3
contig02237	AT2G33835.1	1e-19	FES1 | FES1; nucleic acid binding / zinc ion binding | chr2
contig02238	AT4G31850.1	4e-54	PGR3 | PGR3 (PROTON GRADIENT REGULATION 3) | chr4
contig02239	AT3G14200.1	8e-25	| DNAJ heat shock N-terminal domain-containing protein | chr3
contig02240	AT2G26900.1	1e-144	| bile acid
contig02241	AT5G48030.1	2e-62	GFA2 | GFA2 (GAMETOPHYTIC FACTOR 2); heat shock protein binding / unfolded protein binding | chr5
contig02242	AT4G26840.1	3e-42	SUM1, SUMO 1, SUMO1, ATSUMO1 | SUMO1 (SMALL UBIQUITIN-LIKE MODIFIER 1); protein binding / protein tag | chr4
contig02243	AT3G04740.1	1e-99	SWP, MED14, ATMED14 | SWP (STRUWWELPETER) | chr3
contig02245	AT1G68040.1	3e-65	| S-adenosyl-L-methionine
contig02246	AT1G65840.1	1e-125	ATPAO4, PAO4 | ATPAO4 (ARABIDOPSIS THALIANA POLYAMINE OXIDASE 4); amine oxidase/ polyamine oxidase | chr1
contig02247	AT3G43540.1	3e-105	| unknown protein | chr3
contig02248	AT5G46160.2	1e-26	| ribosomal protein L14 family protein / huellenlos paralog (HLP) | chr5
contig02249	AT5G56210.1	2e-13	WIP2 | WIP2 (WPP-domain Interacting Protein 2); protein heterodimerization/ protein homodimerization | chr5
contig02250	AT1G78810.2	2e-12	| unknown protein | chr1
contig02252	AT3G60510.1	8e-122	| enoyl-CoA hydratase/isomerase family protein | chr3
contig02253	AT2G20920.1	3e-69	| unknown protein | chr2
contig02255	AT1G03350.1	5e-11	| BSD domain-containing protein | chr1
contig02256	AT1G03000.1	2e-50	PEX6 | PEX6 (PEROXIN 6); ATP binding / ATPase/ nucleoside-triphosphatase/ nucleotide binding | chr1
contig02257	AT4G05420.2	3e-152	DDB1A | DDB1A (DAMAGED DNA BINDING PROTEIN 1A); DNA binding / protein binding | chr4
contig02258	AT5G45840.1	2e-113	| leucine-rich repeat transmembrane protein kinase, putative | chr5
contig02259	AT3G11910.1	2e-17	UBP13 | UBP13 (UBIQUITIN-SPECIFIC PROTEASE 13); ubiquitin thiolesterase/ ubiquitin-specific protease | chr3
contig02260	AT2G30440.1	1e-76	| chloroplast thylakoidal processing peptidase | chr2
contig02261	AT1G16080.1	7e-126	| unknown protein | chr1
contig02262	AT2G26350.1	3e-80	PEX10, ATPEX10 | PEX10; protein binding / zinc ion binding | chr2
contig02263	AT4G24180.1	2e-30	| FUNCTIONS IN
contig02264	AT1G34470.1	3e-125	| permease-related | chr1
contig02265	AT5G52840.1	1e-59	| NADH-ubiquinone oxidoreductase-related | chr5
contig02266	AT1G03475.1	9e-126	LIN2, HEMF1, ATCPO-I | LIN2 (LESION INITIATION 2); coproporphyrinogen oxidase | chr1
contig02267	AT1G08600.1	1e-75	ATRX, CHR20 | ATRX; ATP binding / DNA binding / helicase/ nucleic acid binding | chr1
contig02268	AT5G23230.1	1e-10	NIC2 | NIC2 (NICOTINAMIDASE 2); catalytic/ nicotinamidase | chr5
contig02269	AT2G43790.1	8e-118	ATMPK6, MPK6, MAPK6 | ATMPK6 (ARABIDOPSIS THALIANA MAP KINASE 6); MAP kinase/ kinase | chr2
contig02270	AT4G30440.1	2e-167	GAE1 | GAE1 (UDP-D-GLUCURONATE 4-EPIMERASE 1); UDP-glucuronate 4-epimerase/ catalytic | chr4
contig02271	AT4G16155.1	2e-123	| dihydrolipoyl dehydrogenase | chr4
contig02272	AT1G32070.3	6e-72	ATNSI | ATNSI (NUCLEAR SHUTTLE INTERACTING); N-acetyltransferase | chr1
contig02273	AT5G51080.3	6e-17	| RNase H domain-containing protein | chr5
contig02274	AT2G02360.1	4e-33	AtPP2-B10 | AtPP2-B10 (Phloem protein 2-B10); carbohydrate binding | chr2
contig02275	AT1G04620.1	6e-61	| coenzyme F420 hydrogenase family / dehydrogenase, beta subunit family | chr1
contig02276	AT5G14280.1	8e-14	| DNA-binding storekeeper protein-related | chr5
contig02279	AT4G32600.1	6e-69	| zinc finger (C3HC4-type RING finger) family protein | chr4
contig02281	AT5G02830.1	1e-92	| pentatricopeptide (PPR) repeat-containing protein | chr5
contig02282	AT1G67700.2	1e-80	| unknown protein | chr1
contig02284	AT2G44710.1	9e-42	| RNA recognition motif (RRM)-containing protein | chr2
contig02285	AT3G09580.1	3e-138	| amine oxidase family protein | chr3
contig02286	AT4G11810.1	4e-64	| SPX (SYG1/Pho81/XPR1) domain-containing protein | chr4
contig02288	AT5G22650.2	2e-07	HD2B, HDT02, HDT2, ATHD2B, HDA4, HD2 | HD2B (HISTONE DEACETYLASE 2B); histone deacetylase | chr5
contig02289	AT2G02570.4	7e-77	| nucleic acid binding | chr2
contig02290	AT5G42190.1	3e-58	ASK2, SKP1B | ASK2 (ARABIDOPSIS SKP1-LIKE 2); protein binding / ubiquitin-protein ligase | chr5
contig02291	AT1G80600.1	2e-15	WIN1 | WIN1 (HOPW1-1-INTERACTING 1); N2-acetyl-L-ornithine
contig02292	AT5G63420.1	2e-31	emb2746 | emb2746 (embryo defective 2746); DNA binding / catalytic/ hydrolase | chr5
contig02293	AT5G46230.1	1e-32	| unknown protein | chr5
contig02294	AT4G11175.1	8e-21	| translation initiation factor IF-1, chloroplast, putative | chr4
contig02295	AT3G54300.2	5e-115	ATVAMP727, VAMP727 | ATVAMP727 (VESICLE-ASSOCIATED MEMBRANE PROTEIN 727) | chr3
contig02296	AT3G16260.1	2e-64	TRZ4 | TRZ4 (TRNASE Z 4); 3'-tRNA processing endoribonuclease/ catalytic | chr3
contig02297	AT1G75330.1	5e-10	OTC | OTC (ORNITHINE CARBAMOYLTRANSFERASE); amino acid binding / carboxyl- or carbamoyltransferase/ ornithine carbamoyltransferase | chr1
contig02298	AT2G19270.1	7e-31	| FUNCTIONS IN
contig02299	AT3G16570.1	6e-25	RALFL23 | RALFL23 (ralf-like 23); signal transducer | chr3
contig02300	AT5G38510.2	5e-07	| rhomboid family protein | chr5
contig02301	AT5G13020.1	5e-31	| emsy N terminus domain-containing protein / ENT domain-containing protein | chr5
contig02303	AT5G64550.1	6e-14	| loricrin-related | chr5
contig02304	AT3G17330.2	3e-56	ECT6 | ECT6 (evolutionarily conserved C-terminal region 6) | chr3
contig02305	AT3G61800.1	4e-38	| FUNCTIONS IN
contig02306	AT2G18960.1	0	AHA1, PMA, OST2 | AHA1 (ARABIDOPSIS H+ ATPASE 1); ATPase/ hydrogen-exporting ATPase, phosphorylative mechanism / protein binding | chr2
contig02307	AT4G09800.1	7e-38	RPS18C | RPS18C (S18 RIBOSOMAL PROTEIN); RNA binding / nucleic acid binding / structural constituent of ribosome | chr4
contig02308	AT1G76730.1	3e-100	| 5-formyltetrahydrofolate cyclo-ligase family protein | chr1
contig02309	AT2G11890.1	5e-34	| adenylate cyclase | chr2
contig02310	AT2G35230.1	2e-29	| VQ motif-containing protein | chr2
contig02311	AT2G45500.2	3e-104	| ATP binding / nucleoside-triphosphatase/ nucleotide binding | chr2
contig02312	AT1G12250.1	3e-25	| thylakoid lumenal protein-related | chr1
contig02315	AT2G33470.2	6e-89	GLTP1 | GLTP1 (glycolipid transfer protein 1); glycolipid binding / glycolipid transporter | chr2
contig02316	AT5G22980.1	5e-52	scpl47 | scpl47 (serine carboxypeptidase-like 47); serine-type carboxypeptidase | chr5
contig02317	AT5G09650.1	6e-124	AtPPa6 | AtPPa6 (Arabidopsis thaliana pyrophosphorylase 6); inorganic diphosphatase/ pyrophosphatase | chr5
contig02321	AT1G21190.1	5e-42	| small nuclear ribonucleoprotein, putative / snRNP, putative / Sm protein, putative | chr1
contig02322	AT1G08480.1	9e-44	| unknown protein | chr1
contig02323	AT4G33670.1	1e-132	| L-galactose dehydrogenase (L-GalDH) | chr4
contig02324	AT4G23420.2	3e-111	| short-chain dehydrogenase/reductase (SDR) family protein | chr4
contig02325	AT2G13820.1	1e-29	| protease inhibitor/seed storage/lipid transfer protein (LTP) family protein | chr2
contig02326	AT5G16730.1	6e-103	| LOCATED IN
contig02327	AT1G07900.1	9e-30	LBD1 | LBD1 (LOB DOMAIN-CONTAINING PROTEIN 1) | chr1
contig02328	AT5G22760.1	4e-15	| PHD finger family protein | chr5
contig02329	AT3G48880.2	1e-34	| F-box family protein | chr3
contig02330	AT3G51770.2	6e-65	ETO1 | ETO1 (ETHYLENE OVERPRODUCER 1); protein binding, bridging | chr3
contig02331	AT1G70760.1	1e-47	CRR23 | CRR23 ((chlororespiratory reduction 23) | chr1
contig02333	AT4G28760.2	8e-48	| unknown protein | chr4
contig02334	AT5G13560.1	4e-58	| unknown protein | chr5
contig02336	AT3G13580.1	6e-119	| 60S ribosomal protein L7 (RPL7D) | chr3
contig02337	AT4G03420.1	5e-41	| unknown protein | chr4
contig02338	AT4G24190.2	6e-32	SHD | SHD (SHEPHERD); ATP binding / unfolded protein binding | chr4
contig02340	AT3G53170.1	3e-29	| FUNCTIONS IN
contig02341	AT2G41060.2	7e-09	| RNA recognition motif (RRM)-containing protein | chr2
contig02342	AT1G72750.1	2e-09	ATTIM23-2 | ATTIM23-2; P-P-bond-hydrolysis-driven protein transmembrane transporter/ protein transporter | chr1
contig02344	AT5G60170.1	1e-32	| RNA binding / nucleic acid binding / nucleotide binding / protein binding / zinc ion binding | chr5
contig02345	AT4G32180.1	4e-10	ATPANK2 | ATPANK2 (PANTOTHENATE KINASE 2); pantothenate kinase | chr4
contig02346	AT1G64230.2	1e-83	UBC28 | ubiquitin-conjugating enzyme, putative | chr1
contig02347	AT3G04400.1	1e-71	emb2171 | emb2171 (embryo defective 2171); structural constituent of ribosome | chr3
contig02348	AT5G07240.1	3e-11	IQD24 | IQD24 (IQ-domain 24); calmodulin binding | chr5
contig02349	AT3G20230.1	3e-62	| 50S ribosomal protein L18 family | chr3
contig02350	AT1G12060.1	2e-18	ATBAG5 | ATBAG5 (ARABIDOPSIS THALIANA BCL-2-ASSOCIATED ATHANOGENE 5); protein binding | chr1
contig02352	AT3G05030.1	3e-85	NHX2, ATNHX2 | NHX2 (SODIUM HYDROGEN EXCHANGER 2); sodium ion transmembrane transporter/ sodium
contig02353	AT1G74640.1	1e-139	| unknown protein | chr1
contig02354	AT1G03350.1	2e-22	| BSD domain-containing protein | chr1
contig02356	AT1G80380.2	9e-131	| phosphoribulokinase/uridine kinase-related | chr1
contig02357	AT4G26860.1	1e-98	| pyridoxal phosphate binding | chr4
contig02358	AT1G66150.1	0	TMK1 | TMK1 (TRANSMEMBRANE KINASE 1); transmembrane receptor protein serine/threonine kinase | chr1
contig02359	AT2G35710.2	4e-09	| glycogenin glucosyltransferase (glycogenin)-related | chr2
contig02360	AT5G61210.1	2e-52	SNAP33, ATSNAP33, SNP33, ATSNAP33B | SNAP33 (SOLUBLE N-ETHYLMALEIMIDE-SENSITIVE FACTOR ADAPTOR PROTEIN 33); SNAP receptor/ protein binding | chr5
contig02361	AT3G04760.1	2e-157	| pentatricopeptide (PPR) repeat-containing protein | chr3
contig02362	AT4G10490.1	8e-35	| oxidoreductase, 2OG-Fe(II) oxygenase family protein | chr4
contig02363	AT5G61900.3	1e-21	BON1, CPN1, BON | BON1 (BONZAI 1); calcium-dependent phospholipid binding | chr5
contig02364	AT4G08570.1	3e-43	| heavy-metal-associated domain-containing protein / copper chaperone (CCH)-related | chr4
contig02365	AT4G35160.1	7e-51	| O-methyltransferase family 2 protein | chr4
contig02366	AT5G54310.1	4e-06	AGD5 | AGD5 (ARF-GAP domain 5); ARF GTPase activator/ DNA binding / zinc ion binding | chr5
contig02367	AT5G05340.1	8e-34	| peroxidase, putative | chr5
contig02368	AT4G09800.1	3e-47	RPS18C | RPS18C (S18 RIBOSOMAL PROTEIN); RNA binding / nucleic acid binding / structural constituent of ribosome | chr4
contig02370	AT5G37540.1	3e-83	| aspartyl protease family protein | chr5
contig02371	AT5G04550.1	7e-78	| unknown protein | chr5
contig02372	AT4G22720.2	1e-161	| glycoprotease M22 family protein | chr4
contig02373	AT3G11830.1	3e-57	| chaperonin, putative | chr3
contig02374	AT4G00340.1	3e-58	RLK4 | RLK4 (RECEPTOR-LIKE PROTEIN KINASE 4); protein kinase/ sugar binding | chr4
contig02375	AT5G66530.1	3e-108	| aldose 1-epimerase family protein | chr5
contig02376	AT5G35360.1	1e-95	CAC2 | CAC2; acetyl-CoA carboxylase/ biotin carboxylase | chr5
contig02378	AT4G10710.1	9e-10	SPT16 | SPT16 (global transcription factor C) | chr4
contig02380	AT4G14240.2	4e-17	| FUNCTIONS IN
contig02381	AT4G14240.2	2e-16	| FUNCTIONS IN
contig02382	AT3G06200.1	2e-79	| guanylate kinase, putative | chr3
contig02383	AT5G22480.1	0	| zinc finger (ZPR1-type) family protein | chr5
contig02387	AT1G49560.1	2e-29	| myb family transcription factor | chr1
contig02388	AT1G80380.3	3e-21	| phosphoribulokinase/uridine kinase-related | chr1
contig02390	AT3G49430.2	6e-75	SRp34a | SRp34a (Ser/Arg-rich protein 34a); RNA binding / nucleic acid binding / nucleotide binding | chr3
contig02391	AT1G32990.1	3e-74	PRPL11 | PRPL11 (PLASTID RIBOSOMAL PROTEIN L11); structural constituent of ribosome | chr1
contig02392	AT1G78880.1	2e-64	| balbiani ring 1-related / BR1-related | chr1
contig02393	AT1G50410.1	5e-48	| SNF2 domain-containing protein / helicase domain-containing protein / RING finger domain-containing protein | chr1
contig02394	AT4G24670.2	6e-75	TAR2 | TAR2 (TRYPTOPHAN AMINOTRANSFERASE RELATED 2); L-tryptophan
contig02395	AT1G32450.1	5e-88	NRT1.5 | NRT1.5 (NITRATE TRANSPORTER 1.5); nitrate transmembrane transporter/ transporter | chr1
contig02396	AT1G15100.1	5e-29	RHA2A | RHA2A; protein binding / ubiquitin-protein ligase/ zinc ion binding | chr1
contig02397	AT1G29690.1	8e-50	CAD1 | CAD1 (constitutively activated cell death 1) | chr1
contig02398	AT1G76320.2	2e-44	FRS4 | FRS4 (FAR1-related sequence 4); zinc ion binding | chr1
contig02399	AT1G06410.1	8e-31	ATTPS7, TPS7, ATTPSA | ATTPS7; alpha,alpha-trehalose-phosphate synthase (UDP-forming)/ transferase, transferring glycosyl groups / trehalose-phosphatase | chr1
contig02400	AT5G10180.1	0	AST68, SULTR2;1 | AST68; sulfate transmembrane transporter | chr5
contig02401	AT1G29260.1	8e-161	PEX7, ATPEX7 | PEX7; peroxisome matrix targeting signal-2 binding / protein binding | chr1
contig02402	AT1G78510.2	4e-118	SPS1 | SPS1 (solanesyl diphosphate synthase 1); trans-octaprenyltranstransferase | chr1
contig02403	AT5G50920.1	0	CLPC, ATHSP93-V, HSP93-V, DCA1, CLPC1 | CLPC1; ATP binding / ATP-dependent peptidase/ ATPase | chr5
contig02404	AT1G80560.1	4e-141	| 3-isopropylmalate dehydrogenase, chloroplast, putative | chr1
contig02405	AT2G17150.1	6e-69	| RWP-RK domain-containing protein | chr2
contig02406	AT5G01650.1	7e-53	| macrophage migration inhibitory factor family protein / MIF family protein | chr5
contig02407	AT5G62680.1	2e-95	| proton-dependent oligopeptide transport (POT) family protein | chr5
contig02408	AT1G34130.1	0	STT3B | STT3B (staurosporin and temperature sensitive 3-like b); oligosaccharyl transferase | chr1
contig02410	AT5G19855.1	4e-47	| unknown protein | chr5
contig02411	AT1G67300.1	2e-106	| hexose transporter, putative | chr1
contig02412	AT5G61790.1	2e-80	CNX1, ATCNX1 | calnexin 1 (CNX1) | chr5
contig02414	AT5G13030.1	3e-128	| unknown protein | chr5
contig02415	AT3G53270.5	6e-09	| unknown protein | chr3
contig02416	AT4G13550.1	3e-61	| triacylglycerol lipase | chr4
contig02418	AT1G09660.1	2e-77	| KH domain-containing quaking protein, putative | chr1
contig02419	AT3G56210.4	4e-43	| binding | chr3
contig02420	AT4G19180.1	8e-53	| nucleoside phosphatase family protein / GDA1/CD39 family protein | chr4
contig02421	AT3G59920.1	0	ATGDI2 | ATGDI2 (RAB GDP DISSOCIATION INHIBITOR 2); RAB GDP-dissociation inhibitor | chr3
contig02422	AT2G20820.1	3e-20	| unknown protein | chr2
contig02423	AT5G54130.2	5e-45	| calcium-binding EF hand family protein | chr5
contig02424	AT1G58200.2	3e-12	MSL3 | MSL3 (MscS-LIKE 3); ion channel | chr1
contig02425	AT1G08390.1	1e-32	| nucleic acid binding | chr1
contig02426	AT5G20910.1	9e-81	| zinc finger (C3HC4-type RING finger) family protein | chr5
contig02427	AT4G21710.1	2e-134	NRPB2, EMB1989, RPB2 | NRPB2; DNA binding / DNA-directed RNA polymerase | chr4
contig02429	AT5G26850.3	4e-51	| INVOLVED IN
contig02430	AT4G28570.1	7e-65	| alcohol oxidase-related | chr4
contig02431	AT1G73680.1	9e-72	| pathogen-responsive alpha-dioxygenase, putative | chr1
contig02432	AT2G32080.1	7e-122	PUR ALPHA-1 | PUR ALPHA-1; nucleic acid binding | chr2
contig02433	AT1G04850.1	6e-71	| ubiquitin-associated (UBA)/TS-N domain-containing protein | chr1
contig02434	AT1G06040.1	1e-69	STO | STO (SALT TOLERANCE); DNA binding / protein binding / transcription factor/ zinc ion binding | chr1
contig02436	AT3G02220.1	6e-28	| unknown protein | chr3
contig02437	AT1G11910.1	1e-100	| aspartyl protease family protein | chr1
contig02438	AT2G21580.2	4e-18	| 40S ribosomal protein S25 (RPS25B) | chr2
contig02439	AT4G11010.1	7e-94	NDPK3 | NDPK3 (NUCLEOSIDE DIPHOSPHATE KINASE 3); ATP binding / nucleoside diphosphate kinase | chr4
contig02440	AT1G44170.2	0	ALDH3H1, ALDH4 | ALDH3H1 (ALDEHYDE DEHYDROGENASE 3H1); 3-chloroallyl aldehyde dehydrogenase/ aldehyde dehydrogenase (NAD) | chr1
contig02441	AT2G17040.1	2e-77	anac036 | anac036 (Arabidopsis NAC domain containing protein 36); transcription factor | chr2
contig02442	AT1G20960.1	3e-116	emb1507 | emb1507 (embryo defective 1507); ATP binding / ATP-dependent helicase/ helicase/ nucleic acid binding / nucleoside-triphosphatase/ nucleotide binding | chr1
contig02443	AT1G47710.1	3e-92	| serpin, putative / serine protease inhibitor, putative | chr1
contig02445	AT5G59050.1	3e-07	| unknown protein | chr5
contig02447	AT4G28290.1	5e-06	| unknown protein | chr4
contig02450	AT1G63410.1	1e-06	| unknown protein | chr1
contig02452	AT5G09890.1	4e-41	| protein kinase, putative | chr5
contig02453	AT1G80840.1	2e-65	WRKY40, ATWRKY40 | WRKY40; transcription factor | chr1
contig02454	AT3G05490.1	3e-24	RALFL22 | RALFL22 (ralf-like 22); signal transducer | chr3
contig02455	AT5G35220.1	2e-169	EGY1 | EGY1 (ETHYLENE-DEPENDENT GRAVITROPISM-DEFICIENT AND YELLOW-GREEN 1); metalloendopeptidase | chr5
contig02456	AT5G56550.1	5e-11	OXS3, ATOXS3 | OXS3 (OXIDATIVE STRESS 3) | chr5
contig02457	AT5G36120.1	2e-39	CCB3 | CCB3 (COFACTOR ASSEMBLY, COMPLEX C (B6F),) | chr5
contig02458	AT2G42750.1	3e-110	| DNAJ heat shock N-terminal domain-containing protein | chr2
contig02460	AT5G62840.1	2e-95	| phosphoglycerate/bisphosphoglycerate mutase family protein | chr5
contig02461	AT3G07810.2	1e-41	| heterogeneous nuclear ribonucleoprotein, putative / hnRNP, putative | chr3
contig02462	AT3G07810.2	1e-70	| heterogeneous nuclear ribonucleoprotein, putative / hnRNP, putative | chr3
contig02463	AT4G11220.1	1e-83	BTI2 | BTI2 (VIRB2-INTERACTING PROTEIN 2) | chr4
contig02464	AT1G04690.1	6e-159	KAB1, KV-BETA1 | KAB1 (POTASSIUM CHANNEL BETA SUBUNIT); oxidoreductase/ potassium channel | chr1
contig02467	AT2G40095.1	2e-32	| unknown protein | chr2
contig02468	AT4G22140.2	3e-80	| DNA binding / protein binding / zinc ion binding | chr4
contig02469	AT3G21150.1	3e-11	| zinc finger (B-box type) family protein | chr3
contig02470	AT5G67300.1	7e-10	ATMYBR1, ATMYB44, MYBR1 | MYBR1 (MYB DOMAIN PROTEIN R1); DNA binding / transcription factor | chr5
contig02471	AT5G06830.1	3e-78	| unknown protein | chr5
contig02472	AT2G44290.1	5e-45	| protease inhibitor/seed storage/lipid transfer protein (LTP) family protein (YLS3) | chr2
contig02473	AT4G39910.1	8e-61	ATUBP3, UBP3 | ATUBP3 (ARABIDOPSIS THALIANA UBIQUITIN-SPECIFIC PROTEASE 3); ubiquitin-specific protease | chr4
contig02474	AT4G15530.6	9e-31	PPDK | PPDK (pyruvate orthophosphate dikinase); kinase/ pyruvate, phosphate dikinase | chr4
contig02475	AT5G54080.2	1e-65	HGO | HGO (HOMOGENTISATE 1,2-DIOXYGENASE); homogentisate 1,2-dioxygenase | chr5
contig02476	AT1G09770.1	2e-73	ATCDC5, CDC5, ATMYBCDC5 | ATCDC5 (ARABIDOPSIS THALIANA CELL DIVISION CYCLE 5); DNA binding / transcription factor | chr1
contig02478	AT5G16510.2	2e-07	| reversibly glycosylated polypeptide, putative | chr5
[truncated: 34,241 more rows]
