# Supplementary material for: De Novo Assembly, Functional Annotation and Comparative Analysis of Withania somnifera Leaf and Root Transcriptomes to Identify Putative Genes Involved in the Withanolides Biosynthesis
Source: PLoS One. 2013 May 8;8(5):e62714. doi: 10.1371/journal.pone.0062714 (PMC3648579; doi:10.1371/journal.pone.0062714)
Supplement: Table S4 — Annotation of Withania leaf transcriptome (101L) using tomato genome database. (XLS) [file pone.0062714.s006.xls]

## Sheet: 1L_tomato_prtn_blast
Supplementry Table S4 : Annotation of Withania leaf transcriptone using Tomato database
Query id	Subject id	e-value	Description
contig00002	Solyc05g009730.1.1	2e-29	Unknown Protein
contig00003	Solyc10g052880.1.1	7e-77	LRR receptor-like serine/threonine-protein kinase, RLP
contig00004	Solyc03g063480.2.1	2e-65	ORF16-lacZ fusion protein
contig00005	Solyc11g010760.1.1	5e-157	UDP-glucosyltransferase
contig00007	Solyc02g071030.1.1	7e-149	Chlorophyll a/b binding protein
contig00008	Solyc01g006990.2.1	2e-17	F-box family protein
contig00009	Solyc07g062310.2.1	4e-162	Os03g0825600 protein (Fragment)
contig00010	Solyc02g012010.1.1	9e-11	ATP synthase subunit alpha chloroplastic
contig00011	Solyc03g112360.1.1	1e-78	60S ribosomal protein L27A
contig00013	Solyc08g067260.2.1	0	Fatty acid elongase 3-ketoacyl-CoA synthase
contig00014	Solyc05g054490.2.1	2e-156	Trans-2-enoyl-CoA reductase
contig00015	Solyc10g051390.1.1	6e-22	RNA-binding glycine-rich protein-1b
contig00017	Solyc03g031940.2.1	0	Acyl-CoA synthetase/AMP-acid ligase II
contig00018	Solyc04g081230.2.1	2e-09	L(3)82Fd isoform G
contig00019	Solyc09g065370.1.1	1e-61	Unknown Protein
contig00020	Solyc03g097590.2.1	1e-139	MtN3-like protein
contig00021	Solyc03g098000.2.1	0	At1g32160/F3C3_6
contig00022	Solyc09g074100.2.1	3e-177	tRNA-specific 2-thiouridylase mnmA
contig00025	Solyc02g086880.2.1	4e-64	Formate dehydrogenase
contig00026	Solyc02g063350.1.1	7e-68	Calmodulin
contig00027	Solyc03g115980.1.1	0	Geranylgeranyl reductase
contig00028	Solyc09g090730.1.1	0	Ammonium transporter
contig00030	Solyc04g076050.2.1	6e-62	Divalent cation tolerance protein CutA
contig00032	Solyc02g081170.2.1	5e-163	Plastid-lipid-associated protein, chloroplastic
contig00033	Solyc06g007520.2.1	4e-43	Ribosomal protein L10
contig00035	Solyc00g019730.1.1	2e-72	Cytochrome c oxidase subunit 3
contig00037	Solyc02g086660.2.1	8e-09	ATP dependent RNA helicase
contig00039	Solyc10g007860.2.1	2e-91	Cytochrome P450 ent-kaurenoic acid oxidase
contig00040	Solyc02g084570.2.1	4e-53	Cytochrome P450
contig00042	Solyc03g111700.2.1	3e-31	Inactivated Zn-dependent hydrolase of the beta-lactamase fold
contig00043	Solyc03g097870.2.1	5e-142	MtN3-like protein
contig00044	Solyc01g080010.2.1	7e-17	Xylanase inhibitor (Fragment)
contig00044	Solyc01g080010.2.1	7e-17	Xylanase inhibitor (Fragment)
contig00045	Solyc09g091940.2.1	7e-08	Unknown Protein
contig00046	Solyc08g029170.2.1	3e-92	Beta-1 3-galactosyltransferase 6
contig00047	Solyc01g066430.2.1	4e-101	Ring H2 finger protein
contig00048	Solyc04g010190.1.1	2e-47	Immunophilin-like
contig00049	Solyc06g076670.2.1	3e-37	Nuclear SR-like RNA binding protein
contig00050	Solyc02g036480.1.1	1e-72	Harpin-induced protein-like (Fragment)
contig00050	Solyc02g036480.1.1	1e-72	Harpin-induced protein-like (Fragment)
contig00051	Solyc03g082870.2.1	1e-09	WD-40 repeat family protein
contig00052	Solyc09g098160.2.1	1e-93	Pirin-like protein
contig00053	Solyc02g079010.2.1	3e-89	Cotton fiber expressed protein 1
contig00053	Solyc02g079010.2.1	3e-89	Cotton fiber expressed protein 1
contig00054	Solyc03g119040.2.1	1e-138	Guanine nucleotide-binding protein beta subunit-like protein
contig00054	Solyc03g119040.2.1	5e-13	Guanine nucleotide-binding protein beta subunit-like protein
contig00055	Solyc02g083590.2.1	0	Dehydroquinate synthase
contig00056	Solyc07g041910.2.1	4e-30	Cathepsin H
contig00058	Solyc09g008370.1.1	1e-102	Nodulin-like protein (Fragment)
contig00060	Solyc07g014620.1.1	8e-41	Auxin-induced SAUR-like protein
contig00061	Solyc06g060790.1.1	3e-22	3-isopropylmalate dehydratase small subunit
contig00062	Solyc03g115980.1.1	0	Geranylgeranyl reductase
contig00063	Solyc04g082620.2.1	4e-76	Serine threonine-protein kinase
contig00064	Solyc10g080610.1.1	3e-161	Kelch-like protein 14
contig00064	Solyc10g080610.1.1	3e-161	Kelch-like protein 14
contig00066	Solyc02g031740.2.1	5e-54	phloem lectin
contig00067	Solyc04g015290.2.1	5e-54	Myb family transcription factor
contig00068	Solyc02g011990.1.1	2e-44	Photosystem Q(B) protein
contig00069	Solyc09g005390.2.1	4e-66	Thioesterase family protein
contig00070	Solyc01g094770.2.1	2e-97	Unknown Protein
contig00072	Solyc03g034220.2.1	9e-18	Ribulose bisphosphate carboxylase small chain
contig00074	Solyc02g061840.2.1	3e-31	Nuclear SR-like RNA binding protein
contig00075	Solyc08g080090.2.1	1e-102	Senescence-inducible chloroplast stay-green protein 2
contig00076	Solyc11g005770.1.1	0	Pectinesterase family protein
contig00077	Solyc10g080700.1.1	0	Casein kinase-like protein
contig00078	Solyc07g052350.2.1	1e-97	3-isopropylmalate dehydratase large subunit
contig00078	Solyc07g052350.2.1	1e-97	3-isopropylmalate dehydratase large subunit
contig00080	Solyc03g118970.2.1	0	Multidrug resistance protein mdtK
contig00082	Solyc10g079200.1.1	2e-157	Mitochondrial carrier protein
contig00083	Solyc11g013120.1.1	0	Protein crcB homolog
contig00083	Solyc11g013120.1.1	0	Protein crcB homolog
contig00084	Solyc05g054920.2.1	3e-58	Splicing factor arginine/serine-rich 6
contig00085	Solyc02g080440.2.1	2e-129	FeS assembly protein SufB
contig00086	Solyc11g007320.1.1	2e-92	Kelch domain-containing protein 1
contig00087	Solyc07g041900.2.1	1e-16	Cathepsin L-like cysteine proteinase
contig00090	Solyc03g112770.2.1	5e-56	Cytoplasmic glutaredoxin thioltransferase glutathione-dependent disulfide oxidoreductase
contig00092	Solyc04g077980.1.1	3e-82	Zinc-finger protein
contig00093	Solyc12g096100.1.1	8e-63	ABC-type Co2+ transport system permease component
contig00094	Solyc07g006730.2.1	0	Multidrug resistance protein mdtK
contig00097	Solyc01g080500.2.1	2e-26	Unknown Protein
contig00098	Solyc12g099030.1.1	2e-63	Ubiquitin
contig00099	Solyc02g093140.2.1	5e-83	CBS domain-containing protein-like
contig00100	Solyc11g017470.1.1	2e-138	NAC domain protein IPR003441
contig00101	Solyc09g055340.2.1	2e-133	Cohesin loading complex subunit SCC4 homolog
contig00104	Solyc07g007340.2.1	3e-138	Nodulin-like protein
contig00105	Solyc06g073180.2.1	1e-21	Zinc finger protein CONSTANS-LIKE 1
contig00107	Solyc02g084440.2.1	0	Fructose-bisphosphate aldolase
contig00108	Solyc07g026910.1.1	9e-60	NAD(P)H-quinone oxidoreductase subunit 6 chloroplastic
contig00110	Solyc12g006140.1.1	4e-16	Chlorophyll a-b binding protein 37, chloroplastic
contig00112	Solyc05g010320.2.1	8e-108	Chalcone--flavonone isomerase
contig00113	Solyc01g109460.2.1	0	Solute carrier family 2, facilitated glucose transporter member 3
contig00115	Solyc09g097910.2.1	2e-164	Polyribonucleotide nucleotidyltransferase
contig00117	Solyc04g082400.2.1	2e-17	1 4-alpha-glucan branching enzyme
contig00118	Solyc04g082400.2.1	0	1 4-alpha-glucan branching enzyme
contig00119	Solyc01g094920.2.1	0	Receptor-like kinase
contig00120	Solyc09g075430.2.1	5e-94	Ribosomal protein L19
contig00123	Solyc03g112900.2.1	2e-84	Iron-sulfur cluster assembly scaffold protein IscU
contig00125	Solyc07g025520.2.1	8e-126	Methyltransferase type 11
contig00126	Solyc08g065890.2.1	2e-74	Epsin
contig00126	Solyc08g065890.2.1	2e-74	Epsin
contig00126	Solyc08g065890.2.1	2e-74	Epsin
contig00128	Solyc03g045070.1.1	0	Ammonium transporter
contig00129	Solyc05g052980.2.1	2e-92	Protein phosphatase 2C
contig00130	Solyc05g053300.2.1	0	Dihydrolipoyl dehydrogenase
contig00131	Solyc11g042640.1.1	3e-72	Rieske (2Fe-2S) domain protein
contig00132	Solyc06g062590.2.1	3e-15	Transmembrane 9 superfamily protein member 4
contig00134	Solyc08g048290.2.1	6e-177	Myo-inositol transporter 1
contig00135	Solyc09g076000.2.1	1e-46	Serine/threonine protein kinase
contig00136	Solyc03g115980.1.1	3e-09	Geranylgeranyl reductase
contig00137	Solyc01g110360.2.1	4e-169	Fructose-bisphosphate aldolase
contig00138	Solyc10g081040.1.1	6e-45	Unknown Protein
contig00140	Solyc11g067240.1.1	4e-100	Vacuolar sorting protein 4b
contig00141	Solyc04g049070.2.1	0	Alpha glucosidase II
contig00141	Solyc04g049070.2.1	5e-43	Alpha glucosidase II
contig00142	Solyc07g062650.2.1	6e-127	Malate dehydrogenase
contig00143	Solyc07g065180.2.1	7e-103	Decarboxylase family protein
contig00143	Solyc07g065180.2.1	7e-103	Decarboxylase family protein
contig00144	Solyc06g084270.2.1	9e-126	GTP-binding family protein
contig00145	Solyc09g005720.2.1	4e-62	60S ribosomal protein L23a
contig00146	Solyc08g081220.1.1	0	Cytochrome P450
contig00147	Solyc05g012580.1.1	2e-15	Unknown Protein
contig00148	Solyc10g086580.1.1	2e-23	Ribulose-1 5-bisphosphate carboxylase/oxygenase activase 1
contig00148	Solyc10g086580.1.1	3e-15	Ribulose-1 5-bisphosphate carboxylase/oxygenase activase 1
contig00149	Solyc07g055050.2.1	3e-152	ATP synthase I-like protein
contig00151	Solyc05g052980.2.1	1e-14	Protein phosphatase 2C
contig00152	Solyc02g086710.2.1	2e-127	Monodehydroascorbate reductase (NADH)-like protein
contig00153	Solyc05g023850.1.1	2e-10	Gag-pol polyprotein
contig00154	Solyc10g085590.1.1	3e-143	Tumor susceptibility protein 101 (Fragment)
contig00155	Solyc05g006400.2.1	0	Genomic DNA chromosome 5 P1 clone MBG8
contig00157	Solyc01g101240.2.1	0	Aspartic proteinase
contig00159	Solyc10g078930.1.1	4e-157	Activator of heat shock protein ATPase homolog 1
contig00162	Solyc10g078530.1.1	6e-84	Patatin-like protein 3
contig00162	Solyc10g078530.1.1	2e-13	Patatin-like protein 3
contig00163	Solyc01g109120.2.1	1e-142	WD-40 repeat family protein
contig00163	Solyc01g109120.2.1	1e-142	WD-40 repeat family protein
contig00164	Solyc02g092670.1.1	9e-96	Subtilisin-like protease
contig00165	Solyc01g095620.2.1	0	UDP-glucosyltransferase
contig00167	Solyc04g049390.2.1	1e-128	Possible protein kinase ABC1 family
contig00168	Solyc02g080810.2.1	8e-70	Aminomethyltransferase
contig00169	Solyc08g016080.2.1	2e-74	NAD-dependent epimerase/dehydratase
contig00171	Solyc11g071740.1.1	3e-50	Calmodulin-like protein
contig00172	Solyc12g056940.1.1	4e-117	Acetyl-CoA carboxylase
contig00173	Solyc02g087240.2.1	1e-81	NADH-quinone oxidoreductase F subunit family protein
contig00174	Solyc06g060290.2.1	1e-156	Protein disulfide isomerase
contig00174	Solyc06g060290.2.1	4e-06	Protein disulfide isomerase
contig00175	Solyc07g063890.2.1	2e-124	50S ribosomal protein L2
contig00176	Solyc06g072230.1.1	4e-38	Kunitz trypsin inhibitor
contig00177	Solyc06g072710.2.1	0	RNA polymerase sigma factor
contig00178	Solyc05g005480.2.1	1e-156	Oxidoreductase zinc-binding dehydrogenase
contig00179	Solyc03g077920.1.1	0	Phosphoribosylanthranilate transferase (Fragment)
contig00181	Solyc02g084440.2.1	0	Fructose-bisphosphate aldolase
contig00182	Solyc01g097770.2.1	0	Serine/threonine protein kinase
contig00182	Solyc01g097770.2.1	0	Serine/threonine protein kinase
contig00182	Solyc01g097770.2.1	0	Serine/threonine protein kinase
contig00182	Solyc01g097770.2.1	3e-26	Serine/threonine protein kinase
contig00182	Solyc01g097770.2.1	2e-22	Serine/threonine protein kinase
contig00183	Solyc07g056500.2.1	3e-97	Glutathione transferase
contig00184	Solyc09g065270.2.1	4e-109	Ribosome recycling factor
contig00185	Solyc03g113990.2.1	2e-84	Uncharacterized conserved protein
contig00187	Solyc02g080810.2.1	9e-81	Aminomethyltransferase
contig00188	Solyc09g092530.2.1	2e-84	Tic22
contig00190	Solyc05g056120.2.1	1e-140	GATA transcription factor 1
contig00190	Solyc05g056120.2.1	1e-140	GATA transcription factor 1
contig00191	Solyc02g069150.2.1	6e-08	Vesicle-associated membrane protein 7B
contig00193	Solyc03g118150.2.1	4e-54	Sec14-like (Fragment)
contig00194	Solyc07g007560.2.1	0	Vesicular glutamate transporter 3
contig00195	Solyc07g007870.2.1	0	NADH flavin oxidoreductase/12-oxophytodienoate reductase
contig00196	Solyc04g071030.1.1	1e-57	U-box domain-containing protein
contig00196	Solyc04g071030.1.1	1e-57	U-box domain-containing protein
contig00197	Solyc03g121460.1.1	1e-26	Prenylated rab acceptor PRA1
contig00198	Solyc09g090660.2.1	0	Guanine nucleotide-binding protein subunit beta-like protein
contig00198	Solyc09g090660.2.1	0	Guanine nucleotide-binding protein subunit beta-like protein
contig00199	Solyc06g075160.2.1	2e-16	Serine/threonine-protein phosphatase 6 regulatory subunit 3
contig00200	Solyc11g013790.1.1	2e-07	Unknown Protein
contig00202	Solyc10g055250.1.1	4e-34	Cold shock protein-1
contig00202	Solyc10g055250.1.1	3e-09	Cold shock protein-1
contig00206	Solyc03g115230.2.1	0	ClpB chaperone
contig00206	Solyc03g115230.2.1	0	ClpB chaperone
contig00207	Solyc01g109300.2.1	0	4-hydroxy-3-methylbut-2-enyl diphosphate reductase
contig00209	Solyc06g008310.2.1	1e-112	Elongator complex protein 2
contig00210	Solyc03g123560.2.1	3e-52	Chaperone protein dnaJ
contig00211	Solyc05g053810.2.1	2e-59	Serine hydroxymethyltransferase
contig00212	Solyc11g069040.2.1	1e-97	Lactoylglutathione lyase
contig00213	Solyc07g055350.2.1	7e-136	Cytochrome P450
contig00214	Solyc02g067660.2.1	5e-112	Phytoalexin deficient 4 (Fragment)
contig00215	Solyc02g084020.2.1	3e-35	Small nuclear ribonucleoprotein Sm D3
contig00216	Solyc03g061600.2.1	5e-11	Cell division cycle protein 27/anaphase promoting complex subunit 3
contig00217	Solyc03g122340.2.1	2e-84	Lipoxygenase
contig00218	Solyc04g072240.2.1	2e-176	Oxidoreductase family protein
contig00219	Solyc02g080810.2.1	1e-82	Aminomethyltransferase
contig00221	Solyc09g089810.1.1	7e-160	1-aminocyclopropane-1-carboxylate oxidase-like protein
contig00222	Solyc03g121620.1.1	2e-64	Harpin-induced protein-like (Fragment)
contig00223	Solyc08g060920.2.1	5e-124	Xenotropic and polytropic retrovirus receptor
contig00227	Solyc09g010860.2.1	4e-80	Expansin
contig00228	Solyc03g097580.2.1	2e-133	MtN3-like protein
contig00229	Solyc04g009810.2.1	3e-161	Pelota homolog
contig00230	Solyc04g007350.2.1	9e-82	Unknown Protein
contig00231	Solyc03g115900.2.1	6e-106	Chlorophyll a-b binding protein P4, chloroplastic
contig00232	Solyc03g123880.2.1	1e-127	Pyridoxamine 5&apos-phosphate oxidase-related FMN-binding
contig00232	Solyc03g123880.2.1	1e-127	Pyridoxamine 5&apos-phosphate oxidase-related FMN-binding
contig00235	Solyc07g061990.2.1	6e-134	Solanesyl diphosphate synthase
contig00236	Solyc09g082050.2.1	2e-69	Histone-lysine N-methyltransferase
contig00237	Solyc08g075580.1.1	2e-59	DNA-directed RNA polymerase III subunit F
contig00238	Solyc06g064550.2.1	0	Aspartokinase-homoserine dehydrogenase
contig00239	Solyc07g005830.2.1	4e-18	Translation initiation factor IF-3
contig00240	Solyc05g018410.1.1	7e-116	Enoyl-CoA hydratase
contig00241	Solyc02g082900.2.1	6e-171	Strictosidine synthase family protein
contig00243	Solyc04g011580.2.1	2e-71	mRNA binding protein Pumilio 2
contig00243	Solyc04g011580.2.1	2e-71	mRNA binding protein Pumilio 2
contig00244	Solyc02g079230.2.1	7e-51	Vesicle-associated membrane family protein
contig00245	Solyc05g054920.2.1	2e-32	Splicing factor arginine/serine-rich 6
contig00245	Solyc05g054920.2.1	1e-20	Splicing factor arginine/serine-rich 6
contig00246	Solyc02g086530.2.1	3e-09	Alpha-galactosidase
contig00247	Solyc10g049600.1.1	0	Progesterone 5-beta-reductase
contig00247	Solyc10g049600.1.1	0	Progesterone 5-beta-reductase
contig00248	Solyc04g026100.1.1	2e-75	30S ribosomal protein S9
contig00249	Solyc04g080880.2.1	0	Cathepsin B-like cysteine proteinase
contig00250	Solyc07g044840.2.1	0	2 3-bisphosphoglycerate-independent phosphoglycerate mutase
contig00251	Solyc01g008110.2.1	3e-141	Cytochrome P450
contig00252	Solyc07g018010.2.1	2e-78	Transcription Factor
contig00253	Solyc04g014270.2.1	5e-110	Phosphofructokinase family protein
contig00254	Solyc05g006740.2.1	7e-54	Glutathione S-transferase
contig00255	Solyc03g063560.2.1	0	Glutamate synthase (Ferredoxin)
contig00256	Solyc11g012740.1.1	5e-46	Regulation of nuclear pre-mRNA domain containing 1B
contig00257	Solyc06g036340.2.1	2e-132	Unknown Protein
contig00258	Solyc07g006180.2.1	2e-06	Tetratricopeptide repeat protein 4 homolog
contig00259	Solyc04g078490.1.1	8e-91	F-box/LRR-repeat protein 2
contig00262	Solyc09g090960.2.1	8e-109	RNA-binding protein
contig00263	Solyc04g071050.2.1	2e-72	RNA-binding protein
contig00264	Solyc11g045150.1.1	2e-44	Uncharacterized mitochondrial protein AtMg00030
contig00265	Solyc01g104570.2.1	4e-68	Kinetochore protein ndc80
contig00265	Solyc01g104570.2.1	4e-68	Kinetochore protein ndc80
contig00266	Solyc04g078760.2.1	2e-15	Protein binding protein
contig00267	Solyc03g025840.2.1	1e-109	Cytochrome b561
contig00269	Solyc01g100200.2.1	0	GRAS family transcription factor
contig00269	Solyc01g100200.2.1	0	GRAS family transcription factor
contig00270	Solyc10g077130.1.1	5e-54	Atcambp25-binding protein OF
contig00271	Solyc03g062860.1.1	7e-18	Transposon Ty1-BL Gag-Pol polyprotein
contig00272	Solyc11g069290.1.1	7e-110	Glutamine amidotransferase subunit pdxT
contig00274	Solyc04g074300.2.1	1e-136	30S ribosomal protein S5
contig00275	Solyc05g054620.2.1	0	Amino acid binding protein
contig00279	Solyc03g082440.1.1	3e-119	G protein-coupled seven transmembrane receptor
contig00280	Solyc01g096590.2.1	8e-60	30S ribosomal protein S10
contig00281	Solyc05g052570.2.1	0	Zinc finger CCCH domain-containing protein 66
contig00282	Solyc09g008920.2.1	9e-155	Geranylgeranyl pyrophosphate synthase
contig00283	Solyc04g077650.2.1	5e-40	Serine carboxypeptidase 1
contig00283	Solyc04g077650.2.1	6e-08	Serine carboxypeptidase 1
contig00284	Solyc01g091020.2.1	6e-99	Golgi SNAP receptor complex member 1
contig00285	Solyc10g075150.1.1	6e-43	Non-specific lipid-transfer protein
contig00286	Solyc11g020040.1.1	0	Chaperone DnaK
contig00287	Solyc12g089160.1.1	4e-146	Receptor like kinase, RLK
contig00288	Solyc05g056110.2.1	6e-136	mRNA-decapping enzyme 2
contig00288	Solyc05g056110.2.1	6e-136	mRNA-decapping enzyme 2
contig00288	Solyc05g056110.2.1	6e-136	mRNA-decapping enzyme 2
contig00288	Solyc05g056110.2.1	6e-136	mRNA-decapping enzyme 2
contig00289	Solyc02g087930.2.1	4e-33	60S ribosomal protein L34
contig00290	Solyc02g087290.2.1	0	Alpha-mannosidase-like protein
contig00290	Solyc02g087290.2.1	0	Alpha-mannosidase-like protein
contig00291	Solyc02g092760.2.1	5e-135	Hydrolase alpha/beta fold family protein expressed
contig00292	Solyc10g080180.1.1	6e-164	U3 small nucleolar RNA-associated protein 18
contig00292	Solyc10g080180.1.1	8e-44	U3 small nucleolar RNA-associated protein 18
contig00293	Solyc01g007670.2.1	4e-78	30S ribosomal protein S7 chloroplastic
contig00294	Solyc02g070360.2.1	8e-39	40S ribosomal protein S4-like protein
contig00295	Solyc10g005890.2.1	4e-169	DNA-damage inducible protein DDI1-like
contig00296	Solyc04g054910.2.1	2e-80	Ethylene-responsive transcription factor 13
contig00297	Solyc06g053910.2.1	3e-88	Plant-specific domain TIGR01615 family protein
contig00297	Solyc06g053910.2.1	3e-88	Plant-specific domain TIGR01615 family protein
contig00299	Solyc02g090840.2.1	4e-57	Os11g0282300 protein (Fragment)
contig00300	Solyc11g069050.1.1	0	4-coumarate-coa ligase
contig00301	Solyc04g051800.2.1	6e-106	ABC transporter ATP-binding protein
contig00302	Solyc03g115740.1.1	1e-147	Alpha-1 6-xylosyltransferase
contig00303	Solyc01g009080.2.1	7e-87	FHA domain containing protein
contig00304	Solyc10g037980.1.1	5e-70	Thioredoxin domain-containing protein 17
contig00305	Solyc09g082860.2.1	0	Sulfate adenylyltransferase
contig00306	Solyc08g014550.2.1	3e-103	Ribosomal L9-like protein
contig00307	Solyc09g059030.2.1	1e-150	Alcohol dehydrogenase zinc-containing
contig00308	Solyc08g079070.2.1	0	Transaldolase
contig00309	Solyc09g005980.2.1	3e-125	Splicing factor arginine/serine-rich 6
contig00310	Solyc12g005280.1.1	2e-85	tRNA-methyltransferase
contig00311	Solyc04g071050.2.1	3e-72	RNA-binding protein
contig00312	Solyc02g062610.2.1	0	Hydrolase alpha/beta fold family protein
contig00313	Solyc05g013710.2.1	1e-56	Cysteine desulfuration protein SufE
contig00314	Solyc02g005200.2.1	2e-147	PsaB translation factor (Fragment)
contig00315	Solyc01g102610.2.1	0	Ferric reductase oxidase
contig00316	Solyc01g068100.2.1	2e-44	Squamosa promoter binding protein-like 1
contig00318	Solyc10g080730.1.1	2e-100	Thioredoxin family protein
contig00319	Solyc05g010050.2.1	4e-27	Alpha/beta hydrolase fold-3
contig00321	Solyc09g014740.2.1	0	Receptor-like protein kinase At3g21340
contig00322	Solyc08g078090.1.1	0	Lipase (Fragment)
contig00323	Solyc10g007600.2.1	4e-154	L-lactate dehydrogenase
contig00325	Solyc07g065170.2.1	1e-58	40S ribosomal protein S8
contig00326	Solyc02g063050.2.1	3e-41	Os05g0100900 protein (Fragment)
contig00326	Solyc02g063050.2.1	1e-15	Os05g0100900 protein (Fragment)
contig00327	Solyc11g069330.1.1	8e-135	Arabidopsis thaliana genomic DNA chromosome 5 P1 clone MOK16
contig00327	Solyc11g069330.1.1	8e-135	Arabidopsis thaliana genomic DNA chromosome 5 P1 clone MOK16
contig00328	Solyc11g008360.1.1	3e-122	Pseudouridine synthase family protein
contig00329	Solyc06g062950.1.1	0	Subtilisin-like protease
contig00330	Solyc12g017240.1.1	1e-77	Xyloglucan endotransglucosylase/hydrolase 7
contig00331	Solyc07g053970.2.1	0	Two-pore calcium channel 2
contig00332	Solyc03g116730.2.1	0	Stearoyl-CoA 9-desaturase
contig00333	Solyc07g062510.2.1	2e-97	Cytochrome P450
contig00334	Solyc10g005290.2.1	3e-37	CDP-diacylglycerol--glycerol-3-phosphate 3-phosphatidyltransferase
contig00335	Solyc02g080220.2.1	4e-156	Pectinesterase
contig00335	Solyc02g080220.2.1	4e-156	Pectinesterase
contig00336	Solyc02g089090.2.1	3e-118	Pto-like, Serine/threonine kinase protein, resistance protein
contig00337	Solyc08g076200.2.1	0	ATP dependent RNA helicase
contig00337	Solyc08g076200.2.1	0	ATP dependent RNA helicase
contig00338	Solyc01g090190.2.1	3e-79	Nuclear RNA binding protein
contig00340	Solyc02g092580.2.1	1e-175	Peroxidase
contig00341	Solyc02g091970.2.1	5e-69	Branched-chain-amino-acid aminotransferase
contig00341	Solyc02g091970.2.1	5e-69	Branched-chain-amino-acid aminotransferase
contig00342	Solyc01g104590.2.1	2e-106	Ribosomal protein L3
contig00343	Solyc12g010930.1.1	2e-61	50S ribosomal protein L5
contig00344	Solyc07g049440.2.1	2e-172	GDSL esterase/lipase At2g04570
contig00345	Solyc06g072470.2.1	4e-67	50S ribosomal protein L29
contig00346	Solyc01g098140.2.1	7e-150	Neutral cholesterol ester hydrolase 1
contig00346	Solyc01g098140.2.1	3e-144	Neutral cholesterol ester hydrolase 1
contig00347	Solyc06g069900.2.1	2e-30	1-aminocyclopropane-1-carboxylate oxidase
contig00348	Solyc04g080960.2.1	0	Cysteine proteinase cathepsin F
contig00349	Solyc05g008810.2.1	7e-38	Lipid phosphate phosphatase 3
contig00350	Solyc01g103450.2.1	0	Chaperone DnaK
contig00351	Solyc01g109790.2.1	5e-151	Glucose-1-phosphate adenylyltransferase
contig00352	Solyc09g008010.2.1	6e-129	ATP binding / serine-threonine kinase
contig00352	Solyc09g008010.2.1	6e-129	ATP binding / serine-threonine kinase
contig00353	Solyc04g074300.2.1	8e-137	30S ribosomal protein S5
contig00354	Solyc04g009200.2.1	0	Glutamate-1-semialdehyde-2 1-aminomutase
contig00355	Solyc04g080230.2.1	5e-55	BAC19.4
contig00356	Solyc03g118810.1.1	7e-69	Calmodulin
contig00358	Solyc08g065220.2.1	1e-46	Glycine dehydrogenase P protein
contig00360	Solyc11g062190.1.1	0	Mitochondrial ADP/ATP carrier proteins
contig00361	Solyc10g074980.1.1	1e-119	Vacuolar sorting receptor
contig00362	Solyc06g005650.2.1	2e-92	RING finger protein 126
contig00363	Solyc06g053260.1.1	7e-48	Auxin-responsive family protein
contig00364	Solyc07g053740.1.1	5e-28	Ethylene-responsive transcription factor 4
contig00364	Solyc07g053740.1.1	2e-14	Ethylene-responsive transcription factor 4
contig00365	Solyc10g080090.1.1	2e-46	HAT family dimerisation domain containing protein expressed
contig00366	Solyc04g017690.2.1	2e-84	Early response to dehydration 15-like protein (Fragment)
contig00367	Solyc04g080770.2.1	0	GTP-binding protein hflX
contig00369	Solyc02g088260.2.1	7e-46	Latex abundant protein 1
contig00369	Solyc02g088260.2.1	3e-10	Latex abundant protein 1
contig00372	Solyc07g017710.1.1	1e-39	Unknown Protein
contig00373	Solyc03g114600.2.1	2e-59	LAG1 longevity assurance homolog 2
contig00374	Solyc03g114600.2.1	1e-49	LAG1 longevity assurance homolog 2
contig00375	Solyc04g011430.2.1	3e-75	Ubiquitin-conjugating enzyme 13 E2
contig00376	Solyc03g025720.2.1	0	Long-chain-fatty-acid--CoA ligase
contig00377	Solyc02g088260.2.1	3e-88	Latex abundant protein 1
contig00377	Solyc02g088260.2.1	2e-12	Latex abundant protein 1
contig00378	Solyc01g107670.2.1	4e-107	LRR receptor-like serine/threonine-protein kinase, RLP
contig00379	Solyc02g069150.2.1	1e-112	Vesicle-associated membrane protein 7B
contig00380	Solyc05g005850.2.1	3e-114	Nodulin-like protein
contig00381	Solyc06g073320.2.1	0	GDP-L-galactose phosphorylase 1
contig00382	Solyc06g065950.2.1	7e-40	Vesicle-associated membrane protein 7C
contig00383	Solyc03g114150.2.1	0	Aldehyde dehydrogenase
contig00384	Solyc09g014450.2.1	9e-59	Unknown Protein
contig00385	Solyc00g280110.1.1	4e-18	Plant-specific domain TIGR01589 family protein
contig00386	Solyc04g005630.2.1	0	Mitochondrial transcription termination factor family protein
contig00386	Solyc04g005630.2.1	6e-45	Mitochondrial transcription termination factor family protein
contig00386	Solyc04g005630.2.1	6e-45	Mitochondrial transcription termination factor family protein
contig00387	Solyc12g007000.1.1	5e-77	POT family domain containing protein expressed
contig00387	Solyc12g007000.1.1	5e-77	POT family domain containing protein expressed
contig00387	Solyc12g007000.1.1	5e-77	POT family domain containing protein expressed
contig00388	Solyc06g068760.2.1	9e-141	CRUMPLED LEAF
contig00389	Solyc09g011720.2.1	1e-159	Unknown Protein
contig00389	Solyc09g011720.2.1	1e-159	Unknown Protein
contig00390	Solyc09g091080.2.1	4e-119	Myosin XI-F
contig00390	Solyc09g091080.2.1	4e-119	Myosin XI-F
contig00390	Solyc09g091080.2.1	4e-119	Myosin XI-F
contig00390	Solyc09g091080.2.1	4e-119	Myosin XI-F
contig00391	Solyc01g073780.2.1	1e-29	CHP-rich zinc finger protein-like
contig00392	Solyc11g045130.1.1	6e-142	CCR4-NOT transcription complex subunit 7
contig00393	Solyc04g018260.1.1	4e-15	Unknown Protein
contig00395	Solyc01g008020.2.1	1e-171	Equilibrative nucleoside transporter 1
contig00396	Solyc01g107700.2.1	2e-28	Kynurenine formamidase
contig00398	Solyc03g121460.1.1	7e-66	Prenylated rab acceptor PRA1
contig00399	Solyc08g007820.1.1	4e-75	Ethylene-responsive transcription factor 10
contig00400	Solyc04g079400.2.1	1e-89	Protein serine/threonine kinase
contig00400	Solyc04g079400.2.1	1e-89	Protein serine/threonine kinase
contig00401	Solyc01g106210.2.1	1e-153	Chaperone DnaK
contig00402	Solyc10g007640.2.1	2e-78	Glutathione S-transferase-like protein
contig00404	Solyc03g098020.2.1	1e-172	Hydrolase alpha/beta fold family protein
contig00407	Solyc01g008920.2.1	2e-125	NAD dependent epimerase/dehydratase family protein expressed
contig00407	Solyc01g008920.2.1	2e-125	NAD dependent epimerase/dehydratase family protein expressed
contig00408	Solyc11g009090.1.1	9e-99	Polyadenylate-binding protein family protein
contig00408	Solyc11g009090.1.1	9e-99	Polyadenylate-binding protein family protein
contig00409	Solyc01g099860.2.1	2e-175	Serine/threonine-protein phosphatase
contig00409	Solyc01g099860.2.1	2e-175	Serine/threonine-protein phosphatase
contig00410	Solyc12g088720.1.1	0	Polyadenylate-binding protein 2
contig00411	Solyc07g053280.2.1	2e-158	Ketol-acid reductoisomerase
contig00412	Solyc10g006130.1.1	5e-31	Ethylene responsive transcription factor 3a
contig00413	Solyc05g007140.2.1	0	Receptor-like protein kinase At3g21340
contig00414	Solyc03g034170.2.1	7e-108	Uncharacterized conserved membrane protein
contig00415	Solyc09g009170.2.1	1e-162	Serine/threonine protein phosphatase family protein
contig00415	Solyc09g009170.2.1	1e-162	Serine/threonine protein phosphatase family protein
contig00417	Solyc08g008220.2.1	1e-84	Ubiquitin-conjugating enzyme E2 10
contig00418	Solyc01g108190.2.1	1e-55	Calmodulin-like protein
contig00418	Solyc01g108190.2.1	8e-06	Calmodulin-like protein
contig00419	Solyc03g121880.2.1	0	Protein phosphatase 2C
contig00421	Solyc02g080440.2.1	1e-129	FeS assembly protein SufB
contig00422	Solyc10g007280.2.1	1e-145	AAA-ATPase
contig00423	Solyc07g055830.2.1	5e-101	Unknown Protein
contig00424	Solyc07g065340.1.1	5e-157	Serine acetyltransferase
contig00424	Solyc07g065340.1.1	5e-157	Serine acetyltransferase
contig00426	Solyc06g066770.1.1	1e-172	Kelch repeat-containing F-box family protein
contig00427	Solyc10g005490.2.1	2e-69	Protein strawberry notch homolog 1
contig00428	Solyc07g063600.2.1	9e-145	Chlorophyll a-b binding protein 13, chloroplastic
contig00429	Solyc04g009180.1.1	1e-88	TCP family transcription factor
contig00430	Solyc03g113240.2.1	6e-74	Unknown Protein
contig00432	Solyc02g069090.2.1	0	Cathepsin B
contig00433	Solyc06g073650.1.1	3e-88	WD-repeat protein
contig00433	Solyc06g073650.1.1	3e-88	WD-repeat protein
contig00435	Solyc03g122340.2.1	1e-79	Lipoxygenase
contig00436	Solyc04g054740.2.1	0	Inositol-3-phosphate synthase
contig00437	Solyc06g071880.2.1	3e-22	60S ribosomal protein L17
contig00438	Solyc01g108200.2.1	3e-27	cDNA clone J013057C16 full insert sequence
contig00439	Solyc01g110480.2.1	9e-123	BZIP transcription factor family protein expressed
contig00440	Solyc12g096350.1.1	2e-71	WRKY transcription factor 11
contig00441	Solyc11g011340.1.1	3e-138	Alcohol dehydrogenase
contig00442	Solyc02g078940.2.1	3e-179	Zinc-binding dehydrogenase superfamily (Quinone oxidoreductase NADPH dependent)
contig00443	Solyc10g081910.1.1	2e-67	Receptor like kinase, RLK
contig00443	Solyc10g081910.1.1	3e-22	Receptor like kinase, RLK
contig00444	Solyc02g068500.2.1	4e-67	Thioredoxin o
contig00444	Solyc02g068500.2.1	4e-67	Thioredoxin o
contig00445	Solyc07g056050.1.1	0	Transmembrane 9 superfamily protein member 4
contig00445	Solyc07g056050.1.1	0	Transmembrane 9 superfamily protein member 4
contig00446	Solyc01g095150.2.1	7e-67	Late embryogenesis abundant protein (Fragment)
contig00447	Solyc07g054080.1.1	9e-111	RING finger protein 5
contig00449	Solyc01g096880.2.1	0	Nitrate transporter
contig00450	Solyc07g055560.2.1	0	G-type lectin S-receptor-like serine/threonine-protein kinase At2g19130
contig00452	Solyc11g066860.1.1	6e-63	Os02g0448600 protein (Fragment)
contig00453	Solyc11g008370.1.1	1e-47	Mitochondrial glycerol-3-phosphate dehydrogenase
contig00454	Solyc09g061310.2.1	1e-138	PPPDE peptidase domain containing 2a
contig00455	Solyc07g049530.2.1	1e-148	1-aminocyclopropane-1-carboxylate oxidase
contig00458	Solyc07g062520.2.1	3e-69	Cytochrome P450
contig00461	Solyc04g074300.2.1	1e-136	30S ribosomal protein S5
contig00462	Solyc11g069530.1.1	4e-102	Kinase-START 1 (Fragment)
contig00463	Solyc11g073160.1.1	1e-125	GTP cyclohydrolase II/3 4-dihydroxy-2-butanone 4-phosphate synthase
contig00464	Solyc05g008460.2.1	0	ATP synthase subunit beta
contig00465	Solyc03g082440.1.1	8e-79	G protein-coupled seven transmembrane receptor
contig00467	Solyc11g039840.1.1	8e-85	Ubiquinol-cytochrome c reductase iron-sulfur subunit
contig00468	Solyc10g085430.1.1	6e-101	Saposin (Fragment)
contig00469	Solyc04g081900.2.1	0	Nucleoredoxin 1
contig00470	Solyc12g098920.1.1	0	(P)ppGpp synthetase I (GTP pyrophosphokinase) SpoT/RelA
contig00471	Solyc12g015880.1.1	1e-24	Heat shock protein 90
contig00472	Solyc01g094930.2.1	4e-99	CAAX prenyl protease 1
contig00473	Solyc08g079570.2.1	6e-155	Sterol 4-alpha-methyl-oxidase 2
contig00475	Solyc02g083590.2.1	4e-154	Dehydroquinate synthase
contig00476	Solyc08g062220.2.1	0	UDP-glucose glucosyltransferase
contig00477	Solyc07g045100.1.1	5e-33	Aspartic proteinase nepenthesin I
contig00478	Solyc03g122340.2.1	8e-78	Lipoxygenase
contig00479	Solyc08g041690.1.1	6e-12	Unknown Protein
contig00480	Solyc02g088580.1.1	4e-49	Genomic DNA chromosome 5 P1 clone MXM12
contig00481	Solyc07g032230.2.1	0	IST1 homolog
contig00483	Solyc04g074950.2.1	3e-105	Ovarian cancer-associated gene 2 protein homolog
contig00484	Solyc08g067410.1.1	0	Fatty acid elongase 3-ketoacyl-CoA synthase
contig00485	Solyc12g007110.1.1	5e-99	Receptor-like protein kinase At5g59670
contig00485	Solyc12g007110.1.1	5e-99	Receptor-like protein kinase At5g59670
contig00486	Solyc05g006220.2.1	1e-81	IAA-amino acid hydrolase
contig00487	Solyc02g083140.2.1	1e-82	Ribonuclease E
contig00487	Solyc02g083140.2.1	1e-82	Ribonuclease E
contig00489	Solyc03g058190.2.1	0	Elongation factor family GTP-binding protein
contig00490	Solyc08g006830.2.1	1e-58	Caffeoyl-CoA O-methyltransferase 1
contig00490	Solyc08g006830.2.1	1e-58	Caffeoyl-CoA O-methyltransferase 1
contig00491	Solyc03g082920.2.1	6e-177	Heat shock protein
contig00492	Solyc08g079170.2.1	0	Stress-induced protein sti1-like protein
contig00492	Solyc08g079170.2.1	8e-22	Stress-induced protein sti1-like protein
contig00493	Solyc10g074580.1.1	2e-159	Aminoacylase ACY1 and related metalloexopeptidases (ISS)
contig00494	Solyc00g075040.1.1	7e-15	Transposon Ty1-A Gag-Pol polyprotein
contig00495	Solyc06g062990.1.1	5e-88	Exocyst complex protein exo70
contig00496	Solyc03g120640.2.1	2e-54	Photosystem I reaction center subunit VI-1, chloroplastic
contig00497	Solyc03g096850.2.1	5e-110	Genomic DNA chromosome 5 P1 clone MKP11
contig00498	Solyc06g011400.2.1	0	ATP-dependent chaperone ClpB
contig00499	Solyc04g077050.2.1	0	Amino acid permease 6
contig00501	Solyc11g012700.1.1	4e-94	Oligopeptide transporter 9
contig00502	Solyc08g082970.2.1	5e-41	Fas-associated factor 1-like protein
contig00503	Solyc08g082970.2.1	5e-49	Fas-associated factor 1-like protein
contig00503	Solyc08g082970.2.1	6e-38	Fas-associated factor 1-like protein
contig00504	Solyc11g068900.1.1	5e-77	Harpin-induced protein 1 containing protein expressed
contig00505	Solyc09g007250.2.1	0	60S ribosomal protein L4/L1
contig00505	Solyc09g007250.2.1	0	60S ribosomal protein L4/L1
contig00507	Solyc05g013990.2.1	6e-160	T-complex protein 1 subunit epsilon
contig00508	Solyc11g072260.1.1	4e-77	40S ribosomal protein S13
contig00508	Solyc11g072260.1.1	4e-77	40S ribosomal protein S13
contig00509	Solyc04g014810.2.1	5e-62	U-box domain-containing protein 4
contig00509	Solyc04g014810.2.1	4e-06	U-box domain-containing protein 4
contig00510	Solyc05g013990.2.1	8e-120	T-complex protein 1 subunit epsilon
contig00511	Solyc06g082780.2.1	2e-147	Coiled-coil domain containing 109B
contig00512	Solyc06g008100.2.1	6e-30	Enzyme of the cupin superfamily
contig00513	Solyc03g122340.2.1	0	Lipoxygenase
contig00514	Solyc09g005080.1.1	4e-81	LRR receptor-like serine/threonine-protein kinase, RLP
contig00514	Solyc09g005080.1.1	2e-06	LRR receptor-like serine/threonine-protein kinase, RLP
contig00515	Solyc03g098000.2.1	0	At1g32160/F3C3_6
contig00516	Solyc09g015450.2.1	6e-27	Unknown Protein
contig00518	Solyc06g073300.1.1	7e-51	60S ribosomal protein L27
contig00519	Solyc01g105290.2.1	7e-134	Genomic DNA chromosome 5 P1 clone MSJ1
contig00520	Solyc06g060060.2.1	7e-104	NAD kinase
contig00522	Solyc11g010250.1.1	6e-36	Avr9/Cf-9 rapidly elicited protein 75
contig00523	Solyc03g081220.1.1	4e-78	Genomic DNA chromosome 5 BAC clone T7
contig00526	Solyc03g121330.2.1	2e-65	60S ribosomal protein L28
contig00527	Solyc01g091260.2.1	1e-69	AT2G45380 protein (Fragment)
contig00528	Solyc07g032180.2.1	1e-99	Abhydrolase domain-containing protein 5
contig00529	Solyc08g068870.2.1	3e-97	Aspartic proteinase nepenthesin-1
contig00529	Solyc08g068870.2.1	3e-97	Aspartic proteinase nepenthesin-1
contig00530	Solyc02g083760.2.1	4e-15	Thaumatin-like protein
contig00531	Solyc01g079410.2.1	9e-113	SMP-30/Gluconolaconase/LRE domain protein
contig00532	Solyc02g065660.2.1	1e-28	WPP domain-interacting tail-anchored protein 1
contig00533	Solyc06g048410.2.1	2e-92	Superoxide dismutase
contig00534	Solyc05g054410.2.1	1e-19	Telomere binding protein
contig00535	Solyc11g009080.1.1	0	Phospho-2-dehydro-3-deoxyheptonate aldolase 1
contig00536	Solyc04g007280.2.1	4e-119	Nup98 protein (Fragment)
contig00537	Solyc06g050900.2.1	1e-60	Peptide transporter
contig00537	Solyc06g050900.2.1	1e-60	Peptide transporter
contig00538	Solyc07g063900.2.1	2e-67	RNA binding protein
contig00539	Solyc11g045350.1.1	2e-71	Nodule inception protein (Fragment)
contig00540	Solyc01g109850.2.1	3e-81	Diaminopimelate decarboxylase
contig00541	Solyc02g081700.1.1	1e-115	Proteasome subunit alpha type
contig00542	Solyc08g061820.2.1	7e-33	F-box/LRR-repeat protein 14
contig00543	Solyc02g021470.2.1	0	Cullin 4
contig00544	Solyc03g096900.2.1	5e-103	GTP pyrophosphokinase
contig00544	Solyc03g096900.2.1	5e-103	GTP pyrophosphokinase
contig00545	Solyc12g005570.1.1	5e-31	Unknown Protein
contig00546	Solyc10g081440.1.1	4e-76	NADH cytochrome b5 reductase
contig00547	Solyc07g053140.2.1	1e-70	CONSTANS-like zinc finger protein
contig00548	Solyc05g050710.2.1	6e-90	Lecithin cholesterol acyltransferase (Fragment)
contig00549	Solyc08g076220.2.1	0	Phosphoribulokinase/uridine kinase
contig00550	Solyc05g053880.2.1	3e-23	cDNA FLJ42396 fis clone ASTRO2001107
contig00550	Solyc05g053880.2.1	3e-23	cDNA FLJ42396 fis clone ASTRO2001107
contig00550	Solyc05g053880.2.1	3e-23	cDNA FLJ42396 fis clone ASTRO2001107
contig00551	Solyc07g007210.2.1	2e-151	Elongation factor like protein
contig00552	Solyc10g007410.2.1	1e-72	Gamma-glutamyl hydrolase 2
contig00552	Solyc10g007410.2.1	1e-72	Gamma-glutamyl hydrolase 2
contig00553	Solyc11g073260.1.1	9e-43	Histone H2A
contig00554	Solyc09g010630.2.1	0	heat shock protein
contig00555	Solyc01g094700.2.1	1e-46	Glycerol-3-phosphate acyltransferase 4
contig00557	Solyc06g035870.2.1	2e-27	Membrane-associated progesterone receptor component 1
contig00558	Solyc06g035870.2.1	5e-66	Membrane-associated progesterone receptor component 1
contig00559	Solyc07g065630.2.1	1e-98	Ubiquitin-protein ligase 1
contig00559	Solyc07g065630.2.1	1e-98	Ubiquitin-protein ligase 1
contig00560	Solyc03g119870.2.1	2e-70	Zinc finger C3HC-type containing 1
contig00561	Solyc07g042950.1.1	5e-75	Kelch repeat-containing F-box family protein
contig00562	Solyc02g084690.2.1	9e-84	FG-GAP repeat-containing protein
contig00563	Solyc04g071340.2.1	7e-127	Fructose-1 6-bisphosphatase class 1
contig00566	Solyc04g071340.2.1	9e-25	Fructose-1 6-bisphosphatase class 1
contig00567	Solyc07g008560.2.1	0	Purple acid phosphatase
contig00568	Solyc09g091470.2.1	3e-79	3-ketoacyl CoA thiolase 2
contig00570	Solyc03g112900.2.1	5e-84	Iron-sulfur cluster assembly scaffold protein IscU
contig00571	Solyc01g105230.2.1	4e-77	Calmodulin-binding transcription activator 2
contig00572	Solyc01g067010.2.1	3e-118	F-box family protein
contig00573	Solyc05g053050.1.1	2e-22	Unknown Protein
contig00574	Solyc04g078290.2.1	0	Cytochrome P450
contig00575	Solyc10g005390.2.1	4e-160	Linalool synthase
contig00576	Solyc06g036340.2.1	2e-21	Unknown Protein
contig00577	Solyc08g083320.2.1	9e-85	Granule-bound starch synthase
contig00578	Solyc09g008370.1.1	1e-93	Nodulin-like protein (Fragment)
contig00578	Solyc09g008370.1.1	1e-93	Nodulin-like protein (Fragment)
contig00580	Solyc01g087260.2.1	0	Carotenoid cleavage dioxygenase 1B
contig00581	Solyc09g092270.2.1	3e-58	Hydroxycinnamoyl-CoA shikimate/quinate hydroxycinnamoyl transferase
contig00582	Solyc11g072490.1.1	2e-64	Interactor of constitutive active ROPs 3
contig00583	Solyc11g005930.1.1	3e-36	ST63-2
contig00584	Solyc10g045240.1.1	2e-172	Beta-glucosidase D4
contig00584	Solyc10g045240.1.1	2e-172	Beta-glucosidase D4
contig00585	Solyc01g074020.2.1	4e-09	Box C/D snoRNA
contig00586	Solyc03g119690.1.1	0	Aspartic proteinase nepenthesin-1
contig00587	Solyc04g072890.2.1	4e-124	WD-40 repeat family protein
contig00588	Solyc06g051400.2.1	7e-58	Omega-3 fatty acid desaturase
contig00589	Solyc02g094440.2.1	1e-32	Translocon-associated protein subunit beta
contig00590	Solyc01g111720.2.1	5e-47	Translation initiation factor IF-3
contig00591	Solyc08g061100.2.1	2e-141	Cellulose synthase
contig00592	Solyc03g098730.1.1	6e-77	Kunitz trypsin inhibitor
contig00593	Solyc04g074670.2.1	8e-98	Os03g0169000 protein (Fragment)
contig00594	Solyc02g082060.1.1	7e-21	PPPDE peptidase domain-containing protein 1
contig00595	Solyc09g005500.2.1	2e-74	Major latex-like protein
contig00596	Solyc01g104370.2.1	2e-27	60S acidic ribosomal protein P1
contig00597	Solyc08g079280.2.1	1e-129	cytochrome P450
contig00598	Solyc01g102300.2.1	7e-77	BHLH transcription factor
contig00599	Solyc09g091560.2.1	2e-107	Ankyrin repeat domain-containing protein 13C-A
contig00601	Solyc06g062920.2.1	4e-160	ATP binding / serine-threonine kinase
contig00601	Solyc06g062920.2.1	4e-160	ATP binding / serine-threonine kinase
contig00602	Solyc11g010940.1.1	1e-29	Dof zinc finger protein 6
contig00603	Solyc05g056300.2.1	2e-76	Thioredoxin-like protein
contig00604	Solyc07g055060.2.1	0	Phosphoenolpyruvate carboxylase 1
contig00605	Solyc11g010330.1.1	9e-50	RING finger protein
contig00606	Solyc08g079280.2.1	2e-108	cytochrome P450
contig00607	Solyc03g116600.2.1	4e-10	Zeta2-COP
contig00608	Solyc07g055060.2.1	4e-168	Phosphoenolpyruvate carboxylase 1
contig00609	Solyc08g006150.2.1	1e-77	ChaC cation transport regulator-like 1
contig00610	Solyc03g006250.2.1	2e-173	GDSL esterase/lipase At1g28590
contig00611	Solyc07g024070.1.1	5e-87	Ubiquitin-conjugating enzyme E2 T
contig00612	Solyc11g065180.1.1	4e-128	THUMP domain-containing protein
contig00613	Solyc05g009010.1.1	9e-72	Serine/threonine protein kinase family protein
contig00614	Solyc02g085610.2.1	2e-98	G-box binding factor
contig00615	Solyc04g064670.2.1	2e-133	Thylakoid lumenal 19 kDa protein, chloroplastic
contig00616	Solyc05g056570.2.1	2e-124	Calcium dependent protein kinase
contig00618	Solyc01g095030.2.1	2e-93	MYB transcription factor (Fragment)
contig00619	Solyc11g012510.1.1	0	GRAS family transcription factor
contig00620	Solyc10g079970.1.1	3e-117	Transmembrane protein 19
contig00621	Solyc06g019200.2.1	8e-124	Peptidase M50 family protein
contig00621	Solyc06g019200.2.1	8e-124	Peptidase M50 family protein
contig00622	Solyc06g034020.2.1	9e-86	Peptide methionine sulfoxide reductase msrA
contig00623	Solyc02g078400.2.1	2e-150	Allantoinase
contig00625	Solyc11g007990.1.1	1e-174	Malate dehydrogenase
contig00626	Solyc02g068030.1.1	1e-105	Unknown Protein
contig00627	Solyc03g111010.2.1	2e-176	Glyceraldehyde-3-phosphate dehydrogenase
contig00628	Solyc08g080540.2.1	6e-60	Heat stress transcription factor
contig00629	Solyc09g097830.2.1	0	TPR repeat protein
contig00629	Solyc09g097830.2.1	0	TPR repeat protein
contig00629	Solyc09g097830.2.1	4e-23	TPR repeat protein
contig00629	Solyc09g097830.2.1	8e-23	TPR repeat protein
contig00629	Solyc09g097830.2.1	3e-18	TPR repeat protein
contig00629	Solyc09g097830.2.1	1e-12	TPR repeat protein
contig00629	Solyc09g097830.2.1	6e-10	TPR repeat protein
contig00630	Solyc03g031730.2.1	6e-52	Beta-glucosidase 47
contig00631	Solyc11g067150.1.1	3e-73	Unknown Protein
contig00632	Solyc04g064700.2.1	8e-53	Transcription elongation factor spt5
contig00633	Solyc07g063890.2.1	9e-89	50S ribosomal protein L2
contig00634	Solyc01g112000.2.1	1e-64	Expansin-like protein
contig00635	Solyc01g095490.2.1	1e-55	Ubiquitin-conjugating enzyme E2 8
contig00636	Solyc09g011810.2.1	6e-07	Fructose-1 6-bisphosphatase class 1
contig00637	Solyc03g121700.2.1	1e-72	Nucleosome assembly protein 1-like protein 4
contig00637	Solyc03g121700.2.1	1e-72	Nucleosome assembly protein 1-like protein 4
contig00638	Solyc02g088190.2.1	2e-79	MYB transcription factor
contig00639	Solyc10g079080.1.1	2e-46	Zinc finger A20 and AN1 domain-containing stress-associated protein 6
contig00640	Solyc03g123390.2.1	1e-154	Hydrolase
contig00641	Solyc08g074290.2.1	0	BRI1-KD interacting protein 129 (Fragment)
contig00642	Solyc08g081910.2.1	1e-41	V-type proton ATPase subunit E
contig00643	Solyc07g055320.2.1	2e-72	ATP-dependent Zn protease cell division protein FtsH homolog
contig00644	Solyc07g055320.2.1	1e-77	ATP-dependent Zn protease cell division protein FtsH homolog
contig00645	Solyc09g089690.2.1	0	1-aminocyclopropane-1-carboxylate oxidase-like protein
contig00646	Solyc11g006550.1.1	1e-147	Uricase
contig00647	Solyc01g094720.2.1	0	Vesicular glutamate transporter
contig00647	Solyc01g094720.2.1	1e-43	Vesicular glutamate transporter
contig00648	Solyc02g091790.2.1	2e-121	Wd-repeat protein
contig00648	Solyc02g091790.2.1	2e-121	Wd-repeat protein
contig00648	Solyc02g091790.2.1	7e-22	Wd-repeat protein
contig00648	Solyc02g091790.2.1	2e-16	Wd-repeat protein
contig00649	Solyc09g082690.2.1	7e-63	Early light-induced protein 7
contig00650	Solyc02g075630.1.1	1e-103	UPF0183 protein C16orf70 homolog
contig00651	Solyc01g057200.2.1	1e-60	Pentatricopeptide repeat-containing protein
contig00652	Solyc03g118510.2.1	2e-63	Receptor like kinase, RLK
contig00653	Solyc12g036600.1.1	7e-32	NADH-quinone oxidoreductase subunit D
contig00653	Solyc12g036600.1.1	7e-32	NADH-quinone oxidoreductase subunit D
contig00654	Solyc06g007320.2.1	0	Ubiquitin-activating enzyme E1
contig00655	Solyc07g065820.2.1	4e-55	Calcineurin B
contig00656	Solyc08g066070.1.1	8e-58	Exocyst complex protein EXO70
contig00657	Solyc00g164680.1.1	5e-63	ABC transporter G family member 11
contig00658	Solyc02g088700.2.1	1e-91	Mitochondrial processing peptidase beta subunit
contig00659	Solyc08g007770.2.1	9e-114	PGR5-like protein 1A, chloroplastic
contig00660	Solyc01g108080.2.1	7e-08	BZIP transcription factor
contig00661	Solyc06g068140.2.1	2e-107	Methyl binding domain protein (Fragment)
contig00662	Solyc01g099670.2.1	8e-53	40S ribosomal protein S10-like
contig00663	Solyc03g096900.2.1	4e-122	GTP pyrophosphokinase
contig00665	Solyc03g093240.2.1	0	GTP-binding protein YqeH
contig00665	Solyc03g093240.2.1	0	GTP-binding protein YqeH
contig00666	Solyc02g069710.2.1	0	Sodium/calcium exchanger protein
contig00667	Solyc11g066110.1.1	2e-17	Inner membrane protein oxaA
contig00668	Solyc08g016670.2.1	5e-58	Calcyclin-binding protein
contig00669	Solyc06g066700.1.1	4e-28	Unknown Protein
contig00671	Solyc10g078960.1.1	2e-33	60S ribosomal protein L21-like protein
contig00672	Solyc06g066020.2.1	1e-28	Auxin response factor 9
contig00673	Solyc03g111330.2.1	4e-101	UPF0235 protein yggU
contig00673	Solyc03g111330.2.1	3e-06	UPF0235 protein yggU
contig00674	Solyc04g025240.2.1	2e-59	GCN5-related N-acetyltransferase (GNAT) family protein-like
contig00675	Solyc12g017240.1.1	3e-158	Xyloglucan endotransglucosylase/hydrolase 7
contig00676	Solyc02g093040.2.1	1e-26	Cathepsin B-like cysteine proteinase
contig00677	Solyc08g078950.2.1	2e-37	Nitrate transporter
contig00678	Solyc02g080530.2.1	0	Peroxidase
contig00679	Solyc07g006220.1.1	0	UDP-D-glucuronate 4-epimerase 1
contig00680	Solyc08g068590.2.1	1e-136	PAP fibrillin family protein
contig00681	Solyc04g079700.2.1	2e-55	WD-40 repeat family protein
contig00682	Solyc11g062220.1.1	2e-98	Novel protein containing a PHD-finger domain (Fragment)
contig00683	Solyc01g103580.2.1	1e-89	Genomic DNA chromosome 5 P1 clone MCL19
contig00684	Solyc05g018240.2.1	0	CRS2-associated factor 1, chloroplastic
contig00685	Solyc09g064370.2.1	2e-131	Alcohol dehydrogenase
contig00686	Solyc07g053740.1.1	5e-29	Ethylene-responsive transcription factor 4
contig00686	Solyc07g053740.1.1	4e-17	Ethylene-responsive transcription factor 4
contig00687	Solyc09g011240.2.1	4e-157	Reductase 2
contig00688	Solyc06g063000.2.1	6e-117	Polyadenylate-binding protein
contig00688	Solyc06g063000.2.1	7e-09	Polyadenylate-binding protein
contig00689	Solyc02g069780.2.1	6e-09	Serine/threonine-protein phosphatase 6 regulatory subunit 3
contig00690	Solyc03g019680.2.1	9e-110	CBS domain containing protein
contig00691	Solyc01g005620.2.1	3e-128	Mitochondrial 2-oxoglutarate/malate carrier protein
contig00692	Solyc02g078120.1.1	0	Eukaryotic translation initiation factor 3 subunit 7
contig00693	Solyc08g075490.2.1	0	Carotenoid cleavage dioxygenase 4B
contig00694	Solyc08g075490.2.1	2e-44	Carotenoid cleavage dioxygenase 4B
contig00695	Solyc08g065260.2.1	2e-130	Ycf36 protein
contig00697	Solyc12g087960.1.1	8e-80	Unknown Protein
contig00698	Solyc01g109710.2.1	3e-60	Universal stress protein
contig00699	Solyc04g078490.1.1	6e-89	F-box/LRR-repeat protein 2
contig00700	Solyc07g006760.2.1	2e-109	Serine/threonine protein kinase
contig00700	Solyc07g006760.2.1	2e-109	Serine/threonine protein kinase
contig00701	Solyc06g084390.2.1	6e-09	ER auxin binding protein 1
contig00701	Solyc06g084390.2.1	6e-09	ER auxin binding protein 1
contig00702	Solyc03g120740.1.1	2e-30	Unknown Protein
contig00703	Solyc10g080480.1.1	1e-44	Zinc finger CCCH domain-containing protein 14
contig00704	Solyc02g084980.2.1	2e-97	Galactinol synthase
contig00705	Solyc02g084980.2.1	5e-68	Galactinol synthase
contig00706	Solyc11g065000.1.1	0	F-box family protein
contig00707	Solyc09g059990.1.1	1e-62	Zinc finger family protein
contig00708	Solyc01g106770.2.1	1e-74	Serine/threonine-protein kinase TEL1
contig00708	Solyc01g106770.2.1	1e-74	Serine/threonine-protein kinase TEL1
contig00709	Solyc07g065690.2.1	6e-173	Sucrose cleavage protein-like
contig00710	Solyc04g082820.2.1	5e-17	ARID/BRIGHT DNA-binding domain-containing protein
contig00711	Solyc11g017270.1.1	3e-155	Receptor like kinase, RLK
contig00711	Solyc11g017270.1.1	3e-155	Receptor like kinase, RLK
contig00713	Solyc04g074560.1.1	2e-21	Unknown Protein
contig00714	Solyc01g081500.2.1	2e-10	Histone-lysine N-methyltransferase SUV39H2
contig00715	Solyc02g089400.2.1	8e-94	Amino acid transporter
contig00717	Solyc07g056370.2.1	3e-112	Unknown Protein
contig00718	Solyc01g111710.2.1	6e-142	26S proteasome non-ATPase regulatory subunit 3
contig00719	Solyc02g087340.2.1	7e-154	Seed maturation protein PM23 (Fragment)
contig00720	Solyc12g098600.1.1	5e-26	UDP-glucosyltransferase family 1 protein
contig00721	Solyc03g082440.1.1	1e-128	G protein-coupled seven transmembrane receptor
contig00722	Solyc11g069150.1.1	3e-92	Proteasome subunit beta type
contig00723	Solyc03g120090.1.1	8e-159	Pyridoxal biosynthesis lyase pdxS
contig00724	Solyc01g104060.2.1	1e-77	Aminomethyltransferase
contig00725	Solyc09g011550.2.1	2e-82	Glutathione S-transferase-like protein
contig00726	Solyc01g106240.2.1	2e-34	DNA polymerase V
contig00726	Solyc01g106240.2.1	1e-15	DNA polymerase V
contig00726	Solyc01g106240.2.1	2e-12	DNA polymerase V
contig00727	Solyc03g082890.2.1	4e-104	Pentapeptide repeat protein
contig00730	Solyc01g111440.2.1	6e-134	Senescence-associated protein 12
contig00733	Solyc04g016470.2.1	1e-148	Beta-1 3-glucanase
contig00733	Solyc04g016470.2.1	1e-148	Beta-1 3-glucanase
contig00733	Solyc04g016470.2.1	1e-148	Beta-1 3-glucanase
contig00734	Solyc02g020940.2.1	0	Glyceraldehyde-3-phosphate dehydrogenase
contig00735	Solyc08g015960.2.1	3e-114	Methionyl-tRNA synthetase
contig00736	Solyc02g088610.2.1	0	ATP-dependent chaperone ClpB
contig00737	Solyc07g063870.2.1	4e-116	AT5g54540/MRB17_4
contig00738	Solyc08g062450.1.1	3e-68	class II heat shock protein
contig00739	Solyc06g060840.1.1	3e-43	Oleosin
contig00741	Solyc02g067470.2.1	3e-24	SPFH domain / Band 7 family protein
contig00742	Solyc06g082780.2.1	4e-63	Coiled-coil domain containing 109B
contig00743	Solyc00g027770.2.1	3e-54	Pectinesterase
contig00744	Solyc02g085870.2.1	3e-144	Fatty acid elongase 3-ketoacyl-CoA synthase
contig00745	Solyc01g098370.1.1	3e-22	LRR receptor-like serine/threonine-protein kinase, RLP
contig00746	Solyc05g042040.2.1	8e-80	UBX domain-containing protein
contig00746	Solyc05g042040.2.1	8e-80	UBX domain-containing protein
contig00747	Solyc06g009970.2.1	1e-29	Elongation factor 1-alpha
contig00748	Solyc01g105720.2.1	3e-154	Unknown Protein
contig00749	Solyc09g066100.2.1	8e-10	Histone H1
contig00750	Solyc10g076800.1.1	1e-57	Alpha-1 2-mannosyltransferase alg11
contig00751	Solyc03g033460.2.1	2e-109	Oligopeptide transporter 9
contig00751	Solyc03g033460.2.1	5e-61	Oligopeptide transporter 9
contig00752	Solyc08g082180.2.1	4e-82	Abscisic acid receptor PYL9
contig00753	Solyc08g082180.2.1	7e-13	Abscisic acid receptor PYL9
contig00754	Solyc01g106010.2.1	2e-170	Fructose-1 6-bisphosphatase class 1
contig00755	Solyc05g052600.2.1	0	Fructose-1 6-bisphosphatase class 1
contig00756	Solyc07g053930.1.1	4e-45	Unknown Protein
contig00758	Solyc08g076860.2.1	7e-66	Zinc-binding family protein
contig00759	Solyc12g100170.1.1	5e-77	2-oxoglutarate-dependent dioxygenase (Fragment)
contig00759	Solyc12g100170.1.1	5e-77	2-oxoglutarate-dependent dioxygenase (Fragment)
contig00760	Solyc02g063510.1.1	8e-43	Unknown Protein
contig00762	Solyc08g076320.2.1	3e-75	Cellulose synthase-like protein
contig00762	Solyc08g076320.2.1	3e-75	Cellulose synthase-like protein
contig00764	Solyc03g097070.2.1	9e-106	Vacuolar protein sorting-associated protein 27
contig00765	Solyc01g096010.2.1	3e-60	Unknown Protein
contig00766	Solyc02g093900.2.1	8e-47	Cytochrome c1
contig00769	Solyc03g071690.2.1	3e-65	Non-symbiotic hemoglobin 2
contig00770	Solyc11g066390.1.1	9e-11	Superoxide dismutase
contig00771	Solyc09g011160.2.1	4e-121	Regulator of chromosome condensation RCC1
contig00772	Solyc09g009870.2.1	3e-102	F-box protein family-like
contig00772	Solyc09g009870.2.1	2e-19	F-box protein family-like
contig00773	Solyc06g050170.2.1	2e-61	Potassium transporter
contig00774	Solyc05g007140.2.1	5e-07	Receptor-like protein kinase At3g21340
contig00775	Solyc07g025390.2.1	6e-69	Peptidyl-prolyl cis-trans isomerase cyclophilin-type
contig00776	Solyc09g011160.2.1	3e-15	Regulator of chromosome condensation RCC1
contig00777	Solyc01g087180.2.1	1e-44	Unknown Protein
contig00778	Solyc06g008220.2.1	1e-59	DAG protein
contig00779	Solyc02g084240.2.1	2e-40	H1 histone-like protein
contig00780	Solyc11g069720.1.1	9e-98	26S protease regulatory subunit 6B homolog
contig00780	Solyc11g069720.1.1	2e-43	26S protease regulatory subunit 6B homolog
contig00782	Solyc04g076620.2.1	6e-122	Ubiquitin-protein ligase 1
contig00783	Solyc04g011900.2.1	1e-102	Os04g0639300 protein (Fragment)
contig00784	Solyc10g086420.1.1	0	SLT1 protein
contig00784	Solyc10g086420.1.1	0	SLT1 protein
contig00785	Solyc03g062720.2.1	1e-164	Galactose mutarotase-like
contig00786	Solyc11g066440.1.1	0	Pheophorbide a oxygenase (Fragment)
contig00786	Solyc11g066440.1.1	0	Pheophorbide a oxygenase (Fragment)
contig00787	Solyc07g054190.2.1	1e-48	Riboflavin synthase alpha subunit
contig00789	Solyc06g083110.1.1	1e-15	Conserved hypothetical membrane protein
contig00790	Solyc04g074710.2.1	3e-16	Queuine tRNA-ribosyltransferase
contig00791	Solyc04g053130.2.1	3e-77	LHC-related protein
contig00792	Solyc03g120670.2.1	4e-160	D-isomer specific 2-hydroxyacid dehydrogenase NAD-binding
contig00793	Solyc05g046310.2.1	1e-11	Genomic DNA chromosome 5 P1 clone MVP2
contig00794	Solyc12g056080.1.1	0	Pre-mRNA-splicing factor CLF1
contig00794	Solyc12g056080.1.1	4e-23	Pre-mRNA-splicing factor CLF1
contig00795	Solyc08g065330.2.1	8e-123	Calcineurin B-like protein 06
contig00796	Solyc05g005560.2.1	0	BURP domain-containing protein (Fragment)
contig00797	Solyc05g046310.2.1	7e-55	Genomic DNA chromosome 5 P1 clone MVP2
contig00798	Solyc04g080550.2.1	6e-153	Phenylcoumaran benzylic ether reductase
contig00799	Solyc03g058970.2.1	7e-130	Alkaline alpha galactosidase
contig00800	Solyc05g046310.2.1	2e-56	Genomic DNA chromosome 5 P1 clone MVP2
contig00801	Solyc06g060070.2.1	3e-120	1-aminocyclopropane-1-carboxylate oxidase
contig00802	Solyc04g005670.1.1	6e-81	Kelch-like protein 17
contig00802	Solyc04g005670.1.1	6e-81	Kelch-like protein 17
contig00803	Solyc02g077280.2.1	9e-175	GTP-binding protein era homolog
contig00804	Solyc07g062070.2.1	1e-86	Ribokinase
contig00805	Solyc11g066100.1.1	0	heat shock protein
contig00806	Solyc05g007140.2.1	5e-144	Receptor-like protein kinase At3g21340
contig00806	Solyc05g007140.2.1	5e-144	Receptor-like protein kinase At3g21340
contig00807	Solyc05g007140.2.1	3e-74	Receptor-like protein kinase At3g21340
contig00808	Solyc06g063140.2.1	4e-70	26S protease regulatory subunit 7
contig00809	Solyc03g031670.2.1	4e-12	Calcium-dependent protein kinase
contig00810	Solyc01g100350.2.1	8e-99	ADP-ribosylation factor-like protein 3
contig00811	Solyc02g078750.2.1	2e-84	Receptor protein kinase
contig00812	Solyc06g051160.2.1	3e-43	Unknown Protein
contig00813	Solyc07g052430.2.1	3e-41	Transmembrane protein 97
contig00814	Solyc00g007270.2.1	8e-135	Translation initiation factor
contig00815	Solyc02g086670.2.1	3e-161	Glycogen synthase kinase
contig00816	Solyc07g005200.2.1	3e-96	Synaptobrevin homolog YKT6
contig00817	Solyc11g030910.1.1	3e-16	Unknown Protein
contig00818	Solyc07g014650.2.1	1e-48	ADP-ribosylation factor
contig00819	Solyc11g010180.1.1	1e-09	Mitochondrial/chloroplast ribosomal protein L54/L37 (ISS)
contig00820	Solyc01g102470.2.1	8e-67	Pentatricopeptide repeat-containing protein
contig00822	Solyc00g024150.2.1	5e-93	Pterin-4-alpha-carbinolamine dehydratase
contig00823	Solyc02g078920.2.1	8e-156	SP I mismatch endonuclease
contig00824	Solyc11g012280.1.1	1e-22	Unknown Protein
contig00826	Solyc01g094790.2.1	4e-180	Cysteine synthase
contig00827	Solyc06g073190.2.1	2e-163	Fructokinase-like
contig00828	Solyc10g050890.1.1	2e-131	Nitrite reductase
contig00828	Solyc10g050890.1.1	2e-55	Nitrite reductase
contig00829	Solyc10g054330.1.1	4e-78	Cellular nucleic acid-binding protein
contig00829	Solyc10g054330.1.1	1e-13	Cellular nucleic acid-binding protein
contig00830	Solyc02g081700.1.1	2e-111	Proteasome subunit alpha type
contig00832	Solyc09g005920.2.1	0	G protein-coupled seven transmembrane receptor
contig00833	Solyc01g107640.2.1	2e-38	Tic21
contig00834	Solyc03g005730.2.1	0	3-isopropylmalate dehydratase large subunit 2
contig00835	Solyc11g069720.1.1	1e-73	26S protease regulatory subunit 6B homolog
contig00835	Solyc11g069720.1.1	2e-18	26S protease regulatory subunit 6B homolog
contig00836	Solyc09g010950.2.1	7e-173	Cell division protease ftsH homolog
contig00837	Solyc01g009820.2.1	2e-32	Hydroxyproline-rich glycoprotein family protein
contig00838	Solyc01g095270.2.1	2e-108	SOUL heme-binding protein-like
contig00839	Solyc02g021200.1.1	3e-26	Gag-pol polyprotein
contig00840	Solyc03g116800.2.1	8e-54	Unknown Protein
contig00841	Solyc06g050720.2.1	5e-28	Nuclease
contig00842	Solyc12g096520.1.1	1e-11	Protein phosphatase 2C
contig00843	Solyc02g084820.2.1	0	Glycosyl transferase group 1
contig00843	Solyc02g084820.2.1	0	Glycosyl transferase group 1
contig00844	Solyc04g049600.2.1	3e-08	Unknown Protein
contig00845	Solyc08g006930.2.1	1e-51	Photosystem I reaction center subunit X psaK
contig00846	Solyc04g011680.1.1	1e-37	Cytochrome P450
contig00847	Solyc11g011170.1.1	0	ATA15 protein
contig00848	Solyc03g008000.1.1	7e-53	Genomic DNA chromosome 5 BAC clone F6N7
contig00849	Solyc01g091520.2.1	2e-115	Enoyl-CoA hydratase/isomerase family protein
contig00850	Solyc11g008280.1.1	0	Serine carboxypeptidase
contig00851	Solyc06g063250.2.1	5e-135	Cation diffusion facilitator family transporter
contig00853	Solyc02g080630.2.1	7e-161	Lactoylglutathione lyase
contig00854	Solyc03g122310.2.1	0	Aldehyde dehydrogenase 7b
contig00854	Solyc03g122310.2.1	0	Aldehyde dehydrogenase 7b
contig00854	Solyc03g122310.2.1	0	Aldehyde dehydrogenase 7b
contig00856	Solyc11g066650.1.1	1e-120	Kinase family protein
contig00856	Solyc11g066650.1.1	1e-120	Kinase family protein
contig00856	Solyc11g066650.1.1	1e-41	Kinase family protein
contig00857	Solyc01g088760.2.1	3e-149	Cytochrome P450
contig00859	Solyc09g082200.2.1	0	Folate/biopterin transporter family protein expressed
contig00860	Solyc06g009750.2.1	8e-89	Importin alpha-1b subunit
contig00861	Solyc03g115720.2.1	4e-70	ATP-dependent protease La (LON) domain
contig00862	Solyc08g067050.2.1	2e-136	Arginine N-methyltransferase family protein
contig00863	Solyc03g095720.2.1	6e-148	Transcription elongation factor A protein 2
contig00865	Solyc08g062920.2.1	1e-58	Elongation factor EF-2
contig00866	Solyc08g062920.2.1	7e-40	Elongation factor EF-2
contig00867	Solyc02g090750.2.1	1e-29	ATP-dependent RNA helicase fal1
contig00867	Solyc02g090750.2.1	1e-29	ATP-dependent RNA helicase fal1
contig00869	Solyc05g007240.1.1	1e-52	TO109-12 (Fragment)
contig00870	Solyc01g098400.2.1	4e-51	Histidine phosphotransfer protein
contig00871	Solyc01g111140.2.1	2e-66	Protein FAM50 homolog
contig00872	Solyc01g099600.2.1	1e-57	Copper chaperone
contig00872	Solyc01g099600.2.1	1e-57	Copper chaperone
contig00873	Solyc11g005670.1.1	3e-86	Ubiquitin
contig00873	Solyc11g005670.1.1	3e-86	Ubiquitin
contig00873	Solyc11g005670.1.1	3e-86	Ubiquitin
contig00873	Solyc11g005670.1.1	3e-86	Ubiquitin
contig00873	Solyc11g005670.1.1	3e-86	Ubiquitin
contig00873	Solyc11g005670.1.1	6e-75	Ubiquitin
contig00873	Solyc11g005670.1.1	5e-48	Ubiquitin
contig00874	Solyc04g082920.2.1	2e-104	Chlorophyll a-b binding protein, chloroplastic
contig00874	Solyc04g082920.2.1	2e-104	Chlorophyll a-b binding protein, chloroplastic
contig00876	Solyc09g007850.2.1	3e-82	RNA-binding protein
contig00877	Solyc11g066660.1.1	2e-24	Magnesium transporter MRS2-1
contig00878	Solyc12g088880.1.1	1e-48	Epimerase/dehydratase
contig00879	Solyc01g056720.2.1	3e-90	Aquaporin SIP12
contig00880	Solyc03g119060.2.1	3e-99	Alpha-dioxygenase 2
contig00881	Solyc06g066560.1.1	4e-59	Aquaporin
contig00882	Solyc01g057210.2.1	2e-128	Pyruvate dehydrogenase kinase
contig00883	Solyc07g047800.2.1	1e-140	Short-chain dehydrogenase/reductase family protein
contig00884	Solyc04g074410.1.1	1e-83	Os06g0220000 protein (Fragment)
contig00885	Solyc02g085700.1.1	8e-17	Geranylgeranyl pyrophosphate synthase
contig00886	Solyc02g077330.2.1	4e-119	GDSL esterase/lipase At5g45950
contig00887	Solyc02g093530.2.1	2e-102	Ras-related protein Rab-2-A
contig00888	Solyc06g051400.2.1	4e-87	Omega-3 fatty acid desaturase
contig00889	Solyc06g083620.2.1	2e-94	26S protease regulatory subunit 4
contig00890	Solyc01g008530.2.1	6e-79	Cinnamoyl CoA reductase-like protein
contig00893	Solyc12g038770.1.1	2e-13	N-6 Adenine-specific DNA methylase
contig00894	Solyc03g121370.2.1	1e-32	30S ribosomal protein S8
contig00895	Solyc05g013750.2.1	3e-76	Dual specificity phosphatase 4
contig00896	Solyc07g053600.2.1	0	Receptor like kinase, RLK
contig00897	Solyc06g075690.2.1	4e-178	Auxin-regulated protein
contig00898	Solyc06g009970.2.1	2e-94	Elongation factor 1-alpha
contig00899	Solyc02g092750.2.1	3e-48	Phosphatase 2C family protein
contig00899	Solyc02g092750.2.1	4e-21	Phosphatase 2C family protein
contig00900	Solyc03g120670.2.1	4e-67	D-isomer specific 2-hydroxyacid dehydrogenase NAD-binding
contig00901	Solyc07g008250.2.1	2e-157	SCF E3 ubiquitin ligase complex F-box protein grrA
contig00901	Solyc07g008250.2.1	1e-14	SCF E3 ubiquitin ligase complex F-box protein grrA
contig00901	Solyc07g008250.2.1	4e-06	SCF E3 ubiquitin ligase complex F-box protein grrA
contig00903	Solyc12g098330.1.1	6e-68	60S ribosomal protein L13a-like protein
contig00904	Solyc03g120670.2.1	3e-74	D-isomer specific 2-hydroxyacid dehydrogenase NAD-binding
contig00905	Solyc10g054590.1.1	2e-15	V-type proton ATPase 16 kDa proteolipid subunit
contig00906	Solyc10g054590.1.1	3e-15	V-type proton ATPase 16 kDa proteolipid subunit
contig00907	Solyc03g025720.2.1	2e-34	Long-chain-fatty-acid--CoA ligase
contig00908	Solyc12g096500.1.1	1e-98	CONSTANS-like protein
contig00909	Solyc07g054210.2.1	0	Protochlorophyllide reductase like protein
contig00910	Solyc04g077440.2.1	7e-112	Squalene monooxygenase
contig00911	Solyc04g079320.2.1	1e-89	Uroporphyrinogen III synthase
contig00914	Solyc06g051210.2.1	3e-48	Bromodomain-containing protein
contig00914	Solyc06g051210.2.1	3e-48	Bromodomain-containing protein
contig00915	Solyc07g007790.2.1	8e-11	Sucrose phosphate synthase
contig00917	Solyc09g076040.2.1	9e-131	Protein SUPPRESSOR OF GENE SILENCING 3 homolog
contig00918	Solyc06g084090.2.1	3e-59	Histone H2A
contig00919	Solyc01g090940.2.1	9e-11	Phosphatidate cytidylyltransferase
contig00920	Solyc05g041200.2.1	0	4-hydroxyphenylpyruvate dioxygenase
contig00922	Solyc03g046340.2.1	0	Cell division protease ftsH homolog 4
contig00923	Solyc05g008350.2.1	0	ABC transporter G family member 7
contig00924	Solyc05g053300.2.1	0	Dihydrolipoyl dehydrogenase
contig00925	Solyc04g015100.2.1	0	Acetyl-CoA C-acetyltransferase protein
contig00926	Solyc12g005400.1.1	8e-17	Cyclic nucleotide gated channel
contig00927	Solyc10g085420.1.1	1e-79	Os03g0816700 protein (Fragment)
contig00928	Solyc12g010420.1.1	1e-13	Unknown Protein
contig00929	Solyc01g100250.2.1	0	ABC transporter permease protein
contig00929	Solyc01g100250.2.1	0	ABC transporter permease protein
contig00930	Solyc03g114950.2.1	0	Lipid a export ATP-binding/permease protein msba
contig00931	Solyc07g056480.2.1	5e-92	Glutathione S-transferase-like protein
contig00933	Solyc06g076100.2.1	6e-99	Protein phosphatase 2C containing protein
contig00934	Solyc02g083310.2.1	4e-40	Wound responsive protein (Fragment)
contig00935	Solyc01g099790.2.1	2e-60	AT3G05545 protein (Fragment)
contig00937	Solyc10g083650.1.1	5e-18	Peroxiredoxin ahpC/TSA family
contig00938	Solyc07g062650.2.1	9e-127	Malate dehydrogenase
contig00939	Solyc07g008320.2.1	4e-132	Calcium-transporting ATPase 1
contig00941	Solyc07g056480.2.1	2e-108	Glutathione S-transferase-like protein
contig00943	Solyc08g006510.2.1	4e-114	NAD dependent epimerase/dehydratase family protein
contig00944	Solyc10g054780.1.1	5e-99	Acetyl esterase
contig00945	Solyc03g118430.2.1	5e-111	Peptidase M16 family
contig00946	Solyc08g006530.2.1	8e-128	CONSTANS-like protein
contig00947	Solyc06g063040.1.1	2e-157	Alcohol dehydrogenase zinc-binding domain protein
contig00948	Solyc02g014870.2.1	4e-71	Mitosis protein dim1
contig00950	Solyc12g056960.1.1	0	Glucan 1 3-beta-glucosidase
contig00950	Solyc12g056960.1.1	0	Glucan 1 3-beta-glucosidase
contig00951	Solyc06g074030.1.1	2e-133	CCR4-NOT transcription complex subunit 7
contig00952	Solyc05g053950.2.1	5e-35	Plasmid partition ParA protein
contig00953	Solyc09g091820.2.1	1e-129	AT3g24160/MUJ8_16
contig00953	Solyc09g091820.2.1	1e-129	AT3g24160/MUJ8_16
contig00953	Solyc09g091820.2.1	1e-129	AT3g24160/MUJ8_16
contig00954	Solyc03g120470.2.1	1e-98	Aquaporin
contig00957	Solyc12g008640.1.1	0	Gamma-glutamyltransferase-like protein
contig00958	Solyc09g010640.2.1	2e-126	SLT1 protein
contig00959	Solyc01g090170.2.1	4e-92	Ras-related protein Rab-1A
contig00960	Solyc10g083740.1.1	8e-57	60S ribosomal protein L24
contig00961	Solyc01g097770.2.1	4e-86	Serine/threonine protein kinase
contig00963	Solyc07g007670.2.1	0	Purple acid phosphatase 3
contig00966	Solyc06g068440.2.1	2e-64	Cinnamoyl-CoA reductase
contig00967	Solyc04g008590.2.1	0	Pyruvate dehydrogenase E1 component subunit beta
contig00968	Solyc10g081170.1.1	1e-65	Calmodulin-2
contig00968	Solyc10g081170.1.1	9e-12	Calmodulin-2
contig00968	Solyc10g081170.1.1	7e-06	Calmodulin-2
contig00969	Solyc09g075610.2.1	9e-34	GATA transcription factor 22
contig00970	Solyc11g007690.1.1	0	Pyruvate kinase
contig00970	Solyc11g007690.1.1	0	Pyruvate kinase
contig00972	Solyc12g099990.1.1	6e-08	Calmodulin 2
contig00973	Solyc12g026430.1.1	4e-84	Nucleobase ascorbate transporter
contig00974	Solyc08g077440.2.1	6e-18	ATP-dependent protease La
contig00975	Solyc02g094140.2.1	7e-89	Mitochondrial import receptor subunit TOM20
contig00976	Solyc01g109540.2.1	3e-49	Coatomer subunit gamma
contig00977	Solyc12g005910.1.1	2e-90	B-cell receptor-associated protein 31-like containing protein
contig00978	Solyc05g053780.2.1	4e-59	RNA binding protein-like protein
contig00979	Solyc05g009780.2.1	5e-160	Methionine aminopeptidase
contig00980	Solyc08g077440.2.1	0	ATP-dependent protease La
contig00981	Solyc05g012510.2.1	2e-105	Phosphorylase
contig00983	Solyc05g009500.2.1	5e-146	Peptide transporter
contig00984	Solyc12g021280.1.1	0	Protein kinase
contig00985	Solyc09g018220.1.1	1e-16	Cc-nbs-lrr, resistance protein
contig00986	Solyc10g054790.1.1	6e-135	Aquaporin
contig00988	Solyc07g065340.1.1	8e-75	Serine acetyltransferase
contig00989	Solyc05g055850.2.1	6e-84	Homology to unknown gene (Fragment)
contig00990	Solyc09g018510.2.1	7e-111	Phosphatidate cytidylyltransferase family protein expressed
contig00990	Solyc09g018510.2.1	7e-111	Phosphatidate cytidylyltransferase family protein expressed
contig00992	Solyc06g076400.2.1	2e-106	Protein phosphatase 2C
contig00992	Solyc06g076400.2.1	2e-106	Protein phosphatase 2C
contig00993	Solyc04g081190.2.1	6e-80	BZIP transcription factor family protein expressed
contig00994	Solyc03g082920.2.1	2e-176	Heat shock protein
contig00995	Solyc11g010890.1.1	2e-122	Exostosin family protein
contig00996	Solyc08g081310.2.1	1e-18	Os10g0358600 protein (Fragment)
contig00997	Solyc01g105140.2.1	2e-44	RNA-binding protein
contig00997	Solyc01g105140.2.1	2e-15	RNA-binding protein
contig00998	Solyc03g096360.2.1	4e-57	60S ribosomal protein L33-B
contig00998	Solyc03g096360.2.1	4e-57	60S ribosomal protein L33-B
contig00999	Solyc12g017920.1.1	4e-31	Poly(ADP-ribose) glycohydrolase
contig00999	Solyc12g017920.1.1	4e-31	Poly(ADP-ribose) glycohydrolase
contig01001	Solyc09g009390.2.1	0	Monodehydroascorbate reductase (NADH)-like protein
contig01002	Solyc02g086710.2.1	7e-76	Monodehydroascorbate reductase (NADH)-like protein
contig01007	Solyc11g006190.1.1	5e-96	AT-hook motif nuclear localized protein 14
contig01008	Solyc01g008160.2.1	3e-47	Tetratricopeptide repeat-containing protein
contig01009	Solyc02g081580.2.1	6e-128	NC domain-containing protein
contig01010	Solyc08g077220.2.1	2e-125	Tetraspanin family protein
contig01011	Solyc09g018730.2.1	1e-41	Ubiquitin carboxyl-terminal hydrolase family 1 protein
contig01012	Solyc05g054580.2.1	4e-139	60S acidic ribosomal protein P0
contig01015	Solyc09g065180.2.1	0	NAD-dependent epimerase/dehydratase
contig01016	Solyc08g079180.2.1	0	Elongation factor G
contig01017	Solyc09g098540.2.1	1e-172	Chitinase-like protein
contig01018	Solyc05g008180.2.1	7e-170	Nicotinate-nucleotide pyrophosphorylase
contig01019	Solyc07g063510.2.1	9e-30	Aluminum resistance protein-like
contig01020	Solyc08g077220.2.1	1e-138	Tetraspanin family protein
contig01021	Solyc02g087130.2.1	6e-63	Phosphoglycerate mutase
contig01022	Solyc11g007590.1.1	2e-118	OTU domain-containing protein 4
contig01023	Solyc07g021340.2.1	4e-17	Unknown Protein
contig01024	Solyc04g074560.1.1	3e-24	Unknown Protein
contig01025	Solyc04g074870.2.1	1e-127	Purine permease family protein
contig01026	Solyc01g102580.2.1	0	Endo-1 4-beta-glucanase
contig01027	Solyc03g114930.2.1	3e-109	Photosystem II oxygen evolving complex protein PsbP
contig01028	Solyc01g110520.2.1	3e-176	Glucosamine--fructose-6-phosphate aminotransferase
contig01030	Solyc02g062110.2.1	1e-139	UPF0550 protein C7orf28 homolog
contig01031	Solyc01g097860.2.1	2e-49	Membrane protein
contig01031	Solyc01g097860.2.1	2e-30	Membrane protein
contig01032	Solyc12g036200.1.1	3e-55	Peptidyl-prolyl cis-trans isomerase
contig01033	Solyc08g078860.2.1	9e-08	Homology to unknown gene
contig01034	Solyc09g098540.2.1	1e-159	Chitinase-like protein
contig01035	Solyc04g072120.2.1	6e-68	Unknown Protein
contig01036	Solyc11g008660.1.1	1e-33	Flowering locus T
contig01037	Solyc04g056580.2.1	1e-129	Homology to unknown gene
contig01039	Solyc05g053210.2.1	7e-17	CBL-interacting protein kinase 1
contig01040	Solyc01g088600.2.1	0	PDE320
contig01041	Solyc03g119540.2.1	2e-170	CONSTANS-like zinc finger protein
contig01042	Solyc01g097460.2.1	6e-72	Ribose-5-phosphate isomerase
contig01043	Solyc05g052470.2.1	1e-91	Ferritin
contig01044	Solyc06g074670.2.1	0	Bifunctional polymyxin resistance arnA protein
contig01045	Solyc02g091380.1.1	1e-39	Unknown Protein
contig01046	Solyc07g006830.2.1	0	Calmodulin-binding protein (Fragment)
contig01046	Solyc07g006830.2.1	0	Calmodulin-binding protein (Fragment)
contig01048	Solyc09g082680.2.1	4e-99	Dymeclin
contig01049	Solyc07g042900.2.1	7e-143	Major facilitator family transporter
contig01049	Solyc07g042900.2.1	7e-143	Major facilitator family transporter
contig01050	Solyc12g035130.1.1	0	ATP dependent RNA helicase
contig01051	Solyc04g009320.2.1	8e-86	Hsp70 nucleotide exchange factor fes1
contig01051	Solyc04g009320.2.1	8e-86	Hsp70 nucleotide exchange factor fes1
contig01052	Solyc09g098030.2.1	6e-172	Cytochrome P450
contig01052	Solyc09g098030.2.1	6e-172	Cytochrome P450
contig01053	Solyc11g011010.1.1	9e-50	Erwinia induced protein 2
contig01054	Solyc06g065390.2.1	9e-17	50S ribosomal protein L21
contig01055	Solyc09g010500.2.1	3e-54	DNA-directed RNA polymerase II subunit-like protein
contig01057	Solyc07g064510.2.1	3e-07	Polyadenylate-binding protein 2
contig01058	Solyc04g082610.2.1	0	Glutamate-gated kainate-type ion channel receptor subunit GluR5
contig01058	Solyc04g082610.2.1	0	Glutamate-gated kainate-type ion channel receptor subunit GluR5
contig01058	Solyc04g082610.2.1	1e-21	Glutamate-gated kainate-type ion channel receptor subunit GluR5
contig01059	Solyc12g095800.1.1	2e-32	Chaperone protein dnaJ 10
contig01060	Solyc11g063540.1.1	2e-107	RNA-dependent RNA polymerase
contig01061	Solyc01g073710.2.1	3e-48	Calcium-binding EF hand family protein
contig01062	Solyc01g107170.2.1	4e-65	Zinc finger protein
contig01063	Solyc05g056300.2.1	4e-73	Thioredoxin-like protein
contig01064	Solyc12g098210.1.1	0	ABC transporter G family member 40
contig01064	Solyc12g098210.1.1	1e-25	ABC transporter G family member 40
contig01066	Solyc01g088130.2.1	9e-67	CST complex subunit STN1
contig01067	Solyc01g095270.2.1	2e-09	SOUL heme-binding protein-like
contig01069	Solyc06g053790.2.1	3e-36	Membrane related protein-like
contig01070	Solyc09g098280.2.1	1e-87	Eukaryotic translation initiation factor 3 subunit 3
contig01071	Solyc03g007500.2.1	3e-36	Unknown Protein
contig01071	Solyc03g007500.2.1	6e-24	Unknown Protein
contig01073	Solyc06g071810.1.1	9e-70	Receptor like kinase, RLK
contig01074	Solyc06g071670.1.1	4e-119	Genomic DNA chromosome 5 TAC clone K15C23
contig01074	Solyc06g071670.1.1	4e-119	Genomic DNA chromosome 5 TAC clone K15C23
contig01075	Solyc01g007380.1.1	7e-176	Apocytochrome f
contig01075	Solyc01g007380.1.1	7e-176	Apocytochrome f
contig01077	Solyc01g006110.2.1	2e-119	PP2A regulatory subunit TAP46
contig01078	Solyc03g116670.2.1	4e-89	TPR domain protein
contig01079	Solyc01g087520.2.1	2e-49	Ferredoxin-thioredoxin reductase variable chain
contig01080	Solyc01g098900.2.1	8e-133	Yip1 domain-containing protein
contig01081	Solyc09g008010.2.1	2e-78	ATP binding / serine-threonine kinase
contig01082	Solyc12g037980.1.1	4e-30	Actin-like protein 6A
contig01083	Solyc03g114970.2.1	8e-33	Nitrilase associated protein-like (Fragment)
contig01084	Solyc08g068400.2.1	2e-124	Dienelactone hydrolase domain protein
contig01085	Solyc12g005070.1.1	2e-79	UPF0497 membrane protein 16
contig01086	Solyc10g079080.1.1	3e-49	Zinc finger A20 and AN1 domain-containing stress-associated protein 6
contig01087	Solyc10g079080.1.1	1e-35	Zinc finger A20 and AN1 domain-containing stress-associated protein 6
contig01088	Solyc01g008100.2.1	1e-92	Transferase transferring glycosyl groups
contig01089	Solyc10g080500.1.1	7e-163	Actin
contig01090	Solyc05g043430.2.1	9e-92	Carboxymethylenebutenolidase-like protein
contig01091	Solyc03g005090.2.1	5e-53	4-coumarate-coa ligase
contig01091	Solyc03g005090.2.1	5e-53	4-coumarate-coa ligase
contig01092	Solyc01g099780.2.1	4e-60	Translationally-controlled tumor protein homolog
contig01094	Solyc08g081000.2.1	2e-129	Lysine-specific demethylase 5D
contig01095	Solyc07g008140.2.1	1e-54	Blue copper protein (Fragment)
contig01096	Solyc03g080060.1.1	0	Receptor-like kinase
contig01098	Solyc04g049450.2.1	4e-141	Protein disulfide isomerase L-2
contig01098	Solyc04g049450.2.1	6e-12	Protein disulfide isomerase L-2
contig01100	Solyc01g104740.2.1	4e-68	Multiprotein bridging factor 1
contig01101	Solyc05g055770.2.1	7e-109	Basic leucine zipper and W2 domain-containing protein 2
contig01102	Solyc07g007600.2.1	2e-64	Pyrophosphate-energized proton pump
contig01103	Solyc11g012680.1.1	4e-29	Proline-rich protein
contig01103	Solyc11g012680.1.1	4e-15	Proline-rich protein
contig01104	Solyc03g112660.2.1	1e-102	MOS1
contig01105	Solyc03g111180.2.1	9e-160	Aspartyl aminopeptidase-like protein
contig01106	Solyc06g083190.2.1	0	Peptidyl-prolyl cis-trans isomerase
contig01108	Solyc01g096600.2.1	4e-84	THO complex subunit 1
contig01109	Solyc02g085400.2.1	0	Os01g0786800 protein (Fragment)
contig01110	Solyc09g091180.2.1	8e-10	chaperonin
contig01111	Solyc02g036370.2.1	2e-55	MYB transcription factor (Fragment)
contig01112	Solyc01g110450.2.1	4e-122	NADP dependent sorbitol 6-phosphate dehydrogenase (Fragment)
contig01112	Solyc01g110450.2.1	4e-122	NADP dependent sorbitol 6-phosphate dehydrogenase (Fragment)
contig01113	Solyc12g094640.1.1	0	Glyceraldehyde-3-phosphate dehydrogenase B
contig01114	Solyc07g049750.2.1	8e-20	GD3A (Fragment)
contig01116	Solyc02g092530.2.1	1e-110	Formamidase
contig01117	Solyc10g085100.1.1	5e-44	Glycosyl transferase group 1 family protein
contig01119	Solyc12g098710.1.1	4e-56	15-cis-zeta-carotene isomerase
contig01121	Solyc10g085100.1.1	5e-173	Glycosyl transferase group 1 family protein
contig01122	Solyc11g008470.1.1	7e-46	U4/U6.U5 tri-snRNP-associated protein 1
contig01123	Solyc03g116630.2.1	2e-51	Unknown Protein
contig01124	Solyc06g082620.1.1	4e-50	RNA-binding protein PNO1-like protein
contig01125	Solyc03g008000.1.1	5e-97	Genomic DNA chromosome 5 BAC clone F6N7
contig01126	Solyc01g096110.2.1	3e-08	WD repeat protein
contig01127	Solyc06g066790.2.1	4e-23	N-alpha-acetyltransferase 16, NatA auxiliary subunit
contig01128	Solyc06g005250.2.1	1e-08	mRNA clone RAFL24-05-D16
contig01129	Solyc02g092410.2.1	8e-136	Adenylyl-sulfate kinase
contig01132	Solyc07g065980.2.1	4e-25	Alkaline alpha galactosidase I
contig01133	Solyc07g064160.2.1	8e-172	Thiazole biosynthetic enzyme
contig01135	Solyc03g006870.2.1	4e-48	Phosphoglucomutase
contig01136	Solyc05g050710.2.1	7e-80	Lecithin cholesterol acyltransferase (Fragment)
contig01139	Solyc08g006320.2.1	1e-101	WRKY transcription factor 3
contig01140	Solyc10g011810.2.1	6e-41	Fatty acid delta-6 desaturase
contig01141	Solyc09g018750.2.1	7e-96	Inosine-5&apos-monophosphate dehydrogenase
contig01142	Solyc06g073370.2.1	7e-54	40S ribosomal protein S18
contig01143	Solyc03g116570.2.1	2e-75	YuxK
contig01144	Solyc06g007670.2.1	3e-143	60S ribosomal protein L5-1
contig01145	Solyc09g011660.2.1	7e-73	Universal stress protein 1
contig01146	Solyc03g120550.2.1	1e-73	Peptide transporter 1
contig01146	Solyc03g120550.2.1	1e-73	Peptide transporter 1
contig01147	Solyc03g031950.1.1	3e-38	Unknown Protein
contig01148	Solyc09g083150.2.1	6e-102	NAD(P)H-quinone oxidoreductase subunit N
contig01150	Solyc03g112010.2.1	0	Cytochrome P450
contig01151	Solyc10g086070.1.1	1e-89	Wd-repeat protein
contig01151	Solyc10g086070.1.1	4e-11	Wd-repeat protein
contig01152	Solyc02g082200.2.1	2e-51	Glutaredoxin
contig01152	Solyc02g082200.2.1	2e-51	Glutaredoxin
contig01153	Solyc07g008880.2.1	0	Pre-mRNA-processing-splicing factor 8
contig01154	Solyc02g086830.2.1	0	Protease Do-like (S2 serine-type protease)
contig01155	Solyc01g094410.2.1	7e-107	Phosphoribosylanthranilate transferase (Fragment)
contig01156	Solyc08g008290.2.1	8e-54	Unknown Protein
contig01157	Solyc07g041310.2.1	4e-59	Ribosomal protein
contig01158	Solyc00g009100.2.1	0	30S ribosomal protein S1-like
contig01160	Solyc07g053170.2.1	8e-122	Protein serine/threonine kinase
contig01161	Solyc02g083860.2.1	4e-34	Flavanone 3-hydroxylase
contig01162	Solyc10g086170.1.1	5e-178	Glutamyl-tRNA(Gln) amidotransferase subunit A
contig01163	Solyc09g064450.2.1	6e-96	NADH dehydrogenase (Ubiquinone)
contig01164	Solyc08g006610.2.1	4e-56	Os06g0571300 protein (Fragment)
contig01165	Solyc01g067390.2.1	2e-80	Chromodomain-helicase-DNA-binding protein 2
contig01166	Solyc08g006160.2.1	1e-104	Plastid fibrillin 3 (Fragment)
contig01167	Solyc01g094950.2.1	1e-163	Protein BPS1, chloroplastic
contig01167	Solyc01g094950.2.1	1e-163	Protein BPS1, chloroplastic
contig01168	Solyc03g005010.2.1	7e-133	Uncharacterized RNA methyltransferase
contig01170	Solyc09g072990.2.1	0	Unknown Protein
contig01171	Solyc01g102710.2.1	1e-43	Receptor like kinase, RLK
contig01172	Solyc10g074900.1.1	0	Receptor like kinase, RLK
contig01173	Solyc12g095930.1.1	4e-112	Serine hydroxymethyltransferase
contig01174	Solyc04g074520.1.1	2e-80	Unknown Protein
contig01175	Solyc07g008730.1.1	6e-40	Pathogenesis-related homeodomain protein
contig01176	Solyc02g070440.2.1	3e-22	Katanin p60 ATPase-containing subunit A
contig01177	Solyc03g053100.2.1	6e-13	Kinesin like protein
contig01178	Solyc02g079740.1.1	2e-56	U-box domain-containing protein (Fragment)
contig01179	Solyc01g101040.2.1	7e-27	ATP-citrate lyase A-3
contig01180	Solyc07g054270.2.1	5e-80	Os08g0100600 protein (Fragment)
contig01181	Solyc09g020000.2.1	2e-90	F21O3.28 protein (Fragment)
contig01182	Solyc01g007150.2.1	2e-39	Coatomer subunit beta-1
contig01183	Solyc01g007150.2.1	3e-112	Coatomer subunit beta-1
contig01184	Solyc09g031610.2.1	0	WD repeat containing protein
contig01185	Solyc07g062250.2.1	0	Genomic DNA chromosome 3 BAC clone T21E2
contig01186	Solyc03g113990.2.1	1e-99	Uncharacterized conserved protein
contig01187	Solyc04g018100.2.1	4e-98	Sodium/hydrogen exchanger Na+ H+ antiporter
contig01188	Solyc04g082630.2.1	1e-146	Glyceraldehyde-3-phosphate dehydrogenase B
contig01189	Solyc03g007210.2.1	4e-150	Receptor serine/threonine kinase
contig01190	Solyc11g068790.1.1	6e-77	Chromosome 20 open reading frame 108 ortholog
contig01191	Solyc09g007450.2.1	4e-28	Dolichyldiphosphatase 1
contig01192	Solyc01g067090.2.1	3e-52	Homeodomain-like
contig01193	Solyc09g092640.2.1	0	Cytochrome P450
contig01195	Solyc01g006280.2.1	5e-60	Formate-tetrahydrofolate ligase
contig01196	Solyc12g017420.1.1	0	ATP-binding protein of ABC transporter
contig01196	Solyc12g017420.1.1	0	ATP-binding protein of ABC transporter
contig01196	Solyc12g017420.1.1	0	ATP-binding protein of ABC transporter
contig01197	Solyc11g073260.1.1	2e-37	Histone H2A
contig01198	Solyc12g088840.1.1	1e-22	Os07g0619200 protein (Fragment)
contig01199	Solyc02g077450.2.1	2e-45	One zinc finger protein
contig01199	Solyc02g077450.2.1	2e-45	One zinc finger protein
contig01201	Solyc09g009940.2.1	0	Signal recognition particle protein
contig01202	Solyc01g034020.2.1	7e-127	Serine/threonine-protein phosphatase
contig01203	Solyc02g021560.2.1	1e-18	Heterogeneous nuclear ribonucleoprotein A3-like protein 2
contig01204	Solyc01g073950.2.1	4e-72	Bromodomain protein
contig01205	Solyc10g081160.1.1	1e-146	Ubiquitin-conjugating enzyme E2 S
contig01206	Solyc05g054830.2.1	2e-15	Ankyrin-repeat protein
contig01207	Solyc07g061950.2.1	0	Integral membrane single C2 domain protein
contig01207	Solyc07g061950.2.1	0	Integral membrane single C2 domain protein
contig01207	Solyc07g061950.2.1	0	Integral membrane single C2 domain protein
contig01207	Solyc07g061950.2.1	8e-18	Integral membrane single C2 domain protein
contig01208	Solyc08g082280.2.1	0	Long-chain-fatty-acid-CoA ligase
contig01209	Solyc01g006280.2.1	0	Formate-tetrahydrofolate ligase
contig01210	Solyc05g005190.2.1	4e-74	ADP-ribosylation factor
contig01211	Solyc06g083620.2.1	7e-119	26S protease regulatory subunit 4
contig01212	Solyc05g018500.2.1	0	CONSTANS interacting protein 6 (Fragment)
contig01214	Solyc02g083320.2.1	5e-11	RNA-binding protein
contig01215	Solyc01g103380.2.1	2e-58	Ras-related protein Rab-25
contig01216	Solyc05g054640.2.1	3e-59	2-oxoglutarate dehydrogenase E1 component
contig01217	Solyc05g053650.2.1	1e-15	26S proteasome regulatory subunit
contig01218	Solyc07g006540.2.1	2e-44	Chaperone protein ClpB
contig01219	Solyc04g054980.2.1	2e-77	Lipoxygenase homology domain-containing protein 1
contig01220	Solyc02g071210.2.1	4e-104	Cold acclimation protein COR413-like
contig01221	Solyc07g006540.2.1	7e-55	Chaperone protein ClpB
contig01222	Solyc10g005910.2.1	2e-78	GTP-binding protein engA
contig01223	Solyc04g009770.2.1	0	DNAJ chaperone
contig01224	Solyc06g071050.2.1	4e-151	Spfh domain / band 7 family protein
contig01225	Solyc11g008620.1.1	3e-175	Phosphoglycolate phosphatase
contig01226	Solyc02g014150.2.1	5e-157	Photosystem II stability/assembly factor Ycf48-like protein
contig01227	Solyc01g094220.2.1	6e-136	Carbonyl reductase 3
contig01228	Solyc09g091250.2.1	1e-98	GATA transcription factor 1
contig01229	Solyc12g010040.1.1	2e-165	Leucyl aminopeptidase
contig01230	Solyc12g007280.1.1	2e-135	Casein kinase 1-like protein 4
contig01231	Solyc03g081260.2.1	0	Subtilisin-like protease-like protein
contig01232	Solyc04g082500.2.1	0	ATP binding / serine-threonine kinase
contig01233	Solyc12g005690.1.1	2e-10	Unknown Protein
contig01234	Solyc03g083610.2.1	3e-89	Adenylate kinase
contig01234	Solyc03g083610.2.1	3e-89	Adenylate kinase
contig01235	Solyc02g062700.2.1	9e-52	26S protease regulatory subunit 6A
contig01235	Solyc02g062700.2.1	4e-34	26S protease regulatory subunit 6A
contig01236	Solyc09g090960.2.1	1e-98	RNA-binding protein
contig01237	Solyc03g123760.2.1	0	Phytoene desaturase
contig01238	Solyc03g111610.2.1	1e-142	HAD-superfamily hydrolase subfamily IA variant 3 containing protein expressed
contig01239	Solyc05g006090.2.1	2e-37	Phosphoglycerate mutase
contig01240	Solyc08g077900.2.1	4e-96	Expansin-like protein
contig01241	Solyc12g098330.1.1	1e-67	60S ribosomal protein L13a-like protein
contig01242	Solyc07g053830.2.1	1e-100	Mitochondrial ADP/ATP carrier proteins
contig01243	Solyc04g080810.2.1	5e-65	Ubiquitin-conjugating enzyme E2 W
contig01244	Solyc06g069520.2.1	2e-30	UPF0139 membrane protein At5g07960
contig01247	Solyc10g086420.1.1	2e-46	SLT1 protein
contig01248	Solyc04g074410.1.1	9e-81	Os06g0220000 protein (Fragment)
contig01249	Solyc11g005620.1.1	1e-33	Acetylglutamate kinase-like protein
contig01250	Solyc07g065610.1.1	5e-25	Receptor-like kinase
contig01250	Solyc07g065610.1.1	5e-25	Receptor-like kinase
contig01250	Solyc07g065610.1.1	5e-25	Receptor-like kinase
contig01251	Solyc12g094640.1.1	0	Glyceraldehyde-3-phosphate dehydrogenase B
contig01252	Solyc01g101040.2.1	7e-27	ATP-citrate lyase A-3
contig01253	Solyc04g008680.2.1	3e-53	Cell division cycle and apoptosis regulator protein 1
contig01254	Solyc09g065300.2.1	1e-73	Uncharacterized membrane protein
contig01255	Solyc10g079820.1.1	3e-15	Early response to dehydration 15-like protein (Fragment)
contig01256	Solyc03g062890.2.1	3e-77	Superoxide dismutase
contig01257	Solyc12g042910.1.1	1e-127	Cryptochrome-like protein 1
contig01262	Solyc09g010530.2.1	9e-66	Cation/H+ antiporter
contig01263	Solyc01g101060.2.1	2e-113	S-adenosylmethionine synthase
contig01264	Solyc04g076040.2.1	8e-73	Cyclin d2
contig01264	Solyc04g076040.2.1	8e-73	Cyclin d2
contig01264	Solyc04g076040.2.1	8e-73	Cyclin d2
contig01264	Solyc04g076040.2.1	3e-06	Cyclin d2
contig01265	Solyc03g093690.2.1	2e-123	Peptide methionine sulfoxide reductase msrA
contig01266	Solyc01g110000.2.1	0	Beta-galactosidase
contig01266	Solyc01g110000.2.1	0	Beta-galactosidase
contig01268	Solyc06g065900.2.1	9e-46	Serine-rich protein
contig01270	Solyc04g082090.2.1	1e-89	Alpha-amylase
contig01271	Solyc02g062030.1.1	3e-106	Cytochrome P450
contig01271	Solyc02g062030.1.1	3e-106	Cytochrome P450
contig01271	Solyc02g062030.1.1	3e-106	Cytochrome P450
contig01272	Solyc12g098570.1.1	2e-47	Receptor like kinase, RLK
contig01272	Solyc12g098570.1.1	2e-47	Receptor like kinase, RLK
contig01273	Solyc11g068820.1.1	6e-80	50S ribosomal protein L27
contig01274	Solyc10g009340.1.1	6e-45	Calmodulin
contig01275	Solyc01g008530.2.1	4e-76	Cinnamoyl CoA reductase-like protein
contig01276	Solyc12g096150.1.1	3e-78	60S ribosomal protein L13
contig01277	Solyc06g053450.2.1	6e-137	IQ-domain 10 (Fragment)
contig01277	Solyc06g053450.2.1	6e-137	IQ-domain 10 (Fragment)
contig01279	Solyc02g062680.2.1	2e-81	Anaphase-promoting complex subunit 10 family
contig01279	Solyc02g062680.2.1	2e-81	Anaphase-promoting complex subunit 10 family
contig01280	Solyc06g071500.2.1	5e-38	Boron transporter
contig01281	Solyc07g055060.2.1	2e-116	Phosphoenolpyruvate carboxylase 1
contig01282	Solyc03g121180.2.1	0	GDSL esterase/lipase At5g22810
contig01283	Solyc01g096760.2.1	1e-37	Pre-rRNA-processing protein TSR2
contig01284	Solyc08g014340.2.1	0	Cysteine synthase
contig01285	Solyc07g043580.2.1	9e-06	BHLH transcription factor
contig01287	Solyc02g077410.2.1	4e-51	heat-and acid-stable phosphoprotein
contig01288	Solyc12g009470.1.1	4e-115	Heme oxygenase 1
contig01289	Solyc05g050230.2.1	2e-85	Ubiquitin-conjugating enzyme E2 10
contig01291	Solyc07g007950.1.1	1e-46	Calmodulin-like protein
contig01292	Solyc04g040190.1.1	0	Lycopene beta-cyclase 1
contig01293	Solyc02g082260.2.1	0	Hydroxy-methylglutaryl-coenzyme A reductase
contig01294	Solyc01g111040.2.1	1e-75	EF-Hand containing protein-like
contig01294	Solyc01g111040.2.1	3e-08	EF-Hand containing protein-like
contig01295	Solyc04g081310.2.1	3e-94	Diphthine synthase
contig01296	Solyc10g009330.2.1	1e-92	Arginine/serine-rich splicing factor 31
contig01297	Solyc03g032090.1.1	2e-66	Amino acid transporter family protein
contig01298	Solyc02g087150.2.1	2e-54	Heavy-metal-associated domain-containing protein
contig01299	Solyc01g090900.2.1	3e-127	Unknown Protein
contig01300	Solyc09g055180.2.1	3e-110	Receptor like kinase, RLK
contig01301	Solyc01g091270.2.1	4e-88	AT2G45380 protein (Fragment)
contig01302	Solyc08g066200.2.1	8e-95	Poly(A) polymerase
contig01303	Solyc04g054890.2.1	0	Acyl-CoA oxidase
contig01304	Solyc04g081920.2.1	8e-38	Pseudouridine synthase
contig01305	Solyc02g091500.1.1	7e-68	Calmodulin
contig01305	Solyc02g091500.1.1	9e-07	Calmodulin
contig01307	Solyc02g092700.2.1	5e-104	Ycf36 protein
contig01308	Solyc06g009050.2.1	1e-61	Universal stress protein
contig01310	Solyc04g014210.2.1	7e-67	ATP dependent RNA helicase
contig01311	Solyc03g032090.1.1	4e-144	Amino acid transporter family protein
contig01313	Solyc12g015860.1.1	2e-176	Farnesyl pyrophosphate synthase
contig01314	Solyc06g031690.2.1	5e-47	Ankyrin repeat family protein
contig01315	Solyc04g076380.2.1	3e-147	Cytochrome P450 NADPH-reductase
contig01316	Solyc07g056480.2.1	9e-71	Glutathione S-transferase-like protein
contig01318	Solyc01g006720.2.1	0	ABC transporter G family member 22
contig01318	Solyc01g006720.2.1	0	ABC transporter G family member 22
contig01318	Solyc01g006720.2.1	0	ABC transporter G family member 22
contig01319	Solyc01g105540.2.1	3e-32	2-oxoglutarate/malate translocator
contig01320	Solyc11g065750.1.1	1e-121	Armadillo repeat-containing protein
contig01320	Solyc11g065750.1.1	1e-121	Armadillo repeat-containing protein
contig01321	Solyc10g078790.1.1	1e-84	AT5G57460 protein (Fragment)
contig01322	Solyc01g067890.2.1	0	1-deoxy-D-xylulose 5-phosphate synthase 1
contig01323	Solyc01g096780.2.1	7e-144	Sperm-associated SUN domain protein
contig01324	Solyc09g009020.2.1	0	Enolase
contig01325	Solyc05g012700.2.1	1e-127	Conserved hypothetical membrane protein
contig01326	Solyc06g072300.2.1	4e-135	ARGONAUTE 1
contig01327	Solyc05g055300.1.1	7e-43	YIPF5
contig01328	Solyc11g011780.1.1	0	Nonsense-mediated mRNA decay NMD3 family protein
contig01328	Solyc11g011780.1.1	7e-21	Nonsense-mediated mRNA decay NMD3 family protein
contig01329	Solyc12g098470.1.1	1e-51	At5g43490-like protein (Fragment)
contig01330	Solyc02g078390.2.1	1e-91	MutS2 protein
contig01331	Solyc01g008070.2.1	9e-168	Alpha/beta superfamily hydrolase
contig01334	Solyc03g123370.2.1	2e-86	(P)ppGpp synthetase I (GTP pyrophosphokinase) SpoT/RelA
contig01335	Solyc10g078240.1.1	0	Cytochrome P450
contig01336	Solyc12g096190.1.1	2e-61	Tryptophan synthase beta chain
contig01337	Solyc10g079390.1.1	5e-34	Unknown Protein
contig01337	Solyc10g079390.1.1	5e-34	Unknown Protein
contig01338	Solyc09g072890.1.1	3e-87	Histone-lysine n-methyltransferase
contig01338	Solyc09g072890.1.1	4e-08	Histone-lysine n-methyltransferase
contig01339	Solyc11g068620.1.1	8e-49	NAC-domain protein
contig01340	Solyc01g103100.2.1	2e-83	Short-chain dehydrogenase/reductase SDR
contig01341	Solyc08g005220.2.1	3e-91	Plastid lipid-associated protein 3, chloroplastic
contig01342	Solyc11g071740.1.1	4e-61	Calmodulin-like protein
contig01344	Solyc07g007700.1.1	2e-140	Isoprenylcysteine carboxyl methyltransferase
contig01345	Solyc06g082120.2.1	1e-73	Ran GTPase binding protein
contig01346	Solyc01g097130.2.1	1e-82	Pentatricopeptide repeat-containing protein
contig01346	Solyc01g097130.2.1	9e-13	Pentatricopeptide repeat-containing protein
contig01346	Solyc01g097130.2.1	5e-11	Pentatricopeptide repeat-containing protein
contig01346	Solyc01g097130.2.1	1e-10	Pentatricopeptide repeat-containing protein
contig01346	Solyc01g097130.2.1	1e-09	Pentatricopeptide repeat-containing protein
contig01347	Solyc10g084160.1.1	4e-28	RNA exonuclease
contig01347	Solyc10g084160.1.1	4e-28	RNA exonuclease
contig01348	Solyc09g010630.2.1	0	heat shock protein
contig01349	Solyc01g094140.2.1	0	Cytochrome P450
contig01350	Solyc01g068160.2.1	2e-177	Cysteine desulfurase like
contig01350	Solyc01g068160.2.1	2e-177	Cysteine desulfurase like
contig01351	Solyc08g083310.2.1	3e-65	Glucan endo-1 3-beta-glucosidase 7
contig01352	Solyc03g111830.2.1	1e-41	Protein-L-isoaspartate O-methyltransferase
contig01353	Solyc03g097370.2.1	0	DNA helicase-like
contig01354	Solyc09g005740.1.1	6e-80	Chloroplast lumen common family protein
contig01355	Solyc10g006800.2.1	1e-44	Cyclic nucleotide gated channel
contig01357	Solyc02g082510.1.1	0	Amino acid transporter family protein
contig01358	Solyc09g092580.2.1	0	Cytochrome P450
contig01359	Solyc08g069050.2.1	1e-147	Ubiquitin carboxyl-terminal hydrolase family protein
contig01359	Solyc08g069050.2.1	1e-147	Ubiquitin carboxyl-terminal hydrolase family protein
contig01360	Solyc03g078150.2.1	2e-65	Amino acid transporter family protein
contig01361	Solyc02g077780.2.1	2e-115	Necrotic spotted lesions 1 (Fragment)
contig01362	Solyc03g114350.1.1	2e-11	Unknown Protein
contig01363	Solyc06g049090.2.1	1e-96	N2 N2-dimethylguanosine tRNA methyltransferase
contig01363	Solyc06g049090.2.1	1e-96	N2 N2-dimethylguanosine tRNA methyltransferase
contig01365	Solyc01g091360.2.1	1e-92	Homology to unknown gene
contig01365	Solyc01g091360.2.1	1e-92	Homology to unknown gene
contig01368	Solyc03g119240.2.1	3e-152	Receptor-like kinase
contig01368	Solyc03g119240.2.1	3e-152	Receptor-like kinase
contig01369	Solyc09g007830.2.1	4e-116	Cytokinin riboside 5&apos
contig01370	Solyc06g062950.1.1	2e-48	Subtilisin-like protease
contig01371	Solyc03g112760.2.1	1e-61	Unknown Protein
contig01371	Solyc03g112760.2.1	1e-61	Unknown Protein
contig01372	Solyc06g075580.2.1	2e-101	Kinesin-5
contig01373	Solyc01g087190.2.1	3e-105	Chaperonin-like protein
contig01374	Solyc01g098250.2.1	9e-85	Chaperone protein dnaJ 49
contig01374	Solyc01g098250.2.1	9e-85	Chaperone protein dnaJ 49
contig01374	Solyc01g098250.2.1	4e-15	Chaperone protein dnaJ 49
contig01374	Solyc01g098250.2.1	4e-15	Chaperone protein dnaJ 49
contig01375	Solyc04g047720.2.1	1e-86	Unknown Protein
contig01376	Solyc10g081040.1.1	2e-37	Unknown Protein
contig01377	Solyc02g067570.2.1	0	Paired amphipathic helix protein SIN3
contig01378	Solyc01g079450.2.1	1e-119	Peptidase S9 prolyl oligopeptidase active site domain protein
contig01379	Solyc03g119540.2.1	1e-52	CONSTANS-like zinc finger protein
contig01380	Solyc05g018410.1.1	7e-41	Enoyl-CoA hydratase
contig01381	Solyc04g081530.1.1	1e-21	Chaperone protein dnaJ 11
contig01382	Solyc08g079750.2.1	0	1-aminocyclopropane-1-carboxylate synthase
contig01383	Solyc02g078210.2.1	0	Ubiquitin-conjugating enzyme 22
contig01383	Solyc02g078210.2.1	8e-46	Ubiquitin-conjugating enzyme 22
contig01385	Solyc01g110530.2.1	1e-37	Peptidyl-prolyl cis-trans isomerase C
contig01387	Solyc10g047320.1.1	5e-84	Cc-nbs-lrr, resistance protein
contig01388	Solyc03g083290.2.1	3e-53	40S ribosomal protein S12
contig01389	Solyc09g090430.2.1	3e-42	Cyanate hydratase
contig01390	Solyc06g068670.2.1	8e-140	Unknown Protein
contig01393	Solyc09g091840.2.1	0	Glutathione-disulfide reductase
contig01395	Solyc06g069570.2.1	1e-42	SNAP25 homologous protein SNAP33
contig01396	Solyc09g015930.2.1	5e-16	ATP-dependent RNA helicase
contig01397	Solyc06g082600.2.1	3e-72	Ubiquitin-conjugating enzyme E2-like protein
contig01399	Solyc04g082780.2.1	2e-153	Cinnamoyl CoA reductase-like 1
contig01400	Solyc09g020190.2.1	9e-88	Phosphoesterase family protein
contig01401	Solyc06g073920.2.1	7e-27	YABBY-like transcription factor CRABS CLAW-like protein
contig01402	Solyc01g097340.2.1	0	NAD-dependent epimerase/dehydratase family protein-like protein
contig01403	Solyc02g093030.2.1	2e-82	Peptidyl-tRNA hydrolase family protein
contig01403	Solyc02g093030.2.1	2e-82	Peptidyl-tRNA hydrolase family protein
contig01404	Solyc01g099100.2.1	1e-145	Long-chain-fatty-acid coa ligase
contig01404	Solyc01g099100.2.1	1e-145	Long-chain-fatty-acid coa ligase
contig01405	Solyc02g067980.2.1	7e-21	Serine/threonine-protein phosphatase 2A regulatory subunit delta 1 isoform
contig01405	Solyc02g067980.2.1	7e-21	Serine/threonine-protein phosphatase 2A regulatory subunit delta 1 isoform
contig01407	Solyc03g053110.2.1	4e-95	Rhodanese-like family protein-like protein (Fragment)
contig01409	Solyc07g007120.2.1	1e-75	Homeobox protein knotted-1-like 3
contig01410	Solyc10g074970.1.1	5e-107	Transmembrane protein
contig01412	Solyc02g091510.2.1	3e-43	GDP-L-galactose phosphorylase 2
contig01413	Solyc02g067460.2.1	9e-101	Porin/voltage-dependent anion-selective channel protein
contig01414	Solyc02g067460.2.1	8e-46	Porin/voltage-dependent anion-selective channel protein
contig01415	Solyc09g008200.2.1	2e-07	Heavy metal-associated domain containing protein expressed
contig01416	Solyc06g050620.2.1	2e-120	Genome sequencing data contig C226
contig01417	Solyc05g005590.2.1	0	Ribosomal RNA large subunit methyltransferase N
contig01418	Solyc08g079500.2.1	3e-44	AT2G45380 protein (Fragment)
contig01419	Solyc12g021170.1.1	2e-105	Electron-transfer flavoprotein ubiquinone oxidoreductase
contig01420	Solyc06g073280.2.1	3e-42	LL-diaminopimelate aminotransferase
contig01421	Solyc02g078470.2.1	6e-46	Unknown Protein
contig01422	Solyc03g116590.2.1	1e-97	Embryo-specific 3
contig01423	Solyc09g018670.2.1	3e-61	Transmembrane protein 56
contig01423	Solyc09g018670.2.1	3e-61	Transmembrane protein 56
contig01424	Solyc01g096590.2.1	7e-60	30S ribosomal protein S10
contig01425	Solyc12g056770.1.1	3e-72	F-actin capping protein beta subunit family protein
contig01426	Solyc05g008450.2.1	2e-86	Oxidoreductase FAD/NAD(P)-binding domain protein
contig01428	Solyc12g019000.1.1	9e-96	La-related protein 6
contig01429	Solyc05g052760.2.1	5e-159	1-phosphatidylinositol-4 5-bisphosphate phosphodiesterase
contig01430	Solyc12g005330.1.1	6e-141	50S ribosomal protein L2
contig01432	Solyc01g103450.2.1	0	Chaperone DnaK
contig01433	Solyc06g068450.1.1	0	CBL-interacting protein kinase
contig01434	Solyc11g072540.1.1	3e-118	DDB1- and CUL4-associated factor 8-like protein 1
contig01435	Solyc05g044630.2.1	6e-79	Fe/S biogenesis protein nfuA
contig01436	Solyc11g012470.1.1	1e-39	Heterogeneous nuclear ribonucleoprotein A3
contig01437	Solyc08g077950.1.1	2e-15	Unknown Protein
contig01438	Solyc06g071810.1.1	0	Receptor like kinase, RLK
contig01439	Solyc03g096670.2.1	0	Integrin-linked kinase-associated serine/threonine phosphatase 2C
contig01440	Solyc08g077270.2.1	4e-102	Phosphoacetylglucosamine mutase
contig01440	Solyc08g077270.2.1	4e-102	Phosphoacetylglucosamine mutase
contig01441	Solyc02g068440.2.1	4e-29	RNA binding protein
contig01442	Solyc01g106470.2.1	0	Genomic DNA chromosome 5 P1 clone MUB3
contig01444	Solyc10g055250.1.1	6e-31	Cold shock protein-1
contig01444	Solyc10g055250.1.1	7e-10	Cold shock protein-1
contig01446	Solyc05g024410.2.1	1e-159	Kelch-like protein 9
contig01446	Solyc05g024410.2.1	5e-08	Kelch-like protein 9
contig01447	Solyc02g092800.2.1	0	Manganese transport protein mntH
contig01448	Solyc10g078560.1.1	3e-116	Chaperone protein dnaJ
contig01449	Solyc03g080080.2.1	4e-65	Carbon catabolite repressor protein 4 homolog 3
contig01450	Solyc01g099240.2.1	2e-150	3-hydroxyisobutyrate dehydrogenase
contig01451	Solyc08g061960.2.1	2e-61	Ribosomal protein
contig01452	Solyc01g098590.2.1	1e-93	Phosphoglycerate mutase family protein
contig01452	Solyc01g098590.2.1	2e-14	Phosphoglycerate mutase family protein
contig01453	Solyc11g013880.1.1	0	Receptor-like protein kinase
contig01454	Solyc03g097900.2.1	1e-90	40S ribosomal protein S1
contig01455	Solyc11g070130.1.1	1e-50	Profilin
contig01456	Solyc01g097290.2.1	7e-45	Auxin responsive protein
contig01457	Solyc01g097290.2.1	3e-27	Auxin responsive protein
contig01459	Solyc04g071620.2.1	4e-27	ASR4 (Fragment)
contig01459	Solyc04g071620.2.1	7e-14	ASR4 (Fragment)
contig01460	Solyc06g073700.2.1	6e-49	Small nuclear ribonucleoprotein LSM8
contig01462	Solyc10g055470.1.1	2e-128	Beta-galactosidase
contig01463	Solyc01g080670.2.1	1e-142	Squamosa promoter binding protein-like 1
contig01464	Solyc03g062850.1.1	8e-19	Transposon Ty1-PL Gag-Pol polyprotein
contig01466	Solyc12g005860.1.1	2e-104	3-isopropylmalate dehydratase large subunit
contig01467	Solyc02g014860.2.1	9e-93	Chaperone protein DnaJ
contig01468	Solyc02g089260.2.1	3e-129	E3 ubiquitin-protein ligase UBR4
contig01468	Solyc02g089260.2.1	3e-129	E3 ubiquitin-protein ligase UBR4
contig01468	Solyc02g089260.2.1	3e-129	E3 ubiquitin-protein ligase UBR4
contig01468	Solyc02g089260.2.1	5e-46	E3 ubiquitin-protein ligase UBR4
contig01470	Solyc01g111060.2.1	2e-84	5&apos-methylthioadenosine/S-adenosylhomocysteine nucleosidase
contig01471	Solyc03g097320.2.1	0	RNA polymerase sigma-70 factor
contig01472	Solyc10g074740.1.1	3e-83	Calmodulin-like protein
contig01474	Solyc07g062700.2.1	5e-40	Sodium/calcium exchanger family protein
contig01475	Solyc09g010190.2.1	4e-73	Peptidyl-prolyl cis-trans isomerase
contig01475	Solyc09g010190.2.1	4e-73	Peptidyl-prolyl cis-trans isomerase
contig01476	Solyc05g052790.2.1	1e-140	Organic anion transporter
contig01477	Solyc06g048530.2.1	1e-102	Hydroxyacylglutathione hydrolase
contig01480	Solyc08g062190.2.1	2e-38	Nitrilase 2
contig01482	Solyc03g013240.2.1	0	Homology to unknown gene
contig01483	Solyc07g006540.2.1	0	Chaperone protein ClpB
contig01484	Solyc04g080340.2.1	1e-131	Wyosine base formation domain protein
contig01484	Solyc04g080340.2.1	1e-131	Wyosine base formation domain protein
contig01485	Solyc03g033330.2.1	8e-108	RING finger protein 44
contig01486	Solyc03g118630.2.1	2e-23	Unknown Protein
contig01487	Solyc08g065360.2.1	5e-25	Glutathione-regulated potassium-efflux system protein
contig01488	Solyc03g006640.2.1	2e-24	F-box family protein
contig01489	Solyc10g012410.2.1	9e-125	HAD superfamily hydrolase
contig01490	Solyc01g096240.2.1	4e-23	Homology to unknown gene
contig01491	Solyc11g005250.1.1	3e-68	DNA repair protein RAD5
contig01492	Solyc06g068240.2.1	1e-42	Pyrophosphate-energized proton pump
contig01493	Solyc03g033620.2.1	3e-133	Serine carboxypeptidase S28 family protein
contig01494	Solyc03g065250.2.1	7e-71	CER1
contig01498	Solyc05g054480.2.1	4e-123	Actin
contig01499	Solyc03g118920.2.1	2e-33	ATP-dependent RNA helicase A-like protein
contig01499	Solyc03g118920.2.1	2e-33	ATP-dependent RNA helicase A-like protein
contig01502	Solyc09g007870.2.1	7e-95	Manganese transporter mntH
contig01503	Solyc05g055910.2.1	0	Genomic DNA chromosome 5 P1 clone MRH10
contig01505	Solyc08g006330.2.1	1e-157	UDP-glucose salicylic acid glucosyltransferase
contig01505	Solyc08g006330.2.1	1e-157	UDP-glucose salicylic acid glucosyltransferase
contig01506	Solyc03g097490.2.1	1e-08	Dek protein
contig01507	Solyc10g079070.1.1	2e-96	Transcription factor
contig01508	Solyc06g076080.1.1	4e-15	Unknown Protein
contig01509	Solyc04g080010.2.1	3e-99	UDP-glucosyltransferase
contig01510	Solyc06g067880.2.1	8e-73	V-type proton ATPase proteolipid subunit
contig01511	Solyc08g079440.1.1	2e-37	UDP-D-glucuronate 4-epimerase 2
contig01512	Solyc08g006410.2.1	4e-30	UDP-glucose glucosyltransferase
contig01513	Solyc08g079440.1.1	1e-37	UDP-D-glucuronate 4-epimerase 2
contig01514	Solyc10g080450.1.1	1e-29	Unknown Protein
contig01515	Solyc12g099440.1.1	0	Fatty acid oxidation complex subunit alpha
contig01515	Solyc12g099440.1.1	0	Fatty acid oxidation complex subunit alpha
contig01515	Solyc12g099440.1.1	0	Fatty acid oxidation complex subunit alpha
contig01516	Solyc03g026350.2.1	5e-136	WD-40 repeat family protein
contig01517	Solyc06g011350.2.1	1e-89	Aquaporin 2
contig01518	Solyc04g078480.2.1	3e-25	DNA-directed RNA polymerase (Fragment)
contig01519	Solyc02g093680.2.1	1e-10	Succinate dehydrogenase iron-sulfur protein
contig01520	Solyc07g062130.2.1	0	Dtdp-glucose 4 6-dehydratase
contig01521	Solyc06g063140.2.1	5e-70	26S protease regulatory subunit 7
contig01523	Solyc08g023440.2.1	0	Early-responsive to dehydration 4
contig01524	Solyc08g023440.2.1	7e-44	Early-responsive to dehydration 4
contig01525	Solyc11g065740.1.1	2e-108	RbcX protein
contig01526	Solyc08g081420.2.1	0	Glycosyltransferase-like protein
contig01526	Solyc08g081420.2.1	0	Glycosyltransferase-like protein
contig01527	Solyc08g078290.1.1	9e-56	Glycoprotein homolog
contig01528	Solyc06g051990.2.1	2e-81	At5g24280-like protein (Fragment)
contig01528	Solyc06g051990.2.1	2e-81	At5g24280-like protein (Fragment)
contig01529	Solyc08g067090.2.1	3e-09	Peptidyl-prolyl cis-trans isomerase
contig01530	Solyc12g013690.1.1	0	Monooxygenase FAD-binding protein
contig01531	Solyc03g110920.2.1	2e-60	Receptor expression-enhancing protein 5
contig01532	Solyc07g063560.2.1	7e-29	Cotton fiber expressed protein 1
contig01533	Solyc04g009370.2.1	2e-125	Homology to unknown gene
contig01534	Solyc11g068730.1.1	2e-177	Nitrilase 4A
contig01535	Solyc04g050440.2.1	8e-145	Ammonium transporter
contig01536	Solyc03g117770.2.1	0	Serine incorporator 1
contig01537	Solyc01g067750.2.1	2e-61	Shikimate dehydrogenase
contig01537	Solyc01g067750.2.1	5e-36	Shikimate dehydrogenase
contig01538	Solyc11g064830.1.1	9e-95	Zinc finger family protein
contig01539	Solyc07g040950.2.1	2e-78	Glyoxalase
contig01540	Solyc04g080430.2.1	0	5&apos-Nucleotidase
contig01541	Solyc06g072120.2.1	1e-30	40S ribosomal protein SA
contig01542	Solyc01g102310.2.1	0	Unknown Protein
contig01542	Solyc01g102310.2.1	0	Unknown Protein
contig01542	Solyc01g102310.2.1	0	Unknown Protein
contig01542	Solyc01g102310.2.1	1e-20	Unknown Protein
contig01542	Solyc01g102310.2.1	9e-14	Unknown Protein
contig01542	Solyc01g102310.2.1	2e-08	Unknown Protein
contig01542	Solyc01g102310.2.1	4e-06	Unknown Protein
contig01542	Solyc01g102310.2.1	5e-06	Unknown Protein
contig01543	Solyc09g092130.2.1	2e-139	Sucrose phosphate synthase
contig01544	Solyc07g056660.2.1	2e-57	Transforming growth factor-beta receptor-associated protein 1
contig01545	Solyc09g009820.2.1	4e-129	Glutathione S-transferase domain protein
contig01545	Solyc09g009820.2.1	4e-129	Glutathione S-transferase domain protein
contig01545	Solyc09g009820.2.1	7e-09	Glutathione S-transferase domain protein
contig01546	Solyc10g012160.2.1	7e-56	Methyltransferase type 11
contig01547	Solyc06g009630.1.1	2e-32	CP12
contig01548	Solyc09g090610.2.1	1e-76	50S ribosomal protein L14
contig01549	Solyc10g006970.2.1	2e-47	Thioredoxin m
contig01549	Solyc10g006970.2.1	2e-47	Thioredoxin m
contig01550	Solyc04g008740.2.1	7e-18	Pyruvate kinase
contig01550	Solyc04g008740.2.1	7e-18	Pyruvate kinase
contig01551	Solyc10g080770.1.1	4e-99	BZIP transcription factor
contig01552	Solyc10g049620.1.1	0	Progesterone 5-beta-reductase
contig01553	Solyc04g008440.1.1	1e-65	Reductase 2
contig01553	Solyc04g008440.1.1	1e-65	Reductase 2
contig01554	Solyc03g119040.2.1	0	Guanine nucleotide-binding protein beta subunit-like protein
contig01555	Solyc01g080930.2.1	4e-162	Enoyl-CoA-hydratase
contig01556	Solyc06g082920.2.1	5e-89	Receptor like kinase, RLK
contig01556	Solyc06g082920.2.1	5e-89	Receptor like kinase, RLK
contig01558	Solyc02g038750.2.1	2e-61	WD repeat-containing protein 55
contig01559	Solyc02g068710.2.1	5e-45	ParB domain protein nuclease
contig01560	Solyc12g057080.1.1	6e-140	UDP-glucuronosyltransferase
contig01560	Solyc12g057080.1.1	6e-140	UDP-glucuronosyltransferase
contig01560	Solyc12g057080.1.1	6e-140	UDP-glucuronosyltransferase
contig01561	Solyc05g054580.2.1	8e-136	60S acidic ribosomal protein P0
contig01562	Solyc02g069340.2.1	4e-178	RNA 3&apos-terminal phosphate cyclase-like protein
contig01562	Solyc02g069340.2.1	4e-178	RNA 3&apos-terminal phosphate cyclase-like protein
contig01564	Solyc04g051650.2.1	2e-104	Purple acid phosphatase
contig01565	Solyc06g073050.2.1	2e-128	NAC domain protein IPR003441
contig01566	Solyc04g076580.2.1	3e-07	Transcription initiation factor TFIID subunit 7
contig01567	Solyc11g067060.1.1	3e-89	Low molecular weight protein-tyrosine-phosphatase slr0328
contig01568	Solyc06g073760.2.1	6e-78	Beta-D-glucosidase
contig01569	Solyc04g064550.1.1	0	GRAS family transcription factor
contig01570	Solyc10g078620.1.1	3e-106	Ribosomal protein S5
contig01571	Solyc01g104310.2.1	4e-18	Patatin-like phospholipase domain-containing protein
contig01572	Solyc10g086180.1.1	0	Phenylalanine ammonia-lyase
contig01572	Solyc10g086180.1.1	0	Phenylalanine ammonia-lyase
contig01573	Solyc07g063190.2.1	3e-69	Thioredoxin
contig01574	Solyc07g061780.2.1	4e-64	Ubiquitin carboxyl-terminal hydrolase family protein
contig01575	Solyc06g074820.2.1	2e-127	Aquaporin-like protein
contig01576	Solyc02g072130.2.1	2e-42	Protein transport protein SEC61 alpha subunit
contig01577	Solyc06g070980.2.1	7e-87	Ubiquitin-conjugating enzyme E2 2
contig01579	Solyc10g054590.1.1	5e-44	V-type proton ATPase 16 kDa proteolipid subunit
contig01580	Solyc10g081600.1.1	2e-47	Rhomboid protease GlpG
contig01581	Solyc06g082280.2.1	0	Serine-threonine protein phosphatase
contig01582	Solyc09g082870.1.1	8e-86	Calcium-transporting ATPase 1
contig01583	Solyc07g005760.2.1	9e-103	Hydroxycinnamoyl CoA shikimate/quinate hydroxycinnamoyltransferase
contig01584	Solyc08g006460.2.1	5e-29	RING-finger protein like
contig01585	Solyc12g021190.1.1	1e-82	Dual specificity protein phosphatase
contig01587	Solyc09g083390.1.1	5e-93	Genomic DNA chromosome 5 TAC clone K9D7
contig01588	Solyc04g008740.2.1	3e-72	Pyruvate kinase
contig01589	Solyc01g099680.2.1	3e-37	REF-like stress related protein 1
contig01590	Solyc06g066620.2.1	3e-36	Threonine endopeptidase
contig01591	Solyc11g012700.1.1	4e-89	Oligopeptide transporter 9
contig01592	Solyc08g082850.2.1	6e-42	Uncharacterized ABC transporter ATP-binding protein C29A3.09c
contig01593	Solyc01g111600.2.1	6e-85	Metal ion binding protein
contig01596	Solyc08g066210.2.1	6e-159	Receptor like kinase, RLK
contig01597	Solyc03g095990.1.1	3e-89	Unknown Protein
contig01598	Solyc01g008960.2.1	1e-144	Argonaute 4-like protein
contig01599	Solyc08g083330.2.1	0	Membrane related protein
contig01600	Solyc10g018160.1.1	9e-56	Palmitoyltransferase PFA4
contig01601	Solyc01g099680.2.1	2e-54	REF-like stress related protein 1
contig01602	Solyc09g011340.2.1	3e-91	Os12g0283800 protein (Fragment)
contig01603	Solyc04g014680.2.1	1e-18	Cysteine-type endopeptidase/ ubiquitin thiolesterase
contig01604	Solyc09g031700.2.1	2e-88	Vesicular glutamate transporter
contig01604	Solyc09g031700.2.1	7e-23	Vesicular glutamate transporter
contig01605	Solyc11g066660.1.1	7e-24	Magnesium transporter MRS2-1
contig01606	Solyc11g069430.1.1	3e-118	Aquaporin 1
contig01607	Solyc08g079430.2.1	0	Primary amine oxidase
contig01607	Solyc08g079430.2.1	0	Primary amine oxidase
contig01607	Solyc08g079430.2.1	1e-64	Primary amine oxidase
contig01608	Solyc09g082060.2.1	1e-157	Cysteine synthase
contig01610	Solyc05g011970.2.1	2e-37	Cytochrome P450
contig01611	Solyc12g007210.1.1	1e-27	Ras-like GTP-binding protein RHO
contig01612	Solyc03g110860.2.1	2e-35	Nuclear transcription factor Y subunit C-1
contig01613	Solyc09g065330.2.1	3e-63	40S ribosomal protein S24
contig01614	Solyc04g015190.2.1	1e-09	Glucan endo-1 3-beta-glucosidase 5
contig01615	Solyc02g093140.2.1	9e-85	CBS domain-containing protein-like
contig01616	Solyc03g007030.2.1	4e-45	CDGSH iron sulfur domain-containing protein 1
contig01617	Solyc08g068310.2.1	1e-91	RNA-binding La domain protein
contig01619	Solyc02g085780.2.1	0	Regulator of chromosome condensation (RCC1)-like protein
contig01619	Solyc02g085780.2.1	2e-17	Regulator of chromosome condensation (RCC1)-like protein
contig01619	Solyc02g085780.2.1	2e-06	Regulator of chromosome condensation (RCC1)-like protein
contig01620	Solyc01g006900.2.1	1e-55	Phosphatidylglycerol/phosphatidylinositol transfer protein
contig01621	Solyc02g081160.2.1	0	Diphosphate-fructose-6-phosphate 1-phosphotransferase
contig01622	Solyc05g054410.2.1	6e-19	Telomere binding protein
contig01623	Solyc03g116490.1.1	1e-44	Os05g0176300 protein (Fragment)
contig01624	Solyc07g049360.2.1	1e-15	Small ubiquitin-related modifier 2
contig01625	Solyc01g105560.2.1	0	3 4-dihydroxy-2-butanone 4-phosphate synthase
contig01626	Solyc06g059800.2.1	1e-145	Protein-P-II uridylyltransferase
contig01628	Solyc01g108630.2.1	2e-81	Nitrite reductase
contig01628	Solyc01g108630.2.1	7e-09	Nitrite reductase
contig01629	Solyc02g069260.2.1	0	ARGONAUTE 1
contig01630	Solyc05g054400.2.1	2e-52	GATA transcription factor 22
contig01631	Solyc09g075490.2.1	9e-149	Mitochondrial carrier like protein
contig01632	Solyc06g051200.2.1	7e-121	50S ribosomal protein L3
contig01633	Solyc06g006080.2.1	0	Phosphomethylpyrimidine synthase
contig01634	Solyc01g108740.2.1	5e-97	Hydrolase alpha/beta fold family protein
contig01635	Solyc03g007920.2.1	1e-133	Glutamine cyclotransferase-like
contig01636	Solyc02g079970.2.1	6e-58	Transcription factor (Fragment)
contig01637	Solyc01g108340.2.1	2e-77	Peptidyl-prolyl cis-trans isomerase D
contig01638	Solyc01g009370.1.1	4e-65	Cytochrome P450
contig01638	Solyc01g009370.1.1	4e-65	Cytochrome P450
contig01639	Solyc01g099880.2.1	5e-99	RAG1-activating protein 1 homolog
contig01639	Solyc01g099880.2.1	5e-99	RAG1-activating protein 1 homolog
contig01639	Solyc01g099880.2.1	2e-08	RAG1-activating protein 1 homolog
contig01640	Solyc07g049480.2.1	8e-143	Cleavage and polyadenylation specificity factor subunit 3
contig01641	Solyc03g118800.2.1	2e-135	Polyadenylate-binding protein
contig01642	Solyc07g020860.2.1	7e-09	Peroxiredoxin
contig01643	Solyc10g079700.1.1	7e-24	Response regulator 6
contig01644	Solyc10g079600.1.1	2e-12	Response regulator 6
contig01645	Solyc07g016200.2.1	3e-123	Proteasome subunit beta type
contig01647	Solyc03g121910.1.1	7e-51	Threonine synthase
contig01648	Solyc10g005530.2.1	4e-126	Nuclear cap-binding protein subunit 1
contig01648	Solyc10g005530.2.1	4e-126	Nuclear cap-binding protein subunit 1
contig01649	Solyc10g086770.1.1	2e-58	Ataxin 3 variant ref (Fragment)
contig01650	Solyc06g068750.2.1	6e-79	Transferase transferring glycosyl groups
contig01651	Solyc11g007170.1.1	1e-127	Vacuolar sorting protein 4b
contig01652	Solyc03g117950.2.1	0	Chaperone protein ClpB 1
contig01653	Solyc12g095990.1.1	0	ATP-dependent RNA helicase eIF4A
contig01655	Solyc05g015470.1.1	2e-31	Drought-induced protein 1
contig01658	Solyc07g017510.2.1	3e-114	Phosphatidylinositol-4-phosphate 5-kinase family protein
contig01658	Solyc07g017510.2.1	3e-114	Phosphatidylinositol-4-phosphate 5-kinase family protein
contig01660	Solyc05g018620.2.1	6e-171	Regulator of chromosome condensation (RCC1)-like protein
contig01660	Solyc05g018620.2.1	2e-36	Regulator of chromosome condensation (RCC1)-like protein
contig01661	Solyc12g009990.1.1	1e-97	Signal recognition particle protein
contig01662	Solyc01g100060.2.1	8e-51	Pre-mRNA-splicing factor 38A
contig01662	Solyc01g100060.2.1	5e-15	Pre-mRNA-splicing factor 38A
contig01663	Solyc01g112060.2.1	5e-41	NmrA family protein
contig01664	Solyc06g073760.2.1	3e-91	Beta-D-glucosidase
contig01668	Solyc07g056440.2.1	6e-64	Glutathione S-transferase-like protein
contig01668	Solyc07g056440.2.1	6e-64	Glutathione S-transferase-like protein
contig01669	Solyc11g019950.1.1	1e-57	8-amino-7-oxononanoate synthase
contig01670	Solyc02g084980.2.1	0	Galactinol synthase
contig01671	Solyc12g015640.1.1	0	Mitochondrial transcription termination factor (Fragment)
contig01672	Solyc06g053400.2.1	0	2-isopropylmalate synthase 1
contig01672	Solyc06g053400.2.1	0	2-isopropylmalate synthase 1
contig01673	Solyc06g011450.1.1	1e-71	Phosphatidylinositol binding clathrin assembly protein
contig01674	Solyc02g071280.2.1	9e-84	Ribosome maturation factor rimM
contig01674	Solyc02g071280.2.1	9e-84	Ribosome maturation factor rimM
contig01674	Solyc02g071280.2.1	2e-07	Ribosome maturation factor rimM
contig01675	Solyc12g010930.1.1	2e-61	50S ribosomal protein L5
contig01676	Solyc05g042130.1.1	7e-39	Zinc knuckle containing protein
contig01677	Solyc01g102400.2.1	2e-38	Germin-like protein
contig01678	Solyc10g083240.1.1	3e-59	RNA-binding protein
contig01679	Solyc05g054190.2.1	2e-69	UPF0497 membrane protein 12
contig01681	Solyc02g091670.1.1	2e-37	Octicosapeptide/Phox/Bem1p domain-containing protein
contig01682	Solyc02g090900.2.1	2e-98	Remorin
contig01683	Solyc08g005390.1.1	4e-79	Pentatricopeptide repeat-containing protein
contig01683	Solyc08g005390.1.1	4e-79	Pentatricopeptide repeat-containing protein
contig01683	Solyc08g005390.1.1	1e-11	Pentatricopeptide repeat-containing protein
contig01683	Solyc08g005390.1.1	6e-08	Pentatricopeptide repeat-containing protein
contig01684	Solyc09g072980.2.1	0	BTB/POZ domain containing protein expressed
contig01685	Solyc04g076970.2.1	4e-51	BZIP transcription factor
contig01686	Solyc06g062950.1.1	1e-72	Subtilisin-like protease
contig01688	Solyc03g097240.2.1	3e-54	Chaperone protein dnaJ
contig01689	Solyc03g123660.2.1	3e-123	Ubiquitin conjugating enzyme 2
contig01690	Solyc03g111840.2.1	7e-103	Polyadenylate-binding protein 1-like
contig01691	Solyc02g094440.2.1	2e-25	Translocon-associated protein subunit beta
contig01693	Solyc08g015660.2.1	5e-43	6 7-dimethyl-8-ribityllumazine synthase
contig01693	Solyc08g015660.2.1	5e-43	6 7-dimethyl-8-ribityllumazine synthase
contig01694	Solyc01g107310.2.1	1e-22	Phosphatase 2C family protein
contig01695	Solyc02g079210.2.1	4e-59	DAG protein
contig01696	Solyc03g025340.1.1	6e-66	C2 domain-containing protein
contig01697	Solyc12g011190.1.1	9e-95	Nodule inception protein (Fragment)
contig01698	Solyc02g092990.1.1	3e-180	SCF E3 ubiquitin ligase complex F-box protein grrA
contig01699	Solyc03g114160.1.1	0	U-box domain-containing protein
contig01700	Solyc02g077370.1.1	1e-15	Ethylene-responsive transcription factor 2
contig01701	Solyc04g005420.2.1	1e-11	Glucan endo-1 3-beta-glucosidase 3
contig01702	Solyc07g045350.2.1	0	Acetyl-CoA C-acetyltransferase protein
contig01704	Solyc01g102590.2.1	7e-34	Eukaryotic translation initiation factor 3 subunit 8-like protein
contig01705	Solyc01g095510.2.1	4e-15	Mitochondrial carrier family
contig01706	Solyc01g087490.2.1	3e-136	CONSTANS interacting protein 6 (Fragment)
contig01706	Solyc01g087490.2.1	3e-136	CONSTANS interacting protein 6 (Fragment)
contig01707	Solyc11g063540.1.1	1e-08	RNA-dependent RNA polymerase
contig01707	Solyc11g063540.1.1	1e-08	RNA-dependent RNA polymerase
contig01708	Solyc10g006030.2.1	1e-56	30S ribosomal protein S10-like
contig01709	Solyc12g019740.1.1	1e-120	Thioredoxin family protein
contig01710	Solyc08g080900.2.1	1e-52	Glutathione S-transferase
contig01711	Solyc07g064800.2.1	1e-106	Dihydrolipoyllysine-residue succinyltransferase component of 2-oxoglutarate dehydrogenase complex
contig01711	Solyc07g064800.2.1	1e-106	Dihydrolipoyllysine-residue succinyltransferase component of 2-oxoglutarate dehydrogenase complex
contig01711	Solyc07g064800.2.1	1e-106	Dihydrolipoyllysine-residue succinyltransferase component of 2-oxoglutarate dehydrogenase complex
contig01713	Solyc12g005080.1.1	3e-74	Dihydrolipoyllysine-residue succinyltransferase component of 2-oxoglutarate dehydrogenase complex
contig01714	Solyc09g010950.2.1	2e-122	Cell division protease ftsH homolog
contig01715	Solyc12g019740.1.1	2e-19	Thioredoxin family protein
contig01715	Solyc12g019740.1.1	2e-19	Thioredoxin family protein
contig01716	Solyc05g009370.2.1	7e-34	50S ribosomal protein L15
contig01717	Solyc10g061970.1.1	5e-11	60S ribosomal protein L37a
contig01718	Solyc03g123570.2.1	8e-130	Phosphatidylinositol-4-phosphate 5-kinase family protein
contig01719	Solyc08g082690.2.1	1e-38	30S ribosomal protein S6
contig01719	Solyc08g082690.2.1	1e-23	30S ribosomal protein S6
contig01720	Solyc07g006200.2.1	3e-64	HD domain containing protein
contig01720	Solyc07g006200.2.1	3e-64	HD domain containing protein
contig01721	Solyc08g078290.1.1	1e-33	Glycoprotein homolog
contig01722	Solyc03g121580.2.1	1e-131	Histone-binding protein RBBP7
contig01723	Solyc01g008140.2.1	7e-149	Receptor kinase
contig01724	Solyc11g030710.1.1	3e-104	Homology to unknown gene
contig01725	Solyc01g009780.2.1	1e-69	LITAF-domain-containing protein
contig01726	Solyc06g076430.2.1	2e-134	Serine/threonine-protein phosphatase
contig01727	Solyc03g119010.2.1	8e-120	Pre-mRNA-splicing factor SPF27
contig01728	Solyc12g007010.1.1	0	Cytosolic Fe-S cluster assembly factor NUBP2 homolog
contig01729	Solyc05g054720.2.1	7e-44	Tic20-like protein
contig01730	Solyc03g117680.2.1	2e-89	Transcription regulatory protein SNF5
contig01731	Solyc00g091170.2.1	5e-73	ATP binding protein
contig01731	Solyc00g091170.2.1	5e-73	ATP binding protein
contig01732	Solyc03g033790.2.1	4e-30	Cell division protease ftsH homolog 3
contig01733	Solyc09g090840.2.1	2e-92	Aspartyl/glutamyl-tRNA(Asn/Gln) amidotransferase subunit B
contig01734	Solyc00g013160.1.1	1e-76	Unknown Protein
contig01734	Solyc00g013160.1.1	1e-76	Unknown Protein
contig01735	Solyc09g090700.1.1	1e-102	Succinate semialdehyde dehydrogenase
contig01736	Solyc03g119030.2.1	3e-120	Peroxisomal biogenesis factor 3
contig01736	Solyc03g119030.2.1	3e-120	Peroxisomal biogenesis factor 3
contig01737	Solyc08g008290.2.1	6e-46	Unknown Protein
contig01738	Solyc07g007390.2.1	1e-39	At1g62390-like protein (Fragment)
contig01738	Solyc07g007390.2.1	1e-39	At1g62390-like protein (Fragment)
contig01739	Solyc03g117770.2.1	0	Serine incorporator 1
contig01740	Solyc06g084050.2.1	2e-27	Photosystem II reaction center W protein
contig01741	Solyc02g092300.1.1	2e-27	50S ribosomal protein L12-2
contig01742	Solyc08g005010.2.1	5e-11	Unknown Protein
contig01743	Solyc03g111100.1.1	1e-96	AtIII18x5-like protein (Fragment)
contig01744	Solyc06g060550.2.1	5e-52	ER-derived vesicles protein ERV14
contig01744	Solyc06g060550.2.1	5e-52	ER-derived vesicles protein ERV14
contig01745	Solyc10g081120.1.1	0	Alpha-L-arabinofuranosidase
contig01746	Solyc02g084650.2.1	7e-16	Unknown Protein
contig01747	Solyc08g006070.2.1	3e-80	AIG2-like protein
contig01748	Solyc06g084140.2.1	2e-83	High affinity sulfate transporter 1
contig01749	Solyc03g097080.2.1	4e-16	Unknown Protein
contig01749	Solyc03g097080.2.1	4e-16	Unknown Protein
contig01750	Solyc09g011850.2.1	0	Fructokinase-like protein 1
contig01751	Solyc01g104290.1.1	5e-126	Thaumatin-like protein 12104-13574
contig01752	Solyc05g015240.1.1	1e-12	Zinc finger CCHC-type
contig01752	Solyc05g015240.1.1	1e-12	Zinc finger CCHC-type
contig01752	Solyc05g015240.1.1	1e-12	Zinc finger CCHC-type
contig01753	Solyc02g080420.2.1	6e-130	RNA Binding Protein 45
contig01753	Solyc02g080420.2.1	9e-09	RNA Binding Protein 45
contig01754	Solyc01g111930.2.1	2e-87	Rop guanine nucleotide exchange factor 1
contig01755	Solyc05g052710.2.1	4e-28	30S ribosomal protein S31, chloroplastic
contig01756	Solyc07g062180.2.1	8e-50	Predicted membrane protein
contig01757	Solyc04g081970.2.1	1e-152	Thioredoxin
contig01758	Solyc01g111750.2.1	1e-117	Heat shock protein DnaJ domain protein
contig01759	Solyc11g062440.1.1	4e-85	Laccase
contig01759	Solyc11g062440.1.1	4e-85	Laccase
contig01759	Solyc11g062440.1.1	4e-85	Laccase
contig01760	Solyc04g054510.2.1	7e-65	DNA-directed RNA polymerase I subunit RPA12
contig01761	Solyc11g013170.1.1	2e-177	Aminotransferase
contig01762	Solyc09g011310.2.1	3e-27	PRA1 family protein
contig01763	Solyc08g075360.1.1	0	Zinc import ATP-binding protein ZnuC
contig01763	Solyc08g075360.1.1	9e-23	Zinc import ATP-binding protein ZnuC
contig01765	Solyc01g081480.2.1	7e-133	Genomic DNA chromosome 5 P1 clone MVA3
contig01767	Solyc03g096730.2.1	0	GDP-D-mannose pyrophosphorylase 1
contig01768	Solyc03g120910.2.1	4e-65	Class III homeodomain-leucine zipper
contig01768	Solyc03g120910.2.1	4e-65	Class III homeodomain-leucine zipper
contig01769	Solyc03g113280.2.1	6e-93	Membrane protein HPP family
contig01770	Solyc01g099700.2.1	4e-87	Os07g0673000 protein (Fragment)
contig01771	Solyc09g018890.2.1	5e-70	Genome sequencing data contig C320
contig01772	Solyc01g005450.2.1	8e-105	F-box protein family-like protein
contig01773	Solyc05g046310.2.1	1e-19	Genomic DNA chromosome 5 P1 clone MVP2
contig01774	Solyc01g094410.2.1	5e-141	Phosphoribosylanthranilate transferase (Fragment)
contig01775	Solyc03g119700.2.1	3e-69	ATP-dependent Clp protease adaptor protein ClpS containing protein
contig01776	Solyc09g083010.2.1	1e-125	Endonuclease III-like protein 1
contig01777	Solyc03g025320.2.1	0	Hydroxycinnamoyl transferase
contig01778	Solyc05g015820.2.1	5e-37	BZIP transcription factor bZIP55 (Fragment)
contig01779	Solyc08g068860.2.1	2e-83	Aspartic proteinase nepenthesin-1
contig01780	Solyc12g099290.1.1	3e-176	Aldehyde dehydrogenase
contig01781	Solyc11g066620.1.1	7e-118	Aspartyl protease family protein
contig01782	Solyc03g080090.2.1	2e-175	NAC domain protein IPR003441
contig01783	Solyc10g078960.1.1	9e-33	60S ribosomal protein L21-like protein
contig01784	Solyc09g089810.1.1	3e-78	1-aminocyclopropane-1-carboxylate oxidase-like protein
contig01785	Solyc11g007270.1.1	0	Neutral invertase
contig01786	Solyc06g067920.2.1	6e-163	Cytochrome c1
contig01787	Solyc05g013630.1.1	2e-22	Unknown protein (Fragment)
contig01788	Solyc07g063530.2.1	5e-57	Unknown Protein
contig01789	Solyc01g005030.2.1	0	Serine/threonine-protein kinase 36
contig01790	Solyc09g059240.2.1	9e-40	Cytochrome P450
contig01791	Solyc01g008370.2.1	4e-37	26S proteasome regulatory subunit
contig01792	Solyc10g076710.1.1	5e-149	1-phosphatidylinositol-4 5-bisphosphate phosphodiesterase
contig01794	Solyc09g090980.2.1	8e-43	Major allergen Mal d 1
contig01795	Solyc08g006110.2.1	6e-34	Opaque 2 (Fragment)
contig01795	Solyc08g006110.2.1	6e-34	Opaque 2 (Fragment)
contig01797	Solyc04g063230.2.1	0	Dehydration-responsive family protein
contig01798	Solyc06g060620.2.1	0	Nitrate transporter
contig01798	Solyc06g060620.2.1	0	Nitrate transporter
contig01799	Solyc01g059930.2.1	1e-83	Universal stress protein
contig01800	Solyc04g008790.1.1	2e-52	LOC563247 protein (Fragment)
contig01801	Solyc02g081140.2.1	6e-99	UBX domain-containing protein
contig01802	Solyc01g005620.2.1	2e-136	Mitochondrial 2-oxoglutarate/malate carrier protein
contig01803	Solyc05g011830.2.1	1e-20	Unknown Protein
contig01804	Solyc06g063280.1.1	7e-11	CONSTANS-like zinc finger protein
contig01805	Solyc06g063280.1.1	4e-36	CONSTANS-like zinc finger protein
contig01806	Solyc08g062800.2.1	0	ATP-dependent RNA helicase eIF4A
contig01807	Solyc06g075360.2.1	4e-152	Senescence-associated protein
contig01808	Solyc03g098170.2.1	2e-40	Tubulin folding cofactor B
contig01809	Solyc09g005080.1.1	1e-153	LRR receptor-like serine/threonine-protein kinase, RLP
contig01809	Solyc09g005080.1.1	1e-05	LRR receptor-like serine/threonine-protein kinase, RLP
contig01810	Solyc10g007640.2.1	1e-74	Glutathione S-transferase-like protein
contig01811	Solyc11g006080.1.1	2e-172	Unknown Protein
contig01811	Solyc11g006080.1.1	2e-172	Unknown Protein
contig01812	Solyc03g007430.2.1	4e-101	Mitochondrial carrier family
contig01812	Solyc03g007430.2.1	2e-39	Mitochondrial carrier family
contig01813	Solyc06g083890.2.1	4e-68	Pre-mRNA-splicing factor SLU7-A
contig01814	Solyc03g007430.2.1	9e-43	Mitochondrial carrier family
contig01815	Solyc09g089650.1.1	1e-42	At1g04330 (Fragment)
contig01816	Solyc06g071000.2.1	0	N-succinylglutamate 5-semialdehyde dehydrogenase
contig01816	Solyc06g071000.2.1	0	N-succinylglutamate 5-semialdehyde dehydrogenase
contig01817	Solyc02g082250.2.1	5e-111	Thioredoxin reductase
contig01818	Solyc03g005000.2.1	2e-147	Peptidase M48 Ste24p
contig01819	Solyc04g079860.1.1	2e-87	Glycosyltransferase family GT8 protein
contig01820	Solyc10g083830.1.1	2e-109	Glutamine synthetase I
contig01821	Solyc12g094720.1.1	8e-102	PsbP domain-containing protein 3, chloroplastic
contig01822	Solyc06g053340.2.1	3e-127	ApaG protein
contig01822	Solyc06g053340.2.1	3e-127	ApaG protein
contig01823	Solyc02g085140.2.1	8e-07	U-box domain-containing protein
contig01824	Solyc07g047670.2.1	1e-114	Pescadillo homolog 1
contig01825	Solyc11g008320.1.1	2e-53	Lysine-specific histone demethylase 1
contig01826	Solyc08g006820.2.1	1e-39	Transmembrane 9 superfamily protein member 4
contig01827	Solyc02g079250.2.1	1e-116	3&apos(2&apos) 5&apos-bisphosphate nucleotidase-like protein
contig01827	Solyc02g079250.2.1	1e-116	3&apos(2&apos) 5&apos-bisphosphate nucleotidase-like protein
contig01828	Solyc02g091280.2.1	8e-149	ATP-dependent Clp protease proteolytic subunit
contig01829	Solyc02g091280.2.1	5e-144	ATP-dependent Clp protease proteolytic subunit
contig01830	Solyc03g114140.2.1	4e-81	Rna-dependent RNA polymerase
contig01832	Solyc04g007940.2.1	2e-76	Cytochrome P450
contig01833	Solyc06g048940.2.1	5e-117	Transmembrane 9 superfamily protein member 1
contig01834	Solyc09g066440.2.1	4e-75	Serine/threonine kinase
contig01835	Solyc07g041210.2.1	1e-12	Phospholipid diacylglycerol acyltransferase
contig01835	Solyc07g041210.2.1	1e-12	Phospholipid diacylglycerol acyltransferase
contig01836	Solyc01g105120.2.1	0	Os01g0498200 protein (Fragment)
contig01836	Solyc01g105120.2.1	0	Os01g0498200 protein (Fragment)
contig01837	Solyc01g106620.2.1	2e-94	Pathogenesis-related protein 1a
contig01838	Solyc09g075950.1.1	0	Heat shock protein 1
contig01839	Solyc08g013840.2.1	1e-131	HAD-superfamily hydrolase subfamily IA variant 3
contig01840	Solyc01g079680.2.1	5e-120	Ran GTPase activating protein (Fragment)
contig01841	Solyc08g067430.2.1	1e-103	cDNA clone 002-182-C01 full insert sequence
contig01842	Solyc05g055160.2.1	3e-133	DNAJ chaperone
contig01843	Solyc04g074870.2.1	8e-120	Purine permease family protein
contig01845	Solyc12g096760.1.1	0	Alcohol dehydrogenase zinc-containing
contig01846	Solyc05g023740.2.1	1e-134	MEI2-like RNA binding protein
contig01847	Solyc11g007830.1.1	1e-169	Dual-specificity protein-like phosphatase 3
contig01848	Solyc08g041780.2.1	4e-09	Neurochondrin family protein
contig01849	Solyc10g086240.1.1	1e-96	Glucosyltransferase
contig01849	Solyc10g086240.1.1	1e-96	Glucosyltransferase
contig01850	Solyc08g075890.2.1	6e-87	Cyclin-dependent kinase F-4
contig01851	Solyc10g005830.2.1	8e-96	Homoserine dehydrogenase-like
contig01852	Solyc07g062060.2.1	8e-72	Peptide methionine sulfoxide reductase msrB
contig01853	Solyc09g011650.2.1	1e-73	Glutathione S-transferase
contig01854	Solyc03g031920.2.1	0	Yellow stripe-like protein 2.1 (Fragment)
contig01854	Solyc03g031920.2.1	0	Yellow stripe-like protein 2.1 (Fragment)
contig01855	Solyc10g006300.2.1	0	Purple acid phosphatase
contig01855	Solyc10g006300.2.1	0	Purple acid phosphatase
contig01855	Solyc10g006300.2.1	0	Purple acid phosphatase
contig01856	Solyc11g069490.1.1	4e-133	Serine/threonine-protein phosphatase 6 regulatory subunit 3
contig01856	Solyc11g069490.1.1	4e-133	Serine/threonine-protein phosphatase 6 regulatory subunit 3
contig01857	Solyc02g091360.1.1	6e-69	Unknown Protein
contig01858	Solyc01g006190.2.1	0	E3 ubiquitin-protein ligase sina
contig01859	Solyc08g074570.1.1	3e-10	G patch domain and KOW motifs-containing protein
contig01861	Solyc01g008280.2.1	5e-71	Serine/threonine-protein phosphatase 2A activator 2
contig01861	Solyc01g008280.2.1	5e-71	Serine/threonine-protein phosphatase 2A activator 2
contig01862	Solyc07g063610.2.1	7e-44	Dynein light chain 2 cytoplasmic
contig01863	Solyc12g062860.1.1	2e-96	Universal stress protein family protein
contig01864	Solyc02g032510.2.1	2e-83	Kelch-like protein
contig01865	Solyc06g076560.1.1	1e-59	class I heat shock protein
contig01866	Solyc03g117530.1.1	2e-79	Checkpoint protein HUS1
contig01867	Solyc03g116750.2.1	4e-56	WD-40 repeat protein-like (Fragment)
contig01868	Solyc08g013860.2.1	0	NAD-dependent malic enzyme 2
contig01869	Solyc11g008540.1.1	5e-51	Ribonuclease 3-like protein 3
contig01870	Solyc12g044600.2.1	0	NADP-dependent malic enzyme, chloroplastic
contig01871	Solyc01g100490.2.1	4e-50	Nicotianamine synthase
contig01872	Solyc10g008010.2.1	3e-51	Proteasome subunit alpha type
contig01873	Solyc06g007180.2.1	0	Asparagine synthase (Glutamine-hydrolyzing)
contig01874	Solyc01g017370.1.1	6e-36	DNA-directed RNA polymerase subunit beta&apos
contig01875	Solyc06g065470.2.1	2e-72	RNA-binding protein 8A
contig01876	Solyc01g100200.2.1	0	GRAS family transcription factor
contig01877	Solyc02g067050.2.1	2e-80	Uncharacterized ACR COG1678 family protein
contig01877	Solyc02g067050.2.1	1e-54	Uncharacterized ACR COG1678 family protein
contig01878	Solyc09g064940.2.1	5e-139	Phenazine biosynthesis protein PhzF family
contig01882	Solyc09g097830.2.1	1e-89	TPR repeat protein
contig01883	Solyc02g005210.2.1	4e-100	CPLD51 protein required for cyt b6 assembly
contig01884	Solyc03g118470.2.1	7e-126	Diphosphoinositol polyphosphate phosphohydrolase 1
contig01887	Solyc02g069580.2.1	0	UDP-glucose 4-epimerase
contig01888	Solyc06g072350.2.1	5e-41	UPF0497 membrane protein 17
contig01889	Solyc06g071290.2.1	0	Betaine aldehyde dehydrogenase
contig01889	Solyc06g071290.2.1	0	Betaine aldehyde dehydrogenase
contig01890	Solyc03g116870.2.1	0	Glycosyl transferase family 9
contig01891	Solyc01g100020.2.1	3e-83	Phospholipase D
contig01892	Solyc10g083790.1.1	4e-144	Cytochrome P450
contig01893	Solyc07g043200.1.1	1e-121	Zinc transporter protein
contig01894	Solyc03g097970.2.1	1e-47	Erwinia induced protein 2
contig01895	Solyc09g091900.2.1	2e-114	ER lumen protein retaining receptor
contig01896	Solyc07g056540.2.1	2e-06	L-lactate dehydrogenase
contig01897	Solyc07g008470.2.1	8e-59	Macrophage migration inhibitory factor family protein
contig01899	Solyc04g008580.2.1	2e-54	Ankyrin repeat domain protein
contig01900	Solyc11g009020.1.1	3e-128	HAD-superfamily hydrolase subfamily IA variant 3 containing protein expressed
contig01900	Solyc11g009020.1.1	3e-128	HAD-superfamily hydrolase subfamily IA variant 3 containing protein expressed
contig01901	Solyc02g079400.2.1	2e-98	Nitric oxide synthase interacting protein
contig01902	Solyc01g094200.2.1	3e-53	NAD-dependent malic enzyme 2
contig01903	Solyc10g079470.2.1	0	L-galactono-1,4-lactone dehydrogenase
contig01904	Solyc03g116350.2.1	4e-88	Receptor expression-enhancing protein 5
contig01904	Solyc03g116350.2.1	4e-88	Receptor expression-enhancing protein 5
contig01905	Solyc07g066580.2.1	0	Mercaptopyruvate sulfurtransferase-like protein
contig01906	Solyc01g010480.2.1	8e-175	Potassium voltage-gated channel subfamily H member 8
contig01906	Solyc01g010480.2.1	8e-175	Potassium voltage-gated channel subfamily H member 8
contig01906	Solyc01g010480.2.1	8e-14	Potassium voltage-gated channel subfamily H member 8
contig01906	Solyc01g010480.2.1	3e-12	Potassium voltage-gated channel subfamily H member 8
contig01907	Solyc03g025920.2.1	4e-116	F-box family protein
contig01908	Solyc08g074230.1.1	2e-55	Serine/threonine protein phosphatase
contig01909	Solyc08g014060.2.1	4e-118	Eukaryotic translation initiation factor 3 subunit 9-like protein
contig01910	Solyc06g053430.2.1	3e-82	selenoprotein
contig01911	Solyc12g056220.1.1	2e-164	Aquaporin
contig01912	Solyc06g065020.2.1	0	Peptide transporter
contig01913	Solyc01g010700.2.1	8e-137	AKIN gamma
contig01914	Solyc10g079200.1.1	2e-153	Mitochondrial carrier protein
contig01915	Solyc03g063240.2.1	4e-139	Pyridoxamine 5&apos-phosphate oxidase-related FMN-binding protein
contig01916	Solyc05g006680.2.1	6e-112	Beta-1 3-galactosyltransferase-like protein
contig01917	Solyc07g055930.2.1	3e-21	Glycosyltransferase
contig01918	Solyc06g007760.2.1	1e-89	Ycf54 protein
contig01919	Solyc11g012910.1.1	2e-98	Cation transport regulator protein
contig01922	Solyc01g103490.2.1	1e-119	Necrotic spotted lesions 1 (Fragment)
contig01922	Solyc01g103490.2.1	1e-119	Necrotic spotted lesions 1 (Fragment)
contig01923	Solyc05g052270.1.1	4e-71	CBL-interacting protein kinase 13
contig01923	Solyc05g052270.1.1	4e-71	CBL-interacting protein kinase 13
contig01924	Solyc07g008490.2.1	5e-23	Nucleic acid binding protein
contig01925	Solyc03g118670.2.1	0	Protein sel-1 homolog 2
contig01926	Solyc03g097520.2.1	1e-34	MORC family CW-type zinc finger protein 4
contig01928	Solyc05g008980.2.1	7e-12	Receptor-like protein kinase
contig01929	Solyc05g009090.1.1	9e-35	Receptor-like protein kinase
contig01930	Solyc02g093330.2.1	2e-39	Nup98 (Fragment)
contig01930	Solyc02g093330.2.1	4e-11	Nup98 (Fragment)
contig01931	Solyc06g050130.2.1	0	Alpha-galactosidase-like protein
contig01932	Solyc05g053100.2.1	6e-97	Dihydrolipoyl dehydrogenase
contig01933	Solyc02g088910.2.1	2e-109	Ninja-family protein 3
contig01934	Solyc08g083060.2.1	0	Oligopeptide transporter (Fragment)
contig01935	Solyc05g055940.2.1	3e-168	Myb family transcription factor
contig01938	Solyc07g061900.2.1	1e-106	50S ribosomal protein L4
contig01939	Solyc05g040050.1.1	9e-21	Chaperone protein dnaJ
contig01939	Solyc05g040050.1.1	9e-21	Chaperone protein dnaJ
contig01940	Solyc09g075560.1.1	6e-180	Glycosyltransferase family GT8 protein
contig01940	Solyc09g075560.1.1	6e-180	Glycosyltransferase family GT8 protein
contig01942	Solyc09g010880.2.1	5e-149	Rhomboid family protein
contig01943	Solyc09g007490.2.1	5e-107	Cell number regulator 8
contig01944	Solyc10g008190.2.1	5e-20	OB-fold nucleic acid binding domain containing protein
contig01945	Solyc05g054810.2.1	2e-51	60S ribosomal protein L35
contig01946	Solyc01g099900.2.1	3e-87	Ribosomal protein L18
contig01947	Solyc10g007260.2.1	7e-72	Ubiquitin-conjugating enzyme E2 N
contig01948	Solyc08g074270.2.1	3e-78	Cryptochrome 3
contig01949	Solyc05g006420.2.1	9e-42	Two-component response regulator ARR3
contig01949	Solyc05g006420.2.1	9e-42	Two-component response regulator ARR3
contig01950	Solyc10g009280.2.1	1e-14	Calcium-responsive transcription coactivator
contig01952	Solyc05g014190.2.1	1e-60	CAAX amino terminal protease family protein
contig01952	Solyc05g014190.2.1	1e-60	CAAX amino terminal protease family protein
contig01953	Solyc03g123540.2.1	2e-54	class II heat shock protein
contig01954	Solyc08g081340.2.1	4e-74	ATP-dependent DNA helicase
contig01954	Solyc08g081340.2.1	1e-36	ATP-dependent DNA helicase
contig01955	Solyc10g083930.1.1	8e-81	Peptidyl-prolyl cis-trans isomerase
contig01956	Solyc03g114970.2.1	4e-35	Nitrilase associated protein-like (Fragment)
[truncated: 60,496 more rows]
