# Supplementary material for: De Novo Assembly, Functional Annotation and Comparative Analysis of Withania somnifera Leaf and Root Transcriptomes to Identify Putative Genes Involved in the Withanolides Biosynthesis
Source: PLoS One. 2013 May 8;8(5):e62714. doi: 10.1371/journal.pone.0062714 (PMC3648579; doi:10.1371/journal.pone.0062714)
Supplement: Table S5 — Annotation of Withania leaf transcriptome (101L) using potato genome database. (XLS) [file pone.0062714.s007.xls]

## Sheet: 1L_potato_prtn
Supplementry Table S5: Annotation of Withania leaf transcriptome using Potato database
Query id	Subject id	e-value	Description
contig00002	PGSC0003DMP400034471	5e-10	Conserved gene of unknown function
contig00003	PGSC0003DMP400029544	3e-77	Ring finger protein
contig00004	PGSC0003DMP400016974	8e-89
contig00005	PGSC0003DMP400028290	2e-155
contig00007	PGSC0003DMP400014577	8e-149	Receptor kinase
contig00008	PGSC0003DMP400036962	1e-22
contig00009	PGSC0003DMP400012533	0	Gene of unknown function
contig00011	PGSC0003DMP400031685	3e-78
contig00012	PGSC0003DMP400030422	3e-09	C-4 methyl sterol oxidase
contig00013	PGSC0003DMP400013083	0
contig00014	PGSC0003DMP400040522	2e-156
contig00015	PGSC0003DMP400056300	8e-21
contig00017	PGSC0003DMP400037180	0	Gene of unknown function
contig00018	PGSC0003DMP400006735	3e-09	DNAJ heat shock N-terminal domain-containing protein
contig00019	PGSC0003DMP400033580	2e-62	Magnesium-dependent phosphatase
contig00020	PGSC0003DMP400054948	1e-140
contig00021	PGSC0003DMP400056203	0
contig00022	PGSC0003DMP400006836	7e-175	Conserved gene of unknown function
contig00025	PGSC0003DMP400000968	9e-65	Conserved gene of unknown function
contig00026	PGSC0003DMP400018400	2e-65	Conserved gene of unknown function
contig00027	PGSC0003DMP400033908	0	Rnf5
contig00028	PGSC0003DMP400002712	0
contig00030	PGSC0003DMP400022868	3e-62	2-oxoglutarate-dependent dioxygenase
contig00032	PGSC0003DMP400029248	2e-162	Gene of unknown function
contig00033	PGSC0003DMP400035855	5e-43	WRKY transcription factor 27
contig00037	PGSC0003DMP400001028	2e-19	Pollen Ole e 1 allergen and extensin
contig00039	PGSC0003DMP400041994	8e-80	Conserved gene of unknown function
contig00040	PGSC0003DMP400006328	7e-55
contig00042	PGSC0003DMP400003108	1e-32	Bromodomain-containing RNA-binding protein 1
contig00043	PGSC0003DMP400056212	3e-140
contig00044	PGSC0003DMP400015797	1e-12	Conserved gene of unknown function
contig00046	PGSC0003DMP400015961	8e-46	Glyoxal oxidase
contig00047	PGSC0003DMP400020053	5e-105	Copalyl diphosphate synthase
contig00048	PGSC0003DMP400020302	1e-46
contig00049	PGSC0003DMP400052822	6e-37
contig00050	PGSC0003DMP400037182	1e-73	Gene of unknown function
contig00051	PGSC0003DMP400032277	4e-10	Protein translocase
contig00052	PGSC0003DMP400021093	1e-93	Conserved gene of unknown function
contig00053	PGSC0003DMP400038863	2e-123	Gene of unknown function
contig00054	PGSC0003DMP400009959	3e-139	Ornithine decarboxylase
contig00054	PGSC0003DMP400009959	6e-13	Ornithine decarboxylase
contig00055	PGSC0003DMP400006395	0	Pentatricopeptide repeat-containing protein
contig00056	PGSC0003DMP400033101	9e-30
contig00058	PGSC0003DMP400006876	1e-103	Conserved gene of unknown function
contig00060	PGSC0003DMP400035988	3e-41	Integrase core domain containing protein
contig00061	PGSC0003DMP400041767	1e-21	Elongation factor TuB, chloroplastic
contig00062	PGSC0003DMP400033908	0	Rnf5
contig00063	PGSC0003DMP400017648	2e-76
contig00064	PGSC0003DMP400041016	2e-98	Conserved gene of unknown function
contig00064	PGSC0003DMP400041016	5e-63	Conserved gene of unknown function
contig00066	PGSC0003DMP400018299	4e-35	Gene of unknown function
contig00067	PGSC0003DMP400047318	6e-54
contig00068	PGSC0003DMP400066470	8e-60
contig00069	PGSC0003DMP400039987	1e-66	Gene of unknown function
contig00070	PGSC0003DMP400000379	1e-145	PERK1 kinase
contig00072	PGSC0003DMP400034002	1e-18
contig00074	PGSC0003DMP400015253	1e-29	Glyceraldehyde-3-phosphate dehydrogenase
contig00075	PGSC0003DMP400039435	5e-104	Conserved gene of unknown function
contig00076	PGSC0003DMP400049954	0
contig00077	PGSC0003DMP400040934	0	Histidine-rich glycoprotein
contig00078	PGSC0003DMP400050451	1e-73
contig00078	PGSC0003DMP400050451	1e-20
contig00080	PGSC0003DMP400009971	0	Conserved gene of unknown function
contig00082	PGSC0003DMP400014328	4e-159	Steroid binding protein
contig00083	PGSC0003DMP400021353	0	Serine/threonine-protein kinase PBS1
contig00084	PGSC0003DMP400040687	5e-61
contig00085	PGSC0003DMP400028829	6e-129
contig00086	PGSC0003DMP400033863	1e-80
contig00087	PGSC0003DMP400033101	2e-17
contig00090	PGSC0003DMP400031643	1e-56
contig00092	PGSC0003DMP400004244	5e-67	Gene of unknown function
contig00093	PGSC0003DMP400051247	4e-62
contig00094	PGSC0003DMP400053439	0
contig00097	PGSC0003DMP400055219	1e-27
contig00098	PGSC0003DMP400008300	2e-63	Chlorophyll a/b binding protein
contig00099	PGSC0003DMP400007184	4e-83	50S ribosomal protein 5 gamma, chloroplastic
contig00100	PGSC0003DMP400016317	1e-144	LEAUX=ARABIDOPSIS auxin-regulated protein homolog
contig00104	PGSC0003DMP400053515	3e-139
contig00105	PGSC0003DMP400046915	2e-22	Cell wall invertase
contig00107	PGSC0003DMP400006334	0
contig00108	PGSC0003DMP400020076	1e-32
contig00110	PGSC0003DMP400007654	7e-16	Salicylic acid-binding protein 2
contig00112	PGSC0003DMP400020663	2e-19	Gene of unknown function
contig00113	PGSC0003DMP400043694	0	Gene of unknown function
contig00115	PGSC0003DMP400029080	4e-166	LOB domain-containing protein
contig00117	PGSC0003DMP400017628	2e-22	WRKY transcription factor
contig00118	PGSC0003DMP400017627	0	DNA-binding protein p24
contig00119	PGSC0003DMP400000405	0	Histone H4
contig00120	PGSC0003DMP400055028	6e-94
contig00123	PGSC0003DMP400031624	5e-87
contig00125	PGSC0003DMP400005870	3e-150
contig00126	PGSC0003DMP400032367	1e-48
contig00128	PGSC0003DMP400032698	0
contig00129	PGSC0003DMP400047272	5e-97	Type B response regulator
contig00130	PGSC0003DMP400047193	0	F-box family protein
contig00131	PGSC0003DMP400031121	2e-74	Methyltransferase
contig00132	PGSC0003DMP400008678	2e-14
contig00134	PGSC0003DMP400023639	1e-93	Serine-threonine protein kinase, plant-type
contig00135	PGSC0003DMP400052403	1e-46
contig00136	PGSC0003DMP400033908	4e-09	Rnf5
contig00137	PGSC0003DMP400005640	1e-168
contig00138	PGSC0003DMP400049012	5e-57
contig00140	PGSC0003DMP400033879	4e-113	Jasmonic acid-amino acid-conjugating enzyme
contig00141	PGSC0003DMP400009482	0	Transporter
contig00141	PGSC0003DMP400009482	7e-43	Transporter
contig00142	PGSC0003DMP400021915	3e-126	Gene of unknown function
contig00143	PGSC0003DMP400038619	1e-99	Gene of unknown function
contig00144	PGSC0003DMP400034921	1e-127	Gene of unknown function
contig00145	PGSC0003DMP400041362	5e-62	Integrase core domain containing protein
contig00146	PGSC0003DMP400021569	0	UDP-glucosyltransferase
contig00147	PGSC0003DMP400049374	7e-34
contig00147	PGSC0003DMP400049374	8e-06
contig00148	PGSC0003DMP400033265	2e-23
contig00148	PGSC0003DMP400033265	3e-15
contig00149	PGSC0003DMP400035510	6e-154	Gene of unknown function
contig00151	PGSC0003DMP400047272	2e-14	Type B response regulator
contig00152	PGSC0003DMP400000948	1e-125
contig00153	PGSC0003DMP400027445	1e-18	RING-H2 finger protein ATL56
contig00154	PGSC0003DMP400014719	1e-143	Hcr2-2A
contig00155	PGSC0003DMP400039195	0	Conserved gene of unknown function
contig00157	PGSC0003DMP400031856	0	Lipoxigenase
contig00159	PGSC0003DMP400020278	3e-160
contig00162	PGSC0003DMP400014667	7e-87
contig00162	PGSC0003DMP400014667	2e-13
contig00163	PGSC0003DMP400044998	2e-125
contig00163	PGSC0003DMP400044998	3e-14
contig00164	PGSC0003DMP400043338	3e-95
contig00165	PGSC0003DMP400058080	0
contig00167	PGSC0003DMP400044472	7e-42	Conserved gene of unknown function
contig00168	PGSC0003DMP400028766	9e-70	Conserved gene of unknown function
contig00169	PGSC0003DMP400013544	3e-74	Lupeol synthase
contig00171	PGSC0003DMP400005372	4e-51	Photosystem I P700 chlorophyll a apoprotein A1
contig00172	PGSC0003DMP400015019	3e-118	Protein kinase
contig00173	PGSC0003DMP400002319	1e-81	Conserved gene of unknown function
contig00174	PGSC0003DMP400030693	2e-162	Conserved gene of unknown function
contig00174	PGSC0003DMP400030693	4e-13	Conserved gene of unknown function
contig00175	PGSC0003DMP400043413	3e-124	Gene of unknown function
contig00176	PGSC0003DMP400046980	3e-40	Gene of unknown function
contig00177	PGSC0003DMP400046954	0	Gene of unknown function
contig00178	PGSC0003DMP400053992	1e-155
contig00179	PGSC0003DMP400031183	0	Conserved gene of unknown function
contig00181	PGSC0003DMP400006334	0
contig00182	PGSC0003DMP400043995	5e-101	TCP domain class transcription factor
contig00182	PGSC0003DMP400043995	1e-57	TCP domain class transcription factor
contig00182	PGSC0003DMP400043995	1e-56	TCP domain class transcription factor
contig00182	PGSC0003DMP400043995	1e-25	TCP domain class transcription factor
contig00182	PGSC0003DMP400043995	6e-23	TCP domain class transcription factor
contig00183	PGSC0003DMP400048051	6e-98
contig00184	PGSC0003DMP400033644	1e-109	Phospholipid-transporting ATPase
contig00185	PGSC0003DMP400042553	4e-84	F-box domain-containing protein
contig00187	PGSC0003DMP400028766	2e-81	Conserved gene of unknown function
contig00188	PGSC0003DMP400037895	2e-84	Gene of unknown function
contig00190	PGSC0003DMP400040352	5e-91	Gene of unknown function
contig00190	PGSC0003DMP400040352	1e-49	Gene of unknown function
contig00191	PGSC0003DMP400018261	8e-08	Alfin-like transcription factor
contig00193	PGSC0003DMP400024919	2e-54
contig00194	PGSC0003DMP400053437	0
contig00195	PGSC0003DMP400053803	0
contig00196	PGSC0003DMP400001513	6e-57	50S robosomal protein L11
contig00197	PGSC0003DMP400004431	2e-26	Conserved gene of unknown function
contig00198	PGSC0003DMP400030035	6e-171	Receptor protein kinase
contig00198	PGSC0003DMP400030035	6e-09	Receptor protein kinase
contig00199	PGSC0003DMP400042084	4e-16	Gene of unknown function
contig00202	PGSC0003DMP400040166	3e-33	Gene of unknown function
contig00202	PGSC0003DMP400040166	1e-08	Gene of unknown function
contig00206	PGSC0003DMP400042657	0
contig00206	PGSC0003DMP400042657	0
contig00207	PGSC0003DMP400043678	0
contig00208	PGSC0003DMP400018188	1e-59	Ubiquitin-protein ligase
contig00209	PGSC0003DMP400044225	6e-116
contig00210	PGSC0003DMP400016106	7e-51
contig00211	PGSC0003DMP400027608	1e-58	Gene of unknown function
contig00212	PGSC0003DMP400014209	6e-98	Pentatricopeptide repeat-containing protein
contig00213	PGSC0003DMP400030254	1e-140	Methylcobalamin:com methyltransferase
contig00214	PGSC0003DMP400012305	3e-107	DNA binding protein
contig00215	PGSC0003DMP400034605	4e-35
contig00216	PGSC0003DMP400004572	9e-11	Adenosylhomocysteinase
contig00217	PGSC0003DMP400039701	9e-84	Gene of unknown function
contig00218	PGSC0003DMP400054264	2e-175
contig00219	PGSC0003DMP400028766	3e-83	Conserved gene of unknown function
contig00221	PGSC0003DMP400030122	1e-161	Gene of unknown function
contig00222	PGSC0003DMP400004614	7e-67	F-box family protein
contig00223	PGSC0003DMP400027779	3e-122	Flavonol 3-sulfotransferase
contig00227	PGSC0003DMP400015511	5e-80	Conserved gene of unknown function
contig00228	PGSC0003DMP400056212	4e-133
contig00229	PGSC0003DMP400044120	2e-162
contig00230	PGSC0003DMP400010616	3e-83	E3 ubiquitin ligase PUB14
contig00231	PGSC0003DMP400033906	5e-105	Isoflavone reductase homolog
contig00232	PGSC0003DMP400016152	7e-85	Pentatricopeptide repeat-containing protein
contig00232	PGSC0003DMP400016152	4e-45	Pentatricopeptide repeat-containing protein
contig00235	PGSC0003DMP400012558	4e-134	Alternative oxidase
contig00236	PGSC0003DMP400052380	2e-70
contig00237	PGSC0003DMP400006838	9e-65	SBT4E protein
contig00238	PGSC0003DMP400055898	0
contig00239	PGSC0003DMP400019688	5e-18	SEN1
contig00240	PGSC0003DMP400000046	5e-39	GPAT
contig00241	PGSC0003DMP400002853	8e-175	Conserved gene of unknown function
contig00243	PGSC0003DMP400011267	5e-68	Conserved gene of unknown function
contig00244	PGSC0003DMP400038731	9e-51
contig00245	PGSC0003DMP400040687	4e-54
contig00246	PGSC0003DMP400001018	4e-09	Gene of unknown function
contig00247	PGSC0003DMP400017369	0	Gene of unknown function
contig00248	PGSC0003DMP400052338	2e-75
contig00249	PGSC0003DMP400006709	0	CXE carboxylesterase
contig00250	PGSC0003DMP400001780	0	Nuclear matrix protein 1
contig00251	PGSC0003DMP400028658	2e-140	Conserved gene of unknown function
contig00252	PGSC0003DMP400007305	2e-79	N-acetyltransferase
contig00253	PGSC0003DMP400040885	6e-110	Gene of unknown function
contig00254	PGSC0003DMP400039216	4e-54	Conserved gene of unknown function
contig00255	PGSC0003DMP400017124	0	Cytochrome P450
contig00257	PGSC0003DMP400050344	2e-134
contig00258	PGSC0003DMP400019854	3e-06
contig00259	PGSC0003DMP400063440	5e-73
contig00260	PGSC0003DMP400040342	3e-10
contig00262	PGSC0003DMP400002694	1e-98	Conserved gene of unknown function
contig00263	PGSC0003DMP400001487	4e-73
contig00264	PGSC0003DMP400034471	2e-44	Conserved gene of unknown function
contig00265	PGSC0003DMP400051856	2e-37
contig00265	PGSC0003DMP400051856	2e-29
contig00266	PGSC0003DMP400014002	2e-15	Non-LTR retroelement reverse transcriptase
contig00267	PGSC0003DMP400025266	5e-109	Conserved gene of unknown function
contig00269	PGSC0003DMP400042954	0	Pentatricopeptide repeat-containing protein
contig00269	PGSC0003DMP400042954	9e-90	Pentatricopeptide repeat-containing protein
contig00270	PGSC0003DMP400012768	1e-55	Carnitine racemase
contig00272	PGSC0003DMP400014185	5e-110	Conserved gene of unknown function
contig00274	PGSC0003DMP400043049	1e-136
contig00275	PGSC0003DMP400040718	0
contig00279	PGSC0003DMP400005815	9e-119	Cytochrome P450
contig00280	PGSC0003DMP400005905	2e-63
contig00281	PGSC0003DMP400047223	0	Integrase core domain containing protein
contig00282	PGSC0003DMP400004817	1e-154	Conserved gene of unknown function
contig00283	PGSC0003DMP400018779	1e-39	LEDI-5c protein
contig00284	PGSC0003DMP400045033	1e-98	Gene of unknown function
contig00285	PGSC0003DMP400021164	6e-39	Conserved gene of unknown function
contig00286	PGSC0003DMP400043144	0	SKP1 1
contig00287	PGSC0003DMP400027091	1e-146	Exosome complex exonuclease RRP40
contig00289	PGSC0003DMP400002563	4e-33	Cdc27B
contig00290	PGSC0003DMP400002523	8e-134	Stem 28 kDa glycoprotein
contig00290	PGSC0003DMP400002523	9e-80	Stem 28 kDa glycoprotein
contig00291	PGSC0003DMP400023071	1e-142	Conserved gene of unknown function
contig00292	PGSC0003DMP400040977	5e-166	Gene of unknown function
contig00292	PGSC0003DMP400040977	3e-45	Gene of unknown function
contig00293	PGSC0003DMP400020958	1e-75	Glucan endo-1,3-beta-glucosidase
contig00294	PGSC0003DMP400036709	1e-38	Gag-pol polyprotein
contig00295	PGSC0003DMP400025375	4e-170	Vacuolar proton atpase
contig00296	PGSC0003DMP400035842	8e-124
contig00297	PGSC0003DMP400028430	7e-80	DNA-directed RNA polymerase II 19 kD polypeptide rpb7
contig00299	PGSC0003DMP400007175	4e-55	BZIP transcription factor family protein
contig00300	PGSC0003DMP400014290	0
contig00301	PGSC0003DMP400028983	4e-107	VQ motif-containing protein
contig00302	PGSC0003DMP400039617	0	Gene of unknown function
contig00303	PGSC0003DMP400039355	1e-85	F-box family protein
contig00304	PGSC0003DMP400045782	2e-70	Gene of unknown function
contig00305	PGSC0003DMP400032980	0
contig00306	PGSC0003DMP400043765	1e-102
contig00307	PGSC0003DMP400042125	6e-154	chromo' domain containing protein
contig00308	PGSC0003DMP400008494	0
contig00309	PGSC0003DMP400041353	2e-123	Gene of unknown function
contig00310	PGSC0003DMP400037794	2e-86	Conserved gene of unknown function
contig00311	PGSC0003DMP400001487	4e-73
contig00312	PGSC0003DMP400027144	0	Oligopeptide transporter OPT family
contig00313	PGSC0003DMP400020794	1e-57
contig00314	PGSC0003DMP400011731	2e-148	Tau class glutathione transferase GSTU45
contig00315	PGSC0003DMP400031747	0
contig00316	PGSC0003DMP400009226	2e-43	Conserved gene of unknown function
contig00318	PGSC0003DMP400040925	7e-102
contig00319	PGSC0003DMP400043559	6e-28	Gene of unknown function
contig00321	PGSC0003DMP400014885	0
contig00322	PGSC0003DMP400045570	0
contig00323	PGSC0003DMP400036811	1e-154	Gene of unknown function
contig00324	PGSC0003DMP400032700	2e-39
contig00325	PGSC0003DMP400038410	2e-59	Gag-pol polyprotein
contig00327	PGSC0003DMP400014184	3e-134	Nudix hydrolase 17, mitochondrial
contig00328	PGSC0003DMP400013176	2e-121	DUF26 domain-containing protein 2
contig00329	PGSC0003DMP400008705	0
contig00330	PGSC0003DMP400054172	8e-78
contig00331	PGSC0003DMP400031962	2e-07
contig00332	PGSC0003DMP400001266	0	Gene of unknown function
contig00333	PGSC0003DMP400012543	3e-98	Glutamate/malate translocator
contig00334	PGSC0003DMP400019934	8e-41	RNA binding protein
contig00335	PGSC0003DMP400003743	5e-122	Jasmonate O-methyltransferase
contig00335	PGSC0003DMP400003743	3e-31	Jasmonate O-methyltransferase
contig00336	PGSC0003DMP400002464	4e-117	Pentatricopeptide repeat-containing protein
contig00337	PGSC0003DMP400016392	2e-122	Pentatricopeptide repeat-containing protein
contig00337	PGSC0003DMP400016392	2e-106	Pentatricopeptide repeat-containing protein
contig00338	PGSC0003DMP400045099	2e-79	Gene of unknown function
contig00340	PGSC0003DMP400043335	3e-176	Gene of unknown function
contig00341	PGSC0003DMP400037134	1e-63
contig00342	PGSC0003DMP400051855	5e-106
contig00343	PGSC0003DMP400045827	2e-61	Gene of unknown function
contig00344	PGSC0003DMP400001347	3e-170
contig00345	PGSC0003DMP400046774	5e-65	Conserved gene of unknown function
contig00346	PGSC0003DMP400038994	2e-149	Gene of unknown function
contig00347	PGSC0003DMP400001199	9e-28	Basic 7S globulin 2 small subunit
contig00348	PGSC0003DMP400006613	0	Serine/threonine protein kinase
contig00349	PGSC0003DMP400053224	9e-37
contig00350	PGSC0003DMP400043144	0	SKP1 1
contig00351	PGSC0003DMP400001429	5e-133
contig00352	PGSC0003DMP400037357	7e-93	Gene of unknown function
contig00352	PGSC0003DMP400037357	9e-30	Gene of unknown function
contig00353	PGSC0003DMP400043049	9e-137
contig00354	PGSC0003DMP400055596	0
contig00355	PGSC0003DMP400009162	5e-55	Conserved gene of unknown function
contig00356	PGSC0003DMP400010205	2e-68	Conserved gene of unknown function
contig00358	PGSC0003DMP400052154	2e-43
contig00360	PGSC0003DMP400055144	0
contig00361	PGSC0003DMP400054414	1e-120
contig00362	PGSC0003DMP400003853	2e-154	Reverse transcriptase
contig00363	PGSC0003DMP400052628	1e-47
contig00364	PGSC0003DMP400024296	4e-54
contig00364	PGSC0003DMP400024296	1e-51
contig00365	PGSC0003DMP400040986	3e-47	Gene of unknown function
contig00366	PGSC0003DMP400013489	7e-85	Leucine-rich repeat receptor-like kinase
contig00367	PGSC0003DMP400006693	0	Gene of unknown function
contig00369	PGSC0003DMP400002591	4e-47	RNA binding protein
contig00369	PGSC0003DMP400002591	1e-08	RNA binding protein
contig00372	PGSC0003DMP400004114	3e-47	Trehalose 6-phosphate synthase
contig00373	PGSC0003DMP400042608	2e-60	Gene of unknown function
contig00374	PGSC0003DMP400042608	2e-49	Gene of unknown function
contig00375	PGSC0003DMP400048229	2e-75
contig00376	PGSC0003DMP400025273	0	Multidrug resistance pump
contig00377	PGSC0003DMP400002591	9e-87	RNA binding protein
contig00378	PGSC0003DMP400044870	3e-106	Conserved gene of unknown function
contig00379	PGSC0003DMP400018261	1e-112	Alfin-like transcription factor
contig00380	PGSC0003DMP400007359	9e-117	2-oxoglutarate/malate translocator, chloroplast
contig00381	PGSC0003DMP400046903	0	Gene of unknown function
contig00382	PGSC0003DMP400045354	4e-39	Conserved gene of unknown function
contig00383	PGSC0003DMP400042353	0	Gene of unknown function
contig00384	PGSC0003DMP400014926	7e-60
contig00385	PGSC0003DMP400040704	2e-21	Gene of unknown function
contig00386	PGSC0003DMP400005162	0	Conserved gene of unknown function
contig00386	PGSC0003DMP400005162	6e-20	Conserved gene of unknown function
contig00387	PGSC0003DMP400000760	2e-61
contig00388	PGSC0003DMP400044338	1e-140
contig00389	PGSC0003DMP400035382	5e-152	Gene of unknown function
contig00390	PGSC0003DMP400038095	7e-41	Conserved gene of unknown function
contig00390	PGSC0003DMP400038095	4e-33	Conserved gene of unknown function
contig00390	PGSC0003DMP400038095	8e-09	Conserved gene of unknown function
contig00391	PGSC0003DMP400050484	3e-30
contig00392	PGSC0003DMP400039631	6e-145	Gene of unknown function
contig00393	PGSC0003DMP400040062	4e-28	Gene of unknown function
contig00395	PGSC0003DMP400028606	3e-172	Microsomal signal peptidase 23 kD subunit
contig00396	PGSC0003DMP400040040	2e-17	Gene of unknown function
contig00398	PGSC0003DMP400004431	2e-64	Conserved gene of unknown function
contig00399	PGSC0003DMP400022160	6e-73	Pre-mRNA-splicing factor cwc15
contig00400	PGSC0003DMP400014148	5e-45	Conserved gene of unknown function
contig00400	PGSC0003DMP400014148	2e-42	Conserved gene of unknown function
contig00401	PGSC0003DMP400018878	6e-154	Ubiquitin ligase SINAT3
contig00402	PGSC0003DMP400036810	3e-80
contig00404	PGSC0003DMP400056199	5e-175
contig00407	PGSC0003DMP400039374	6e-59	Gene of unknown function
contig00407	PGSC0003DMP400039374	4e-51	Gene of unknown function
contig00408	PGSC0003DMP400028226	8e-91	PGPS/D7
contig00408	PGSC0003DMP400028226	9e-07	PGPS/D7
contig00409	PGSC0003DMP400042904	5e-156
contig00409	PGSC0003DMP400042904	3e-17
contig00410	PGSC0003DMP400027000	0	Hyoscyamine 6-dioxygenase
contig00410	PGSC0003DMP400027000	2e-06	Hyoscyamine 6-dioxygenase
contig00411	PGSC0003DMP400035517	6e-160	Gene of unknown function
contig00412	PGSC0003DMP400025392	2e-31
contig00413	PGSC0003DMP400044380	0	Histidine-rich glycoprotein
contig00414	PGSC0003DMP400034000	2e-106
contig00415	PGSC0003DMP400004867	1e-159
contig00417	PGSC0003DMP400010256	1e-84
contig00418	PGSC0003DMP400044918	3e-56	Gene of unknown function
contig00419	PGSC0003DMP400004586	0
contig00421	PGSC0003DMP400028829	3e-129
contig00422	PGSC0003DMP400036856	3e-143	Gene of unknown function
contig00423	PGSC0003DMP400030210	3e-101	Ubiquitin-protein ligase
contig00424	PGSC0003DMP400038387	3e-128	Pentatricopeptide repeat-containing protein
contig00424	PGSC0003DMP400038387	1e-25	Pentatricopeptide repeat-containing protein
contig00426	PGSC0003DMP400028933	3e-177
contig00428	PGSC0003DMP400033445	1e-144
contig00429	PGSC0003DMP400028586	3e-64
contig00430	PGSC0003DMP400043967	9e-75	Gene of unknown function
contig00432	PGSC0003DMP400018308	1e-113	Serine-threonine protein kinase, plant-type
contig00433	PGSC0003DMP400010551	2e-80	Gene of unknown function
contig00433	PGSC0003DMP400010551	9e-07	Gene of unknown function
contig00435	PGSC0003DMP400039702	4e-81	DNA-directed RNA polymerase II subunit RPB1
contig00436	PGSC0003DMP400048544	0
contig00437	PGSC0003DMP400046844	4e-22	Gene of unknown function
contig00438	PGSC0003DMP400044917	7e-14	Gene of unknown function
contig00439	PGSC0003DMP400002986	5e-122
contig00440	PGSC0003DMP400051153	1e-72
contig00441	PGSC0003DMP400028146	2e-169	Aluminum-activated malate transporter
contig00442	PGSC0003DMP400038870	2e-180	Gene of unknown function
contig00443	PGSC0003DMP400048901	1e-68
contig00443	PGSC0003DMP400048901	2e-23
contig00444	PGSC0003DMP400018479	3e-59	White-brown-complex ABC transporter family
contig00445	PGSC0003DMP400054164	0
contig00445	PGSC0003DMP400054164	7e-47
contig00446	PGSC0003DMP400000163	4e-67
contig00447	PGSC0003DMP400031902	6e-104
contig00449	PGSC0003DMP400047815	0
contig00450	PGSC0003DMP400030192	0	Conserved gene of unknown function
contig00452	PGSC0003DMP400046106	2e-63	Geraniol 10-hydroxylase
contig00454	PGSC0003DMP400030851	2e-137	ATP-dependent Clp protease proteolytic subunit
contig00455	PGSC0003DMP400024510	6e-141
contig00458	PGSC0003DMP400004196	6e-70	Ubiquitin-protein ligase
contig00461	PGSC0003DMP400043049	1e-136
contig00462	PGSC0003DMP400042074	1e-95
contig00463	PGSC0003DMP400027235	9e-126
contig00464	PGSC0003DMP400053197	0
contig00465	PGSC0003DMP400005815	1e-76	Cytochrome P450
contig00467	PGSC0003DMP400027874	9e-85	Isoform 2 of Probable beta-1,3-galactosyltransferase 2
contig00468	PGSC0003DMP400046173	2e-72	Gene of unknown function
contig00469	PGSC0003DMP400017424	0
contig00470	PGSC0003DMP400008296	0	LRR receptor-like serine/threonine-protein kinase FLS2
contig00471	PGSC0003DMP400025374	4e-24	Arogenate dehydratase 2
contig00473	PGSC0003DMP400006990	3e-108	Cleavage and polyadenylation specificity factor
contig00475	PGSC0003DMP400006395	1e-152	Pentatricopeptide repeat-containing protein
contig00476	PGSC0003DMP400037680	0	Gene of unknown function
contig00477	PGSC0003DMP400063506	2e-35
contig00478	PGSC0003DMP400039702	4e-80	DNA-directed RNA polymerase II subunit RPB1
contig00480	PGSC0003DMP400002438	4e-49	Gene of unknown function
contig00481	PGSC0003DMP400020680	0	Sesquiterpene synthase
contig00483	PGSC0003DMP400028319	1e-67
contig00484	PGSC0003DMP400013053	0
contig00485	PGSC0003DMP400000755	6e-88	Salicylic acid-binding protein 2
contig00485	PGSC0003DMP400000755	5e-09	Salicylic acid-binding protein 2
contig00486	PGSC0003DMP400027345	9e-83	Gene of unknown function
contig00487	PGSC0003DMP400002784	2e-81	Sulfotransferase
contig00489	PGSC0003DMP400016623	1e-88	Cytochrome P450
contig00490	PGSC0003DMP400045608	2e-29	Gene of unknown function
contig00490	PGSC0003DMP400045608	3e-27	Gene of unknown function
contig00491	PGSC0003DMP400032316	3e-176
contig00492	PGSC0003DMP400008485	0	Major latex
contig00492	PGSC0003DMP400008485	1e-20	Major latex
contig00493	PGSC0003DMP400029398	1e-162	Auxin efflux carrier family protein
contig00494	PGSC0003DMP400017122	1e-13
contig00495	PGSC0003DMP400008707	2e-87	Conserved gene of unknown function
contig00496	PGSC0003DMP400004699	7e-55	Non-canonical ubiquitin conjugating enzyme
contig00497	PGSC0003DMP400001140	8e-109
contig00498	PGSC0003DMP400002610	2e-166
contig00499	PGSC0003DMP400008841	0
contig00501	PGSC0003DMP400023520	6e-94	Aba-overly sensitive 1
contig00502	PGSC0003DMP400021670	4e-42	External rotenone-insensitive NADPH dehydrogenase
contig00503	PGSC0003DMP400021670	8e-49	External rotenone-insensitive NADPH dehydrogenase
contig00503	PGSC0003DMP400021670	1e-36	External rotenone-insensitive NADPH dehydrogenase
contig00504	PGSC0003DMP400034109	3e-79
contig00505	PGSC0003DMP400048518	3e-170
contig00505	PGSC0003DMP400048518	3e-12
contig00507	PGSC0003DMP400019055	1e-115
contig00508	PGSC0003DMP400047618	4e-57
contig00508	PGSC0003DMP400047618	3e-18
contig00509	PGSC0003DMP400040838	1e-62	Gene of unknown function
contig00509	PGSC0003DMP400040838	1e-06	Gene of unknown function
contig00510	PGSC0003DMP400049773	1e-63
contig00511	PGSC0003DMP400048128	7e-149
contig00512	PGSC0003DMP400025920	1e-29
contig00513	PGSC0003DMP400039701	0	Gene of unknown function
contig00514	PGSC0003DMP400011110	2e-80
contig00514	PGSC0003DMP400011110	1e-06
contig00514	PGSC0003DMP400011110	6e-06
contig00515	PGSC0003DMP400056203	0
contig00516	PGSC0003DMP400050835	4e-29
contig00518	PGSC0003DMP400046714	9e-51	Conserved gene of unknown function
contig00519	PGSC0003DMP400022277	2e-137	LEC1 transcription factor
contig00520	PGSC0003DMP400020886	2e-104	Conserved gene of unknown function
contig00522	PGSC0003DMP400028210	2e-37	HSP90 co-chaperone
contig00523	PGSC0003DMP400001127	7e-79	Histone H1F
contig00526	PGSC0003DMP400008574	2e-66	Cysteine proteinase inhibitor 5
contig00527	PGSC0003DMP400045018	3e-82
contig00528	PGSC0003DMP400048864	5e-07
contig00529	PGSC0003DMP400025990	7e-102	Conserved gene of unknown function
contig00531	PGSC0003DMP400015845	4e-115	Amino acid binding protein
contig00532	PGSC0003DMP400046155	4e-32	Gene of unknown function
contig00533	PGSC0003DMP400047960	4e-90
contig00534	PGSC0003DMP400040529	2e-19	Gene of unknown function
contig00535	PGSC0003DMP400028340	0
contig00536	PGSC0003DMP400007157	3e-62	Conserved gene of unknown function
contig00537	PGSC0003DMP400024740	4e-31	Vacuole membrane protein
contig00537	PGSC0003DMP400024740	5e-28	Vacuole membrane protein
contig00538	PGSC0003DMP400033484	2e-69
contig00539	PGSC0003DMP400023259	9e-72	Cleavage stimulation factor 50 kDa subunit
contig00540	PGSC0003DMP400001433	2e-82	ATP binding protein
contig00541	PGSC0003DMP400012943	1e-116	Gene of unknown function
contig00542	PGSC0003DMP400032788	1e-29	Diacylglycerol acylCoA acyltransferase
contig00543	PGSC0003DMP400011586	9e-100
contig00544	PGSC0003DMP400001086	3e-44	Cell differentiation protein rcd1
contig00545	PGSC0003DMP400024300	7e-33	Transmembrane emp24 domain-containing protein 10
contig00546	PGSC0003DMP400049041	4e-78
contig00547	PGSC0003DMP400045432	8e-78	Spotted leaf protein
contig00548	PGSC0003DMP400012406	6e-91
contig00549	PGSC0003DMP400016435	0	Transcription factor jumonji domain-containing protein
contig00550	PGSC0003DMP400040296	1e-23	Gene of unknown function
contig00551	PGSC0003DMP400053532	2e-150
contig00552	PGSC0003DMP400036830	2e-71	Restricted tev movement 1
contig00553	PGSC0003DMP400027282	1e-42	Gene of unknown function
contig00554	PGSC0003DMP400015694	0
contig00555	PGSC0003DMP400000114	1e-46	Phosphatidylinositol 3-and 4-kinase family protein
contig00557	PGSC0003DMP400007992	2e-32	Conserved gene of unknown function
contig00558	PGSC0003DMP400025238	3e-64
contig00560	PGSC0003DMP400009882	5e-73	Nucleoredoxin
contig00562	PGSC0003DMP400006316	7e-83	NBS-LRR type disease resistance protein
contig00563	PGSC0003DMP400041707	1e-128
contig00566	PGSC0003DMP400041707	1e-24
contig00567	PGSC0003DMP400021640	0	Gene of unknown function
contig00568	PGSC0003DMP400051586	2e-78
contig00570	PGSC0003DMP400031624	1e-86
contig00571	PGSC0003DMP400026345	1e-26	Conserved gene of unknown function
contig00572	PGSC0003DMP400006118	2e-118	Gene of unknown function
contig00573	PGSC0003DMP400047310	1e-25	Gene of unknown function
contig00574	PGSC0003DMP400037342	0	Type I MADS box transcription factor
contig00575	PGSC0003DMP400019916	1e-169	Serine-threonine protein kinase, plant-type
contig00576	PGSC0003DMP400050345	2e-21
contig00577	PGSC0003DMP400021398	4e-85	Xyloglucan endotransglucosylase-hydrolase XTH7
contig00578	PGSC0003DMP400006876	3e-91	Conserved gene of unknown function
contig00580	PGSC0003DMP400048044	4e-100
contig00581	PGSC0003DMP400042152	2e-59
contig00582	PGSC0003DMP400044010	2e-63
contig00583	PGSC0003DMP400049941	2e-37
contig00584	PGSC0003DMP400052225	4e-136
contig00584	PGSC0003DMP400052225	3e-34
contig00585	PGSC0003DMP400011211	1e-09	50S ribosomal protein L35, chloroplastic
contig00586	PGSC0003DMP400009908	0	Gene of unknown function
contig00587	PGSC0003DMP400016761	7e-126
contig00588	PGSC0003DMP400014857	1e-58	Transferase, transferring glycosyl groups
contig00589	PGSC0003DMP400035062	8e-30
contig00590	PGSC0003DMP400010936	7e-46	Gene of unknown function
contig00591	PGSC0003DMP400036122	4e-141	Gene of unknown function
contig00592	PGSC0003DMP400017937	2e-77
contig00593	PGSC0003DMP400053713	3e-98
contig00594	PGSC0003DMP400024152	6e-25	Oleosin
contig00595	PGSC0003DMP400052650	6e-76
contig00596	PGSC0003DMP400041098	9e-27	Gene of unknown function
contig00597	PGSC0003DMP400008477	8e-130	Cystathionine gamma-synthase isoform 2
contig00598	PGSC0003DMP400031850	2e-76	2-Hydroxyisoflavanone dehydratase
contig00599	PGSC0003DMP400051595	3e-107
contig00601	PGSC0003DMP400008626	1e-152	Gene of unknown function
contig00602	PGSC0003DMP400007249	8e-115	Gene of unknown function
contig00603	PGSC0003DMP400040330	9e-75	Gag-pol polyprotein
contig00604	PGSC0003DMP400035467	0	Disease resistance protein RGA2
contig00605	PGSC0003DMP400028328	2e-47
contig00606	PGSC0003DMP400008479	4e-110
contig00607	PGSC0003DMP400001262	5e-10
contig00608	PGSC0003DMP400035467	5e-168	Disease resistance protein RGA2
contig00609	PGSC0003DMP400016874	4e-76	Gene of unknown function
contig00610	PGSC0003DMP400007777	6e-180	Conserved gene of unknown function
contig00611	PGSC0003DMP400038197	6e-91	Gene of unknown function
contig00612	PGSC0003DMP400054447	3e-131
contig00613	PGSC0003DMP400053153	1e-72
contig00614	PGSC0003DMP400022429	2e-98	Transmembrane receptor
contig00615	PGSC0003DMP400043004	2e-111	RNase H family protein
contig00616	PGSC0003DMP400040554	2e-124	Annexin
contig00618	PGSC0003DMP400000411	2e-90	Transferase
contig00619	PGSC0003DMP400023645	0	Disease resistance protein BS2
contig00620	PGSC0003DMP400051962	2e-116
contig00621	PGSC0003DMP400048775	1e-134
contig00622	PGSC0003DMP400037424	2e-85	Ornithine cyclodeaminase
contig00623	PGSC0003DMP400038801	2e-152	Integrase core domain containing protein
contig00625	PGSC0003DMP400054102	4e-174
contig00626	PGSC0003DMP400035116	4e-55	Cytokinin biosynthetic isopentenyltransferase
contig00627	PGSC0003DMP400026753	7e-177	Steroid sulfotransferase
contig00628	PGSC0003DMP400021388	8e-55	NADH dehydrogenase
contig00629	PGSC0003DMP400027628	0
contig00629	PGSC0003DMP400027628	7e-141
contig00629	PGSC0003DMP400027628	2e-22
contig00629	PGSC0003DMP400027628	5e-20
contig00629	PGSC0003DMP400027628	4e-19
contig00629	PGSC0003DMP400027628	1e-18
contig00629	PGSC0003DMP400027628	3e-18
contig00629	PGSC0003DMP400027628	1e-11
contig00629	PGSC0003DMP400027628	6e-09
contig00630	PGSC0003DMP400009049	1e-52	Conserved gene of unknown function
contig00631	PGSC0003DMP400013126	8e-72	1-phosphatidylinositol-4-phosphate 5-kinase
contig00632	PGSC0003DMP400043073	4e-39	Gene of unknown function
contig00633	PGSC0003DMP400033485	1e-88
contig00634	PGSC0003DMP400032465	5e-63
contig00635	PGSC0003DMP400000206	2e-55	Exosome complex exonuclease RRP41
contig00636	PGSC0003DMP400035369	1e-06	Gene of unknown function
contig00637	PGSC0003DMP400037074	3e-30	Gene of unknown function
contig00637	PGSC0003DMP400037074	6e-20	Gene of unknown function
contig00637	PGSC0003DMP400037074	5e-13	Gene of unknown function
contig00638	PGSC0003DMP400002398	9e-80	Gamma-tocopherol methyltransferase
contig00639	PGSC0003DMP400014342	3e-46	Metal ion binding protein
contig00640	PGSC0003DMP400024703	5e-121	SRC2
contig00641	PGSC0003DMP400026153	2e-152
contig00642	PGSC0003DMP400021497	1e-41
contig00643	PGSC0003DMP400030249	2e-71
contig00644	PGSC0003DMP400030249	3e-76
contig00645	PGSC0003DMP400030143	0	Gene of unknown function
contig00646	PGSC0003DMP400003553	2e-152	GAGA-binding transcriptional activator BBR/BPC6
contig00647	PGSC0003DMP400000115	0	Conserved gene of unknown function
contig00647	PGSC0003DMP400000115	6e-44	Conserved gene of unknown function
contig00648	PGSC0003DMP400053328	1e-115
contig00648	PGSC0003DMP400053328	8e-22
contig00648	PGSC0003DMP400053328	2e-16
contig00649	PGSC0003DMP400011430	2e-64	TGA10 transcription factor
contig00650	PGSC0003DMP400006332	7e-153
contig00650	PGSC0003DMP400006332	7e-69
contig00651	PGSC0003DMP400015133	4e-62	Defensin
contig00652	PGSC0003DMP400050167	8e-56
contig00653	PGSC0003DMP400050734	5e-18
contig00654	PGSC0003DMP400035725	0	Gene of unknown function
contig00655	PGSC0003DMP400025302	4e-56	MurF synthetase
contig00656	PGSC0003DMP400044148	3e-57	Conserved gene of unknown function
contig00657	PGSC0003DMP400022200	6e-45	Plastid-dividing ring protein
contig00658	PGSC0003DMP400002445	2e-105	Conserved gene of unknown function
contig00659	PGSC0003DMP400022105	1e-113
contig00660	PGSC0003DMP400044913	3e-06	Gene of unknown function
contig00661	PGSC0003DMP400049699	4e-113
contig00662	PGSC0003DMP400042895	1e-52	Gene of unknown function
contig00663	PGSC0003DMP400001085	6e-122	Cell differentiation protein Rcd1
contig00665	PGSC0003DMP400026079	3e-138	NAC domain-containing protein
contig00666	PGSC0003DMP400036631	0
contig00667	PGSC0003DMP400000788	8e-18
contig00668	PGSC0003DMP400021375	2e-57	Conserved gene of unknown function
contig00669	PGSC0003DMP400028927	1e-23
contig00671	PGSC0003DMP400020280	2e-32	Triacylglycerol lipase
contig00672	PGSC0003DMP400024324	4e-22	Conserved gene of unknown function
contig00673	PGSC0003DMP400026729	1e-100	ATP-dependent peptidase
contig00674	PGSC0003DMP400056277	3e-126
contig00675	PGSC0003DMP400054172	5e-157
contig00676	PGSC0003DMP400036331	1e-26	Gene of unknown function
contig00677	PGSC0003DMP400008499	6e-37	ATP binding protein
contig00678	PGSC0003DMP400028780	0
contig00679	PGSC0003DMP400019858	0	Pentatricopeptide repeat-containing protein
contig00680	PGSC0003DMP400050608	6e-142
contig00681	PGSC0003DMP400005983	6e-51
contig00682	PGSC0003DMP400021252	2e-58
contig00683	PGSC0003DMP400043155	8e-91
contig00684	PGSC0003DMP400047719	0
contig00685	PGSC0003DMP400013623	4e-131
contig00686	PGSC0003DMP400024296	1e-58
contig00687	PGSC0003DMP400015631	1e-158	Endonuclease/exonuclease/phosphatase
contig00688	PGSC0003DMP400008635	4e-117	Chalcone synthase G
contig00688	PGSC0003DMP400008635	7e-09	Chalcone synthase G
contig00690	PGSC0003DMP400026775	8e-110
contig00691	PGSC0003DMP400055366	1e-127
contig00692	PGSC0003DMP400051725	0
contig00693	PGSC0003DMP400003539	0	Aldehyde dehydrogenase
contig00694	PGSC0003DMP400003539	3e-45	Aldehyde dehydrogenase
contig00695	PGSC0003DMP400052160	3e-133
contig00697	PGSC0003DMP400003648	5e-78	Vacuolar sorting protein
contig00698	PGSC0003DMP400001424	1e-59	60S ribosomal protein L34
contig00699	PGSC0003DMP400063440	8e-74
contig00700	PGSC0003DMP400032676	5e-93
contig00700	PGSC0003DMP400032676	7e-28
contig00701	PGSC0003DMP400034751	4e-09	Retrotransposon gag protein
contig00702	PGSC0003DMP400062518	3e-32
contig00703	PGSC0003DMP400041031	2e-44	Endonuclease/exonuclease/phosphatase
contig00704	PGSC0003DMP400006276	1e-97	NtPRp27
contig00705	PGSC0003DMP400006276	4e-68	NtPRp27
contig00706	PGSC0003DMP400016719	0	Reverse transcriptase
contig00707	PGSC0003DMP400052550	7e-64
contig00708	PGSC0003DMP400044550	2e-73	Gene of unknown function
contig00709	PGSC0003DMP400038584	4e-174	Gene of unknown function
contig00710	PGSC0003DMP400017674	8e-18
contig00711	PGSC0003DMP400016299	2e-133	Conserved gene of unknown function
contig00711	PGSC0003DMP400016299	1e-19	Conserved gene of unknown function
contig00713	PGSC0003DMP400053706	3e-25
contig00714	PGSC0003DMP400054842	5e-11
contig00715	PGSC0003DMP400002674	4e-95	Integrase core domain containing protein
contig00717	PGSC0003DMP400036877	7e-78	Gene of unknown function
contig00718	PGSC0003DMP400010939	2e-145	Retrotransposon gag protein
contig00719	PGSC0003DMP400002328	2e-152	Adipocyte plasma membrane-associated protein
contig00720	PGSC0003DMP400008082	2e-22	GATA-1 zinc finger protein
contig00721	PGSC0003DMP400005815	5e-128	Cytochrome P450
contig00722	PGSC0003DMP400014198	3e-92	Conserved gene of unknown function
contig00723	PGSC0003DMP400010045	2e-157	TCP protein
contig00724	PGSC0003DMP400041131	5e-78	Gene of unknown function
contig00725	PGSC0003DMP400003875	1e-78
contig00726	PGSC0003DMP400018874	6e-35
contig00726	PGSC0003DMP400018874	1e-15
contig00726	PGSC0003DMP400018874	2e-13
contig00727	PGSC0003DMP400032278	4e-107	TdcA1-ORF2 protein
contig00730	PGSC0003DMP400010988	5e-134
contig00733	PGSC0003DMP400022509	1e-88	DNA-damage-repair/toleration protein DRT102
contig00733	PGSC0003DMP400022509	5e-52	DNA-damage-repair/toleration protein DRT102
contig00734	PGSC0003DMP400020414	0	Conserved gene of unknown function
contig00735	PGSC0003DMP400050083	5e-37
contig00736	PGSC0003DMP400002610	0
contig00737	PGSC0003DMP400033486	3e-105
contig00738	PGSC0003DMP400037679	2e-68	Integrase core domain containing protein
contig00739	PGSC0003DMP400041761	8e-44
contig00741	PGSC0003DMP400012286	2e-24	Conserved gene of unknown function
contig00742	PGSC0003DMP400048128	3e-66
contig00743	PGSC0003DMP400032340	3e-52
contig00744	PGSC0003DMP400022446	7e-145	Gene of unknown function
contig00745	PGSC0003DMP400038931	1e-25	Conserved gene of unknown function
contig00746	PGSC0003DMP400001321	3e-68	ATCUL3/ATCUL3A/CUL3/CUL3A
contig00746	PGSC0003DMP400001321	1e-30	ATCUL3/ATCUL3A/CUL3/CUL3A
contig00747	PGSC0003DMP400040249	1e-29	Oxidoreductase
contig00748	PGSC0003DMP400056080	5e-157
contig00749	PGSC0003DMP400034568	9e-11	Gene of unknown function
contig00750	PGSC0003DMP400033329	1e-57	Gene of unknown function
contig00751	PGSC0003DMP400039057	3e-109
contig00751	PGSC0003DMP400039057	5e-60
contig00752	PGSC0003DMP400021479	4e-82
contig00753	PGSC0003DMP400021479	8e-13
contig00754	PGSC0003DMP400056079	5e-171
contig00755	PGSC0003DMP400047117	0
contig00756	PGSC0003DMP400031959	6e-48
contig00758	PGSC0003DMP400017535	1e-77	MYC transcription factor
contig00759	PGSC0003DMP400041248	2e-44	Conserved gene of unknown function
contig00759	PGSC0003DMP400041248	1e-34	Conserved gene of unknown function
contig00760	PGSC0003DMP400018389	9e-49	Conserved gene of unknown function
contig00762	PGSC0003DMP400004268	6e-38
contig00762	PGSC0003DMP400004268	2e-35
contig00764	PGSC0003DMP400018184	2e-13	Carbohydrate binding protein
contig00765	PGSC0003DMP400000484	2e-61	Triose phosphate/phosphate translocator, non-green plastid, chloroplast
contig00766	PGSC0003DMP400035115	4e-63
contig00769	PGSC0003DMP400029554	3e-66
contig00770	PGSC0003DMP400000820	1e-10	Conserved gene of unknown function
contig00771	PGSC0003DMP400015647	3e-122	Conserved gene of unknown function
contig00772	PGSC0003DMP400015751	0
contig00773	PGSC0003DMP400042057	4e-62	Gag-pol protein
contig00774	PGSC0003DMP400044380	6e-07	Histidine-rich glycoprotein
contig00775	PGSC0003DMP400014042	4e-65	Conserved gene of unknown function
contig00776	PGSC0003DMP400015647	3e-16	Conserved gene of unknown function
contig00777	PGSC0003DMP400012052	1e-47
contig00778	PGSC0003DMP400025900	2e-59	RNA binding protein
contig00779	PGSC0003DMP400006491	1e-40	Ribosomal protein L28
contig00780	PGSC0003DMP400037374	4e-98	Conserved gene of unknown function
contig00780	PGSC0003DMP400037374	6e-43	Conserved gene of unknown function
contig00782	PGSC0003DMP400051704	9e-32
contig00783	PGSC0003DMP400040834	3e-104
contig00784	PGSC0003DMP400033282	1e-110
contig00784	PGSC0003DMP400033282	6e-101
contig00785	PGSC0003DMP400015179	3e-166
contig00786	PGSC0003DMP400000902	0	Gene of unknown function
contig00787	PGSC0003DMP400031981	1e-51
contig00789	PGSC0003DMP400034888	1e-15
contig00790	PGSC0003DMP400053721	9e-16
contig00791	PGSC0003DMP400029001	1e-76
contig00792	PGSC0003DMP400013392	3e-143	CBL-interacting protein kinase 20
contig00793	PGSC0003DMP400024213	1e-12	DNA binding protein
contig00794	PGSC0003DMP400008940	0	Short-chain dehydrogenase
contig00794	PGSC0003DMP400008940	5e-23	Short-chain dehydrogenase
contig00795	PGSC0003DMP400052170	5e-124
contig00796	PGSC0003DMP400053988	0
contig00797	PGSC0003DMP400024212	9e-59	Uridylate kinase plant
contig00798	PGSC0003DMP400006582	3e-149
contig00799	PGSC0003DMP400040281	8e-91
contig00800	PGSC0003DMP400024212	5e-61	Uridylate kinase plant
contig00801	PGSC0003DMP400010696	1e-133	Conserved gene of unknown function
contig00802	PGSC0003DMP400039941	2e-81	Conserved gene of unknown function
contig00802	PGSC0003DMP400039941	3e-19	Conserved gene of unknown function
contig00803	PGSC0003DMP400039824	2e-166	Gene of unknown function
contig00804	PGSC0003DMP400012514	2e-86	Conserved gene of unknown function
contig00805	PGSC0003DMP400000878	0	50S ribosomal protein L32, chloroplastic
contig00806	PGSC0003DMP400044380	4e-134	Histidine-rich glycoprotein
contig00806	PGSC0003DMP400044380	1e-08	Histidine-rich glycoprotein
contig00807	PGSC0003DMP400044380	3e-74	Histidine-rich glycoprotein
contig00808	PGSC0003DMP400016132	5e-70	Centromere protein
contig00809	PGSC0003DMP400038684	4e-08
contig00810	PGSC0003DMP400004985	1e-98	Atpob1
contig00811	PGSC0003DMP400045379	3e-80
contig00812	PGSC0003DMP400027422	2e-45	Gene of unknown function
contig00813	PGSC0003DMP400044208	4e-41	Gene of unknown function
contig00814	PGSC0003DMP400040116	3e-134	Gene of unknown function
contig00815	PGSC0003DMP400001029	2e-163
contig00816	PGSC0003DMP400005768	1e-96
contig00817	PGSC0003DMP400029749	3e-13	Conserved gene of unknown function
contig00818	PGSC0003DMP400029341	2e-26	TSI-1 protein
contig00819	PGSC0003DMP400028218	2e-09	Vacuolar ATP synthase subunit ac39
contig00820	PGSC0003DMP400031759	8e-66
contig00822	PGSC0003DMP400009314	2e-93	Cytochrome P450
contig00823	PGSC0003DMP400025654	9e-91	Gene of unknown function
contig00824	PGSC0003DMP400023633	3e-22	Conserved gene of unknown function
contig00826	PGSC0003DMP400000117	1e-176
contig00827	PGSC0003DMP400046726	6e-163	F-box family protein
contig00828	PGSC0003DMP400014494	7e-132	Helicase and polymerase containing protein TEBICHI
contig00828	PGSC0003DMP400014494	2e-55	Helicase and polymerase containing protein TEBICHI
contig00829	PGSC0003DMP400046322	7e-80	Gag-pro
contig00829	PGSC0003DMP400046322	1e-13	Gag-pro
contig00830	PGSC0003DMP400012943	2e-112	Gene of unknown function
contig00832	PGSC0003DMP400041341	0	Gene of unknown function
contig00833	PGSC0003DMP400044867	2e-39
contig00834	PGSC0003DMP400023810	0	GNS1/SUR4 membrane protein
contig00835	PGSC0003DMP400034195	1e-73
contig00835	PGSC0003DMP400034195	2e-18
contig00836	PGSC0003DMP400015503	5e-178	Sugar transporter
contig00837	PGSC0003DMP400052271	1e-33
contig00837	PGSC0003DMP400052271	1e-19
contig00838	PGSC0003DMP400000175	1e-109	Conserved gene of unknown function
contig00840	PGSC0003DMP400001274	3e-56	SAUR family protein
contig00841	PGSC0003DMP400031231	3e-28	Conserved gene of unknown function
contig00842	PGSC0003DMP400050965	1e-11
contig00843	PGSC0003DMP400006456	1e-110
contig00843	PGSC0003DMP400006456	3e-81
contig00844	PGSC0003DMP400009616	4e-31	Gag-pol polyprotein
contig00845	PGSC0003DMP400035620	1e-51	Gene of unknown function
contig00846	PGSC0003DMP400041234	3e-40	Gene of unknown function
contig00847	PGSC0003DMP400027515	4e-86	Dual specificity phosphatase Cdc25
contig00848	PGSC0003DMP400018000	2e-49	Gene of unknown function
contig00849	PGSC0003DMP400022620	6e-117	Conserved gene of unknown function
contig00850	PGSC0003DMP400054112	0
contig00851	PGSC0003DMP400046046	6e-135	Gene of unknown function
contig00853	PGSC0003DMP400028772	2e-160	ATP binding protein
contig00854	PGSC0003DMP400039675	1e-138	Gene of unknown function
contig00854	PGSC0003DMP400039675	3e-55	Gene of unknown function
contig00856	PGSC0003DMP400012691	3e-104
contig00856	PGSC0003DMP400012691	4e-28
contig00856	PGSC0003DMP400012691	2e-06
contig00857	PGSC0003DMP400003039	6e-147	Increased size exclusion limit 1a
contig00859	PGSC0003DMP400055455	0
contig00860	PGSC0003DMP400012911	5e-89	Pentatricopeptide repeat-containing protein
contig00862	PGSC0003DMP400040092	1e-135	Gene of unknown function
contig00863	PGSC0003DMP400035804	4e-148	Conserved gene of unknown function
contig00865	PGSC0003DMP400053532	1e-26
contig00866	PGSC0003DMP400053532	2e-11
contig00867	PGSC0003DMP400027684	3e-18	C-8,7 sterol isomerase
contig00867	PGSC0003DMP400027684	3e-10	C-8,7 sterol isomerase
contig00869	PGSC0003DMP400039943	2e-53	Integrase core domain containing protein
contig00870	PGSC0003DMP400049806	6e-51
contig00871	PGSC0003DMP400002956	3e-66	Gene of unknown function
contig00872	PGSC0003DMP400042886	9e-54	ATP binding protein
contig00872	PGSC0003DMP400042886	9e-09	ATP binding protein
contig00873	PGSC0003DMP400060824	4e-86
contig00873	PGSC0003DMP400060824	4e-86
contig00873	PGSC0003DMP400060824	4e-86
contig00873	PGSC0003DMP400060824	4e-86
contig00873	PGSC0003DMP400060824	7e-75
contig00873	PGSC0003DMP400060824	6e-48
contig00874	PGSC0003DMP400017529	7e-117	Xyloglucan-specific endoglucanase inhibitor protein
contig00874	PGSC0003DMP400017529	3e-40	Xyloglucan-specific endoglucanase inhibitor protein
contig00876	PGSC0003DMP400037385	7e-83
contig00877	PGSC0003DMP400000914	8e-24
contig00878	PGSC0003DMP400027057	4e-50	RNA binding protein
contig00879	PGSC0003DMP400014670	2e-32
contig00880	PGSC0003DMP400010186	7e-99	Kunitz-type enzyme inhibitor S9C11
contig00881	PGSC0003DMP400028906	6e-60
contig00882	PGSC0003DMP400023141	6e-128	Conserved gene of unknown function
contig00883	PGSC0003DMP400010905	7e-140	Amino acid transporter
contig00884	PGSC0003DMP400053698	1e-83
contig00885	PGSC0003DMP400069148	4e-16
contig00886	PGSC0003DMP400018956	3e-120	Zinc finger protein
contig00887	PGSC0003DMP400022392	3e-102	Reticuline oxidase
contig00888	PGSC0003DMP400014857	2e-88	Transferase, transferring glycosyl groups
contig00889	PGSC0003DMP400027726	3e-96	Conserved gene of unknown function
contig00890	PGSC0003DMP400043904	2e-38	Gene of unknown function
contig00893	PGSC0003DMP400003547	9e-14	Isoform 2 of UPF0183 protein
contig00894	PGSC0003DMP400043932	4e-70	Gene of unknown function
contig00895	PGSC0003DMP400020786	8e-78	Conserved gene of unknown function
contig00896	PGSC0003DMP400016577	0
contig00897	PGSC0003DMP400052749	0
contig00898	PGSC0003DMP400040249	4e-93	Oxidoreductase
contig00899	PGSC0003DMP400043278	5e-51	Conserved gene of unknown function
contig00899	PGSC0003DMP400043278	5e-21	Conserved gene of unknown function
contig00900	PGSC0003DMP400013392	7e-58	CBL-interacting protein kinase 20
contig00901	PGSC0003DMP400005245	2e-161	Caspase
contig00901	PGSC0003DMP400005245	4e-18	Caspase
contig00901	PGSC0003DMP400005245	7e-16	Caspase
contig00903	PGSC0003DMP400013606	3e-68	UDP-glucosyltransferase
contig00904	PGSC0003DMP400013393	8e-67	Basic helix-loop-helix protein BHLH3
contig00905	PGSC0003DMP400007848	3e-15	Phospholipase D
contig00906	PGSC0003DMP400007848	3e-15	Phospholipase D
contig00907	PGSC0003DMP400025273	5e-34	Multidrug resistance pump
contig00908	PGSC0003DMP400051145	1e-95
contig00909	PGSC0003DMP400031983	0
contig00910	PGSC0003DMP400008752	6e-116	Alpha-tubulin
contig00911	PGSC0003DMP400052672	6e-12
contig00914	PGSC0003DMP400027438	4e-39	Transcription factor
contig00914	PGSC0003DMP400027438	5e-08	Transcription factor
contig00915	PGSC0003DMP400048567	6e-10
contig00917	PGSC0003DMP400052394	4e-128
contig00918	PGSC0003DMP400033537	2e-60
contig00920	PGSC0003DMP400030938	0
contig00922	PGSC0003DMP400032716	2e-82
contig00923	PGSC0003DMP400053075	0
contig00924	PGSC0003DMP400047193	0	F-box family protein
contig00925	PGSC0003DMP400034321	0	Gene of unknown function
contig00926	PGSC0003DMP400043432	3e-14	Gene of unknown function
contig00927	PGSC0003DMP400019496	1e-77	Conserved gene of unknown function
contig00928	PGSC0003DMP400013787	7e-39	Gene of unknown function
contig00929	PGSC0003DMP400042837	3e-147	Conserved gene of unknown function
contig00929	PGSC0003DMP400042837	5e-33	Conserved gene of unknown function
contig00930	PGSC0003DMP400042448	0	Gene of unknown function
contig00931	PGSC0003DMP400025812	5e-94
contig00933	PGSC0003DMP400052927	7e-99
contig00934	PGSC0003DMP400006418	7e-41	Conserved gene of unknown function
contig00935	PGSC0003DMP400042803	8e-60	Gene of unknown function
contig00937	PGSC0003DMP400004891	8e-18	Subtilase family protein
contig00938	PGSC0003DMP400021915	5e-125	Gene of unknown function
contig00939	PGSC0003DMP400068457	2e-68
contig00941	PGSC0003DMP400025812	3e-111
contig00943	PGSC0003DMP400026061	5e-43
contig00944	PGSC0003DMP400006843	1e-36	SBT4C protein
contig00945	PGSC0003DMP400025109	6e-111	Gene of unknown function
contig00946	PGSC0003DMP400045675	2e-131	(Fragment)
contig00947	PGSC0003DMP400054026	6e-161
contig00948	PGSC0003DMP400011903	5e-71	Nt-Rab11e protein
contig00950	PGSC0003DMP400015021	0	ATP binding protein
contig00950	PGSC0003DMP400015021	3e-06	ATP binding protein
contig00951	PGSC0003DMP400010448	3e-136	UDP-N-acetylglucosamine pyrophosphorylase
contig00952	PGSC0003DMP400004342	1e-36	O-methyltransferase
contig00953	PGSC0003DMP400051635	4e-118
contig00953	PGSC0003DMP400051635	3e-08
contig00954	PGSC0003DMP400004553	4e-100	Kinase
contig00957	PGSC0003DMP400000580	0	Conserved gene of unknown function
contig00958	PGSC0003DMP400015524	2e-125	CCT
contig00959	PGSC0003DMP400023158	4e-86	Gibberellin 3beta-hydroxylase3
contig00960	PGSC0003DMP400004905	1e-56
contig00961	PGSC0003DMP400043995	9e-53	TCP domain class transcription factor
contig00963	PGSC0003DMP400013818	0	Gene of unknown function
contig00965	PGSC0003DMP400033685	2e-57	Calmodulin
contig00965	PGSC0003DMP400033685	1e-09	Calmodulin
contig00966	PGSC0003DMP400049659	2e-64
contig00967	PGSC0003DMP400013261	0	Oxidoreductase
contig00968	PGSC0003DMP400047622	4e-65
contig00968	PGSC0003DMP400047622	9e-06
contig00969	PGSC0003DMP400055095	6e-40
contig00970	PGSC0003DMP400047503	0
contig00972	PGSC0003DMP400047621	7e-08
contig00973	PGSC0003DMP400033653	1e-83
contig00974	PGSC0003DMP400003299	8e-18	Zinc finger family protein
contig00975	PGSC0003DMP400035204	5e-89
contig00976	PGSC0003DMP400001377	4e-49	MADS-box protein
contig00977	PGSC0003DMP400024523	4e-91	Transcription factor BIM1
contig00978	PGSC0003DMP400027633	1e-58	9-cis-epoxycarotenoid dioxygenase
contig00979	PGSC0003DMP400001548	2e-159
contig00980	PGSC0003DMP400003299	0	Zinc finger family protein
contig00981	PGSC0003DMP400049372	3e-104
contig00983	PGSC0003DMP400025609	5e-150	RNA recognition motif containing protein
contig00984	PGSC0003DMP400011690	0	Lysine/histidine transporter
contig00985	PGSC0003DMP400007835	3e-16	Conserved gene of unknown function
contig00986	PGSC0003DMP400046408	2e-135
contig00988	PGSC0003DMP400038387	2e-74	Pentatricopeptide repeat-containing protein
contig00989	PGSC0003DMP400040611	5e-84
contig00990	PGSC0003DMP400023317	1e-77	ATP binding protein
contig00990	PGSC0003DMP400023317	5e-33	ATP binding protein
contig00992	PGSC0003DMP400052792	2e-88
contig00992	PGSC0003DMP400052792	8e-14
contig00993	PGSC0003DMP400006634	9e-83
contig00994	PGSC0003DMP400032316	1e-175
contig00995	PGSC0003DMP400028159	8e-123	Transcription factor
contig00996	PGSC0003DMP400021555	1e-18	UDP-glucosyltransferase
contig00997	PGSC0003DMP400022230	3e-44
contig00997	PGSC0003DMP400022230	3e-16
contig00998	PGSC0003DMP400021384	3e-61	PGPS/D7
contig00999	PGSC0003DMP400051138	2e-19
contig00999	PGSC0003DMP400051138	8e-06
contig01001	PGSC0003DMP400004854	0	Casein kinase
contig01002	PGSC0003DMP400000949	7e-75	Conserved gene of unknown function
contig01003	PGSC0003DMP400043276	1e-31	Conserved gene of unknown function
contig01007	PGSC0003DMP400049986	2e-97
contig01008	PGSC0003DMP400058581	3e-47
contig01009	PGSC0003DMP400031012	1e-124	Hydroxyproline-rich glycoprotein family protein
contig01010	PGSC0003DMP400041890	9e-126	Translation initiation factor if-2
contig01011	PGSC0003DMP400035238	1e-41	Gene of unknown function
contig01012	PGSC0003DMP400040514	3e-139	chromo' domain containing protein
contig01015	PGSC0003DMP400022826	0	Pentatricopeptide repeat-containing protein
contig01016	PGSC0003DMP400008398	0	Histone deacetylase HDT1
contig01017	PGSC0003DMP400037450	1e-175	Gene of unknown function
contig01018	PGSC0003DMP400053067	3e-168
contig01019	PGSC0003DMP400033516	1e-29
contig01020	PGSC0003DMP400041890	5e-138	Translation initiation factor if-2
contig01021	PGSC0003DMP400003426	5e-40
contig01022	PGSC0003DMP400047494	1e-118
contig01023	PGSC0003DMP400034691	1e-21
contig01024	PGSC0003DMP400053706	8e-27
contig01025	PGSC0003DMP400003820	7e-130	Oligopeptide transporter
contig01026	PGSC0003DMP400031750	0	Protein SIS1
contig01027	PGSC0003DMP400042440	1e-110	NB-ARC domain containing protein
contig01028	PGSC0003DMP400002933	1e-176	Conserved gene of unknown function
contig01031	PGSC0003DMP400038958	2e-115
contig01032	PGSC0003DMP400037986	1e-55	Integrase core domain containing protein
contig01033	PGSC0003DMP400008504	1e-07	Auxin influx transport protein
contig01034	PGSC0003DMP400037450	6e-161	Gene of unknown function
contig01035	PGSC0003DMP400054256	2e-68
contig01036	PGSC0003DMP400028268	9e-35	Cytochrome P450 76A2
contig01037	PGSC0003DMP400018611	2e-131	Glycosyl transferase family 17 protein
contig01039	PGSC0003DMP400047178	2e-17
contig01040	PGSC0003DMP400003027	0	Adenylyl cyclase
contig01041	PGSC0003DMP400009918	1e-168	Conserved gene of unknown function
contig01042	PGSC0003DMP400033807	7e-72
contig01043	PGSC0003DMP400047103	5e-91	DNA binding protein
contig01044	PGSC0003DMP400012683	0	GRAS family transcription factor
contig01045	PGSC0003DMP400053384	1e-39
contig01046	PGSC0003DMP400032659	0
contig01048	PGSC0003DMP400011441	2e-103	Protein phosphatase 2c
contig01049	PGSC0003DMP400024002	4e-73
contig01049	PGSC0003DMP400024002	6e-68
contig01050	PGSC0003DMP400054678	0
contig01051	PGSC0003DMP400023366	2e-73	Quinonprotein alcohol dehydrogenase
contig01051	PGSC0003DMP400023366	4e-14	Quinonprotein alcohol dehydrogenase
contig01052	PGSC0003DMP400029051	6e-159	Tocopherol cyclase
contig01052	PGSC0003DMP400029051	6e-10	Tocopherol cyclase
contig01053	PGSC0003DMP400040867	1e-50	Gene of unknown function
contig01054	PGSC0003DMP400045249	1e-16
contig01055	PGSC0003DMP400015699	2e-53	Transposon protein, CACTA, En/Spm sub-class
contig01057	PGSC0003DMP400038473	3e-07	Gene of unknown function
contig01058	PGSC0003DMP400017495	0	Conserved gene of unknown function
contig01058	PGSC0003DMP400017495	8e-22	Conserved gene of unknown function
contig01059	PGSC0003DMP400051029	3e-14
contig01060	PGSC0003DMP400056091	7e-128
contig01061	PGSC0003DMP400050507	1e-48
contig01062	PGSC0003DMP400056426	1e-70
contig01063	PGSC0003DMP400040330	5e-70	Gag-pol polyprotein
contig01064	PGSC0003DMP400051611	0
contig01064	PGSC0003DMP400051611	3e-26
contig01066	PGSC0003DMP400067129	3e-21
contig01067	PGSC0003DMP400000175	8e-10	Conserved gene of unknown function
contig01069	PGSC0003DMP400028523	4e-37	Gene of unknown function
contig01070	PGSC0003DMP400037508	2e-87	Gene of unknown function
contig01071	PGSC0003DMP400016019	2e-96	Conserved gene of unknown function
contig01073	PGSC0003DMP400047018	2e-68
contig01074	PGSC0003DMP400046866	1e-66	Retroelement pol polyprotein
contig01074	PGSC0003DMP400046866	3e-49	Retroelement pol polyprotein
contig01075	PGSC0003DMP400005233	5e-76
contig01077	PGSC0003DMP400055386	4e-119
contig01078	PGSC0003DMP400001234	6e-92	Gene of unknown function
contig01079	PGSC0003DMP400012147	4e-51	Conserved gene of unknown function
contig01080	PGSC0003DMP400049843	2e-132
contig01081	PGSC0003DMP400037360	4e-79	Gag/pol polyprotein
contig01082	PGSC0003DMP400037720	1e-29	Gene of unknown function
contig01083	PGSC0003DMP400002460	5e-53
contig01084	PGSC0003DMP400009683	1e-126	PPR1 protein
contig01085	PGSC0003DMP400048460	4e-82
contig01086	PGSC0003DMP400014342	3e-49	Metal ion binding protein
contig01087	PGSC0003DMP400014342	2e-35	Metal ion binding protein
contig01088	PGSC0003DMP400028660	2e-92	Cysteine desulfurylase
contig01089	PGSC0003DMP400041029	8e-163	Bcl-2-associated athanogene
contig01091	PGSC0003DMP400026651	2e-35	Serine protease
contig01092	PGSC0003DMP400042801	8e-60	Gene of unknown function
contig01094	PGSC0003DMP400021591	1e-129	Glycerol-3-phosphate transporter
contig01095	PGSC0003DMP400053863	1e-53
contig01096	PGSC0003DMP400001167	0	Gene of unknown function
contig01098	PGSC0003DMP400022802	4e-142
contig01098	PGSC0003DMP400022802	1e-11
contig01100	PGSC0003DMP400051868	3e-68
contig01101	PGSC0003DMP400040626	3e-108	Gene of unknown function
contig01102	PGSC0003DMP400053435	2e-64
contig01103	PGSC0003DMP400014815	2e-26	DUF614 containing protein
contig01103	PGSC0003DMP400014815	1e-09	DUF614 containing protein
contig01104	PGSC0003DMP400031659	2e-103
contig01105	PGSC0003DMP400026650	2e-164	Gene of unknown function
contig01106	PGSC0003DMP400034881	0	Gene of unknown function
contig01109	PGSC0003DMP400026206	0	Storekeeper protein
contig01110	PGSC0003DMP400020557	2e-11
contig01111	PGSC0003DMP400037187	3e-56	Ulp1 protease family, C-terminal catalytic domain containing protein
contig01112	PGSC0003DMP400002988	4e-110	FAS protein
contig01112	PGSC0003DMP400002988	3e-08	FAS protein
contig01113	PGSC0003DMP400051213	0
contig01114	PGSC0003DMP400002015	2e-19	Conserved gene of unknown function
contig01116	PGSC0003DMP400043329	1e-110	Gene of unknown function
contig01117	PGSC0003DMP400019588	2e-43
contig01119	PGSC0003DMP400008110	2e-56	Nucleic acid binding protein
contig01121	PGSC0003DMP400019587	5e-175	37694
contig01122	PGSC0003DMP400013157	9e-72	Cysteine synthase
contig01123	PGSC0003DMP400001229	3e-45	Gene of unknown function
contig01124	PGSC0003DMP400053035	1e-49
contig01125	PGSC0003DMP400018000	7e-97	Gene of unknown function
contig01126	PGSC0003DMP400000496	4e-08	Formate dehydrogenase, mitochondrial
contig01127	PGSC0003DMP400004729	4e-19
contig01128	PGSC0003DMP400017109	5e-09	Gene of unknown function
contig01129	PGSC0003DMP400037171	2e-140	Gene of unknown function
contig01132	PGSC0003DMP400038562	2e-25	Conserved gene of unknown function
contig01133	PGSC0003DMP400033461	4e-171
contig01136	PGSC0003DMP400012406	1e-81
contig01139	PGSC0003DMP400016838	9e-100	SRF-type transcription factor family protein
contig01140	PGSC0003DMP400033708	1e-40
contig01141	PGSC0003DMP400035260	5e-107	Gene of unknown function
contig01142	PGSC0003DMP400046899	9e-54	Gene of unknown function
contig01143	PGSC0003DMP400001226	1e-74	Gibberellin regulated protein
contig01144	PGSC0003DMP400035894	9e-143	Gene of unknown function
contig01145	PGSC0003DMP400020778	5e-71	Gene of unknown function
contig01146	PGSC0003DMP400004535	2e-51	Inosine-uridine preferring nucleoside hydrolase
contig01146	PGSC0003DMP400004535	6e-21	Inosine-uridine preferring nucleoside hydrolase
contig01147	PGSC0003DMP400041668	4e-38	Conserved gene of unknown function
contig01148	PGSC0003DMP400010795	2e-101	Conserved gene of unknown function
contig01150	PGSC0003DMP400031600	0
contig01151	PGSC0003DMP400003141	1e-83	Cytochrome P450
contig01151	PGSC0003DMP400003141	7e-10	Cytochrome P450
contig01152	PGSC0003DMP400024119	1e-45
contig01153	PGSC0003DMP400050055	0
contig01154	PGSC0003DMP400000966	0
contig01155	PGSC0003DMP400000081	3e-108	Protein UNUSUAL FLORAL ORGANS
contig01156	PGSC0003DMP400010263	4e-52	MADS-box transcription factor FBP28
contig01157	PGSC0003DMP400033974	7e-59
contig01158	PGSC0003DMP400043509	0	Gene of unknown function
contig01160	PGSC0003DMP400045361	8e-109	Gag-pol polyprotein
contig01161	PGSC0003DMP400006359	1e-33	Conserved gene of unknown function
contig01162	PGSC0003DMP400065555	0
contig01164	PGSC0003DMP400045664	1e-56
contig01165	PGSC0003DMP400039303	2e-80
contig01166	PGSC0003DMP400016842	2e-111	Conserved gene of unknown function
contig01167	PGSC0003DMP400000141	3e-150
contig01167	PGSC0003DMP400000141	4e-21
contig01168	PGSC0003DMP400023761	4e-133	Arginine/serine-rich coiled coil protein
contig01170	PGSC0003DMP400006769	0	Leucine-rich repeat containing protein
contig01171	PGSC0003DMP400031817	1e-43	RelA-SpoT RSH1
contig01172	PGSC0003DMP400054421	0
contig01173	PGSC0003DMP400051181	1e-112
contig01174	PGSC0003DMP400069431	1e-80
contig01175	PGSC0003DMP400050062	8e-42
contig01176	PGSC0003DMP400036703	4e-21	Gene of unknown function
contig01177	PGSC0003DMP400043371	6e-24	Gene of unknown function
contig01177	PGSC0003DMP400043371	1e-13	Gene of unknown function
contig01178	PGSC0003DMP400024480	8e-60
contig01179	PGSC0003DMP400031893	1e-26
contig01180	PGSC0003DMP400031991	1e-79
contig01181	PGSC0003DMP400036445	7e-36	Gene of unknown function
contig01182	PGSC0003DMP400036951	1e-38	Cytokinin synthase 3
contig01183	PGSC0003DMP400036951	7e-114	Cytokinin synthase 3
contig01184	PGSC0003DMP400038169	2e-30
contig01185	PGSC0003DMP400012585	0	Potassium transporter
contig01186	PGSC0003DMP400042553	5e-101	F-box domain-containing protein
contig01187	PGSC0003DMP400039506	5e-44
contig01188	PGSC0003DMP400017652	5e-146	Membrane protein
contig01189	PGSC0003DMP400016043	1e-154	Cytochrome P450
contig01190	PGSC0003DMP400034084	8e-79
contig01192	PGSC0003DMP400039278	5e-54	Gene of unknown function
contig01193	PGSC0003DMP400029044	0	Gene of unknown function
contig01195	PGSC0003DMP400055303	7e-59
contig01196	PGSC0003DMP400017068	5e-37
contig01197	PGSC0003DMP400027282	2e-37	Gene of unknown function
contig01198	PGSC0003DMP400027010	1e-24	Ribosomal protein
contig01199	PGSC0003DMP400054970	1e-31
contig01199	PGSC0003DMP400054970	4e-11
contig01201	PGSC0003DMP400015586	0	Gene of unknown function
contig01202	PGSC0003DMP400055379	4e-126
contig01203	PGSC0003DMP400005725	3e-24	DNA binding protein
contig01204	PGSC0003DMP400011203	2e-73	Conserved gene of unknown function
contig01205	PGSC0003DMP400048834	1e-147
contig01206	PGSC0003DMP400040697	2e-15	Gene of unknown function
contig01207	PGSC0003DMP400012554	2e-143	Caspase
contig01207	PGSC0003DMP400012554	7e-79	Caspase
contig01207	PGSC0003DMP400012554	2e-71	Caspase
contig01207	PGSC0003DMP400012554	3e-19	Caspase
contig01208	PGSC0003DMP400000465	0	Zinc finger protein
contig01209	PGSC0003DMP400055304	0
contig01210	PGSC0003DMP400002297	2e-74
contig01211	PGSC0003DMP400034839	9e-119	Serine/threonine-protein phosphatase 7 long form homolog
contig01212	PGSC0003DMP400047709	0
contig01214	PGSC0003DMP400006415	7e-11	14-3-3 protein 7
contig01215	PGSC0003DMP400043199	1e-58	Polyadenylation factor subunit
contig01216	PGSC0003DMP400040714	2e-59	Gene of unknown function
contig01217	PGSC0003DMP400027644	1e-15
contig01218	PGSC0003DMP400047777	6e-47
contig01219	PGSC0003DMP400035840	6e-77
contig01220	PGSC0003DMP400005543	7e-102
contig01221	PGSC0003DMP400047777	2e-55
contig01222	PGSC0003DMP400025378	3e-78
contig01223	PGSC0003DMP400044101	0
contig01224	PGSC0003DMP400055776	9e-153
contig01225	PGSC0003DMP400028271	1e-175	Ribosomal protein L24E
contig01226	PGSC0003DMP400004144	4e-158
contig01227	PGSC0003DMP400000066	1e-136	Ethylene-responsive late embryogenesis
contig01228	PGSC0003DMP400020563	3e-98	Conserved gene of unknown function
contig01229	PGSC0003DMP400013800	2e-166	Serine-threonine protein kinase, plant-type
contig01230	PGSC0003DMP400000741	5e-135	Geraniol 10-hydroxylase
contig01231	PGSC0003DMP400043762	5e-123	Gene of unknown function
contig01232	PGSC0003DMP400017640	0	Homeobox protein
contig01233	PGSC0003DMP400045443	8e-29	Integrase core domain containing protein
contig01234	PGSC0003DMP400033162	2e-81
contig01234	PGSC0003DMP400033162	3e-06
contig01235	PGSC0003DMP400027177	1e-51
contig01235	PGSC0003DMP400027177	6e-34
contig01236	PGSC0003DMP400002694	5e-97	Conserved gene of unknown function
contig01237	PGSC0003DMP400016140	0	Mitochondrial dicarboxylate carrier protein
contig01238	PGSC0003DMP400026606	9e-148
contig01239	PGSC0003DMP400027297	9e-37
contig01240	PGSC0003DMP400045512	2e-97	Gene of unknown function
contig01241	PGSC0003DMP400051667	4e-68
contig01242	PGSC0003DMP400055728	1e-99
contig01243	PGSC0003DMP400006705	3e-64	BSD
contig01247	PGSC0003DMP400033282	3e-46
contig01248	PGSC0003DMP400053698	6e-81
contig01249	PGSC0003DMP400007091	2e-33	Integral membrane family protein
contig01250	PGSC0003DMP400063415	1e-48
contig01250	PGSC0003DMP400063415	2e-35
contig01250	PGSC0003DMP400063415	7e-15
contig01250	PGSC0003DMP400063415	8e-11
contig01251	PGSC0003DMP400051213	0
contig01252	PGSC0003DMP400031893	9e-27
contig01254	PGSC0003DMP400033584	1e-65	Fructose-1,6-bisphosphatase
contig01255	PGSC0003DMP400052009	3e-14
contig01256	PGSC0003DMP400039993	3e-78
contig01257	PGSC0003DMP400049863	9e-127
contig01262	PGSC0003DMP400015533	1e-66	ZPT2-13
contig01263	PGSC0003DMP400031888	8e-113	Auxin response factor 2
contig01264	PGSC0003DMP400022847	1e-53	Gene of unknown function
contig01264	PGSC0003DMP400022847	4e-18	Gene of unknown function
contig01264	PGSC0003DMP400022847	4e-06	Gene of unknown function
contig01265	PGSC0003DMP400036456	5e-111	NAC transcription factor
contig01266	PGSC0003DMP400053911	0
contig01266	PGSC0003DMP400053911	1e-64
contig01268	PGSC0003DMP400045290	6e-75	Gene of unknown function
contig01270	PGSC0003DMP400017447	2e-87	Gene of unknown function
contig01271	PGSC0003DMP400041301	9e-70	Gene of unknown function
contig01271	PGSC0003DMP400041301	2e-33	Gene of unknown function
contig01272	PGSC0003DMP400035792	2e-47	RNase H family protein
contig01272	PGSC0003DMP400035792	1e-09	RNase H family protein
contig01273	PGSC0003DMP400034108	2e-80	Conserved gene of unknown function
contig01274	PGSC0003DMP400032905	4e-44
contig01275	PGSC0003DMP400034431	3e-31	Gene of unknown function
contig01276	PGSC0003DMP400051171	2e-77
contig01277	PGSC0003DMP400028552	1e-118
contig01277	PGSC0003DMP400028552	2e-14
contig01279	PGSC0003DMP400027133	2e-41
contig01279	PGSC0003DMP400027133	1e-38
contig01280	PGSC0003DMP400047056	5e-37	Conserved gene of unknown function
contig01281	PGSC0003DMP400035467	6e-116	Disease resistance protein RGA2
contig01282	PGSC0003DMP400004464	0	Gene of unknown function
contig01283	PGSC0003DMP400047827	1e-37
contig01284	PGSC0003DMP400040123	0
contig01287	PGSC0003DMP400018966	7e-52
contig01288	PGSC0003DMP400005213	2e-115	Protein phosphatase-2C
contig01289	PGSC0003DMP400056254	2e-85
contig01290	PGSC0003DMP400022720	2e-06
contig01291	PGSC0003DMP400053806	2e-46
contig01292	PGSC0003DMP400018798	0	Flavonol 4'-sulfotransferase
contig01293	PGSC0003DMP400017516	0	Ubiquitin carboxyl-terminal hydrolase
contig01294	PGSC0003DMP400002962	5e-77	Isopenicillin N epimerase
contig01294	PGSC0003DMP400002962	2e-08	Isopenicillin N epimerase
contig01295	PGSC0003DMP400006743	9e-96	Auxin efflux carrier component
contig01296	PGSC0003DMP400032893	3e-94
contig01297	PGSC0003DMP400032538	2e-64	PsbP domain-containing protein 2, chloroplastic
contig01298	PGSC0003DMP400001009	2e-56	Gene of unknown function
contig01299	PGSC0003DMP400045129	2e-129	Conserved gene of unknown function
contig01300	PGSC0003DMP400011603	4e-112	Germin
contig01301	PGSC0003DMP400045016	1e-85	Gene of unknown function
contig01302	PGSC0003DMP400051184	3e-91
contig01303	PGSC0003DMP400035836	0	Inositol polyphosphate kinase
contig01304	PGSC0003DMP400017431	2e-37	Anthranilate N-benzoyltransferase protein
contig01305	PGSC0003DMP400053306	1e-68
contig01305	PGSC0003DMP400053306	3e-07
contig01307	PGSC0003DMP400043341	1e-87	Isopentenyltransferase
contig01308	PGSC0003DMP400025770	2e-62	Cell division cycle protein
contig01310	PGSC0003DMP400040889	3e-66
contig01311	PGSC0003DMP400032538	4e-144	PsbP domain-containing protein 2, chloroplastic
contig01313	PGSC0003DMP400051895	3e-178
contig01314	PGSC0003DMP400048208	5e-07
contig01315	PGSC0003DMP400016498	6e-147	Avr9/Cf-9 rapidly elicited protein 146
contig01316	PGSC0003DMP400025812	3e-71
contig01318	PGSC0003DMP400036990	1e-169	Periaxin
contig01318	PGSC0003DMP400036990	8e-54	Periaxin
contig01319	PGSC0003DMP400022187	2e-32	GRAS7
contig01320	PGSC0003DMP400022811	4e-06
contig01321	PGSC0003DMP400020223	1e-84
contig01322	PGSC0003DMP400039626	0
contig01323	PGSC0003DMP400047870	2e-145
contig01324	PGSC0003DMP400004893	0	ATEXO70D1
contig01325	PGSC0003DMP400049383	3e-128
contig01326	PGSC0003DMP400046800	3e-136	Gene of unknown function
contig01327	PGSC0003DMP400033874	3e-45	Malic enzyme
contig01328	PGSC0003DMP400023453	0	Chaperonin containing t-complex protein 1, gamma subunit, tcpg
contig01328	PGSC0003DMP400023453	7e-21	Chaperonin containing t-complex protein 1, gamma subunit, tcpg
contig01329	PGSC0003DMP400008247	3e-54
contig01330	PGSC0003DMP400038803	9e-91
contig01331	PGSC0003DMP400028662	2e-168	Nam 2
contig01334	PGSC0003DMP400024707	9e-86	Luminal binding protein
contig01335	PGSC0003DMP400012728	0
contig01336	PGSC0003DMP400051169	6e-60
contig01337	PGSC0003DMP400047455	4e-49
contig01338	PGSC0003DMP400034970	8e-25	Gag-pol polyprotein
contig01338	PGSC0003DMP400034970	2e-07	Gag-pol polyprotein
contig01339	PGSC0003DMP400045708	2e-52
contig01340	PGSC0003DMP400043101	2e-83	Amino acid transport protein AAT1
contig01341	PGSC0003DMP400036529	3e-91
contig01342	PGSC0003DMP400005373	2e-63
contig01344	PGSC0003DMP400053484	8e-142
contig01345	PGSC0003DMP400035697	8e-84	Conserved gene of unknown function
contig01346	PGSC0003DMP400047840	1e-82
contig01346	PGSC0003DMP400047840	4e-14
contig01346	PGSC0003DMP400047840	1e-10
contig01346	PGSC0003DMP400047840	1e-10
contig01346	PGSC0003DMP400047840	1e-09
contig01347	PGSC0003DMP400018501	7e-20	F-box family protein
contig01347	PGSC0003DMP400018501	1e-08	F-box family protein
contig01348	PGSC0003DMP400015694	0
contig01349	PGSC0003DMP400000331	0	Serine/threonine-protein kinase
contig01350	PGSC0003DMP400002081	2e-95
contig01350	PGSC0003DMP400002081	8e-79
contig01351	PGSC0003DMP400021400	2e-68	Nuclear matrix constituent protein 2
contig01352	PGSC0003DMP400026707	8e-42
contig01353	PGSC0003DMP400046021	0	Polyprotein protein
contig01354	PGSC0003DMP400041328	2e-81	Gene of unknown function
contig01355	PGSC0003DMP400043432	2e-45	Gene of unknown function
contig01357	PGSC0003DMP400057927	0
contig01358	PGSC0003DMP400036514	0	Succinate dehydrogenase
contig01359	PGSC0003DMP400051510	1e-43
contig01360	PGSC0003DMP400054605	2e-68
contig01361	PGSC0003DMP400054955	6e-115
contig01362	PGSC0003DMP400042384	3e-11
contig01363	PGSC0003DMP400029093	2e-53	Gene of unknown function
contig01365	PGSC0003DMP400022632	8e-56	Inactive receptor kinase
contig01365	PGSC0003DMP400022632	5e-35	Inactive receptor kinase
contig01368	PGSC0003DMP400010169	2e-84	Beta-carotene hydroxylase
contig01368	PGSC0003DMP400010169	3e-65	Beta-carotene hydroxylase
contig01369	PGSC0003DMP400037384	3e-115	Mads box protein
contig01370	PGSC0003DMP400059687	2e-65
contig01371	PGSC0003DMP400031648	2e-33
contig01371	PGSC0003DMP400031648	5e-27
contig01372	PGSC0003DMP400052899	7e-102
contig01373	PGSC0003DMP400012051	1e-107
contig01374	PGSC0003DMP400038981	4e-43	Conserved gene of unknown function
contig01374	PGSC0003DMP400038981	6e-40	Conserved gene of unknown function
contig01374	PGSC0003DMP400038981	1e-07	Conserved gene of unknown function
contig01376	PGSC0003DMP400049012	2e-52
contig01377	PGSC0003DMP400002527	8e-180	Gene of unknown function
contig01378	PGSC0003DMP400023791	2e-10	Transmembrane emp24 domain-containing protein 10
contig01379	PGSC0003DMP400009918	3e-57	Conserved gene of unknown function
contig01380	PGSC0003DMP400013834	2e-13	Conserved gene of unknown function
contig01381	PGSC0003DMP400017395	9e-22
contig01382	PGSC0003DMP400006974	0	SET domain-containing protein
contig01383	PGSC0003DMP400051779	0
contig01383	PGSC0003DMP400051779	7e-47
contig01385	PGSC0003DMP400002932	2e-37	Inter-alpha-trypsin inhibitor heavy chain
contig01387	PGSC0003DMP400054698	3e-84
contig01388	PGSC0003DMP400043246	4e-53
contig01389	PGSC0003DMP400029970	1e-41	Alliin lyase
contig01390	PGSC0003DMP400050419	2e-141
contig01393	PGSC0003DMP400051673	0
contig01393	PGSC0003DMP400051673	5e-08
contig01395	PGSC0003DMP400055866	2e-43
contig01396	PGSC0003DMP400048643	2e-16
contig01397	PGSC0003DMP400053031	4e-72
contig01399	PGSC0003DMP400017673	1e-152	Gene of unknown function
contig01400	PGSC0003DMP400017147	5e-91	Conserved gene of unknown function
contig01401	PGSC0003DMP400010525	5e-28	Cytochrome P450
contig01402	PGSC0003DMP400033822	0
contig01403	PGSC0003DMP400043364	5e-103
contig01404	PGSC0003DMP400043702	1e-43
contig01404	PGSC0003DMP400043702	2e-12
contig01405	PGSC0003DMP400012353	2e-18
contig01407	PGSC0003DMP400021009	6e-94
contig01409	PGSC0003DMP400053542	1e-74
contig01410	PGSC0003DMP400054413	1e-109
contig01411	PGSC0003DMP400005406	1e-06	Peptidyl-prolyl cis-trans isomerase
contig01412	PGSC0003DMP400053399	6e-42
contig01413	PGSC0003DMP400012204	1e-100	Conserved gene of unknown function
contig01414	PGSC0003DMP400012204	9e-46	Conserved gene of unknown function
contig01415	PGSC0003DMP400006915	2e-07	Conserved gene of unknown function
contig01416	PGSC0003DMP400041387	1e-123
contig01417	PGSC0003DMP400053984	0
contig01418	PGSC0003DMP400007000	7e-48	1-O-acylceramide synthase
contig01419	PGSC0003DMP400026291	1e-24	GDU1
contig01420	PGSC0003DMP400046906	4e-42	Gene of unknown function
contig01421	PGSC0003DMP400038914	2e-59
contig01422	PGSC0003DMP400001261	9e-97
contig01423	PGSC0003DMP400044069	2e-77
contig01424	PGSC0003DMP400001846	3e-62	Purine permease
contig01425	PGSC0003DMP400029638	1e-72	Conserved gene of unknown function
contig01426	PGSC0003DMP400053196	3e-86
contig01428	PGSC0003DMP400043774	1e-70
contig01429	PGSC0003DMP400047126	6e-160
contig01430	PGSC0003DMP400037788	7e-141
contig01432	PGSC0003DMP400043144	0	SKP1 1
contig01433	PGSC0003DMP400049596	0
contig01434	PGSC0003DMP400021382	5e-138	Conserved gene of unknown function
contig01435	PGSC0003DMP400009368	2e-79
contig01436	PGSC0003DMP400023642	7e-39
contig01437	PGSC0003DMP400046205	4e-59	Conserved gene of unknown function
contig01438	PGSC0003DMP400047018	0
contig01439	PGSC0003DMP400029272	0	GDSL-like Lipase/Acylhydrolase family protein
contig01440	PGSC0003DMP400041915	1e-79	Gene of unknown function
contig01440	PGSC0003DMP400041915	7e-20	Gene of unknown function
contig01441	PGSC0003DMP400016686	3e-30	Conserved gene of unknown function
contig01442	PGSC0003DMP400009070	0	Kinesin
contig01444	PGSC0003DMP400040166	2e-31	Gene of unknown function
contig01444	PGSC0003DMP400040166	3e-09	Gene of unknown function
contig01446	PGSC0003DMP400031490	3e-59	Homeobox protein
contig01447	PGSC0003DMP400043348	0
contig01448	PGSC0003DMP400014661	8e-119	Conserved gene of unknown function
contig01449	PGSC0003DMP400001108	2e-66	Gene of unknown function
contig01450	PGSC0003DMP400042733	7e-151	Conserved gene of unknown function
contig01451	PGSC0003DMP400033974	8e-61
contig01452	PGSC0003DMP400049769	4e-95
contig01452	PGSC0003DMP400049769	5e-14
contig01453	PGSC0003DMP400052589	0
contig01454	PGSC0003DMP400056197	3e-90
contig01455	PGSC0003DMP400000583	2e-56	NDR1/HIN1
contig01456	PGSC0003DMP400033829	5e-46
contig01457	PGSC0003DMP400033829	4e-27
contig01459	PGSC0003DMP400011772	2e-25	Mannose-6-phosphate isomerase
contig01459	PGSC0003DMP400011772	1e-17	Mannose-6-phosphate isomerase
contig01460	PGSC0003DMP400010492	1e-48
contig01462	PGSC0003DMP400021149	3e-129
contig01463	PGSC0003DMP400011137	7e-143	Eukaryotic translation initiation factor 5A-3
contig01464	PGSC0003DMP400018174	5e-07	Short-chain dehydrogenase
contig01466	PGSC0003DMP400015375	1e-104
contig01467	PGSC0003DMP400011905	1e-94	Minor histocompatibility antigen H13
contig01468	PGSC0003DMP400002488	3e-45	Mitochondrial import inner membrane translocase subunit Tim17 family protein
contig01468	PGSC0003DMP400002488	4e-41	Mitochondrial import inner membrane translocase subunit Tim17 family protein
contig01468	PGSC0003DMP400002488	1e-31	Mitochondrial import inner membrane translocase subunit Tim17 family protein
contig01470	PGSC0003DMP400002959	3e-84	Strictosidine synthase
contig01471	PGSC0003DMP400046014	0	Gene of unknown function
contig01472	PGSC0003DMP400048164	3e-82
contig01474	PGSC0003DMP400021992	6e-41
contig01475	PGSC0003DMP400015568	6e-73
contig01476	PGSC0003DMP400047242	3e-138	Gene of unknown function
contig01477	PGSC0003DMP400047989	6e-102
contig01480	PGSC0003DMP400033990	6e-29
contig01482	PGSC0003DMP400056018	3e-17
contig01483	PGSC0003DMP400047777	0
contig01484	PGSC0003DMP400008018	6e-132	1-O-acylglucose:anthocyanin-O-acyltransferase
contig01485	PGSC0003DMP400039044	5e-110	Gene of unknown function
contig01486	PGSC0003DMP400010007	4e-23	Pyrophosphate--fructose 6-phosphate 1-phosphotransferase subunit alpha
contig01487	PGSC0003DMP400052180	2e-25
contig01488	PGSC0003DMP400008979	4e-26	Basic 7S globulin 2 small subunit
contig01489	PGSC0003DMP400011531	2e-125	Pre-mRNA splicing factor
contig01490	PGSC0003DMP400000273	1e-23	MAPKK
contig01491	PGSC0003DMP400018742	2e-10	UPF0497 membrane protein 13
contig01492	PGSC0003DMP400024993	1e-42	Thermosensitive gluconokinase
contig01494	PGSC0003DMP400009601	4e-72	Lactoylglutathione lyase
contig01498	PGSC0003DMP400040523	7e-123	Gene of unknown function
contig01499	PGSC0003DMP400010189	1e-20	Gene of unknown function
contig01499	PGSC0003DMP400010189	2e-11	Gene of unknown function
contig01502	PGSC0003DMP400037346	2e-94	Gene of unknown function
contig01502	PGSC0003DMP400037346	6e-94	Gene of unknown function
contig01503	PGSC0003DMP400040372	0	Conserved gene of unknown function
contig01505	PGSC0003DMP400016834	7e-154	Methyltransferase
contig01506	PGSC0003DMP400054925	2e-10
contig01507	PGSC0003DMP400014389	3e-98	Purple acid phosphatase 18
contig01508	PGSC0003DMP400052925	1e-13
contig01509	PGSC0003DMP400048431	1e-102
contig01510	PGSC0003DMP400049727	1e-72
contig01511	PGSC0003DMP400007049	2e-38	Hypothetical repeat protein
contig01512	PGSC0003DMP400016844	4e-31	RNA binding protein
contig01513	PGSC0003DMP400007049	8e-39	Hypothetical repeat protein
contig01514	PGSC0003DMP400040956	4e-31
contig01515	PGSC0003DMP400008192	4e-143
contig01515	PGSC0003DMP400008192	8e-46
contig01516	PGSC0003DMP400025199	3e-136	CIG2
contig01517	PGSC0003DMP400041843	3e-91
contig01518	PGSC0003DMP400014069	3e-25	Ku70 homolog
contig01519	PGSC0003DMP400022361	2e-10	Sphingosine kinase
contig01520	PGSC0003DMP400012521	0	Splicing factor yt521-B
contig01521	PGSC0003DMP400016132	6e-70	Centromere protein
contig01523	PGSC0003DMP400004079	0
contig01524	PGSC0003DMP400004079	7e-43
contig01525	PGSC0003DMP400012999	4e-106	Homeobox protein
contig01526	PGSC0003DMP400021544	2e-169
contig01526	PGSC0003DMP400021544	1e-14
contig01527	PGSC0003DMP400045538	1e-66	chromo' domain containing protein
contig01529	PGSC0003DMP400040095	4e-09	Gene of unknown function
contig01530	PGSC0003DMP400051071	2e-148
contig01531	PGSC0003DMP400056310	5e-51
contig01532	PGSC0003DMP400033508	4e-32
contig01533	PGSC0003DMP400055579	2e-125
contig01534	PGSC0003DMP400045703	9e-179	DNA binding
contig01535	PGSC0003DMP400050012	1e-147
contig01536	PGSC0003DMP400024899	0
contig01537	PGSC0003DMP400041585	6e-33	Gene of unknown function
contig01537	PGSC0003DMP400041585	4e-19	Gene of unknown function
contig01538	PGSC0003DMP400016731	7e-96	60S ribosomal protein L10, mitochondrial
contig01539	PGSC0003DMP400018947	1e-102	Conserved gene of unknown function
contig01540	PGSC0003DMP400006565	0
contig01541	PGSC0003DMP400046815	3e-30	Gene of unknown function
contig01542	PGSC0003DMP400031773	5e-94	Transcription elongation factor 1 homolog
contig01542	PGSC0003DMP400031773	2e-83	Transcription elongation factor 1 homolog
contig01542	PGSC0003DMP400031773	8e-44	Transcription elongation factor 1 homolog
contig01542	PGSC0003DMP400031773	2e-27	Transcription elongation factor 1 homolog
contig01542	PGSC0003DMP400031773	1e-23	Transcription elongation factor 1 homolog
contig01542	PGSC0003DMP400031773	2e-17	Transcription elongation factor 1 homolog
contig01542	PGSC0003DMP400031773	8e-07	Transcription elongation factor 1 homolog
contig01543	PGSC0003DMP400045891	4e-139
contig01544	PGSC0003DMP400048083	9e-57
contig01545	PGSC0003DMP400015759	2e-78
contig01545	PGSC0003DMP400015759	3e-13
contig01546	PGSC0003DMP400033730	1e-55
contig01547	PGSC0003DMP400012908	2e-35
contig01548	PGSC0003DMP400034969	2e-76	Gene of unknown function
contig01549	PGSC0003DMP400043445	2e-36	Zinc finger protein
contig01549	PGSC0003DMP400043445	5e-09	Zinc finger protein
contig01550	PGSC0003DMP400043892	2e-08	Gene of unknown function
contig01550	PGSC0003DMP400043892	9e-06	Gene of unknown function
contig01551	PGSC0003DMP400041003	5e-99	Gene of unknown function
contig01552	PGSC0003DMP400009639	0
contig01553	PGSC0003DMP400039251	7e-94	Gene of unknown function
contig01553	PGSC0003DMP400039251	7e-23	Gene of unknown function
contig01554	PGSC0003DMP400009959	0	Ornithine decarboxylase
contig01555	PGSC0003DMP400000046	1e-134	GPAT
contig01556	PGSC0003DMP400048141	5e-80
contig01556	PGSC0003DMP400048141	2e-08
contig01558	PGSC0003DMP400006166	9e-63	Translation initiation factor if-3
contig01559	PGSC0003DMP400018456	4e-46	Conserved gene of unknown function
contig01560	PGSC0003DMP400015027	2e-133	Gene of unknown function
contig01561	PGSC0003DMP400040514	1e-135	chromo' domain containing protein
contig01562	PGSC0003DMP400036766	1e-136	Gene of unknown function
contig01562	PGSC0003DMP400036766	1e-38	Gene of unknown function
contig01564	PGSC0003DMP400054345	5e-111
contig01565	PGSC0003DMP400046923	1e-131	Gene of unknown function
contig01566	PGSC0003DMP400016528	2e-28	Tonoplast intrinsic protein
contig01567	PGSC0003DMP400046133	2e-91	Gene of unknown function
contig01568	PGSC0003DMP400010542	9e-79	177 protein
contig01569	PGSC0003DMP400043079	0	Gene of unknown function
contig01570	PGSC0003DMP400031125	4e-101	Non-specific lipid-transfer protein
contig01571	PGSC0003DMP400041105	1e-19	Gene of unknown function
contig01572	PGSC0003DMP400054631	0
contig01572	PGSC0003DMP400054631	2e-09
contig01573	PGSC0003DMP400021964	1e-71	Conserved gene of unknown function
contig01574	PGSC0003DMP400048056	4e-66
contig01575	PGSC0003DMP400012641	2e-127	Ubiquitin family protein
contig01576	PGSC0003DMP400049442	2e-42
contig01577	PGSC0003DMP400055790	8e-87
contig01578	PGSC0003DMP400031255	3e-06	Isopenicillin N epimerase
contig01579	PGSC0003DMP400007848	6e-44	Phospholipase D
contig01580	PGSC0003DMP400048872	1e-47
contig01581	PGSC0003DMP400052880	0
contig01582	PGSC0003DMP400032979	2e-88
contig01583	PGSC0003DMP400019784	3e-102	Sesquiterpene synthase 2
contig01584	PGSC0003DMP400045685	5e-31	Gene of unknown function
contig01585	PGSC0003DMP400018110	1e-39	Alliin lyase
contig01587	PGSC0003DMP400002089	2e-96
contig01588	PGSC0003DMP400043892	2e-72	Gene of unknown function
contig01589	PGSC0003DMP400042782	5e-40
contig01590	PGSC0003DMP400028921	4e-36
contig01591	PGSC0003DMP400023520	1e-89	Aba-overly sensitive 1
contig01592	PGSC0003DMP400021683	5e-41	E3 ubiquitin-protein ligase RMA1H1
contig01593	PGSC0003DMP400010945	6e-85	Gene of unknown function
contig01596	PGSC0003DMP400013510	1e-157	Gene of unknown function
contig01597	PGSC0003DMP400048217	5e-109
contig01598	PGSC0003DMP400039372	1e-146	Gene of unknown function
contig01598	PGSC0003DMP400039372	5e-29	Gene of unknown function
contig01599	PGSC0003DMP400021397	0	Gene of unknown function
contig01600	PGSC0003DMP400045015	1e-53	Integrase core domain containing protein
contig01601	PGSC0003DMP400042782	1e-53
contig01602	PGSC0003DMP400041969	2e-91	Polyprotein protein
contig01603	PGSC0003DMP400040781	1e-18	Gene of unknown function
contig01604	PGSC0003DMP400035286	3e-47	Gene of unknown function
contig01604	PGSC0003DMP400035286	4e-13	Gene of unknown function
contig01604	PGSC0003DMP400035286	1e-12	Gene of unknown function
contig01605	PGSC0003DMP400000914	3e-23
contig01606	PGSC0003DMP400014215	3e-119	Tubby protein
contig01607	PGSC0003DMP400033157	0
contig01607	PGSC0003DMP400033157	2e-65
contig01608	PGSC0003DMP400055475	1e-157
contig01610	PGSC0003DMP400049204	7e-38
contig01611	PGSC0003DMP400000607	1e-28	Conserved gene of unknown function
contig01612	PGSC0003DMP400026764	4e-35	Calcium ion binding protein
contig01613	PGSC0003DMP400034764	4e-63	Gene of unknown function
contig01614	PGSC0003DMP400034301	2e-09
contig01615	PGSC0003DMP400007184	7e-85	50S ribosomal protein 5 gamma, chloroplastic
contig01616	PGSC0003DMP400054015	2e-45
contig01617	PGSC0003DMP400019154	1e-98	Protein phosphatase 2c
contig01619	PGSC0003DMP400022417	0	MAPK activating protein
contig01619	PGSC0003DMP400022417	1e-18	MAPK activating protein
contig01619	PGSC0003DMP400022417	2e-17	MAPK activating protein
contig01619	PGSC0003DMP400022417	2e-06	MAPK activating protein
contig01620	PGSC0003DMP400036969	4e-60
contig01621	PGSC0003DMP400029247	0	Patatin group O
contig01622	PGSC0003DMP400040529	1e-18	Gene of unknown function
contig01623	PGSC0003DMP400001217	2e-43	Gene of unknown function
contig01624	PGSC0003DMP400001311	1e-15	Pectate lyase P59
contig01625	PGSC0003DMP400022256	0	Amino acid transporter
contig01626	PGSC0003DMP400023091	9e-146
contig01628	PGSC0003DMP400044761	7e-81	Mads box protein
contig01628	PGSC0003DMP400044761	3e-08	Mads box protein
contig01629	PGSC0003DMP400036770	0
contig01630	PGSC0003DMP400040534	2e-53	Conserved gene of unknown function
contig01631	PGSC0003DMP400053237	2e-99
contig01632	PGSC0003DMP400027398	4e-121	F-box and wd40 domain protein
contig01633	PGSC0003DMP400007424	0	Amino acid transporter
contig01634	PGSC0003DMP400044955	6e-100
contig01635	PGSC0003DMP400016806	3e-132	Mitochondrial substrate carrier family protein
contig01636	PGSC0003DMP400037646	5e-58
contig01637	PGSC0003DMP400044731	2e-77	Transposon protein, CACTA, En/Spm sub-class
contig01638	PGSC0003DMP400005902	3e-55	Conserved gene of unknown function
contig01638	PGSC0003DMP400005902	2e-34	Conserved gene of unknown function
contig01639	PGSC0003DMP400042909	3e-49	Skp1 3
contig01639	PGSC0003DMP400042909	2e-48	Skp1 3
contig01639	PGSC0003DMP400042909	2e-08	Skp1 3
contig01640	PGSC0003DMP400001343	5e-145	WIN1
contig01641	PGSC0003DMP400010207	9e-136	Senescence-specific cysteine protease
contig01642	PGSC0003DMP400009065	4e-09	Conserved gene of unknown function
contig01643	PGSC0003DMP400051991	4e-24
contig01644	PGSC0003DMP400052016	2e-13
contig01645	PGSC0003DMP400017256	2e-123	Conserved gene of unknown function
contig01646	PGSC0003DMP400051634	1e-07
contig01647	PGSC0003DMP400004397	4e-51	Kinase
contig01649	PGSC0003DMP400033234	1e-61
contig01650	PGSC0003DMP400044336	9e-77
contig01651	PGSC0003DMP400033879	1e-127	Jasmonic acid-amino acid-conjugating enzyme
contig01652	PGSC0003DMP400025036	0	Nucleic acid binding protein
contig01653	PGSC0003DMP400051014	0
contig01655	PGSC0003DMP400024737	1e-31
contig01658	PGSC0003DMP400053068	1e-96
contig01659	PGSC0003DMP400019472	8e-29	Copper chaperone
contig01660	PGSC0003DMP400039958	7e-50	Pectinesterase
contig01661	PGSC0003DMP400013942	2e-97	Fimbrin
contig01662	PGSC0003DMP400042820	1e-50	Gene of unknown function
contig01662	PGSC0003DMP400042820	7e-16	Gene of unknown function
contig01663	PGSC0003DMP400032512	6e-41
contig01664	PGSC0003DMP400005427	6e-82	Conserved gene of unknown function
contig01668	PGSC0003DMP400025812	1e-65
contig01669	PGSC0003DMP400048015	3e-58
contig01670	PGSC0003DMP400006276	0	NtPRp27
contig01671	PGSC0003DMP400051941	2e-158
contig01672	PGSC0003DMP400028559	5e-137	Gibberellin receptor GID1
contig01672	PGSC0003DMP400028559	1e-82	Gibberellin receptor GID1
contig01673	PGSC0003DMP400027774	1e-74	F-box family protein
contig01674	PGSC0003DMP400005522	1e-70	Pectate lyase P56
contig01674	PGSC0003DMP400005522	2e-13	Pectate lyase P56
contig01674	PGSC0003DMP400005522	2e-07	Pectate lyase P56
contig01675	PGSC0003DMP400045827	2e-61	Gene of unknown function
contig01676	PGSC0003DMP400047956	1e-21
contig01677	PGSC0003DMP400031840	3e-38	Glycosyltransferase, CAZy family GT8
contig01678	PGSC0003DMP400049108	5e-61
contig01679	PGSC0003DMP400014836	1e-69	Steroid binding protein
contig01681	PGSC0003DMP400053406	2e-37
contig01682	PGSC0003DMP400007210	1e-107	Conserved gene of unknown function
contig01683	PGSC0003DMP400032175	1e-73
contig01683	PGSC0003DMP400032175	2e-10
contig01683	PGSC0003DMP400032175	4e-08
contig01684	PGSC0003DMP400006826	0
contig01685	PGSC0003DMP400008853	3e-51	Small GTP-binding protein
contig01686	PGSC0003DMP400059687	4e-80
contig01688	PGSC0003DMP400046004	1e-54	Cement protein 3B variant 3
contig01689	PGSC0003DMP400016123	5e-125	Anthocyanidine rhamnosyl-transferase
contig01690	PGSC0003DMP400026589	6e-103	Conserved gene of unknown function
contig01691	PGSC0003DMP400035062	1e-21
contig01692	PGSC0003DMP400033685	8e-16	Calmodulin
contig01692	PGSC0003DMP400033685	1e-13	Calmodulin
contig01693	PGSC0003DMP400043776	3e-36
contig01694	PGSC0003DMP400044606	6e-22	Gene of unknown function
contig01695	PGSC0003DMP400038732	4e-71
contig01696	PGSC0003DMP400017913	1e-65	Cytochrome-c oxidase
contig01697	PGSC0003DMP400013831	3e-94	Vacuolar processing enzyme
contig01698	PGSC0003DMP400043317	0
contig01699	PGSC0003DMP400042354	0	Gag-pol protein
contig01700	PGSC0003DMP400018962	7e-23
contig01702	PGSC0003DMP400030353	0	Plekhh protein
contig01704	PGSC0003DMP400031749	1e-34	OB-fold nucleic acid binding domain containing protein
contig01705	PGSC0003DMP400000211	1e-14	WRKY transcription factor
contig01706	PGSC0003DMP400012150	9e-112	Ubiquitin-protein ligase
contig01706	PGSC0003DMP400012150	2e-24	Ubiquitin-protein ligase
contig01707	PGSC0003DMP400056091	8e-09
contig01708	PGSC0003DMP400025319	1e-56	NADH dehydrogenase
contig01709	PGSC0003DMP400032814	2e-123	AGG2
contig01710	PGSC0003DMP400008869	2e-26	Conserved gene of unknown function
contig01711	PGSC0003DMP400048469	1e-90
contig01711	PGSC0003DMP400048469	2e-18
contig01711	PGSC0003DMP400048469	9e-18
contig01713	PGSC0003DMP400048471	3e-75
contig01714	PGSC0003DMP400015503	2e-121	Sugar transporter
contig01715	PGSC0003DMP400032814	3e-15	AGG2
contig01716	PGSC0003DMP400025619	1e-33	Translational initiation factor eIF1
contig01717	PGSC0003DMP400035624	7e-11	Gene of unknown function
contig01718	PGSC0003DMP400016110	3e-131	Binding protein
contig01719	PGSC0003DMP400021455	1e-38	Integral membrane family protein
contig01719	PGSC0003DMP400021455	2e-22	Integral membrane family protein
contig01720	PGSC0003DMP400019856	6e-48	Poly(A) polymerase
contig01720	PGSC0003DMP400019856	3e-14	Poly(A) polymerase
contig01721	PGSC0003DMP400045538	4e-34	chromo' domain containing protein
contig01722	PGSC0003DMP400004419	1e-131	Sugar transporter
contig01723	PGSC0003DMP400028596	8e-148	RNase H family protein
contig01724	PGSC0003DMP400048357	1e-105
contig01725	PGSC0003DMP400052289	2e-71
contig01726	PGSC0003DMP400052947	2e-133
contig01727	PGSC0003DMP400009964	1e-123	Conserved gene of unknown function
contig01728	PGSC0003DMP400000759	0	Geraniol 10-hydroxylase
contig01729	PGSC0003DMP400040712	6e-44
contig01730	PGSC0003DMP400025005	5e-83	2,4-dienoyl-CoA reductase
contig01731	PGSC0003DMP400040533	1e-66	Gene of unknown function
contig01732	PGSC0003DMP400039152	2e-41	I-box binding factor
contig01733	PGSC0003DMP400002818	3e-93	Ganglioside induced differentiation associated protein
contig01734	PGSC0003DMP400024317	1e-36	Storage protein
contig01735	PGSC0003DMP400029942	1e-103	Calcineurin B 10
contig01736	PGSC0003DMP400009961	9e-91	Pseudouridylate synthase
contig01736	PGSC0003DMP400009961	1e-72	Pseudouridylate synthase
contig01737	PGSC0003DMP400010263	1e-46	MADS-box transcription factor FBP28
contig01738	PGSC0003DMP400053510	6e-35
contig01739	PGSC0003DMP400024899	0
contig01740	PGSC0003DMP400013342	4e-43	Caffeic acid O-methyltransferase II
contig01741	PGSC0003DMP400037159	2e-27	Leucine-rich repeat containing protein
contig01742	PGSC0003DMP400002140	6e-11	Gene of unknown function
contig01743	PGSC0003DMP400026658	3e-102	DNA binding protein
contig01744	PGSC0003DMP400030708	1e-50	Chloride channel clc
contig01745	PGSC0003DMP400012775	0	Caldesmon
contig01746	PGSC0003DMP400006463	3e-15	GDSL-like Lipase/Acylhydrolase family protein
contig01747	PGSC0003DMP400026137	2e-79	Conserved gene of unknown function
contig01748	PGSC0003DMP400034943	3e-88	Gene of unknown function
contig01749	PGSC0003DMP400050882	1e-20
contig01750	PGSC0003DMP400035367	0	Conserved gene of unknown function
contig01751	PGSC0003DMP400041165	7e-129	Integrase core domain containing protein
contig01752	PGSC0003DMP400009504	5e-14	Gene of unknown function
contig01753	PGSC0003DMP400028830	2e-129	Myb-like DNA-binding domain, SHAQKYF class family protein
contig01753	PGSC0003DMP400028830	3e-08	Myb-like DNA-binding domain, SHAQKYF class family protein
contig01754	PGSC0003DMP400032496	7e-88	Gene of unknown function
contig01755	PGSC0003DMP400047125	7e-28	Class S F-box protein
contig01756	PGSC0003DMP400012578	9e-50	UDP-glucuronosyltransferase
contig01757	PGSC0003DMP400017580	9e-153	Conserved gene of unknown function
contig01758	PGSC0003DMP400031452	3e-129	Hcr2-p5
contig01759	PGSC0003DMP400055552	3e-34
contig01759	PGSC0003DMP400055552	1e-33
contig01759	PGSC0003DMP400055552	8e-13
contig01760	PGSC0003DMP400038110	9e-65
contig01761	PGSC0003DMP400050560	3e-179
contig01762	PGSC0003DMP400015481	8e-28	Gene of unknown function
contig01763	PGSC0003DMP400034528	0	N-acetyltransferase
contig01763	PGSC0003DMP400034528	4e-24	N-acetyltransferase
contig01765	PGSC0003DMP400054185	2e-132
contig01767	PGSC0003DMP400026514	0
contig01768	PGSC0003DMP400004679	6e-64
contig01769	PGSC0003DMP400043947	3e-92	Integrase core domain containing protein
contig01770	PGSC0003DMP400013350	4e-85	Conserved gene of unknown function
contig01771	PGSC0003DMP400035244	5e-77	Gene of unknown function
contig01772	PGSC0003DMP400055330	4e-103
contig01773	PGSC0003DMP400024213	1e-20	DNA binding protein
contig01774	PGSC0003DMP400000081	5e-141	Protein UNUSUAL FLORAL ORGANS
contig01775	PGSC0003DMP400009907	6e-69	WD40 repeat protein
contig01776	PGSC0003DMP400010825	5e-133	Secretory carrier membrane protein
contig01777	PGSC0003DMP400017915	0	RAS protein activator like 1
contig01779	PGSC0003DMP400025992	1e-89	Cysteine-type peptidase
contig01780	PGSC0003DMP400008325	8e-175	Gene of unknown function
contig01781	PGSC0003DMP400000846	3e-117	Binding protein
contig01782	PGSC0003DMP400001114	0	TLP domain class transcription factor
contig01783	PGSC0003DMP400020280	9e-32	Triacylglycerol lipase
contig01784	PGSC0003DMP400030127	1e-77
contig01785	PGSC0003DMP400033886	0
contig01786	PGSC0003DMP400049649	4e-166
contig01787	PGSC0003DMP400032424	5e-21
contig01788	PGSC0003DMP400033511	3e-50
contig01789	PGSC0003DMP400039470	0
contig01790	PGSC0003DMP400026307	1e-39	Conserved gene of unknown function
contig01791	PGSC0003DMP400028578	4e-37	DNA binding protein
contig01792	PGSC0003DMP400033318	2e-149
contig01793	PGSC0003DMP400046172	3e-15	Gene of unknown function
contig01794	PGSC0003DMP400002693	2e-41	Srpk
contig01795	PGSC0003DMP400026159	9e-23	Ccd1
contig01795	PGSC0003DMP400026159	5e-12	Ccd1
contig01796	PGSC0003DMP400043371	9e-20	Gene of unknown function
contig01796	PGSC0003DMP400043371	1e-11	Gene of unknown function
contig01797	PGSC0003DMP400004253	0	HMG-CoA synthase
contig01798	PGSC0003DMP400024385	0	Gene of unknown function
contig01798	PGSC0003DMP400024385	7e-54	Gene of unknown function
contig01799	PGSC0003DMP400037844	2e-83	Cytochrome P450
contig01800	PGSC0003DMP400043889	2e-52	Avr9/Cf-9 rapidly elicited protein 65
contig01801	PGSC0003DMP400029245	6e-98	Conserved gene of unknown function
contig01802	PGSC0003DMP400055366	3e-136
contig01803	PGSC0003DMP400044530	7e-20	Gene of unknown function
contig01804	PGSC0003DMP400046063	3e-10
contig01805	PGSC0003DMP400046063	6e-37
contig01806	PGSC0003DMP400014413	0	Transcription initiation factor tfiid
contig01807	PGSC0003DMP400013291	1e-150	F-box family protein
contig01808	PGSC0003DMP400054091	1e-40
contig01809	PGSC0003DMP400011110	6e-157
contig01809	PGSC0003DMP400011110	1e-07
contig01810	PGSC0003DMP400036810	1e-76
contig01811	PGSC0003DMP400049980	6e-150
contig01811	PGSC0003DMP400049980	4e-21
contig01812	PGSC0003DMP400015973	4e-101	Conserved gene of unknown function
contig01812	PGSC0003DMP400015973	2e-40	Conserved gene of unknown function
contig01813	PGSC0003DMP400034801	2e-67	Gene of unknown function
contig01814	PGSC0003DMP400015973	2e-44	Conserved gene of unknown function
contig01815	PGSC0003DMP400030158	4e-42	50 kDa ketoavyl-ACP synthase
contig01816	PGSC0003DMP400055843	1e-170
contig01816	PGSC0003DMP400055843	1e-11
contig01817	PGSC0003DMP400024126	2e-112	Signal recognition particle subunit srp72
contig01818	PGSC0003DMP400023673	4e-150	Conserved gene of unknown function
contig01819	PGSC0003DMP400029494	2e-85
contig01820	PGSC0003DMP400049161	1e-108
contig01821	PGSC0003DMP400051205	4e-101
contig01822	PGSC0003DMP400028563	8e-122
contig01824	PGSC0003DMP400010856	5e-114
contig01825	PGSC0003DMP400066968	6e-94
contig01826	PGSC0003DMP400045609	1e-39
contig01827	PGSC0003DMP400015044	2e-22	ALG2-interacting protein X
contig01828	PGSC0003DMP400053379	6e-153
contig01829	PGSC0003DMP400053379	2e-148
contig01830	PGSC0003DMP400054475	7e-19
contig01832	PGSC0003DMP400008221	1e-111
contig01833	PGSC0003DMP400029134	3e-116	NADH-ubiquinone oxidoreductase 49 kDa subunit
contig01834	PGSC0003DMP400018217	4e-75
contig01835	PGSC0003DMP400036374	1e-11	Gene of unknown function
contig01836	PGSC0003DMP400022235	2e-174	Conserved gene of unknown function
contig01836	PGSC0003DMP400022235	2e-78	Conserved gene of unknown function
contig01837	PGSC0003DMP400009082	2e-92	WREBP-2 protein
contig01838	PGSC0003DMP400052405	0
contig01839	PGSC0003DMP400010305	1e-135	Cinnamyl alcohol dehydrogenase
contig01840	PGSC0003DMP400015881	6e-123	Alpha-glucosidase
contig01841	PGSC0003DMP400013068	6e-105	Mitochondrial pyruvate dehydrogenase kinase isoform 2
contig01842	PGSC0003DMP400040462	2e-134
contig01843	PGSC0003DMP400003820	4e-122	Oligopeptide transporter
contig01844	PGSC0003DMP400048269	2e-29
contig01845	PGSC0003DMP400051119	0
contig01846	PGSC0003DMP400004018	4e-136	Triacylglycerol lipase
contig01847	PGSC0003DMP400047519	7e-168
contig01848	PGSC0003DMP400027380	9e-10	Rar1 protein
contig01849	PGSC0003DMP400054617	1e-84
contig01850	PGSC0003DMP400032172	8e-83	HEAT repeat family protein
contig01851	PGSC0003DMP400025296	8e-66	Conserved gene of unknown function
contig01852	PGSC0003DMP400012563	1e-72	Endoplasmic reticulum-Golgi intermediate compartment protein
contig01853	PGSC0003DMP400020800	1e-86	Cationic peroxidase 1
contig01854	PGSC0003DMP400041666	0	Insect intestinal mucin 2
contig01855	PGSC0003DMP400025337	8e-136	Nitrate transporter
contig01855	PGSC0003DMP400025337	3e-55	Nitrate transporter
contig01855	PGSC0003DMP400025337	3e-09	Nitrate transporter
contig01856	PGSC0003DMP400014176	7e-94	Conserved gene of unknown function
contig01856	PGSC0003DMP400014176	2e-24	Conserved gene of unknown function
contig01857	PGSC0003DMP400053300	1e-69
contig01858	PGSC0003DMP400055398	0
contig01859	PGSC0003DMP400051500	1e-11
contig01861	PGSC0003DMP400028648	2e-62	Blue copper
contig01861	PGSC0003DMP400028648	1e-06	Blue copper
contig01862	PGSC0003DMP400033444	2e-42
contig01863	PGSC0003DMP400054673	3e-98
contig01864	PGSC0003DMP400048624	3e-14
contig01865	PGSC0003DMP400052809	7e-60
contig01866	PGSC0003DMP400024874	3e-80	Conserved gene of unknown function
contig01867	PGSC0003DMP400053822	2e-43
contig01868	PGSC0003DMP400000058	0
contig01869	PGSC0003DMP400029105	9e-52	Zinc finger family protein
contig01870	PGSC0003DMP400045947	0	Ubiquinone biosynthesis protein coq-8
contig01871	PGSC0003DMP400005064	5e-53	Transcription factor
contig01872	PGSC0003DMP400018645	3e-51	Ubiquitin-protein ligase
contig01873	PGSC0003DMP400007464	0	Gene of unknown function
contig01874	PGSC0003DMP400030865	6e-32	Mob1
contig01875	PGSC0003DMP400016240	2e-85	Beta-hexosaminidase
contig01876	PGSC0003DMP400042954	0	Pentatricopeptide repeat-containing protein
contig01877	PGSC0003DMP400043652	1e-81	Gene of unknown function
contig01877	PGSC0003DMP400043652	4e-58	Gene of unknown function
contig01878	PGSC0003DMP400001815	5e-138
contig01882	PGSC0003DMP400027628	3e-93
contig01883	PGSC0003DMP400025599	2e-99	Transferase, transferring glycosyl groups
contig01884	PGSC0003DMP400024941	2e-152	Prolyl 4-hydroxylase
contig01887	PGSC0003DMP400036644	0	Conserved gene of unknown function
contig01888	PGSC0003DMP400046973	2e-42	Gene of unknown function
contig01889	PGSC0003DMP400055759	0
contig01890	PGSC0003DMP400034427	0	Gene of unknown function
contig01891	PGSC0003DMP400008008	1e-10	Conserved gene of unknown function
contig01892	PGSC0003DMP400048973	7e-144
contig01893	PGSC0003DMP400023211	2e-128	Phospholipase C
contig01894	PGSC0003DMP400056204	7e-48
contig01895	PGSC0003DMP400054520	8e-114
contig01896	PGSC0003DMP400048099	1e-06
contig01897	PGSC0003DMP400019393	3e-58	Mads box protein
contig01899	PGSC0003DMP400054648	8e-69
contig01900	PGSC0003DMP400028236	4e-91	Conserved gene of unknown function
contig01900	PGSC0003DMP400028236	5e-11	Conserved gene of unknown function
contig01901	PGSC0003DMP400038719	8e-99	Gag-pol protein
contig01902	PGSC0003DMP400000058	2e-53
contig01903	PGSC0003DMP400014301	0	LOW QUALITY PROTEIN: periaxin
contig01904	PGSC0003DMP400001207	4e-86	Zinc finger protein
contig01905	PGSC0003DMP400038497	0	Conserved gene of unknown function
contig01906	PGSC0003DMP400046516	1e-122	Gene of unknown function
contig01906	PGSC0003DMP400046516	3e-50	Gene of unknown function
contig01906	PGSC0003DMP400046516	2e-13	Gene of unknown function
contig01906	PGSC0003DMP400046516	1e-12	Gene of unknown function
contig01907	PGSC0003DMP400025257	8e-118	Eukaryotic translation initiation factor 3 subunit
contig01908	PGSC0003DMP400047192	1e-09	Gene of unknown function
contig01909	PGSC0003DMP400003002	3e-13	Serine-threonine protein kinase, plant-type
contig01910	PGSC0003DMP400028554	3e-82
contig01911	PGSC0003DMP400008878	7e-163	Conserved gene of unknown function
contig01912	PGSC0003DMP400054567	0
contig01913	PGSC0003DMP400001644	5e-140	Auxin-induced SAUR
contig01914	PGSC0003DMP400014328	3e-155	Steroid binding protein
contig01915	PGSC0003DMP400055990	1e-142
contig01916	PGSC0003DMP400039224	3e-110	Gene of unknown function
contig01917	PGSC0003DMP400030305	3e-21	RNase H family protein
contig01918	PGSC0003DMP400035869	2e-92	Gene of unknown function
contig01919	PGSC0003DMP400001683	4e-101	Phosphatidylinositol n-acetylglucosaminyltransferase subunit p
contig01922	PGSC0003DMP400043147	1e-114
contig01923	PGSC0003DMP400020641	3e-65	Ubiquitin-protein ligase
contig01923	PGSC0003DMP400020641	3e-08	Ubiquitin-protein ligase
contig01924	PGSC0003DMP400031412	3e-23	Endomembrane protein emp70
contig01925	PGSC0003DMP400028613	4e-06	Conserved gene of unknown function
contig01926	PGSC0003DMP400054931	1e-33
contig01928	PGSC0003DMP400053143	6e-11
contig01929	PGSC0003DMP400002296	4e-35	Gene of unknown function
contig01930	PGSC0003DMP400007157	3e-39	Conserved gene of unknown function
contig01930	PGSC0003DMP400007157	8e-12	Conserved gene of unknown function
contig01931	PGSC0003DMP400006168	0	Ubiquitin-conjugating enzyme E2 23
contig01932	PGSC0003DMP400047163	1e-98	Gene of unknown function
contig01933	PGSC0003DMP400002648	7e-108	Gene of unknown function
contig01934	PGSC0003DMP400021660	0	Diacylglycerol kinase
contig01935	PGSC0003DMP400040605	0	Integrase core domain containing protein
contig01938	PGSC0003DMP400012499	2e-93
contig01939	PGSC0003DMP400032834	7e-21	Gene of unknown function
contig01940	PGSC0003DMP400055118	3e-175
contig01942	PGSC0003DMP400015507	9e-149	Phosphoric diester hydrolase
contig01943	PGSC0003DMP400003125	5e-108
contig01944	PGSC0003DMP400037875	5e-20	Gene of unknown function
contig01945	PGSC0003DMP400040699	3e-51
contig01946	PGSC0003DMP400042811	1e-87	Gene of unknown function
contig01947	PGSC0003DMP400021904	2e-71
contig01948	PGSC0003DMP400051529	1e-78
contig01949	PGSC0003DMP400039249	7e-34	Conserved gene of unknown function
contig01949	PGSC0003DMP400039249	8e-06	Conserved gene of unknown function
contig01950	PGSC0003DMP400009741	4e-13	Phosphatidic acid phosphatase
contig01952	PGSC0003DMP400018989	1e-73	Cyclin-dependent kinase inhibitor 1
contig01953	PGSC0003DMP400016174	2e-55
contig01954	PGSC0003DMP400021828	5e-74	Carbohydrate transporter
contig01954	PGSC0003DMP400021828	1e-36	Carbohydrate transporter
contig01954	PGSC0003DMP400021828	1e-22	Carbohydrate transporter
contig01955	PGSC0003DMP400049181	2e-80
contig01956	PGSC0003DMP400002460	1e-55
contig01957	PGSC0003DMP400021683	0	E3 ubiquitin-protein ligase RMA1H1
contig01957	PGSC0003DMP400021683	4e-09	E3 ubiquitin-protein ligase RMA1H1
contig01958	PGSC0003DMP400006398	5e-83
contig01959	PGSC0003DMP400036638	1e-63	SAUR9-auxin-responsive SAUR family member
contig01960	PGSC0003DMP400045532	1e-104	Gene of unknown function
contig01963	PGSC0003DMP400017481	0	Gene of unknown function
contig01963	PGSC0003DMP400017481	8e-06	Gene of unknown function
contig01964	PGSC0003DMP400005049	2e-42	UDP-3-O-[3-hydroxymyristoyl] glucosamine N-acyltransferase
contig01966	PGSC0003DMP400035476	3e-107	Type I MADS box transcription factor
contig01966	PGSC0003DMP400035476	7e-09	Type I MADS box transcription factor
contig01967	PGSC0003DMP400020579	2e-41
contig01969	PGSC0003DMP400035316	2e-88
contig01971	PGSC0003DMP400006471	5e-65
contig01971	PGSC0003DMP400006471	8e-06
contig01972	PGSC0003DMP400039425	1e-77	Invertase inhibitor
contig01973	PGSC0003DMP400014340	3e-45	Cytochrome B561
contig01975	PGSC0003DMP400014340	3e-115	Cytochrome B561
contig01976	PGSC0003DMP400007010	0	Myc2 bHLH protein
contig01977	PGSC0003DMP400011445	2e-109	DNA-directed RNA polymerase
contig01978	PGSC0003DMP400032109	2e-70
contig01979	PGSC0003DMP400034132	1e-154
contig01980	PGSC0003DMP400022338	0	Gene of unknown function
contig01980	PGSC0003DMP400022338	8e-15	Gene of unknown function
contig01981	PGSC0003DMP400016777	4e-86	Cytochrome P450 hydroxylase
contig01982	PGSC0003DMP400011991	1e-108
contig01984	PGSC0003DMP400006538	2e-84	Conserved gene of unknown function
contig01984	PGSC0003DMP400006538	1e-29	Conserved gene of unknown function
contig01984	PGSC0003DMP400006538	2e-26	Conserved gene of unknown function
contig01985	PGSC0003DMP400005849	2e-24	WD-repeat protein
contig01986	PGSC0003DMP400043995	2e-145	TCP domain class transcription factor
contig01987	PGSC0003DMP400046714	4e-62	Conserved gene of unknown function
contig01988	PGSC0003DMP400015076	5e-30	WRKY transcription factor
contig01989	PGSC0003DMP400015446	3e-28	Gibberellin receptor GID1
contig01990	PGSC0003DMP400043236	2e-154	Conserved gene of unknown function
contig01991	PGSC0003DMP400033130	2e-50
contig01992	PGSC0003DMP400044021	7e-116	Gene of unknown function
contig01993	PGSC0003DMP400029916	2e-96	Pollen specific actin-depolymerizing factor 2
contig01994	PGSC0003DMP400017971	2e-33	Conserved gene of unknown function
contig01995	PGSC0003DMP400017971	2e-169	Conserved gene of unknown function
contig01996	PGSC0003DMP400043706	6e-22
contig01997	PGSC0003DMP400043706	5e-63
contig01999	PGSC0003DMP400020363	3e-90	Fructose-1,6-bisphosphatase
contig01999	PGSC0003DMP400020363	1e-41	Fructose-1,6-bisphosphatase
contig01999	PGSC0003DMP400020363	2e-23	Fructose-1,6-bisphosphatase
contig02000	PGSC0003DMP400055005	2e-38
contig02001	PGSC0003DMP400007881	2e-151	Clathrin assembly protein
contig02002	PGSC0003DMP400046532	2e-50	Gene of unknown function
contig02002	PGSC0003DMP400046532	2e-47	Gene of unknown function
contig02003	PGSC0003DMP400001124	8e-171
contig02005	PGSC0003DMP400053405	4e-35
contig02006	PGSC0003DMP400016071	0
contig02007	PGSC0003DMP400026058	2e-13
contig02008	PGSC0003DMP400032424	2e-13
contig02009	PGSC0003DMP400030257	5e-29	Alpha tubulin 1
contig02009	PGSC0003DMP400030257	2e-16	Alpha tubulin 1
contig02010	PGSC0003DMP400017674	5e-90
contig02010	PGSC0003DMP400017674	3e-08
contig02011	PGSC0003DMP400022582	1e-46
contig02012	PGSC0003DMP400026811	3e-09	Gene of unknown function
contig02012	PGSC0003DMP400026811	8e-07	Gene of unknown function
contig02012	PGSC0003DMP400026811	2e-06	Gene of unknown function
contig02013	PGSC0003DMP400021692	4e-131	RabA2
contig02013	PGSC0003DMP400021692	9e-08	RabA2
contig02015	PGSC0003DMP400043027	1e-118	Isoform 2 of UPF0496 protein
contig02016	PGSC0003DMP400054296	3e-77
contig02017	PGSC0003DMP400037018	4e-136
contig02020	PGSC0003DMP400033484	1e-25
contig02020	PGSC0003DMP400033484	6e-24
contig02021	PGSC0003DMP400046108	8e-62	Conserved gene of unknown function
contig02022	PGSC0003DMP400004854	0	Casein kinase
contig02023	PGSC0003DMP400008852	3e-134	Arginine biosynthesis bifunctional protein ArgJ beta chain
contig02024	PGSC0003DMP400012526	8e-124	DREB1
contig02026	PGSC0003DMP400038480	1e-135	DOG1 alpha splice variant
contig02027	PGSC0003DMP400026659	6e-63	Retroelement pol polyprotein
contig02028	PGSC0003DMP400056330	0
contig02029	PGSC0003DMP400033610	1e-19
contig02030	PGSC0003DMP400046295	1e-89	Flavonol 4'-sulfotransferase
contig02031	PGSC0003DMP400052293	0
contig02032	PGSC0003DMP400015699	5e-47	Transposon protein, CACTA, En/Spm sub-class
contig02033	PGSC0003DMP400036709	3e-131	Gag-pol polyprotein
contig02034	PGSC0003DMP400051024	1e-83
contig02036	PGSC0003DMP400033291	9e-97
contig02037	PGSC0003DMP400011113	0	Nbs-lrr resistance protein
contig02038	PGSC0003DMP400032111	3e-113
contig02039	PGSC0003DMP400002356	3e-87	PT5
contig02041	PGSC0003DMP400031707	0	Cembratrienol synthase 2a
contig02042	PGSC0003DMP400000490	2e-31	Conserved gene of unknown function
contig02043	PGSC0003DMP400044284	7e-61	Integrase core domain containing protein
contig02044	PGSC0003DMP400031404	2e-19	Abhydrolase domain containing
contig02045	PGSC0003DMP400015836	4e-77	Gene of unknown function
contig02046	PGSC0003DMP400024647	2e-38	Expansin
contig02046	PGSC0003DMP400024647	5e-19	Expansin
contig02047	PGSC0003DMP400018890	3e-09
contig02049	PGSC0003DMP400044439	4e-129
contig02050	PGSC0003DMP400009265	2e-45	Gene of unknown function
contig02051	PGSC0003DMP400008777	7e-121	ATP binding protein
contig02052	PGSC0003DMP400012734	1e-90
contig02053	PGSC0003DMP400008869	5e-121	Conserved gene of unknown function
contig02054	PGSC0003DMP400031547	1e-115	Gene of unknown function
contig02054	PGSC0003DMP400031547	2e-14	Gene of unknown function
contig02054	PGSC0003DMP400031547	1e-13	Gene of unknown function
contig02054	PGSC0003DMP400031547	3e-10	Gene of unknown function
contig02054	PGSC0003DMP400031547	7e-10	Gene of unknown function
contig02056	PGSC0003DMP400004886	3e-56	Threonine synthase, chloroplastic
contig02056	PGSC0003DMP400004886	6e-15	Threonine synthase, chloroplastic
contig02057	PGSC0003DMP400043390	3e-109	Hydrolase
contig02057	PGSC0003DMP400043390	1e-67	Hydrolase
contig02057	PGSC0003DMP400043390	2e-16	Hydrolase
contig02058	PGSC0003DMP400040494	6e-73	WRKY transcription factor 27
contig02058	PGSC0003DMP400040494	6e-28	WRKY transcription factor 27
contig02059	PGSC0003DMP400036300	2e-157
contig02061	PGSC0003DMP400011192	4e-85
contig02062	PGSC0003DMP400005117	2e-65	STS14 protein
contig02063	PGSC0003DMP400025425	2e-59	DnaJ
contig02064	PGSC0003DMP400034197	0
contig02065	PGSC0003DMP400018802	2e-08
[truncated: 49,427 more rows]
