# Supplementary material for: De Novo Assembly, Functional Annotation and Comparative Analysis of Withania somnifera Leaf and Root Transcriptomes to Identify Putative Genes Involved in the Withanolides Biosynthesis
Source: PLoS One. 2013 May 8;8(5):e62714. doi: 10.1371/journal.pone.0062714 (PMC3648579; doi:10.1371/journal.pone.0062714)
Supplement: Table S6 — Annotation of Withania root transcriptome (101R) using NR database. (XLS) [file pone.0062714.s008.xls]

## Sheet: 1R_nr_1
Supplementry Table S6 : Annotation of Withania root transcriptome using NR database
Query id	Subject id	e-value	Description
contig00001	gi|242805359|ref|XP_002484510.1|	3e-11	hypothetical protein TSTA_040370 [Talaromyces stipitatus ATCC 10500]
contig00003	gi|33331578|gb|AAQ10954.1|	4e-81	zinc finger protein [Capsicum annuum]
contig00004	gi|1236783|emb|CAA65506.1|	3e-26	cuticular collagen [Teladorsagia circumcincta]
contig00005	gi|12003402|gb|AAG43558.1|AF211540_1	2e-32	Avr9/Cf-9 rapidly elicited protein 75 [Nicotiana tabacum]
contig00006	gi|190358875|sp|P81370.2|TLP_ACTDE	6e-107	RecName: Full=Thaumatin-like protein; AltName: Allergen=Act d 2; Flags: Precursor
contig00007	gi|225441207|ref|XP_002270931.1|	4e-53	PREDICTED: hypothetical protein [Vitis vinifera]
contig00008	gi|445613|prf||1909359B	1e-125	ribosomal protein L7
contig00009	gi|224118954|ref|XP_002317948.1|	1e-23	f-box family protein [Populus trichocarpa]
contig00010	gi|9838392|ref|NP_064004.1|	4e-38	orf107b [Beta vulgaris subsp. vulgaris]
contig00011	gi|1346172|sp|P49118.1|BIP_SOLLC	2e-51	RecName: Full=Luminal-binding protein; Short=BiP; AltName: Full=78 kDa glucose-regulated protein homolog; Short=GRP-78; Flags: Precursor
contig00012	gi|78191452|gb|ABB29947.1|	7e-112	cell growth defect factor-like [Solanum tuberosum]
contig00013	gi|1619300|emb|CAA64565.1|	5e-64	LRR protein [Solanum lycopersicum]
contig00014	gi|291197392|emb|CBK52316.1|	9e-81	Nb cell deth marker [Nicotiana benthamiana]
contig00015	gi|225434291|ref|XP_002275860.1|	9e-15	PREDICTED: hypothetical protein [Vitis vinifera]
contig00016	gi|255560950|ref|XP_002521488.1|	6e-53	tRNA-pseudouridine synthase, putative [Ricinus communis]
contig00017	gi|225441060|ref|XP_002284018.1|	1e-79	PREDICTED: hypothetical protein [Vitis vinifera]
contig00019	gi|224126395|ref|XP_002329543.1|	7e-06	predicted protein [Populus trichocarpa]
contig00020	gi|27803890|gb|AAO22065.1|	3e-69	NtPRp27-like protein [Solanum tuberosum]
contig00021	gi|225465522|ref|XP_002273178.1|	1e-37	PREDICTED: similar to CBL-interacting protein kinase 6 [Vitis vinifera]
contig00022	gi|78191424|gb|ABB29933.1|	3e-80	P0 ribosomal protein-like [Solanum tuberosum]
contig00023	gi|112253906|ref|YP_717161.1|	2e-96	hypothetical protein BrnapMp064 [Brassica napus]
contig00024	gi|224108478|ref|XP_002333388.1|	3e-15	predicted protein [Populus trichocarpa]
contig00025	gi|225455928|ref|XP_002276899.1|	3e-71	PREDICTED: hypothetical protein [Vitis vinifera]
contig00026	gi|296081121|emb|CBI18253.3|	6e-87	unnamed protein product [Vitis vinifera]
contig00027	gi|2114050|dbj|BAA20076.1|	3e-161	water channel protein [Nicotiana excelsior]
contig00028	gi|255631064|gb|ACU15896.1|	3e-42	unknown [Glycine max]
contig00029	gi|118483406|gb|ABK93603.1|	2e-51	unknown [Populus trichocarpa]
contig00030	gi|225459742|ref|XP_002285895.1|	5e-157	PREDICTED: hypothetical protein [Vitis vinifera]
contig00031	gi|224144954|ref|XP_002325473.1|	6e-56	predicted protein [Populus trichocarpa]
contig00032	gi|156118328|gb|ABU49725.1|	8e-125	WRKY transcription factor 6 [Solanum tuberosum]
contig00033	gi|318086962|gb|ADV40073.1|	5e-55	40S ribosomal protein S14 [Latrodectus hesperus]
contig00034	gi|147797808|emb|CAN74074.1|	0	hypothetical protein VITISV_000975 [Vitis vinifera]
contig00036	gi|225431782|ref|XP_002271253.1|	4e-60	PREDICTED: hypothetical protein isoform 1 [Vitis vinifera]
contig00037	gi|225447983|ref|XP_002269464.1|	6e-66	PREDICTED: hypothetical protein [Vitis vinifera]
contig00038	gi|548586|sp|Q04108.1|PR04_SOLLC	2e-58	RecName: Full=Pathogenesis-related leaf protein 4; Short=P4; Flags: Precursor
contig00039	gi|62467589|gb|AAX83944.1|	4e-72	Skp1 [Capsicum annuum]
contig00040	gi|56117813|gb|AAV73837.1|	2e-64	protein phosphatase 2c [Medicago sativa]
contig00041	gi|66096352|gb|AAY42864.1|	6e-62	thioredoxin H [Nicotiana alata]
contig00042	gi|224100825|ref|XP_002312028.1|	4e-77	predicted protein [Populus trichocarpa]
contig00043	gi|121631|sp|P27484.1|GRP2_NICSY	2e-12	RecName: Full=Glycine-rich protein 2
contig00044	gi|224138034|ref|XP_002322713.1|	3e-61	predicted protein [Populus trichocarpa]
contig00045	gi|2853219|emb|CAA04391.1|	4e-46	glutathione transferase [Carica papaya]
contig00047	gi|255553969|ref|XP_002518025.1|	9e-43	Gibberellin receptor GID1, putative [Ricinus communis]
contig00049	gi|225452849|ref|XP_002283706.1|	5e-08	PREDICTED: hypothetical protein [Vitis vinifera]
contig00050	gi|310877892|gb|ADP37177.1|	5e-43	putative vacuolar glucose transporter [Vitis vinifera]
contig00051	gi|224086373|ref|XP_002307870.1|	2e-78	predicted protein [Populus trichocarpa]
contig00052	gi|11561806|gb|AAC83688.2|	2e-19	101 kDa heat shock protein [Nicotiana tabacum]
contig00053	gi|78191414|gb|ABB29928.1|	7e-99	unknown [Solanum tuberosum]
contig00054	gi|142942407|gb|ABO92982.1|	4e-101	putative AAA ATPase [Solanum tuberosum]
contig00055	gi|225453160|ref|XP_002274476.1|	5e-44	PREDICTED: hypothetical protein [Vitis vinifera]
contig00056	gi|225456920|ref|XP_002278063.1|	7e-15	PREDICTED: hypothetical protein [Vitis vinifera]
contig00059	gi|255559595|ref|XP_002520817.1|	2e-44	conserved hypothetical protein [Ricinus communis]
contig00060	gi|225454410|ref|XP_002279584.1|	2e-14	PREDICTED: hypothetical protein [Vitis vinifera]
contig00061	gi|224105547|ref|XP_002313851.1|	7e-27	AP2/ERF domain-containing transcription factor [Populus trichocarpa]
contig00062	gi|15808946|gb|AAL08561.1|	2e-139	auxin-regulated protein [Solanum lycopersicum]
contig00063	gi|225444724|ref|XP_002277991.1|	8e-89	PREDICTED: hypothetical protein [Vitis vinifera]
contig00064	gi|147860666|emb|CAN81451.1|	1e-147	hypothetical protein VITISV_007675 [Vitis vinifera]
contig00065	gi|240254462|ref|NP_179241.4|	2e-14	DNA binding / nucleic acid binding / protein binding / zinc ion binding [Arabidopsis thaliana]
contig00066	gi|110293351|gb|ABG66307.1|	1e-128	CCR4 associated factor 1-related protein [Capsicum annuum]
contig00068	gi|302701824|gb|ADL61840.1|	2e-175	delta 1-pyrroline-5-carboxylate synthetase [Nicotiana tabacum]
contig00069	gi|189032255|gb|ACD75053.1|	5e-96	Ser/Thr protein kinase [Solanum chacoense]
contig00071	gi|122211500|sp|Q307Y9.1|METK1_SOLTU	0	RecName: Full=S-adenosylmethionine synthase 1; Short=AdoMet synthase 1; AltName: Full=Methionine adenosyltransferase 1; Short=MAT 1
contig00072	gi|1170094|sp|P46423.1|GSTF_HYOMU	1e-63	RecName: Full=Glutathione S-transferase; AltName: Full=25 kDa auxin-binding protein; AltName: Full=GST class-phi
contig00073	gi|195549547|gb|ACG50001.1|	5e-91	Nam-like protein 1 [Solanum lycopersicum]
contig00074	gi|15808946|gb|AAL08561.1|	2e-08	auxin-regulated protein [Solanum lycopersicum]
contig00075	gi|255547628|ref|XP_002514871.1|	6e-52	hypothetical protein RCOM_1078930 [Ricinus communis]
contig00077	gi|255538788|ref|XP_002510459.1|	9e-102	cysteine protease, putative [Ricinus communis]
contig00078	gi|20149064|gb|AAM12787.1|	3e-99	putative anthocyanidine rhamnosyl-transferase [Capsicum annuum]
contig00079	gi|297342387|gb|ADI33725.1|	8e-164	glycosyltransferase [Solanum lycopersicum]
contig00080	gi|23452226|gb|AAN32954.1|	1e-128	alkaline alpha-galactosidase seed imbibition protein [Solanum lycopersicum]
contig00083	gi|219944401|gb|ACL54982.1|	1e-88	nuclear cap-binding protein CBP20 [Solanum tuberosum]
contig00084	gi|19521|emb|CAA40361.1|	3e-26	proline rich protein [Solanum lycopersicum]
contig00085	gi|225459188|ref|XP_002284015.1|	2e-66	PREDICTED: hypothetical protein [Vitis vinifera]
contig00086	gi|225431303|ref|XP_002268940.1|	6e-150	PREDICTED: hypothetical protein [Vitis vinifera]
contig00087	gi|224138074|ref|XP_002322723.1|	1e-44	predicted protein [Populus trichocarpa]
contig00088	gi|225424671|ref|XP_002262749.1|	1e-126	PREDICTED: hypothetical protein [Vitis vinifera]
contig00089	gi|76573349|gb|ABA46779.1|	3e-108	meloidogyne-induced giant cell protein-like protein [Solanum tuberosum]
contig00090	gi|15235955|ref|NP_194298.1|	2e-45	unknown protein [Arabidopsis thaliana]
contig00091	gi|225456087|ref|XP_002281066.1|	3e-70	PREDICTED: hypothetical protein [Vitis vinifera]
contig00092	gi|6752907|gb|AAF27933.1|AF222989_1	2e-101	omega-3 fatty acid desaturase [Capsicum annuum]
contig00093	gi|255551637|ref|XP_002516864.1|	1e-45	phosphoric diester hydrolase, putative [Ricinus communis]
contig00094	gi|242066428|ref|XP_002454503.1|	1e-69	hypothetical protein SORBIDRAFT_04g032300 [Sorghum bicolor]
contig00095	gi|190887122|gb|ACE95677.1|	0	putative xylosyl transferase [Coffea canephora]
contig00096	gi|83284003|gb|ABC01909.1|	2e-86	60S ribosomal protein L19-like protein [Solanum tuberosum]
contig00097	gi|41393668|gb|AAS02074.1|	0	auxin and ethylene responsive GH3-like protein [Capsicum chinense]
contig00099	gi|24745913|dbj|BAC23042.1|	3e-29	NADP-dependent malic enzyme [Solanum tuberosum]
contig00100	gi|224084111|ref|XP_002307215.1|	4e-59	predicted protein [Populus trichocarpa]
contig00101	gi|9230281|gb|AAF85800.1|	8e-74	60S ribosomal protein L2 [Nicotiana tabacum]
contig00102	gi|225450757|ref|XP_002279349.1|	2e-84	PREDICTED: hypothetical protein [Vitis vinifera]
contig00104	gi|119011|sp|P27666.1|E13F_TOBAC	2e-171	RecName: Full=Glucan endo-1,3-beta-glucosidase, basic vacuolar isoform GLB; AltName: Full=(1-
contig00105	gi|322709362|gb|EFZ00938.1|	3e-113	heat shock protein 101 [Metarhizium anisopliae ARSEF 23]
contig00107	gi|225436948|ref|XP_002271735.1|	2e-26	PREDICTED: hypothetical protein [Vitis vinifera]
contig00108	gi|302398677|gb|ADL36633.1|	3e-23	C2H2L domain class transcription factor [Malus x domestica]
contig00110	gi|24745913|dbj|BAC23042.1|	1e-29	NADP-dependent malic enzyme [Solanum tuberosum]
contig00111	gi|255605099|ref|XP_002538339.1|	5e-27	conserved hypothetical protein [Ricinus communis]
contig00112	gi|225442081|ref|XP_002272507.1|	7e-45	PREDICTED: hypothetical protein [Vitis vinifera]
contig00113	gi|147800397|emb|CAN66410.1|	2e-161	hypothetical protein VITISV_020977 [Vitis vinifera]
contig00114	gi|224113035|ref|XP_002316369.1|	5e-93	predicted protein [Populus trichocarpa]
contig00115	gi|255555623|ref|XP_002518847.1|	1e-07	n-rich protein, putative [Ricinus communis]
contig00116	gi|161701447|gb|ABX75541.1|	5e-39	60S ribosomal protein L17-like protein [Panax ginseng]
contig00117	gi|22325647|ref|NP_671841.1|	2e-11	unknown protein [Arabidopsis thaliana]
contig00118	gi|45544871|gb|AAS67371.1|	2e-50	CONSTANS interacting protein 3 [Solanum lycopersicum]
contig00119	gi|225443496|ref|XP_002270644.1|	2e-161	PREDICTED: hypothetical protein [Vitis vinifera]
contig00120	gi|111073731|dbj|BAF02554.1|	4e-14	hypothetical protein [Nicotiana benthamiana]
contig00121	gi|189017696|gb|ACD71517.1|	1e-12	F1-ATPase alpha subunit [Burmannia stuebelii]
contig00123	gi|225427356|ref|XP_002282657.1|	0	PREDICTED: hypothetical protein [Vitis vinifera]
contig00124	gi|225452887|ref|XP_002283932.1|	4e-106	PREDICTED: hypothetical protein [Vitis vinifera]
contig00125	gi|315078257|gb|EFT50296.1|	4e-33	hypothetical protein HMPREF9565_01483 [Propionibacterium acnes HL053PA2]
contig00126	gi|10799830|emb|CAC12882.1|	9e-17	O-linked GlcNAc transferase like [Nicotiana tabacum]
contig00128	gi|116833020|gb|ABK29439.1|	4e-135	sugar transport protein [Coffea canephora]
contig00129	gi|23452226|gb|AAN32954.1|	4e-169	alkaline alpha-galactosidase seed imbibition protein [Solanum lycopersicum]
contig00130	gi|429114|emb|CAA50561.1|	3e-167	catechol O-methyltransferase [Nicotiana tabacum]
contig00131	gi|170282492|gb|ACB12194.1|	5e-60	PHO2 [Nicotiana benthamiana]
contig00132	gi|225438430|ref|XP_002276539.1|	2e-36	PREDICTED: hypothetical protein [Vitis vinifera]
contig00133	gi|255593129|ref|XP_002535797.1|	1e-07	conserved hypothetical protein [Ricinus communis]
contig00134	gi|78103323|ref|YP_358637.1|	2e-37	hypothetical protein PhapfoPp091 [Phalaenopsis aphrodite subsp. formosana]
contig00135	gi|255543359|ref|XP_002512742.1|	0	heat shock protein, putative [Ricinus communis]
contig00137	gi|5457299|emb|CAA70477.2|	3e-17	SEC-2 protein [Globodera pallida]
contig00139	gi|762844|gb|AAB42159.1|	2e-125	Hsc70 [Solanum lycopersicum]
contig00140	gi|225429236|ref|XP_002263901.1|	1e-28	PREDICTED: hypothetical protein [Vitis vinifera]
contig00141	gi|224133450|ref|XP_002328045.1|	5e-109	aminotransferase family protein [Populus trichocarpa]
contig00143	gi|225429930|ref|XP_002283798.1|	8e-37	PREDICTED: hypothetical protein [Vitis vinifera]
contig00145	gi|225431559|ref|XP_002275786.1|	7e-146	PREDICTED: hypothetical protein [Vitis vinifera]
contig00146	gi|1170506|sp|P41379.1|IF4A2_NICPL	1e-143	RecName: Full=Eukaryotic initiation factor 4A-2; Short=eIF-4A-2; AltName: Full=ATP-dependent RNA helicase eIF4A-2
contig00148	gi|224129404|ref|XP_002320578.1|	6e-27	predicted protein [Populus trichocarpa]
contig00149	gi|255570871|ref|XP_002526387.1|	4e-25	conserved hypothetical protein [Ricinus communis]
contig00151	gi|225448552|ref|XP_002273683.1|	1e-81	PREDICTED: hypothetical protein [Vitis vinifera]
contig00152	gi|316996016|dbj|BAD83476.2|	2e-67	cytochrome oxidase subunit 2 [Nicotiana tabacum]
contig00153	gi|5669634|gb|AAD46402.1|AF096246_1	1e-66	ethylene-responsive transcriptional coactivator [Solanum lycopersicum]
contig00154	gi|22652125|gb|AAN03626.1|AF406702_1	4e-80	BEL1-related homeotic protein 29 [Solanum tuberosum]
contig00156	gi|297745727|emb|CBI15783.3|	4e-13	unnamed protein product [Vitis vinifera]
contig00157	gi|14484938|gb|AAK62821.1|AF332960_1	1e-131	auxin-regulated dual specificity cytosolic kinase [Solanum lycopersicum]
contig00159	gi|225426344|ref|XP_002270160.1|	7e-62	PREDICTED: hypothetical protein [Vitis vinifera]
contig00160	gi|57013932|ref|YP_173405.1|	2e-19	hypothetical protein NitaMp061 [Nicotiana tabacum]
contig00162	gi|146747227|gb|ABQ44212.1|	1e-68	galactinol synthase [Capsicum annuum]
contig00164	gi|315573164|gb|ADU34070.1|	4e-113	aquaporin [Solanum lycopersicum]
contig00165	gi|147834848|emb|CAN68309.1|	6e-25	hypothetical protein VITISV_043507 [Vitis vinifera]
contig00166	gi|225460050|ref|XP_002273786.1|	3e-21	PREDICTED: hypothetical protein [Vitis vinifera]
contig00167	gi|225446893|ref|XP_002284064.1|	6e-99	PREDICTED: similar to Citrate synthase, glyoxysomal [Vitis vinifera]
contig00169	gi|188474277|gb|ACD49738.1|	3e-120	BURP domain-containing protein [Solanum tuberosum]
contig00170	gi|255547650|ref|XP_002514882.1|	2e-40	conserved hypothetical protein [Ricinus communis]
contig00172	gi|224072745|ref|XP_002303860.1|	3e-95	predicted protein [Populus trichocarpa]
contig00173	gi|255576788|ref|XP_002529281.1|	5e-31	3-hydroxyisobutyrate dehydrogenase, putative [Ricinus communis]
contig00174	gi|51340060|gb|AAU00726.1|	4e-163	glucose-6-phosphate isomerase [Solanum tuberosum]
contig00175	gi|123684|sp|P22335.1|HSF24_SOLPE	1e-90	RecName: Full=Heat shock factor protein HSF24; AltName: Full=Heat shock transcription factor 24; Short=HSTF 24; AltName: Full=Heat stress transcription factor
contig00176	gi|82400168|gb|ABB72823.1|	4e-141	adenosine kinase isoform 1T-like protein [Solanum tuberosum]
contig00179	gi|87241159|gb|ABD33017.1|	8e-35	Blue (type 1) copper domain [Medicago truncatula]
contig00180	gi|224146838|ref|XP_002336349.1|	2e-31	predicted protein [Populus trichocarpa]
contig00181	gi|316996020|dbj|BAD83520.2|	7e-67	orfB protein [Nicotiana tabacum]
contig00182	gi|6723685|emb|CAB67121.1|	4e-42	peroxidase [Solanum lycopersicum]
contig00183	gi|296090568|emb|CBI40918.3|	2e-31	unnamed protein product [Vitis vinifera]
contig00184	gi|225425051|ref|XP_002271021.1|	9e-178	PREDICTED: hypothetical protein isoform 2 [Vitis vinifera]
contig00185	gi|284176617|gb|ADB81019.1|	4e-30	cytochrome oxidase subunit I [Joubertophyllodes modularis]
contig00186	gi|310877892|gb|ADP37177.1|	8e-105	putative vacuolar glucose transporter [Vitis vinifera]
contig00187	gi|77416923|gb|ABA81857.1|	3e-113	ripening regulated protein-like [Solanum tuberosum]
contig00188	gi|255570744|ref|XP_002526326.1|	5e-136	60S ribosomal protein L8, putative [Ricinus communis]
contig00189	gi|76573371|gb|ABA46790.1|	4e-109	60S ribosomal protein L13a-like protein [Solanum tuberosum]
contig00190	gi|1619300|emb|CAA64565.1|	3e-106	LRR protein [Solanum lycopersicum]
contig00191	gi|1808656|emb|CAA71762.1|	8e-142	Ubiquitin activating enzyme E1 [Nicotiana tabacum]
contig00192	gi|297821655|ref|XP_002878710.1|	1e-43	hypothetical protein ARALYDRAFT_900881 [Arabidopsis lyrata subsp. lyrata]
contig00193	gi|224121216|ref|XP_002330772.1|	2e-95	predicted protein [Populus trichocarpa]
contig00194	gi|224091437|ref|XP_002309251.1|	5e-108	predicted protein [Populus trichocarpa]
contig00195	gi|225424360|ref|XP_002284896.1|	3e-76	PREDICTED: hypothetical protein [Vitis vinifera]
contig00196	gi|296082094|emb|CBI21099.3|	2e-34	unnamed protein product [Vitis vinifera]
contig00197	gi|224071222|ref|XP_002303377.1|	8e-27	predicted protein [Populus trichocarpa]
contig00198	gi|1173257|sp|P46300.1|RS4_SOLTU	7e-129	RecName: Full=40S ribosomal protein S4
contig00200	gi|170282492|gb|ACB12194.1|	4e-58	PHO2 [Nicotiana benthamiana]
contig00201	gi|224129990|ref|XP_002320721.1|	9e-30	predicted protein [Populus trichocarpa]
contig00202	gi|255575062|ref|XP_002528436.1|	3e-168	dtdp-glucose 4-6-dehydratase, putative [Ricinus communis]
contig00203	gi|94449004|gb|ABF19052.1|	1e-81	gamma-tubulin [Nicotiana tabacum]
contig00205	gi|82623397|gb|ABB87113.1|	4e-99	unknown [Solanum tuberosum]
contig00206	gi|68989120|dbj|BAE06227.1|	7e-49	heat shock protein [Solanum lycopersicum]
contig00207	gi|255542758|ref|XP_002512442.1|	4e-15	conserved hypothetical protein [Ricinus communis]
contig00208	gi|255561074|ref|XP_002521549.1|	3e-18	conserved hypothetical protein [Ricinus communis]
contig00209	gi|147794348|emb|CAN62771.1|	2e-16	hypothetical protein VITISV_027109 [Vitis vinifera]
contig00211	gi|225432856|ref|XP_002283882.1|	2e-96	PREDICTED: hypothetical protein [Vitis vinifera]
contig00212	gi|113205138|gb|AAT40509.2|	6e-178	Hyoscyamine 6-dioxygenase , putative [Solanum demissum]
contig00213	gi|224097766|ref|XP_002311071.1|	9e-160	predicted protein [Populus trichocarpa]
contig00214	gi|12963415|gb|AAK11255.1|AF329729_1	2e-57	regulator of gene silencing [Nicotiana tabacum]
contig00215	gi|307135850|gb|ADN33719.1|	7e-06	adenine nucleotide translocator [Cucumis melo subsp. melo]
contig00218	gi|224134020|ref|XP_002327736.1|	2e-43	predicted protein [Populus trichocarpa]
contig00219	gi|29468498|gb|AAO85554.1|	3e-29	3-hydroxy-3-methylglutaryl-CoA reductase [Nicotiana attenuata]
contig00221	gi|225426407|ref|XP_002273061.1|	9e-30	PREDICTED: hypothetical protein [Vitis vinifera]
contig00222	gi|224069168|ref|XP_002326291.1|	8e-76	predicted protein [Populus trichocarpa]
contig00224	gi|83743301|gb|ABC42191.1|	4e-129	plastid lipid associated protein CHRC [Solanum lycopersicum]
contig00225	gi|117516|sp|P28554.1|CRTI_SOLLC	2e-87	RecName: Full=Phytoene dehydrogenase, chloroplastic/chromoplastic; AltName: Full=Phytoene desaturase; Flags: Precursor
contig00226	gi|11465942|ref|NP_054484.1|	1e-112	ATP synthase CF0 A subunit [Nicotiana tabacum]
contig00227	gi|255637950|gb|ACU19291.1|	9e-68	unknown [Glycine max]
contig00228	gi|224096804|ref|XP_002310743.1|	2e-40	predicted protein [Populus trichocarpa]
contig00229	gi|225439570|ref|XP_002264939.1|	1e-154	PREDICTED: hypothetical protein [Vitis vinifera]
contig00231	gi|13785209|emb|CAC37356.1|	0	putative membrane protein [Solanum tuberosum]
contig00235	gi|224075130|ref|XP_002304564.1|	4e-17	predicted protein [Populus trichocarpa]
contig00236	gi|224105377|ref|XP_002313789.1|	5e-59	phenylcoumaran benzylic ether reductase -like protein [Populus trichocarpa]
contig00237	gi|255545176|ref|XP_002513649.1|	3e-57	heat shock protein, putative [Ricinus communis]
contig00238	gi|255551749|ref|XP_002516920.1|	1e-102	protein arginine n-methyltransferase, putative [Ricinus communis]
contig00239	gi|167013261|pdb|2P9O|A	4e-33	Chain A, Structure Of Dutpase From Arabidopsis Thaliana
contig00241	gi|1762939|gb|AAC49972.1|	5e-43	ORF; able to induce HR-like lesions [Nicotiana tabacum]
contig00242	gi|15239148|ref|NP_196729.1|	7e-09	unknown protein [Arabidopsis thaliana]
contig00243	gi|37625023|gb|AAQ96335.1|	3e-39	ribosomal protein L3A [Nicotiana tabacum]
contig00244	gi|225462240|ref|XP_002262755.1|	7e-25	PREDICTED: hypothetical protein [Vitis vinifera]
contig00245	gi|225462240|ref|XP_002262755.1|	2e-79	PREDICTED: hypothetical protein [Vitis vinifera]
contig00246	gi|224074187|ref|XP_002304292.1|	7e-65	predicted protein [Populus trichocarpa]
contig00247	gi|255556616|ref|XP_002519342.1|	1e-152	Aspartic proteinase oryzasin-1 precursor, putative [Ricinus communis]
contig00250	gi|118487230|gb|ABK95443.1|	7e-60	unknown [Populus trichocarpa]
contig00252	gi|225448375|ref|XP_002271131.1|	9e-45	PREDICTED: hypothetical protein [Vitis vinifera]
contig00254	gi|76573333|gb|ABA46771.1|	2e-86	unknown [Solanum tuberosum]
contig00255	gi|224078177|ref|XP_002305499.1|	8e-148	predicted protein [Populus trichocarpa]
contig00257	gi|255564303|ref|XP_002523148.1|	2e-53	Reticuline oxidase precursor, putative [Ricinus communis]
contig00258	gi|255545176|ref|XP_002513649.1|	2e-95	heat shock protein, putative [Ricinus communis]
contig00259	gi|296033819|gb|ADG84787.1|	5e-88	PsbA [Saponaria officinalis]
contig00260	gi|225453301|ref|XP_002269466.1|	3e-67	PREDICTED: hypothetical protein [Vitis vinifera]
contig00262	gi|147225285|dbj|BAF62469.1|	6e-139	hypothetical protein [Nicotiana tabacum]
contig00263	gi|225446447|ref|XP_002276985.1|	5e-68	PREDICTED: hypothetical protein [Vitis vinifera]
contig00264	gi|4104939|gb|AAD02223.1|	2e-171	vetispiradiene synthase [Solanum tuberosum]
contig00265	gi|38096048|gb|AAR10887.1|	7e-132	inosine-5'-phosphate dehydrogenase [Nicotiana tabacum]
contig00267	gi|8131905|gb|AAF73132.1|AF149017_1	7e-109	homogentisate 1,2-dioxygenase [Solanum lycopersicum]
contig00268	gi|255561435|ref|XP_002521728.1|	7e-31	amino acid transporter, putative [Ricinus communis]
contig00269	gi|255584772|ref|XP_002533104.1|	2e-49	histone h2a, putative [Ricinus communis]
contig00272	gi|217072586|gb|ACJ84653.1|	1e-35	unknown [Medicago truncatula]
contig00274	gi|115315698|gb|ABI93948.1|	4e-129	methylputrescine oxidase [Nicotiana tabacum]
contig00275	gi|224136151|ref|XP_002322252.1|	4e-112	predicted protein [Populus trichocarpa]
contig00276	gi|90656516|gb|ABD96607.1|	1e-74	xyloglucan endotransglucosylase XET1 [Capsicum annuum]
contig00277	gi|12585316|sp|Q9M4G4.1|PGMC_SOLTU	2e-79	RecName: Full=Phosphoglucomutase, cytoplasmic; Short=PGM; AltName: Full=Glucose phosphomutase
contig00278	gi|297835508|ref|XP_002885636.1|	1e-51	hypothetical protein ARALYDRAFT_479944 [Arabidopsis lyrata subsp. lyrata]
contig00279	gi|224124808|ref|XP_002319427.1|	3e-134	cytochrome P450 [Populus trichocarpa]
contig00281	gi|225437553|ref|XP_002276165.1|	1e-123	PREDICTED: hypothetical protein [Vitis vinifera]
contig00282	gi|225459685|ref|XP_002285888.1|	9e-72	PREDICTED: similar to BTB/POZ domain-containing protein [Vitis vinifera]
contig00285	gi|2497897|sp|Q40158.1|MT2B_SOLLC	9e-15	RecName: Full=Metallothionein-like protein type 2 B
contig00286	gi|10798648|emb|CAC12824.1|	1e-16	putative DNAJ protein [Nicotiana tabacum]
contig00288	gi|217323620|gb|ACK38177.1|	2e-45	hydrogen peroxide-induced 1 [Nicotiana tabacum]
contig00291	gi|1351357|sp|P48502.1|QCR7_SOLTU	9e-34	RecName: Full=Cytochrome b-c1 complex subunit 7; AltName: Full=CR14; AltName: Full=Complex III subunit 7; AltName: Full=Complex III subunit VII; AltName: Full=Ubiquinol-cytochrome c reductase complex 14 kDa protein
contig00292	gi|225457685|ref|XP_002276647.1|	2e-50	PREDICTED: hypothetical protein [Vitis vinifera]
contig00293	gi|505146|dbj|BAA06538.1|	6e-168	protein-serine/threonine kinase [Nicotiana tabacum]
contig00294	gi|505146|dbj|BAA06538.1|	4e-27	protein-serine/threonine kinase [Nicotiana tabacum]
contig00296	gi|297738176|emb|CBI27377.3|	3e-77	unnamed protein product [Vitis vinifera]
contig00297	gi|224101835|ref|XP_002312439.1|	4e-90	predicted protein [Populus trichocarpa]
contig00298	gi|297734828|emb|CBI17062.3|	2e-61	unnamed protein product [Vitis vinifera]
contig00299	gi|195608970|gb|ACG26315.1|	5e-13	calcyclin-binding protein [Zea mays]
contig00300	gi|297831424|ref|XP_002883594.1|	2e-13	peptidylprolyl isomerase [Arabidopsis lyrata subsp. lyrata]
contig00301	gi|1171577|emb|CAA64636.1|	0	hsr201 [Nicotiana tabacum]
contig00302	gi|2495334|sp|Q95661.1|HS21C_SOLLC	4e-54	RecName: Full=Small heat shock protein, chloroplastic; Flags: Precursor
contig00303	gi|156070795|gb|ABU45207.1|	1e-87	unknown [Solanum bulbocastanum]
contig00304	gi|2497899|sp|Q43513.1|MT2Y_SOLLC	3e-06	RecName: Full=Metallothionein-like protein type 2
contig00305	gi|302171862|gb|ADK97800.1|	1e-81	beta-amylase [Solanum lycopersicum]
contig00306	gi|225424025|ref|XP_002279484.1|	1e-42	PREDICTED: hypothetical protein [Vitis vinifera]
contig00307	gi|147818767|emb|CAN65038.1|	1e-116	hypothetical protein VITISV_021706 [Vitis vinifera]
contig00309	gi|225460059|ref|XP_002271456.1|	6e-77	PREDICTED: hypothetical protein [Vitis vinifera]
contig00310	gi|225438758|ref|XP_002282881.1|	1e-83	PREDICTED: hypothetical protein [Vitis vinifera]
contig00311	gi|225447729|ref|XP_002277790.1|	6e-55	PREDICTED: hypothetical protein [Vitis vinifera]
contig00313	gi|156070773|gb|ABU45187.1|	1e-54	unknown [Capsicum frutescens]
contig00314	gi|307159102|gb|ADN39435.1|	3e-68	heat shock protein binding protein [Solanum lycopersicum]
contig00317	gi|255557711|ref|XP_002519885.1|	1e-58	conserved hypothetical protein [Ricinus communis]
contig00318	gi|31872080|gb|AAP59427.1|	4e-64	phospholipid hydroperoxide glutathione peroxidase [Solanum lycopersicum]
contig00320	gi|38325815|gb|AAR17080.1|	0	heat shock protein 70-3 [Nicotiana tabacum]
contig00321	gi|148611499|gb|ABQ95989.1|	5e-121	phospholipase A1 [Capsicum annuum]
contig00322	gi|46277128|gb|AAS86762.1|	3e-119	protein phosphatase 2C [Solanum lycopersicum]
contig00323	gi|14280040|gb|AAK58857.1|AF328784_1	1e-168	EIL1 [Solanum lycopersicum]
contig00324	gi|147787079|emb|CAN66828.1|	4e-34	hypothetical protein VITISV_015886 [Vitis vinifera]
contig00325	gi|225430932|ref|XP_002277393.1|	2e-09	PREDICTED: hypothetical protein [Vitis vinifera]
contig00326	gi|255583059|ref|XP_002532297.1|	1e-34	heat shock protein, putative [Ricinus communis]
contig00327	gi|6646840|emb|CAB64599.1|	2e-167	arginine decarboxylase 1 [Datura stramonium]
contig00328	gi|224079904|ref|XP_002305966.1|	0	predicted protein [Populus trichocarpa]
contig00330	gi|225429234|ref|XP_002264051.1|	4e-116	PREDICTED: hypothetical protein [Vitis vinifera]
contig00331	gi|10178212|dbj|BAB11636.1|	4e-08	unnamed protein product [Arabidopsis thaliana]
contig00332	gi|157042745|gb|ABV02024.1|	2e-82	peroxisomal acetoacetyl-coenzyme A thiolase [Nicotiana langsdorffii x Nicotiana sanderae]
contig00333	gi|171854579|dbj|BAG16480.1|	2e-132	glutamate decarboxylase isoform2 [Solanum lycopersicum]
contig00335	gi|107051825|gb|ABF83563.1|	5e-47	eukaryotic translation initiation factor 4E [Solanum lycopersicum]
contig00336	gi|115304530|gb|ABI93819.1|	4e-69	fatty acid 9/13-hydroperoxide lyase [Solanum pennellii]
contig00337	gi|225431495|ref|XP_002274844.1|	1e-71	PREDICTED: hypothetical protein [Vitis vinifera]
contig00338	gi|70609688|gb|AAZ05069.1|	0	pyruvate decarboxylase [Citrus sinensis]
contig00339	gi|209978913|gb|ACJ04728.1|	2e-92	WRKY transcription factor-30 [Capsicum annuum]
contig00340	gi|255564170|ref|XP_002523082.1|	4e-17	conserved hypothetical protein [Ricinus communis]
contig00341	gi|224053072|ref|XP_002297693.1|	3e-20	predicted protein [Populus trichocarpa]
contig00342	gi|82754614|gb|ABB90028.1|	4e-157	ATP synthase CF1 alpha chain [Solanum tuberosum]
contig00343	gi|38325815|gb|AAR17080.1|	0	heat shock protein 70-3 [Nicotiana tabacum]
contig00344	gi|54400096|emb|CAH64542.1|	0	alpha-dioxygenase 2 [Solanum lycopersicum]
contig00345	gi|184161306|gb|ACC68680.1|	0	vacoular processing enzyme 1 [Solanum tuberosum]
contig00346	gi|2497543|sp|Q42954.1|KPYC_TOBAC	0	RecName: Full=Pyruvate kinase, cytosolic isozyme; Short=PK
contig00347	gi|225905393|gb|ACO35694.1|	3e-59	invertase inhibitor [Solanum tuberosum]
contig00349	gi|225466996|ref|XP_002262818.1|	3e-43	PREDICTED: hypothetical protein [Vitis vinifera]
contig00350	gi|225463247|ref|XP_002270541.1|	4e-151	PREDICTED: hypothetical protein [Vitis vinifera]
contig00352	gi|149390621|gb|ABR25328.1|	7e-12	glutaredoxin related protein [Oryza sativa Indica Group]
contig00353	gi|24745927|dbj|BAC23045.1|	0	monooxygenase [Solanum tuberosum]
contig00354	gi|297813919|ref|XP_002874843.1|	9e-09	hypothetical protein ARALYDRAFT_911810 [Arabidopsis lyrata subsp. lyrata]
contig00355	gi|76573339|gb|ABA46774.1|	4e-60	ribosomal protein L25-like protein [Solanum tuberosum]
contig00356	gi|297735049|emb|CBI17411.3|	3e-36	unnamed protein product [Vitis vinifera]
contig00357	gi|224079910|ref|XP_002305969.1|	3e-40	hypothetical protein POPTRDRAFT_1076074 [Populus trichocarpa]
contig00358	gi|226235456|dbj|BAH47640.1|	7e-78	progesterone 5beta reductase-A [Nicotiana tabacum]
contig00359	gi|255588792|ref|XP_002534720.1|	7e-17	conserved hypothetical protein [Ricinus communis]
contig00360	gi|255563882|ref|XP_002522941.1|	8e-48	adhesion regulating molecule, putative [Ricinus communis]
contig00362	gi|255569145|ref|XP_002525541.1|	4e-105	DNA-directed RNA polymerase III subunit, putative [Ricinus communis]
contig00363	gi|290765997|gb|ADD59978.1|	4e-77	MYB8 [Nicotiana attenuata]
contig00364	gi|262176919|gb|ACY27516.1|	1e-138	ISPH protein [Solanum lycopersicum]
contig00365	gi|27597229|dbj|BAC55155.1|	4e-79	purple acid phosphatase [Nicotiana tabacum]
contig00366	gi|68036691|gb|AAY84879.1|	7e-06	U2AF small subunit [Triticum aestivum]
contig00367	gi|124484511|dbj|BAF46352.1|	8e-62	alpha chain of nascent polypeptide associated complex [Nicotiana benthamiana]
contig00368	gi|225445832|ref|XP_002277519.1|	1e-74	PREDICTED: hypothetical protein [Vitis vinifera]
contig00369	gi|3336908|emb|CAA05884.1|	1e-82	maturase [Solanum tuberosum]
contig00371	gi|296088722|emb|CBI38172.3|	1e-177	unnamed protein product [Vitis vinifera]
contig00372	gi|316970244|gb|EFV54220.1|	5e-56	actin-5C [Trichinella spiralis]
contig00373	gi|255558690|ref|XP_002520369.1|	9e-119	4-hydroxyphenylpyruvate dioxygenase, putative [Ricinus communis]
contig00374	gi|255640671|gb|ACU20620.1|	1e-52	unknown [Glycine max]
contig00375	gi|225447318|ref|XP_002280191.1|	1e-143	PREDICTED: hypothetical protein [Vitis vinifera]
contig00377	gi|152206078|gb|ABS30424.1|	9e-89	cyclophilin-like protein [Nicotiana tabacum]
contig00378	gi|225462092|ref|XP_002271499.1|	3e-31	PREDICTED: hypothetical protein [Vitis vinifera]
contig00379	gi|76574169|gb|ABA46868.1|	1e-99	phytochrome A [Solanum tuberosum]
contig00380	gi|12229785|sp|O04937.1|DHEA_NICPL	0	RecName: Full=Glutamate dehydrogenase A; Short=GDH A
contig00382	gi|225435836|ref|XP_002283799.1|	4e-134	PREDICTED: hypothetical protein [Vitis vinifera]
contig00383	gi|224086753|ref|XP_002307950.1|	3e-11	predicted protein [Populus trichocarpa]
contig00385	gi|82621124|gb|ABB86250.1|	1e-102	RNA-binding protein AKIP1-like [Solanum tuberosum]
contig00386	gi|416649|sp|Q03662.1|GSTX1_TOBAC	2e-69	RecName: Full=Probable glutathione S-transferase; AltName: Full=Auxin-induced protein PGNT1/PCNT110
contig00387	gi|255539489|ref|XP_002510809.1|	3e-06	conserved hypothetical protein [Ricinus communis]
contig00388	gi|225424071|ref|XP_002282799.1|	6e-82	PREDICTED: hypothetical protein [Vitis vinifera]
contig00389	gi|225455475|ref|XP_002280043.1|	6e-36	PREDICTED: hypothetical protein [Vitis vinifera]
contig00390	gi|118487194|gb|ABK95425.1|	6e-25	unknown [Populus trichocarpa]
contig00391	gi|55585713|gb|AAV54033.1|	2e-51	ethylene-responsive element binding protein 5 [Nicotiana tabacum]
contig00392	gi|224056333|ref|XP_002298807.1|	1e-85	predicted protein [Populus trichocarpa]
contig00393	gi|1838976|emb|CAA52015.1|	3e-87	vsf-1 [Solanum lycopersicum]
contig00394	gi|2492504|sp|Q96372.1|CDC48_CAPAN	6e-35	RecName: Full=Cell division cycle protein 48 homolog
contig00395	gi|297740428|emb|CBI30610.3|	3e-69	unnamed protein product [Vitis vinifera]
contig00396	gi|255647630|gb|ACU24278.1|	2e-47	unknown [Glycine max]
contig00397	gi|225452030|ref|XP_002283795.1|	2e-20	PREDICTED: hypothetical protein [Vitis vinifera]
contig00399	gi|255575742|ref|XP_002528770.1|	2e-62	phosphoglucomutase, putative [Ricinus communis]
contig00400	gi|227204325|dbj|BAH57014.1|	1e-07	AT4G12790 [Arabidopsis thaliana]
contig00401	gi|147802500|emb|CAN64163.1|	6e-68	hypothetical protein VITISV_040646 [Vitis vinifera]
contig00402	gi|291165308|gb|ADD81205.1|	8e-145	sinapyl alcohol dehydrogenase 2 [Nicotiana tabacum]
contig00403	gi|225437949|ref|XP_002270029.1|	2e-91	PREDICTED: hypothetical protein [Vitis vinifera]
contig00404	gi|67906424|gb|AAY82589.1|	1e-26	bZIP [Nicotiana tabacum]
contig00405	gi|255538222|ref|XP_002510176.1|	3e-55	conserved hypothetical protein [Ricinus communis]
contig00406	gi|225432878|ref|XP_002280070.1|	2e-118	PREDICTED: hypothetical protein [Vitis vinifera]
contig00407	gi|225427993|ref|XP_002277696.1|	1e-74	PREDICTED: hypothetical protein [Vitis vinifera]
contig00408	gi|255571157|ref|XP_002526529.1|	4e-49	protein transport protein sec23, putative [Ricinus communis]
contig00409	gi|224114359|ref|XP_002332378.1|	2e-107	hypothetical protein POPTRDRAFT_746911 [Populus trichocarpa]
contig00410	gi|14423327|gb|AAK62346.1|	1e-82	elicitor-inducible cytochrome P450 [Nicotiana tabacum]
contig00413	gi|71726952|gb|AAZ39647.1|	1e-159	cytochrome P450 monooxygenase [Petunia x hybrida]
contig00414	gi|225464087|ref|XP_002270896.1|	3e-106	PREDICTED: hypothetical protein [Vitis vinifera]
contig00415	gi|255578603|ref|XP_002530163.1|	8e-46	ubiquitin-conjugating enzyme, putative [Ricinus communis]
contig00418	gi|7670832|gb|AAF66242.1|AF243180_1	3e-31	dicyanin [Solanum lycopersicum]
contig00419	gi|39579116|gb|AAR28754.1|	6e-79	Bax inhibitor [Solanum lycopersicum]
contig00422	gi|23429649|gb|AAN17752.1|	6e-73	ovate protein [Solanum lycopersicum]
contig00423	gi|94958151|gb|ABF47216.1|	3e-179	cathepsin B [Nicotiana benthamiana]
contig00424	gi|255569343|ref|XP_002525639.1|	1e-45	Vacuolar cation/proton exchanger 1a, putative [Ricinus communis]
contig00425	gi|302922354|ref|XP_003053448.1|	2e-81	hypothetical protein NECHADRAFT_102357 [Nectria haematococca mpVI 77-13-4]
contig00428	gi|224130070|ref|XP_002320745.1|	7e-20	glycosyltransferase [Populus trichocarpa]
contig00429	gi|231504|sp|P30172.1|ACT12_SOLTU	2e-39	RecName: Full=Actin-100
contig00431	gi|225423539|ref|XP_002271911.1|	5e-07	PREDICTED: hypothetical protein [Vitis vinifera]
contig00432	gi|224140661|ref|XP_002323699.1|	7e-99	predicted protein [Populus trichocarpa]
contig00433	gi|225457132|ref|XP_002280335.1|	2e-27	PREDICTED: hypothetical protein [Vitis vinifera]
contig00434	gi|224142327|ref|XP_002324510.1|	6e-158	predicted protein [Populus trichocarpa]
contig00435	gi|224081626|ref|XP_002306466.1|	7e-12	predicted protein [Populus trichocarpa]
contig00436	gi|307746706|dbj|BAJ21223.1|	0	acyltransferase-like [Solanum melongena]
contig00438	gi|115464615|ref|NP_001055907.1|	1e-67	Os05g0491100 [Oryza sativa Japonica Group]
contig00440	gi|40287518|gb|AAR83873.1|	5e-65	induced stolon tip protein NAP1Ps [Capsicum annuum]
contig00441	gi|225442677|ref|XP_002284798.1|	6e-21	PREDICTED: hypothetical protein [Vitis vinifera]
contig00442	gi|75331994|sp|Q949G3.1|PDR1_NICPL	5e-156	RecName: Full=Pleiotropic drug resistance protein 1; AltName: Full=NpPDR1
contig00443	gi|30013665|gb|AAP03875.1|	4e-135	putative chloroplast thiazole biosynthetic protein [Nicotiana tabacum]
contig00444	gi|225432454|ref|XP_002278692.1|	1e-12	PREDICTED: hypothetical protein [Vitis vinifera]
contig00445	gi|225432430|ref|XP_002277039.1|	3e-57	PREDICTED: hypothetical protein [Vitis vinifera]
contig00446	gi|584778|sp|P37216.1|AROG_SOLLC	2e-125	RecName: Full=Phospho-2-dehydro-3-deoxyheptonate aldolase 2, chloroplastic; AltName: Full=3-deoxy-D-arabino-heptulosonate 7-phosphate synthase 2; AltName: Full=DAHP synthase 2; AltName: Full=Phospho-2-keto-3-deoxyheptonate aldolase 2; Flags: Precursor
contig00447	gi|255574982|ref|XP_002528397.1|	2e-119	conserved hypothetical protein [Ricinus communis]
contig00448	gi|45935111|gb|AAS79569.1|	2e-40	hypothetical protein [Ipomoea trifida]
contig00449	gi|255560303|ref|XP_002521168.1|	1e-42	argininosuccinate synthase, putative [Ricinus communis]
contig00450	gi|231505|sp|P30173.1|ACT13_SOLTU	2e-166	RecName: Full=Actin-101
contig00451	gi|77999247|gb|ABB16970.1|	2e-41	POM30-like protein [Solanum tuberosum]
contig00452	gi|77999247|gb|ABB16970.1|	3e-34	POM30-like protein [Solanum tuberosum]
contig00453	gi|224108736|ref|XP_002314950.1|	2e-07	predicted protein [Populus trichocarpa]
contig00454	gi|255544117|ref|XP_002513121.1|	3e-70	conserved hypothetical protein [Ricinus communis]
contig00455	gi|225462170|ref|XP_002267478.1|	7e-45	PREDICTED: hypothetical protein [Vitis vinifera]
contig00456	gi|255636993|gb|ACU18829.1|	6e-56	unknown [Glycine max]
contig00457	gi|225461770|ref|XP_002283521.1|	3e-100	PREDICTED: hypothetical protein [Vitis vinifera]
contig00458	gi|259130182|gb|ACV95534.1|	8e-34	protein L-isoaspartyl methyltransferase [Cicer arietinum]
contig00459	gi|225450480|ref|XP_002276824.1|	4e-57	PREDICTED: hypothetical protein [Vitis vinifera]
contig00460	gi|255582650|ref|XP_002532104.1|	2e-116	AMP deaminase, putative [Ricinus communis]
contig00461	gi|225455491|ref|XP_002280396.1|	6e-21	PREDICTED: similar to ZFWD1 (zinc finger WD40 repeat protein 1); nucleic acid binding / zinc ion binding [Vitis vinifera]
contig00462	gi|225425926|ref|XP_002272517.1|	1e-34	PREDICTED: hypothetical protein [Vitis vinifera]
contig00464	gi|193290660|gb|ACF17638.1|	0	putative ketol-acid reductoisomerase [Capsicum annuum]
contig00465	gi|76160923|gb|ABA40425.1|	6e-112	unknown [Solanum tuberosum]
contig00466	gi|158325159|gb|ABW34717.1|	5e-107	acireductone dioxygenase [Solanum tuberosum]
contig00467	gi|30688336|ref|NP_030605.2|	5e-80	appr-1-p processing enzyme family protein [Arabidopsis thaliana]
contig00468	gi|76573347|gb|ABA46778.1|	4e-145	unknown [Solanum tuberosum]
contig00470	gi|160346973|gb|ABX26124.1|	4e-146	bypass1 [Nicotiana benthamiana]
contig00472	gi|110736528|dbj|BAF00231.1|	6e-26	hypothetical protein [Arabidopsis thaliana]
contig00473	gi|169930141|gb|ACB05668.1|	4e-83	cyclophilin [Capsicum annuum]
contig00475	gi|296081171|emb|CBI18197.3|	1e-111	unnamed protein product [Vitis vinifera]
contig00476	gi|118487102|gb|ABK95381.1|	5e-15	unknown [Populus trichocarpa]
contig00478	gi|255553837|ref|XP_002517959.1|	1e-102	conserved hypothetical protein [Ricinus communis]
contig00481	gi|255547203|ref|XP_002514659.1|	3e-19	conserved hypothetical protein [Ricinus communis]
contig00482	gi|12081919|dbj|BAB20862.1|	2e-99	plastidic cysteine synthase 1 [Solanum tuberosum]
contig00483	gi|224083914|ref|XP_002307171.1|	2e-18	predicted protein [Populus trichocarpa]
contig00484	gi|225450490|ref|XP_002280775.1|	2e-16	PREDICTED: hypothetical protein isoform 3 [Vitis vinifera]
contig00485	gi|255547686|ref|XP_002514900.1|	3e-57	nuclear transport factor, putative [Ricinus communis]
contig00486	gi|158635118|gb|ABW76421.1|	0	heat shock protein 70 [Solanum lycopersicum]
contig00487	gi|28273096|dbj|BAC56914.1|	1e-16	nitrate transporter [Nicotiana tabacum]
contig00488	gi|75331994|sp|Q949G3.1|PDR1_NICPL	6e-156	RecName: Full=Pleiotropic drug resistance protein 1; AltName: Full=NpPDR1
contig00489	gi|294464643|gb|ADE77830.1|	1e-18	unknown [Picea sitchensis]
contig00490	gi|298201211|gb|ADI60301.1|	2e-40	ER luminal protein receptor 2b [Nicotiana benthamiana]
contig00491	gi|225457319|ref|XP_002284686.1|	5e-42	PREDICTED: hypothetical protein [Vitis vinifera]
contig00492	gi|297734038|emb|CBI15285.3|	8e-114	unnamed protein product [Vitis vinifera]
contig00493	gi|255552973|ref|XP_002517529.1|	6e-61	Auxin-responsive protein IAA1, putative [Ricinus communis]
contig00494	gi|28193050|emb|CAD58629.1|	6e-11	SUI1 protein [Coffea arabica]
contig00495	gi|1170506|sp|P41379.1|IF4A2_NICPL	7e-151	RecName: Full=Eukaryotic initiation factor 4A-2; Short=eIF-4A-2; AltName: Full=ATP-dependent RNA helicase eIF4A-2
contig00498	gi|255568388|ref|XP_002525168.1|	2e-88	conserved hypothetical protein [Ricinus communis]
contig00500	gi|4539543|emb|CAB39974.1|	1e-164	glyceraldehyde-3-phosphate dehydrogenase [Nicotiana tabacum]
contig00501	gi|148611499|gb|ABQ95989.1|	0	phospholipase A1 [Capsicum annuum]
contig00502	gi|195606516|gb|ACG25088.1|	1e-63	histone H3 [Zea mays]
contig00503	gi|2150027|gb|AAB58727.1|	7e-133	NADP-malic enzyme [Solanum lycopersicum]
contig00504	gi|323149967|gb|ADX33333.1|	1e-93	cinnamate-4-hydroxylase 2 [Petunia x hybrida]
contig00505	gi|225428887|ref|XP_002285322.1|	4e-50	PREDICTED: hypothetical protein [Vitis vinifera]
contig00506	gi|224126451|ref|XP_002329557.1|	5e-69	hypothetical protein POPTRDRAFT_783792 [Populus trichocarpa]
contig00507	gi|225433841|ref|XP_002263182.1|	8e-146	PREDICTED: hypothetical protein [Vitis vinifera]
contig00508	gi|7673359|gb|AAF66825.1|	2e-15	poly(A)-binding protein [Nicotiana tabacum]
contig00509	gi|255556418|ref|XP_002519243.1|	8e-121	conserved hypothetical protein [Ricinus communis]
contig00511	gi|224119264|ref|XP_002331268.1|	7e-31	predicted protein [Populus trichocarpa]
contig00514	gi|255583547|ref|XP_002532530.1|	3e-101	Aspartic proteinase nepenthesin-1 precursor, putative [Ricinus communis]
contig00515	gi|147800081|emb|CAN77652.1|	1e-128	hypothetical protein VITISV_032323 [Vitis vinifera]
contig00516	gi|68036691|gb|AAY84879.1|	3e-09	U2AF small subunit [Triticum aestivum]
contig00517	gi|6692816|dbj|BAA89423.1|	5e-136	allyl alcohol dehydrogenase [Nicotiana tabacum]
contig00518	gi|284520998|gb|ADB93074.1|	8e-28	putative ring-box Roc1/Rbx1/Hrt1 protein [Jatropha curcas]
contig00519	gi|255579934|ref|XP_002530802.1|	0	Glycosyltransferase QUASIMODO1, putative [Ricinus communis]
contig00520	gi|297828393|ref|XP_002882079.1|	5e-36	hypothetical protein ARALYDRAFT_346472 [Arabidopsis lyrata subsp. lyrata]
contig00521	gi|225451497|ref|XP_002274559.1|	6e-107	PREDICTED: similar to YSL6 (YELLOW STRIPE LIKE 6); oligopeptide transporter [Vitis vinifera]
contig00523	gi|225470792|ref|XP_002269731.1|	2e-64	PREDICTED: hypothetical protein [Vitis vinifera]
contig00524	gi|225439099|ref|XP_002266161.1|	5e-60	PREDICTED: hypothetical protein [Vitis vinifera]
contig00525	gi|296083584|emb|CBI23573.3|	2e-70	unnamed protein product [Vitis vinifera]
contig00526	gi|225455513|ref|XP_002265347.1|	1e-35	PREDICTED: hypothetical protein [Vitis vinifera]
contig00527	gi|57014008|ref|YP_173479.1|	2e-08	NADH dehydrogenase subunit 9 [Nicotiana tabacum]
contig00528	gi|1934994|emb|CAA73034.1|	9e-19	SGRP-1 [Solanum commersonii]
contig00529	gi|255576217|ref|XP_002529002.1|	3e-42	ribosome biogenesis protein bop1, putative [Ricinus communis]
contig00530	gi|18857893|dbj|BAB85481.1|	2e-06	ACR toxin-sensitivity inducing protein [Citrus jambhiri]
contig00531	gi|15239148|ref|NP_196729.1|	3e-27	unknown protein [Arabidopsis thaliana]
contig00532	gi|296012006|gb|ADG65641.1|	0	glycosyltransferase [Withania somnifera]
contig00533	gi|255563050|ref|XP_002522529.1|	5e-31	calmodulin, putative [Ricinus communis]
contig00534	gi|224133682|ref|XP_002321635.1|	4e-38	predicted protein [Populus trichocarpa]
contig00535	gi|255541160|ref|XP_002511644.1|	2e-114	ccr4-not transcription complex, putative [Ricinus communis]
contig00537	gi|192912966|gb|ACF06591.1|	9e-10	cytosolic ascorbate peroxidase [Elaeis guineensis]
contig00538	gi|224134731|ref|XP_002327475.1|	2e-24	predicted protein [Populus trichocarpa]
contig00539	gi|53830831|gb|AAU95237.1|	9e-144	osmotin-like protein [Solanum phureja]
contig00540	gi|255627929|gb|ACU14309.1|	3e-69	unknown [Glycine max]
contig00541	gi|225455850|ref|XP_002273782.1|	1e-123	PREDICTED: hypothetical protein [Vitis vinifera]
contig00548	gi|147799987|emb|CAN72663.1|	1e-152	hypothetical protein VITISV_031849 [Vitis vinifera]
contig00549	gi|225427122|ref|XP_002276953.1|	1e-27	PREDICTED: hypothetical protein [Vitis vinifera]
contig00551	gi|217075230|gb|ACJ85975.1|	4e-46	unknown [Medicago truncatula]
contig00552	gi|116787816|gb|ABK24652.1|	1e-24	unknown [Picea sitchensis]
contig00554	gi|225427381|ref|XP_002279781.1|	9e-44	PREDICTED: hypothetical protein [Vitis vinifera]
contig00555	gi|224138586|ref|XP_002322851.1|	1e-13	predicted protein [Populus trichocarpa]
contig00556	gi|225464782|ref|XP_002267701.1|	5e-15	PREDICTED: hypothetical protein [Vitis vinifera]
contig00557	gi|707001|gb|AAB33256.1|	3e-101	Clostridium pasteurianum ferredoxin homolog [Solanum tuberosum]
contig00558	gi|225456323|ref|XP_002283797.1|	7e-44	PREDICTED: hypothetical protein isoform 1 [Vitis vinifera]
contig00559	gi|209954731|dbj|BAG80556.1|	0	UDP-glucose:glucosyltransferase [Lycium barbarum]
contig00560	gi|209978913|gb|ACJ04728.1|	3e-157	WRKY transcription factor-30 [Capsicum annuum]
contig00562	gi|224134486|ref|XP_002327417.1|	1e-74	predicted protein [Populus trichocarpa]
contig00564	gi|133246|sp|P19682.1|ROC3_NICSY	7e-72	RecName: Full=28 kDa ribonucleoprotein, chloroplastic; Short=28RNP; Flags: Precursor
contig00565	gi|85068594|gb|ABC69377.1|	0	CYP81B2v2 [Nicotiana tabacum]
contig00566	gi|224139658|ref|XP_002323215.1|	2e-47	predicted protein [Populus trichocarpa]
contig00567	gi|255637845|gb|ACU19242.1|	3e-45	unknown [Glycine max]
contig00568	gi|225462170|ref|XP_002267478.1|	2e-55	PREDICTED: hypothetical protein [Vitis vinifera]
contig00569	gi|212721552|ref|NP_001132852.1|	2e-19	hypothetical protein LOC100194344 [Zea mays]
contig00570	gi|225469380|ref|XP_002262940.1|	2e-60	PREDICTED: hypothetical protein [Vitis vinifera]
contig00571	gi|161701447|gb|ABX75541.1|	2e-22	60S ribosomal protein L17-like protein [Panax ginseng]
contig00572	gi|297807157|ref|XP_002871462.1|	5e-26	hypothetical protein ARALYDRAFT_487950 [Arabidopsis lyrata subsp. lyrata]
contig00573	gi|62733650|gb|AAX95766.1|	8e-107	Putative DNA binding protein, identical [Solanum lycopersicum]
contig00576	gi|40287530|gb|AAR83879.1|	4e-47	Cristal-Glass1 protein [Capsicum annuum]
contig00577	gi|255558075|ref|XP_002520066.1|	1e-55	cinnamoyl-CoA reductase, putative [Ricinus communis]
contig00578	gi|225435175|ref|XP_002281895.1|	7e-17	PREDICTED: hypothetical protein [Vitis vinifera]
contig00579	gi|225440364|ref|XP_002270472.1|	2e-30	PREDICTED: hypothetical protein [Vitis vinifera]
contig00581	gi|255544582|ref|XP_002513352.1|	1e-24	phosphoglycerate kinase, putative [Ricinus communis]
contig00582	gi|255576964|ref|XP_002529367.1|	5e-55	histone h2a, putative [Ricinus communis]
contig00583	gi|297807157|ref|XP_002871462.1|	4e-26	hypothetical protein ARALYDRAFT_487950 [Arabidopsis lyrata subsp. lyrata]
contig00584	gi|225430091|ref|XP_002281873.1|	8e-16	PREDICTED: hypothetical protein [Vitis vinifera]
contig00587	gi|255553691|ref|XP_002517886.1|	3e-149	ADP,ATP carrier protein, putative [Ricinus communis]
contig00588	gi|225441228|ref|XP_002266914.1|	2e-31	PREDICTED: hypothetical protein [Vitis vinifera]
contig00589	gi|297827755|ref|XP_002881760.1|	1e-13	amino acid transporter family protein [Arabidopsis lyrata subsp. lyrata]
contig00591	gi|7406995|gb|AAF61863.1|AF193770_1	5e-25	DNA-binding protein 3 [Nicotiana tabacum]
contig00592	gi|255575861|ref|XP_002528828.1|	3e-94	Glycolipid transfer protein, putative [Ricinus communis]
contig00593	gi|255572154|ref|XP_002527017.1|	3e-42	wall-associated kinase, putative [Ricinus communis]
contig00594	gi|225450458|ref|XP_002276639.1|	2e-117	PREDICTED: hypothetical protein [Vitis vinifera]
contig00595	gi|66841325|dbj|BAD99221.1|	4e-09	polypepetide with reverse transcriptase and RNaseH domains [Petunia x hybrida]
contig00596	gi|22656384|gb|AAM97542.1|	0	catalase 3 [Capsicum annuum]
contig00597	gi|193290674|gb|ACF17645.1|	2e-131	putative cinnamyl alcohol dehydrogenase [Capsicum annuum]
contig00598	gi|76161010|gb|ABA40468.1|	4e-50	Drm3-like protein [Solanum tuberosum]
contig00599	gi|302142224|emb|CBI19427.3|	2e-94	unnamed protein product [Vitis vinifera]
contig00601	gi|242086595|ref|XP_002439130.1|	8e-24	hypothetical protein SORBIDRAFT_09g001100 [Sorghum bicolor]
contig00602	gi|224097618|ref|XP_002311013.1|	2e-69	predicted protein [Populus trichocarpa]
contig00604	gi|225427118|ref|XP_002276932.1|	7e-22	PREDICTED: hypothetical protein [Vitis vinifera]
contig00605	gi|225459168|ref|XP_002285717.1|	6e-105	PREDICTED: hypothetical protein [Vitis vinifera]
contig00607	gi|255567166|ref|XP_002524564.1|	2e-65	Endosomal P24A protein precursor, putative [Ricinus communis]
contig00608	gi|224081210|ref|XP_002306336.1|	2e-26	predicted protein [Populus trichocarpa]
contig00611	gi|255578847|ref|XP_002530278.1|	8e-20	lipid binding protein, putative [Ricinus communis]
contig00612	gi|88683148|emb|CAJ77508.1|	5e-15	putative transmembrane receptor [Solanum tuberosum]
contig00614	gi|40556671|gb|AAR87752.1|	3e-58	small subunit ribosomal protein S16 [Capsicum annuum]
contig00615	gi|30267436|gb|AAP21819.1|	9e-108	metal transporter [Solanum lycopersicum]
contig00616	gi|296090258|emb|CBI40077.3|	4e-26	unnamed protein product [Vitis vinifera]
contig00617	gi|48209881|gb|AAT40487.1|	8e-08	putative disease resistance protein [Solanum demissum]
contig00619	gi|83284015|gb|ABC01915.1|	1e-165	vacuolar sorting receptor protein PV72-like protein [Solanum tuberosum]
contig00620	gi|225441979|ref|XP_002265217.1|	0	PREDICTED: hypothetical protein [Vitis vinifera]
contig00621	gi|297742212|emb|CBI34361.3|	2e-41	unnamed protein product [Vitis vinifera]
contig00622	gi|34581769|gb|AAQ76040.1|	4e-67	ubiquitin extension protein [Cucumis sativus]
contig00623	gi|147845697|emb|CAN84159.1|	5e-44	hypothetical protein VITISV_017170 [Vitis vinifera]
contig00625	gi|2500515|sp|Q40469.1|IF4A6_TOBAC	9e-135	RecName: Full=Eukaryotic initiation factor 4A-6; Short=eIF-4A-6; AltName: Full=ATP-dependent RNA helicase eIF4A-6
contig00626	gi|2500354|sp|P93847.1|RL10_SOLME	2e-97	RecName: Full=60S ribosomal protein L10; AltName: Full=EQM
contig00629	gi|225427605|ref|XP_002271392.1|	6e-136	PREDICTED: hypothetical protein [Vitis vinifera]
contig00630	gi|224064063|ref|XP_002301373.1|	2e-74	predicted protein [Populus trichocarpa]
contig00631	gi|77745442|gb|ABB02620.1|	1e-91	disulfide-isomerase precursor-like protein [Solanum tuberosum]
contig00632	gi|57013919|ref|YP_173392.1|	5e-47	hypothetical protein NitaMp046 [Nicotiana tabacum]
contig00633	gi|147766496|emb|CAN73799.1|	1e-102	hypothetical protein VITISV_017109 [Vitis vinifera]
contig00634	gi|170773914|gb|ACB32233.1|	3e-47	actin-depolymerizing factor 1 [Solanum chacoense]
contig00635	gi|7531180|sp|O04681.1|PTI5_SOLLC	2e-08	RecName: Full=Pathogenesis-related genes transcriptional activator PTI5; AltName: Full=PTO-interacting protein 5
contig00636	gi|225428572|ref|XP_002284665.1|	6e-77	PREDICTED: hypothetical protein [Vitis vinifera]
contig00637	gi|92870233|gb|ABE79560.1|	2e-55	Chaperone DnaK [Medicago truncatula]
contig00638	gi|224065308|ref|XP_002301767.1|	1e-51	predicted protein [Populus trichocarpa]
contig00640	gi|258546336|dbj|BAI39595.1|	3e-55	protein phosphatase 2C ABI2 homolog [Solanum lycopersicum]
contig00641	gi|62321497|dbj|BAD94954.1|	6e-71	carboxypeptidase precursor-like protein [Arabidopsis thaliana]
contig00642	gi|255574129|ref|XP_002527980.1|	9e-24	transcription factor, putative [Ricinus communis]
contig00644	gi|255626711|gb|ACU13700.1|	1e-08	unknown [Glycine max]
contig00645	gi|224138712|ref|XP_002326671.1|	4e-57	predicted protein [Populus trichocarpa]
contig00646	gi|115513|sp|P27161.2|CALM_SOLLC	2e-76	RecName: Full=Calmodulin; Short=CaM
contig00648	gi|8894548|emb|CAB95829.1|	1e-27	hypothetical protein [Cicer arietinum]
contig00650	gi|1087073|gb|AAB34987.1|	3e-74	calmodulin-binding heat-shock protein [Nicotiana tabacum]
contig00651	gi|255553671|ref|XP_002517876.1|	6e-95	protein phosphatase 2c, putative [Ricinus communis]
contig00653	gi|5931765|emb|CAB56619.1|	6e-26	phragmoplastin [Nicotiana tabacum]
contig00656	gi|297733917|emb|CBI15164.3|	1e-25	unnamed protein product [Vitis vinifera]
contig00657	gi|255543953|ref|XP_002513039.1|	7e-64	ubiquitin-protein ligase, putative [Ricinus communis]
contig00658	gi|63087752|emb|CAI93191.1|	4e-111	glycosyltransferase [Solanum tuberosum]
contig00659	gi|1587206|prf||2206327A	6e-125	T complex protein
contig00660	gi|147857571|emb|CAN83083.1|	2e-21	hypothetical protein VITISV_001331 [Vitis vinifera]
contig00661	gi|225462291|ref|XP_002265244.1|	2e-70	PREDICTED: hypothetical protein [Vitis vinifera]
contig00662	gi|297745852|emb|CBI15908.3|	1e-143	unnamed protein product [Vitis vinifera]
contig00665	gi|77416979|gb|ABA81885.1|	2e-15	profilin-like [Solanum tuberosum]
contig00666	gi|156070757|gb|ABU45172.1|	5e-20	unknown [Solanum melongena]
contig00667	gi|255543541|ref|XP_002512833.1|	8e-34	conserved hypothetical protein [Ricinus communis]
contig00668	gi|211906514|gb|ACJ11750.1|	1e-145	lactoylglutathione lyase [Gossypium hirsutum]
contig00670	gi|297737281|emb|CBI26482.3|	4e-20	unnamed protein product [Vitis vinifera]
contig00672	gi|45935133|gb|AAS79591.1|	2e-10	putative dihydroflavonol reductase [Ipomoea trifida]
contig00673	gi|297741460|emb|CBI32591.3|	7e-33	unnamed protein product [Vitis vinifera]
contig00674	gi|24745880|dbj|BAC23035.1|	3e-31	26S proteasome AAA-ATPase subunit RPT4a [Solanum tuberosum]
contig00675	gi|7271957|gb|AAF44708.1|AF242849_1	2e-91	wound-inducible carboxypeptidase [Solanum lycopersicum]
contig00676	gi|297735173|emb|CBI17535.3|	1e-49	unnamed protein product [Vitis vinifera]
contig00677	gi|38639325|gb|AAR25800.1|	3e-173	cathepsin B-like cysteine proteinase [Solanum tuberosum]
contig00678	gi|225443584|ref|XP_002278515.1|	2e-25	PREDICTED: hypothetical protein [Vitis vinifera]
contig00680	gi|225468805|ref|XP_002263365.1|	2e-21	PREDICTED: hypothetical protein [Vitis vinifera]
contig00681	gi|219688706|dbj|BAH09866.1|	3e-152	peroxin 7 [Nicotiana tabacum]
contig00682	gi|225433446|ref|XP_002285679.1|	7e-58	PREDICTED: hypothetical protein [Vitis vinifera]
contig00685	gi|255541996|ref|XP_002512062.1|	4e-88	6-phosphogluconolactonase, putative [Ricinus communis]
contig00686	gi|310892550|gb|ADP37417.1|	2e-17	ethylene-responsive-element-binding factor 2 [Petunia x hybrida]
contig00687	gi|255538900|ref|XP_002510515.1|	7e-83	carboxy-lyase, putative [Ricinus communis]
contig00689	gi|119012|sp|P23547.1|E13G_TOBAC	7e-121	RecName: Full=Glucan endo-1,3-beta-glucosidase, acidic isoform GI9; AltName: Full=(1-
contig00692	gi|296083808|emb|CBI24025.3|	5e-65	unnamed protein product [Vitis vinifera]
contig00693	gi|225434311|ref|XP_002264896.1|	1e-166	PREDICTED: hypothetical protein [Vitis vinifera]
contig00694	gi|225464128|ref|XP_002266084.1|	1e-65	PREDICTED: hypothetical protein [Vitis vinifera]
contig00695	gi|225442367|ref|XP_002276490.1|	5e-152	PREDICTED: hypothetical protein [Vitis vinifera]
contig00696	gi|15144512|gb|AAK84479.1|	7e-94	putative auxin growth promotor protein [Solanum lycopersicum]
contig00697	gi|255563192|ref|XP_002522599.1|	1e-42	ATP-dependent RNA helicase, putative [Ricinus communis]
contig00698	gi|225460779|ref|XP_002274589.1|	1e-12	PREDICTED: hypothetical protein [Vitis vinifera]
contig00700	gi|225452942|ref|XP_002278983.1|	1e-38	PREDICTED: hypothetical protein [Vitis vinifera]
contig00701	gi|255544840|ref|XP_002513481.1|	3e-109	40S ribosomal protein S2, putative [Ricinus communis]
contig00702	gi|23451057|gb|AAN32641.1|AF416732_1	2e-99	putative short-chain type alcohol dehydrogenase [Solanum tuberosum]
contig00703	gi|225435800|ref|XP_002285750.1|	3e-153	PREDICTED: hypothetical protein [Vitis vinifera]
contig00704	gi|255566602|ref|XP_002524285.1|	8e-108	phosphoric diester hydrolase, putative [Ricinus communis]
contig00705	gi|224115154|ref|XP_002316956.1|	4e-40	predicted protein [Populus trichocarpa]
contig00706	gi|76573325|gb|ABA46767.1|	3e-80	unknown [Solanum tuberosum]
contig00707	gi|12003400|gb|AAG43557.1|AF211539_1	3e-15	Avr9/Cf-9 rapidly elicited protein 65 [Nicotiana tabacum]
contig00708	gi|147856665|emb|CAN80313.1|	4e-10	hypothetical protein VITISV_020758 [Vitis vinifera]
contig00709	gi|297744756|emb|CBI38018.3|	3e-23	unnamed protein product [Vitis vinifera]
contig00710	gi|224066721|ref|XP_002302185.1|	3e-51	predicted protein [Populus trichocarpa]
contig00711	gi|225428767|ref|XP_002285075.1|	7e-20	PREDICTED: hypothetical protein [Vitis vinifera]
contig00713	gi|58578272|emb|CAI48072.1|	4e-65	glutathione S-transferase/peroxidase [Capsicum chinense]
contig00714	gi|6653233|gb|AAF22647.1|AF193439_1	2e-40	glutathione S-transferase/peroxidase [Solanum lycopersicum]
contig00715	gi|255647685|gb|ACU24304.1|	5e-101	unknown [Glycine max]
contig00716	gi|224121050|ref|XP_002330891.1|	2e-12	bromodomain protein [Populus trichocarpa]
contig00717	gi|290490831|emb|CBJ34333.1|	1e-43	translation initiation factor eIF(iso)4E [Nicotiana tabacum]
contig00719	gi|312065148|ref|XP_003135649.1|	4e-21	hypothetical protein LOAG_00060 [Loa loa]
contig00720	gi|71533153|dbj|BAE16559.1|	3e-12	thioredoxin h [Codonopsis lanceolata]
contig00721	gi|224089975|ref|XP_002308888.1|	1e-19	predicted protein [Populus trichocarpa]
contig00722	gi|147766948|emb|CAN63265.1|	3e-72	hypothetical protein VITISV_037939 [Vitis vinifera]
contig00723	gi|10764216|gb|AAG22606.1|AF258809_1	1e-109	aldehyde oxidase [Solanum lycopersicum]
contig00724	gi|311088597|gb|ADP68586.1|	5e-61	ZIP5 [Solanum lycopersicum]
contig00726	gi|311088597|gb|ADP68586.1|	7e-38	ZIP5 [Solanum lycopersicum]
contig00727	gi|77999273|gb|ABB16983.1|	5e-120	unknown [Solanum tuberosum]
contig00728	gi|255572270|ref|XP_002527074.1|	2e-07	amino acid transporter, putative [Ricinus communis]
contig00729	gi|147852242|emb|CAN80134.1|	4e-92	hypothetical protein VITISV_012033 [Vitis vinifera]
contig00730	gi|225449462|ref|XP_002283252.1|	1e-43	PREDICTED: hypothetical protein [Vitis vinifera]
contig00731	gi|301030829|gb|ADK47999.1|	1e-07	calmodulin-binding protein [Solanum lycopersicum]
contig00732	gi|397631|emb|CAA80358.1|	2e-173	beta-fructofuranosidase [Solanum tuberosum]
contig00733	gi|225441601|ref|XP_002281697.1|	2e-36	PREDICTED: hypothetical protein [Vitis vinifera]
contig00735	gi|28261758|ref|NP_783272.1|	5e-71	ribosomal protein L2 [Atropa belladonna]
contig00737	gi|304368145|gb|ADM26718.1|	2e-33	glycolate oxidase [Nicotiana benthamiana]
contig00738	gi|159459932|gb|ABW96363.1|	3e-111	glutathione reductase [Ipomoea batatas]
contig00739	gi|11133833|sp|O04857.1|PP12_TOBAC	2e-68	RecName: Full=Serine/threonine-protein phosphatase PP1 isozyme 2
contig00740	gi|296086438|emb|CBI32027.3|	2e-86	unnamed protein product [Vitis vinifera]
contig00741	gi|225433203|ref|XP_002281775.1|	3e-23	PREDICTED: hypothetical protein [Vitis vinifera]
contig00742	gi|225432147|ref|XP_002265735.1|	2e-62	PREDICTED: hypothetical protein [Vitis vinifera]
contig00743	gi|67077850|dbj|BAD99512.1|	8e-115	calnexin-like protein [Solanum lycopersicum]
contig00744	gi|295824575|gb|ADG37658.1|	4e-107	DUF300 family protein [Nicotiana tabacum]
contig00746	gi|224077306|ref|XP_002305204.1|	4e-42	predicted protein [Populus trichocarpa]
contig00747	gi|148888527|gb|ABR15769.1|	8e-121	phenylacetaldehyde reductase [Solanum lycopersicum]
contig00749	gi|294653512|gb|ADF28630.1|	3e-102	zeaxanthin epoxidase [Solanum tuberosum]
contig00750	gi|225449258|ref|XP_002280528.1|	2e-58	PREDICTED: hypothetical protein [Vitis vinifera]
contig00753	gi|78191406|gb|ABB29924.1|	6e-75	ripening regulated protein DDTFR10-like [Solanum tuberosum]
contig00754	gi|225431869|ref|XP_002275498.1|	2e-27	PREDICTED: hypothetical protein [Vitis vinifera]
contig00755	gi|225464611|ref|XP_002275603.1|	7e-57	PREDICTED: hypothetical protein [Vitis vinifera]
contig00756	gi|499164|emb|CAA47425.1|	4e-24	unnamed protein product [Arabidopsis thaliana]
contig00757	gi|68299225|emb|CAJ13713.1|	6e-32	hypothetical protein [Capsicum chinense]
contig00758	gi|106879589|emb|CAJ38378.1|	1e-09	glyceraldehyde-3-phosphate dehydrogenase [Plantago major]
contig00759	gi|225466185|ref|XP_002263877.1|	3e-21	PREDICTED: hypothetical protein [Vitis vinifera]
contig00760	gi|12060550|gb|AAG48162.1|AF154425_1	0	phospholipase D [Solanum lycopersicum]
contig00762	gi|255552117|ref|XP_002517103.1|	5e-61	sugar transporter, putative [Ricinus communis]
contig00763	gi|296082561|emb|CBI21566.3|	2e-44	unnamed protein product [Vitis vinifera]
contig00764	gi|297737995|emb|CBI27196.3|	5e-63	unnamed protein product [Vitis vinifera]
contig00765	gi|222822683|gb|ACM68454.1|	4e-84	stress-associated protein 4 [Solanum pennellii]
contig00766	gi|297733646|emb|CBI14893.3|	1e-30	unnamed protein product [Vitis vinifera]
contig00767	gi|225423753|ref|XP_002277134.1|	1e-34	PREDICTED: hypothetical protein [Vitis vinifera]
contig00768	gi|224097034|ref|XP_002310818.1|	3e-11	predicted protein [Populus trichocarpa]
contig00769	gi|66475040|gb|AAY47050.1|	0	ascorbate oxidase [Solanum lycopersicum]
contig00770	gi|225447492|ref|XP_002267265.1|	1e-27	PREDICTED: hypothetical protein [Vitis vinifera]
contig00771	gi|225461120|ref|XP_002282514.1|	5e-18	PREDICTED: hypothetical protein [Vitis vinifera]
contig00772	gi|66737320|gb|AAY54606.1|	3e-84	NRG1 [Nicotiana benthamiana]
contig00773	gi|224054678|ref|XP_002298348.1|	1e-31	predicted protein [Populus trichocarpa]
contig00774	gi|225442489|ref|XP_002283948.1|	2e-29	PREDICTED: hypothetical protein [Vitis vinifera]
contig00775	gi|297803112|ref|XP_002869440.1|	2e-56	hypothetical protein ARALYDRAFT_491823 [Arabidopsis lyrata subsp. lyrata]
contig00776	gi|298204567|emb|CBI23842.3|	6e-08	unnamed protein product [Vitis vinifera]
contig00777	gi|306846440|gb|ADN06078.1|	2e-38	DNA methylation protein MBD1 [Capsicum annuum]
contig00778	gi|225444865|ref|XP_002281247.1|	2e-121	PREDICTED: hypothetical protein [Vitis vinifera]
contig00779	gi|9663767|emb|CAC01237.1|	1e-78	RNA Binding Protein 45 [Nicotiana plumbaginifolia]
contig00780	gi|139538723|gb|ABO77952.1|	2e-48	transcription factor WRKY7 [Nicotiana attenuata]
contig00781	gi|118487731|gb|ABK95689.1|	2e-64	unknown [Populus trichocarpa]
contig00782	gi|225443588|ref|XP_002273498.1|	3e-82	PREDICTED: hypothetical protein [Vitis vinifera]
contig00783	gi|2501182|sp|Q41350.1|OLP1_SOLLC	2e-131	RecName: Full=Osmotin-like protein; Flags: Precursor
contig00784	gi|133711803|gb|ABO36621.1|	6e-71	mitochondrial carrier protein [Solanum lycopersicum]
contig00785	gi|268567303|ref|XP_002639943.1|	6e-18	C. briggsae CBR-MDT-28 protein [Caenorhabditis briggsae]
contig00786	gi|225453252|ref|XP_002266696.1|	1e-12	PREDICTED: hypothetical protein [Vitis vinifera]
contig00787	gi|297789647|ref|XP_002862767.1|	5e-50	hypothetical protein ARALYDRAFT_333222 [Arabidopsis lyrata subsp. lyrata]
contig00788	gi|224141079|ref|XP_002323902.1|	0	predicted protein [Populus trichocarpa]
contig00789	gi|8131846|gb|AAF73104.1|AF147783_1	1e-127	whitefly-induced gp91-phox [Solanum lycopersicum]
contig00790	gi|225443407|ref|XP_002268455.1|	0	PREDICTED: hypothetical protein [Vitis vinifera]
contig00791	gi|14970762|emb|CAC44460.1|	3e-137	protein tyrosine phosphatase [Solanum lycopersicum]
contig00793	gi|225465383|ref|XP_002276838.1|	3e-124	PREDICTED: hypothetical protein [Vitis vinifera]
contig00794	gi|707001|gb|AAB33256.1|	8e-145	Clostridium pasteurianum ferredoxin homolog [Solanum tuberosum]
contig00795	gi|225426781|ref|XP_002282844.1|	4e-105	PREDICTED: hypothetical protein [Vitis vinifera]
contig00796	gi|37147896|gb|AAQ88400.1|	2e-87	CaCBF1B [Capsicum annuum]
contig00797	gi|255553691|ref|XP_002517886.1|	9e-47	ADP,ATP carrier protein, putative [Ricinus communis]
contig00798	gi|256709133|gb|ACV20946.1|	1e-94	large subunit ribosomal protein 2 [Rhabditoides inermis]
contig00799	gi|224118830|ref|XP_002317917.1|	3e-43	predicted protein [Populus trichocarpa]
contig00801	gi|1097877|prf||2114378A	0	aminolevulinate dehydratase
contig00802	gi|224122412|ref|XP_002318827.1|	2e-61	predicted protein [Populus trichocarpa]
contig00803	gi|224128322|ref|XP_002329133.1|	6e-21	predicted protein [Populus trichocarpa]
contig00804	gi|225459447|ref|XP_002285830.1|	1e-59	PREDICTED: hypothetical protein [Vitis vinifera]
contig00805	gi|225469701|ref|XP_002269421.1|	1e-23	PREDICTED: hypothetical protein [Vitis vinifera]
contig00807	gi|197253299|gb|ACH54085.1|	2e-73	putative chlorophyll b reductase [Nicotiana tabacum]
contig00808	gi|266944|sp|P29766.1|RL8_SOLLC	2e-138	RecName: Full=60S ribosomal protein L8; AltName: Full=L2; AltName: Full=Ribosomal protein TL2
contig00809	gi|57013910|ref|YP_173383.1|	1e-65	hypothetical protein NitaMp037 [Nicotiana tabacum]
contig00810	gi|224088913|ref|XP_002308579.1|	1e-53	predicted protein [Populus trichocarpa]
contig00812	gi|316996018|dbj|BAD83485.2|	1e-78	hypothetical protein [Nicotiana tabacum]
contig00814	gi|224133762|ref|XP_002327674.1|	1e-69	predicted protein [Populus trichocarpa]
contig00815	gi|255558158|ref|XP_002520106.1|	5e-61	peptidyl-prolyl cis-trans isomerase, putative [Ricinus communis]
contig00816	gi|498924|emb|CAA52871.1|	2e-170	glucan endo-1,3-beta-D-glucosidase [Solanum lycopersicum]
contig00817	gi|297743874|emb|CBI36844.3|	1e-61	unnamed protein product [Vitis vinifera]
contig00818	gi|71654760|ref|XP_815993.1|	2e-07	hypothetical protein [Trypanosoma cruzi strain CL Brener]
contig00819	gi|82623433|gb|ABB87131.1|	1e-103	hypothetical protein [Solanum tuberosum]
contig00821	gi|239056164|emb|CAQ58595.1|	4e-44	unknown protein [Vitis vinifera]
contig00822	gi|225453160|ref|XP_002274476.1|	1e-46	PREDICTED: hypothetical protein [Vitis vinifera]
contig00823	gi|296386|emb|CAA50575.1|	1e-63	cytochrome b5 [Nicotiana tabacum]
contig00824	gi|1762130|gb|AAB39827.1|	1e-61	chaperonin-60 beta subunit [Solanum tuberosum]
contig00825	gi|224089971|ref|XP_002308886.1|	3e-06	predicted protein [Populus trichocarpa]
contig00826	gi|255556366|ref|XP_002519217.1|	6e-65	conserved hypothetical protein [Ricinus communis]
contig00827	gi|3893822|gb|AAD03393.1|	3e-124	ATPase beta subunit [Nicotiana sylvestris]
contig00828	gi|12081917|dbj|BAB20861.1|	3e-137	cytosolic cysteine synthase [Solanum tuberosum]
contig00829	gi|164458456|gb|ABY57635.1|	2e-73	RAV2 [Solanum lycopersicum]
contig00830	gi|255631048|gb|ACU15888.1|	1e-17	unknown [Glycine max]
contig00831	gi|116090565|gb|ABJ55915.1|	1e-10	small heat shock protein [Trichinella pseudospiralis]
contig00832	gi|3806016|gb|AAC69177.1|	3e-85	peroxisomal targeting signal 1 receptor [Nicotiana tabacum]
contig00833	gi|82621130|gb|ABB86253.1|	2e-107	3'-5' exonuclease domain-containing protein-like [Solanum tuberosum]
contig00834	gi|147837083|emb|CAN77049.1|	1e-120	hypothetical protein VITISV_039116 [Vitis vinifera]
contig00835	gi|255558270|ref|XP_002520162.1|	1e-19	conserved hypothetical protein [Ricinus communis]
contig00837	gi|225451529|ref|XP_002273157.1|	4e-40	PREDICTED: hypothetical protein [Vitis vinifera]
contig00838	gi|307135997|gb|ADN33853.1|	3e-71	glucuronoxylan glucuronosyltransferase [Cucumis melo subsp. melo]
contig00839	gi|321156088|emb|CBY05781.1|	4e-22	ASR2 protein [Solanum peruvianum]
contig00843	gi|224100431|ref|XP_002311873.1|	1e-47	predicted protein [Populus trichocarpa]
contig00844	gi|57013941|ref|YP_173414.1|	1e-80	hypothetical protein NitaMp070 [Nicotiana tabacum]
contig00845	gi|255572579|ref|XP_002527223.1|	4e-95	oligopeptidase A, putative [Ricinus communis]
contig00849	gi|222822683|gb|ACM68454.1|	4e-68	stress-associated protein 4 [Solanum pennellii]
contig00850	gi|224141911|ref|XP_002324304.1|	3e-107	predicted protein [Populus trichocarpa]
contig00851	gi|224106371|ref|XP_002314144.1|	6e-17	predicted protein [Populus trichocarpa]
contig00852	gi|225428505|ref|XP_002284401.1|	1e-08	PREDICTED: hypothetical protein [Vitis vinifera]
contig00853	gi|15233937|ref|NP_195570.1|	2e-69	ATFP6 (FARNESYLATED PROTEIN 6); metal ion binding [Arabidopsis thaliana]
contig00854	gi|297735824|emb|CBI18544.3|	1e-27	unnamed protein product [Vitis vinifera]
contig00855	gi|76160935|gb|ABA40431.1|	2e-67	unknown [Solanum tuberosum]
contig00857	gi|9230281|gb|AAF85800.1|	8e-74	60S ribosomal protein L2 [Nicotiana tabacum]
contig00858	gi|222822655|gb|ACM68440.1|	2e-86	stress-associated protein 3 [Solanum lycopersicum]
contig00859	gi|147834707|emb|CAN70556.1|	2e-89	hypothetical protein VITISV_016468 [Vitis vinifera]
contig00860	gi|225463055|ref|XP_002268417.1|	2e-123	PREDICTED: hypothetical protein [Vitis vinifera]
contig00861	gi|297823915|ref|XP_002879840.1|	1e-36	hypothetical protein ARALYDRAFT_483043 [Arabidopsis lyrata subsp. lyrata]
contig00862	gi|147809484|emb|CAN60148.1|	1e-106	hypothetical protein VITISV_041925 [Vitis vinifera]
contig00863	gi|297740335|emb|CBI30517.3|	9e-45	unnamed protein product [Vitis vinifera]
contig00864	gi|13539578|emb|CAC35703.1|	7e-114	photoperiod responsive protein [Solanum tuberosum subsp. andigenum]
contig00865	gi|225428863|ref|XP_002282447.1|	6e-176	PREDICTED: hypothetical protein [Vitis vinifera]
contig00866	gi|225433841|ref|XP_002263182.1|	2e-98	PREDICTED: hypothetical protein [Vitis vinifera]
contig00867	gi|225461798|ref|XP_002283666.1|	3e-81	PREDICTED: hypothetical protein [Vitis vinifera]
contig00868	gi|304376251|dbj|BAJ15412.1|	3e-46	ribosomal protein L10 [Solanum lycopersicum]
contig00869	gi|255637998|gb|ACU19315.1|	9e-16	unknown [Glycine max]
contig00870	gi|15220930|ref|NP_175778.1|	3e-53	RPT1A (REGULATORY PARTICLE TRIPLE-A 1A); ATPase [Arabidopsis thaliana]
contig00871	gi|225446168|ref|XP_002277581.1|	4e-17	PREDICTED: hypothetical protein [Vitis vinifera]
contig00872	gi|82623419|gb|ABB87124.1|	2e-15	hypothetical protein [Solanum tuberosum]
contig00873	gi|225439878|ref|XP_002278867.1|	2e-78	PREDICTED: hypothetical protein [Vitis vinifera]
contig00875	gi|147780532|emb|CAN69125.1|	1e-28	hypothetical protein VITISV_008194 [Vitis vinifera]
contig00876	gi|255579560|ref|XP_002530622.1|	2e-23	chaperone protein DNAj, putative [Ricinus communis]
contig00877	gi|289656911|gb|ADD14237.1|	4e-35	WRKY transcription factor [Solanum lycopersicum]
contig00878	gi|255573107|ref|XP_002527483.1|	3e-120	protein phosphatase 2c, putative [Ricinus communis]
contig00879	gi|225423716|ref|XP_002277886.1|	4e-167	PREDICTED: hypothetical protein [Vitis vinifera]
contig00882	gi|225467136|ref|XP_002262738.1|	1e-45	PREDICTED: hypothetical protein, partial [Vitis vinifera]
contig00883	gi|255641849|gb|ACU21193.1|	2e-10	unknown [Glycine max]
contig00884	gi|121631|sp|P27484.1|GRP2_NICSY	4e-13	RecName: Full=Glycine-rich protein 2
contig00885	gi|317448463|emb|CBI83762.1|	7e-79	transcription factor DREB2a [Nicotiana benthamiana]
contig00887	gi|224074843|ref|XP_002304466.1|	6e-30	AP2/ERF domain-containing transcription factor [Populus trichocarpa]
contig00888	gi|57013951|ref|YP_173423.1|	1e-43	hypothetical protein NitaMp081 [Nicotiana tabacum]
contig00889	gi|729668|sp|P40267.1|H1_SOLPN	3e-38	RecName: Full=Histone H1
contig00890	gi|38350581|gb|AAR18403.1|	1e-67	serine acetyltransferase [Nicotiana plumbaginifolia]
contig00891	gi|255549796|ref|XP_002515949.1|	9e-80	Stem 28 kDa glycoprotein precursor, putative [Ricinus communis]
contig00892	gi|217069804|gb|ACJ83262.1|	4e-17	unknown [Medicago truncatula]
contig00893	gi|78191446|gb|ABB29944.1|	1e-89	GTPase-like [Solanum tuberosum]
contig00894	gi|45421750|emb|CAF74710.1|	0	MYC transcription factor [Solanum tuberosum]
contig00895	gi|78191402|gb|ABB29922.1|	6e-106	unknown [Solanum tuberosum]
contig00896	gi|255648026|gb|ACU24469.1|	2e-27	unknown [Glycine max]
contig00897	gi|225449483|ref|XP_002278500.1|	4e-84	PREDICTED: hypothetical protein [Vitis vinifera]
contig00898	gi|30013683|gb|AAP03884.1|	5e-36	Avr9/Cf-9 rapidly elicited protein 74 [Nicotiana tabacum]
contig00899	gi|15235643|ref|NP_195479.1|	2e-179	ACA2 (CALCIUM ATPASE 2); calcium ion transmembrane transporter/ calcium-transporting ATPase/ calmodulin binding [Arabidopsis thaliana]
contig00901	gi|728628|emb|CAA88493.1|	6e-40	TAF-3 [Nicotiana tabacum]
contig00902	gi|50789207|dbj|BAD34455.1|	4e-76	protein disulfide isomerase-like protein [Glycine max]
contig00903	gi|225456513|ref|XP_002284706.1|	1e-55	PREDICTED: hypothetical protein [Vitis vinifera]
contig00905	gi|224106886|ref|XP_002314317.1|	2e-102	argonaute protein group [Populus trichocarpa]
contig00906	gi|147855944|emb|CAN80749.1|	9e-69	hypothetical protein VITISV_040486 [Vitis vinifera]
contig00907	gi|457744|emb|CAA54869.1|	4e-47	inorganic pyrophosphatase [Nicotiana tabacum]
contig00908	gi|118482621|gb|ABK93230.1|	3e-64	unknown [Populus trichocarpa]
contig00909	gi|307135877|gb|ADN33743.1|	1e-50	hypothetical protein [Cucumis melo subsp. melo]
contig00910	gi|147789010|emb|CAN62584.1|	1e-54	hypothetical protein VITISV_009732 [Vitis vinifera]
contig00911	gi|225424087|ref|XP_002282940.1|	2e-79	PREDICTED: hypothetical protein [Vitis vinifera]
contig00912	gi|255564031|ref|XP_002523014.1|	4e-38	conserved hypothetical protein [Ricinus communis]
contig00913	gi|296082348|emb|CBI21353.3|	5e-37	unnamed protein product [Vitis vinifera]
contig00914	gi|224131806|ref|XP_002321183.1|	6e-123	predicted protein [Populus trichocarpa]
contig00915	gi|479090|emb|CAA55655.1|	2e-163	sulfate adenylyltransferase [Solanum tuberosum]
contig00916	gi|225460590|ref|XP_002262924.1|	1e-62	PREDICTED: hypothetical protein [Vitis vinifera]
contig00917	gi|302142789|emb|CBI20084.3|	6e-06	unnamed protein product [Vitis vinifera]
contig00918	gi|164564727|dbj|BAF98210.1|	8e-13	CM0216.210.nc [Lotus japonicus]
contig00919	gi|14582198|gb|AAK69400.1|AF274563_1	3e-50	immediate-early fungal elicitor protein CMPG1 [Petroselinum crispum]
contig00921	gi|284437902|gb|ADB85572.1|	7e-90	GDP-L-galactose phosphorylase [Actinidia deliciosa]
contig00922	gi|225462531|ref|XP_002265446.1|	9e-12	PREDICTED: hypothetical protein [Vitis vinifera]
contig00923	gi|224076810|ref|XP_002305003.1|	8e-139	predicted protein [Populus trichocarpa]
contig00924	gi|225423779|ref|XP_002277341.1|	1e-71	PREDICTED: hypothetical protein [Vitis vinifera]
contig00925	gi|186695438|gb|ACC86850.1|	2e-28	gamma-glutamylhydrolase 2 [Solanum lycopersicum]
contig00926	gi|255586905|ref|XP_002534057.1|	1e-66	amino acid transporter, putative [Ricinus communis]
contig00927	gi|77416951|gb|ABA81871.1|	8e-19	unknown [Solanum tuberosum]
contig00928	gi|77745483|gb|ABB02640.1|	9e-99	unknown [Solanum tuberosum]
contig00929	gi|6016070|sp|O16027.1|G3P1_GLORO	7e-106	RecName: Full=Glyceraldehyde-3-phosphate dehydrogenase 1; Short=GAPDH-1
contig00930	gi|3806016|gb|AAC69177.1|	1e-93	peroxisomal targeting signal 1 receptor [Nicotiana tabacum]
contig00932	gi|117165994|dbj|BAF36296.1|	1e-29	hypothetical protein [Ipomoea trifida]
contig00933	gi|297744544|emb|CBI37806.3|	8e-63	unnamed protein product [Vitis vinifera]
contig00934	gi|255538608|ref|XP_002510369.1|	7e-94	conserved hypothetical protein [Ricinus communis]
contig00935	gi|225441250|ref|XP_002273764.1|	2e-110	PREDICTED: hypothetical protein [Vitis vinifera]
contig00936	gi|255560888|ref|XP_002521457.1|	4e-65	COMPASS component SWD2, putative [Ricinus communis]
contig00938	gi|225462531|ref|XP_002265446.1|	4e-20	PREDICTED: hypothetical protein [Vitis vinifera]
contig00940	gi|4097585|gb|AAD09518.1|	6e-151	NTGP4 [Nicotiana tabacum]
contig00941	gi|225468099|ref|XP_002266090.1|	1e-104	PREDICTED: hypothetical protein [Vitis vinifera]
contig00943	gi|255579909|ref|XP_002530790.1|	8e-35	protein binding protein, putative [Ricinus communis]
contig00944	gi|298204736|emb|CBI25234.3|	5e-16	unnamed protein product [Vitis vinifera]
contig00945	gi|296084446|emb|CBI25005.3|	3e-88	unnamed protein product [Vitis vinifera]
contig00946	gi|8574455|gb|AAF77578.1|AF072533_1	4e-57	pepper esterase [Capsicum annuum]
contig00947	gi|225441246|ref|XP_002273524.1|	7e-114	PREDICTED: hypothetical protein [Vitis vinifera]
contig00948	gi|142942519|gb|ABO93010.1|	8e-70	putative AAA ATPase [Solanum tuberosum]
contig00950	gi|164431178|gb|ABY55855.1|	2e-177	S-adenosylmethionine decarboxylase 2 [Solanum lycopersicum]
contig00951	gi|224119600|ref|XP_002331200.1|	2e-47	predicted protein [Populus trichocarpa]
contig00952	gi|225427270|ref|XP_002281340.1|	2e-22	PREDICTED: hypothetical protein [Vitis vinifera]
contig00953	gi|224085615|ref|XP_002307636.1|	8e-29	predicted protein [Populus trichocarpa]
contig00954	gi|82621156|gb|ABB86266.1|	9e-149	putative RNA processing factor 1-like [Solanum tuberosum]
contig00955	gi|296082519|emb|CBI21524.3|	5e-58	unnamed protein product [Vitis vinifera]
contig00956	gi|145339555|ref|NP_191162.2|	2e-32	unknown protein [Arabidopsis thaliana]
contig00957	gi|297745798|emb|CBI15854.3|	1e-24	unnamed protein product [Vitis vinifera]
contig00959	gi|224102117|ref|XP_002312553.1|	6e-141	predicted protein [Populus trichocarpa]
contig00960	gi|76160992|gb|ABA40459.1|	4e-172	NADPH quinone oxidoreductase-like protein [Solanum tuberosum]
contig00961	gi|225423917|ref|XP_002281973.1|	3e-80	PREDICTED: hypothetical protein [Vitis vinifera]
contig00962	gi|255646756|gb|ACU23851.1|	4e-69	unknown [Glycine max]
contig00963	gi|212525423|gb|ACJ26761.1|	5e-56	subtilisin-like protein [Nicotiana benthamiana]
contig00964	gi|225464535|ref|XP_002271267.1|	5e-46	PREDICTED: hypothetical protein [Vitis vinifera]
contig00966	gi|88866527|gb|ABD57310.1|	1e-75	stress-associated protein 1 [Solanum lycopersicum]
contig00967	gi|56542447|gb|AAV92888.1|	1e-55	Avr9/Cf-9 rapidly elicited protein 14 [Nicotiana tabacum]
contig00968	gi|82621160|gb|ABB86268.1|	3e-110	Tic20-like protein [Solanum tuberosum]
contig00969	gi|269996964|gb|ACZ57767.1|	3e-166	glycerolipase A1 [Nicotiana attenuata]
contig00970	gi|122211500|sp|Q307Y9.1|METK1_SOLTU	0	RecName: Full=S-adenosylmethionine synthase 1; Short=AdoMet synthase 1; AltName: Full=Methionine adenosyltransferase 1; Short=MAT 1
contig00971	gi|306481013|emb|CBL51954.1|	3e-22	kip-related protein [Solanum lycopersicum var. cerasiforme]
contig00972	gi|296089878|emb|CBI39697.3|	2e-150	unnamed protein product [Vitis vinifera]
contig00973	gi|296089013|emb|CBI38716.3|	5e-15	unnamed protein product [Vitis vinifera]
contig00975	gi|16797791|gb|AAL27150.1|	2e-29	bZIP transcription factor [Nicotiana tabacum]
contig00978	gi|297807251|ref|XP_002871509.1|	1e-87	carbon-nitrogen hydrolase family protein [Arabidopsis lyrata subsp. lyrata]
contig00979	gi|224126303|ref|XP_002329521.1|	3e-84	predicted protein [Populus trichocarpa]
contig00980	gi|255636556|gb|ACU18616.1|	8e-75	unknown [Glycine max]
contig00981	gi|296084567|emb|CBI25588.3|	6e-86	unnamed protein product [Vitis vinifera]
contig00982	gi|225447915|ref|XP_002265195.1|	1e-52	PREDICTED: hypothetical protein [Vitis vinifera]
contig00984	gi|255646984|gb|ACU23961.1|	3e-45	unknown [Glycine max]
contig00985	gi|255554559|ref|XP_002518318.1|	2e-38	catalytic, putative [Ricinus communis]
contig00987	gi|255569353|ref|XP_002525644.1|	2e-20	conserved hypothetical protein [Ricinus communis]
contig00988	gi|255588796|ref|XP_002534722.1|	3e-41	conserved hypothetical protein [Ricinus communis]
contig00989	gi|113205234|gb|AAT39305.2|	9e-105	Dof domain, zinc finger family protein [Solanum demissum]
contig00990	gi|224071579|ref|XP_002303525.1|	3e-37	predicted protein [Populus trichocarpa]
contig00992	gi|315613943|gb|ADU52574.1|	8e-65	beta-amyrin synthase [Solanum lycopersicum]
contig00993	gi|255569458|ref|XP_002525696.1|	2e-19	set domain protein, putative [Ricinus communis]
contig00994	gi|225440260|ref|XP_002283996.1|	2e-81	PREDICTED: hypothetical protein [Vitis vinifera]
contig00995	gi|225427526|ref|XP_002265359.1|	2e-19	PREDICTED: hypothetical protein [Vitis vinifera]
contig00996	gi|21535791|emb|CAC85727.1|	2e-92	putative carbamoyl phosphate synthase large subunit [Nicotiana tabacum]
contig00998	gi|224127957|ref|XP_002329219.1|	1e-112	predicted protein [Populus trichocarpa]
contig00999	gi|116292768|gb|ABJ97690.1|	5e-22	EBP1 [Solanum tuberosum]
contig01000	gi|78191444|gb|ABB29943.1|	5e-89	ribosomal protein L11-like protein [Solanum tuberosum]
contig01001	gi|225426358|ref|XP_002270995.1|	5e-12	PREDICTED: hypothetical protein [Vitis vinifera]
contig01002	gi|225436520|ref|XP_002273662.1|	6e-73	PREDICTED: hypothetical protein [Vitis vinifera]
contig01003	gi|225455139|ref|XP_002267582.1|	1e-17	PREDICTED: hypothetical protein isoform 2 [Vitis vinifera]
contig01004	gi|255537858|ref|XP_002509994.1|	3e-58	protein binding protein, putative [Ricinus communis]
contig01005	gi|225454422|ref|XP_002279938.1|	2e-58	PREDICTED: hypothetical protein [Vitis vinifera]
contig01006	gi|224072608|ref|XP_002303804.1|	6e-55	predicted protein [Populus trichocarpa]
contig01007	gi|296082411|emb|CBI21416.3|	3e-84	unnamed protein product [Vitis vinifera]
contig01008	gi|110559491|gb|ABG76000.1|	0	GRP-like protein 2 [Gossypium hirsutum]
contig01011	gi|1709205|sp|P54928.1|IMP3_SOLLC	1e-47	RecName: Full=Inositol monophosphatase 3; Short=IMP 3; Short=IMPase 3; AltName: Full=Inositol-1(or 4)-monophosphatase 3
contig01012	gi|224088577|ref|XP_002308481.1|	4e-22	predicted protein [Populus trichocarpa]
contig01013	gi|40287540|gb|AAR83884.1|	2e-32	ly200 protein [Capsicum annuum]
contig01015	gi|77416921|gb|ABA81856.1|	7e-56	unknown [Solanum tuberosum]
contig01016	gi|297734874|emb|CBI17108.3|	9e-94	unnamed protein product [Vitis vinifera]
contig01017	gi|225454216|ref|XP_002273474.1|	1e-93	PREDICTED: hypothetical protein [Vitis vinifera]
contig01018	gi|256857792|gb|ACV31210.1|	2e-95	auxin/indole-3-acetic acid 4 [Solanum tuberosum]
contig01019	gi|255564784|ref|XP_002523386.1|	5e-46	conserved hypothetical protein [Ricinus communis]
contig01021	gi|224132452|ref|XP_002328277.1|	4e-70	predicted protein [Populus trichocarpa]
contig01023	gi|218138216|gb|ACK57683.1|	3e-65	peroxidase 4 [Litchi chinensis]
contig01025	gi|53850085|emb|CAH59737.1|	2e-15	hypothetical protein [Plantago major]
contig01026	gi|225463766|ref|XP_002267930.1|	3e-80	PREDICTED: hypothetical protein [Vitis vinifera]
contig01027	gi|224126823|ref|XP_002319935.1|	3e-54	predicted protein [Populus trichocarpa]
contig01028	gi|296090406|emb|CBI40225.3|	1e-35	unnamed protein product [Vitis vinifera]
contig01030	gi|15241477|ref|NP_196413.1|	2e-38	unknown protein [Arabidopsis thaliana]
contig01032	gi|147859066|emb|CAN80417.1|	4e-50	hypothetical protein VITISV_024542 [Vitis vinifera]
contig01033	gi|10241933|dbj|BAB13710.1|	3e-19	elicitor resposible protein [Nicotiana tabacum]
contig01034	gi|225465451|ref|XP_002266369.1|	3e-26	PREDICTED: hypothetical protein isoform 2 [Vitis vinifera]
contig01035	gi|225456443|ref|XP_002280705.1|	4e-83	PREDICTED: hypothetical protein [Vitis vinifera]
contig01036	gi|125606|sp|P22200.1|KPYC_SOLTU	2e-152	RecName: Full=Pyruvate kinase, cytosolic isozyme; Short=PK
contig01037	gi|255541504|ref|XP_002511816.1|	3e-48	pentatricopeptide repeat-containing protein, putative [Ricinus communis]
contig01038	gi|26454609|sp|P93212.2|14337_SOLLC	3e-115	RecName: Full=14-3-3 protein 7
contig01039	gi|224122662|ref|XP_002330437.1|	1e-65	predicted protein [Populus trichocarpa]
contig01040	gi|225434243|ref|XP_002280371.1|	3e-94	PREDICTED: hypothetical protein [Vitis vinifera]
contig01041	gi|195606516|gb|ACG25088.1|	8e-69	histone H3 [Zea mays]
contig01043	gi|225459136|ref|XP_002285702.1|	2e-47	PREDICTED: hypothetical protein [Vitis vinifera]
contig01044	gi|193290676|gb|ACF17646.1|	9e-133	putative caffeoyl-CoA 3-O-methyltransferase [Capsicum annuum]
contig01045	gi|255556278|ref|XP_002519173.1|	2e-17	conserved hypothetical protein [Ricinus communis]
contig01047	gi|224107623|ref|XP_002314540.1|	1e-41	predicted protein [Populus trichocarpa]
contig01048	gi|225448540|ref|XP_002273561.1|	4e-08	PREDICTED: hypothetical protein [Vitis vinifera]
contig01049	gi|296085997|emb|CBI31438.3|	2e-25	unnamed protein product [Vitis vinifera]
contig01053	gi|225437501|ref|XP_002274824.1|	3e-48	PREDICTED: hypothetical protein [Vitis vinifera]
contig01054	gi|300433187|gb|ADK13080.1|	1e-70	putative progesterone 5-beta-reductase [Nierembergia aristata]
contig01055	gi|2789434|dbj|BAA24382.1|	4e-115	CLB1 [Solanum lycopersicum]
contig01056	gi|77745477|gb|ABB02637.1|	6e-38	ER lumen retaining receptor family-like protein [Solanum tuberosum]
contig01058	gi|57013929|ref|YP_173402.1|	7e-14	hypothetical protein NitaMp056 [Nicotiana tabacum]
contig01059	gi|14278856|gb|AAK31299.1|	4e-60	Rac-like GTPase 1 [Nicotiana tabacum]
contig01061	gi|187476491|gb|ACD12705.1|	4e-44	AOC [Petunia x hybrida]
contig01062	gi|225440262|ref|XP_002284022.1|	7e-152	PREDICTED: similar to splicing factor, putative [Vitis vinifera]
contig01063	gi|255576440|ref|XP_002529112.1|	1e-13	lupus la ribonucleoprotein, putative [Ricinus communis]
contig01064	gi|224094753|ref|XP_002310222.1|	2e-18	predicted protein [Populus trichocarpa]
contig01065	gi|225460309|ref|XP_002282574.1|	3e-62	PREDICTED: hypothetical protein [Vitis vinifera]
contig01066	gi|255638057|gb|ACU19343.1|	9e-68	unknown [Glycine max]
contig01067	gi|195970356|gb|ACG60665.1|	3e-82	basic helix-loop-helix protein [Nicotiana tabacum]
contig01068	gi|1621012|emb|CAA70038.1|	2e-126	1,4-alpha-glucan branching enzyme [Solanum tuberosum]
contig01069	gi|255585128|ref|XP_002533269.1|	6e-37	conserved hypothetical protein [Ricinus communis]
contig01070	gi|225441167|ref|XP_002268582.1|	3e-33	PREDICTED: hypothetical protein [Vitis vinifera]
contig01071	gi|225348709|gb|ACN87316.1|	7e-29	transparent testa glabra 1-like protein [Nicotiana tabacum]
contig01072	gi|225348709|gb|ACN87316.1|	1e-62	transparent testa glabra 1-like protein [Nicotiana tabacum]
contig01073	gi|225438716|ref|XP_002282505.1|	6e-89	PREDICTED: hypothetical protein [Vitis vinifera]
contig01074	gi|225432616|ref|XP_002281783.1|	5e-60	PREDICTED: hypothetical protein [Vitis vinifera]
contig01075	gi|255539242|ref|XP_002510686.1|	2e-13	bromodomain-containing protein [Ricinus communis]
contig01076	gi|225444159|ref|XP_002270662.1|	3e-121	PREDICTED: similar to coatomer protein epsilon subunit family protein / COPE family protein [Vitis vinifera]
contig01077	gi|225456437|ref|XP_002280645.1|	5e-103	PREDICTED: hypothetical protein [Vitis vinifera]
contig01078	gi|224064880|ref|XP_002301597.1|	2e-90	predicted protein [Populus trichocarpa]
contig01080	gi|149938952|gb|ABR45721.1|	6e-164	P5CDH1 [Actinidia chinensis]
contig01081	gi|224129260|ref|XP_002328930.1|	2e-153	predicted protein [Populus trichocarpa]
contig01082	gi|15220930|ref|NP_175778.1|	3e-53	RPT1A (REGULATORY PARTICLE TRIPLE-A 1A); ATPase [Arabidopsis thaliana]
contig01085	gi|20086364|dbj|BAB88859.1|	8e-67	putative multiprotein bridging factor 1 [Nicotiana tabacum]
contig01086	gi|296089289|emb|CBI39061.3|	9e-74	unnamed protein product [Vitis vinifera]
contig01087	gi|30013681|gb|AAP03883.1|	2e-89	Avr9/Cf-9 rapidly elicited protein 284 [Nicotiana tabacum]
contig01088	gi|255540301|ref|XP_002511215.1|	8e-108	Aspartyl aminopeptidase, putative [Ricinus communis]
contig01089	gi|123684|sp|P22335.1|HSF24_SOLPE	8e-103	RecName: Full=Heat shock factor protein HSF24; AltName: Full=Heat shock transcription factor 24; Short=HSTF 24; AltName: Full=Heat stress transcription factor
contig01090	gi|90265703|dbj|BAE91898.1|	4e-90	tobacco fibrillarin homolog [Nicotiana tabacum]
contig01091	gi|445628|prf||1909374A	1e-127	RuBisCO activase
contig01092	gi|147820287|emb|CAN71466.1|	1e-39	hypothetical protein VITISV_038987 [Vitis vinifera]
contig01093	gi|1486472|emb|CAA68164.1|	2e-134	oxoglutarate malate translocator [Solanum tuberosum]
contig01094	gi|27463709|gb|AAO15916.1|	2e-101	neutral leucine aminopeptidase preprotein [Solanum lycopersicum]
contig01095	gi|296083584|emb|CBI23573.3|	6e-70	unnamed protein product [Vitis vinifera]
contig01096	gi|14030876|gb|AAK52082.1|	2e-125	nuclease [Nicotiana tabacum]
contig01097	gi|224079714|ref|XP_002305924.1|	5e-160	predicted protein [Populus trichocarpa]
contig01098	gi|255546033|ref|XP_002514076.1|	6e-19	DNA binding protein, putative [Ricinus communis]
contig01099	gi|89280626|ref|YP_514843.1|	2e-158	RNA polymerase beta' subunit [Solanum lycopersicum]
contig01100	gi|224070782|ref|XP_002303234.1|	3e-53	predicted protein [Populus trichocarpa]
contig01101	gi|255550249|ref|XP_002516175.1|	9e-35	transmembrane protein 14, putative [Ricinus communis]
contig01102	gi|3123614|emb|CAA76700.1|	6e-166	cyclin-dependent protein kinase p34cdc2 [Solanum lycopersicum]
contig01103	gi|255548772|ref|XP_002515442.1|	1e-136	ccr4-associated factor, putative [Ricinus communis]
contig01104	gi|147801443|emb|CAN77019.1|	2e-11	hypothetical protein VITISV_039795 [Vitis vinifera]
contig01105	gi|224066479|ref|XP_002302107.1|	9e-13	predicted protein [Populus trichocarpa]
contig01106	gi|224137378|ref|XP_002327111.1|	2e-40	predicted protein [Populus trichocarpa]
contig01108	gi|225454852|ref|XP_002277138.1|	4e-74	PREDICTED: hypothetical protein [Vitis vinifera]
contig01109	gi|85068618|gb|ABC69389.1|	3e-51	CYP72A52v1 [Nicotiana tabacum]
contig01110	gi|308491098|ref|XP_003107740.1|	7e-20	CRE-KCC-1 protein [Caenorhabditis remanei]
contig01111	gi|224079209|ref|XP_002305794.1|	6e-83	predicted protein [Populus trichocarpa]
contig01112	gi|40287526|gb|AAR83877.1|	7e-86	60S ribosomal protein L19 [Capsicum annuum]
contig01113	gi|312271200|gb|ADQ57297.1|	2e-44	xylem sap protein 10 kDa [Solanum lycopersicum]
contig01114	gi|68989120|dbj|BAE06227.1|	7e-122	heat shock protein [Solanum lycopersicum]
contig01115	gi|147790116|emb|CAN65462.1|	2e-06	hypothetical protein VITISV_002198 [Vitis vinifera]
contig01116	gi|255541362|ref|XP_002511745.1|	5e-58	cytochrome P450, putative [Ricinus communis]
contig01118	gi|224053949|ref|XP_002298053.1|	2e-41	predicted protein [Populus trichocarpa]
contig01119	gi|255585514|ref|XP_002533448.1|	1e-09	conserved hypothetical protein [Ricinus communis]
contig01120	gi|169589|gb|AAA33847.1|	2e-30	spliceosomal protein [Solanum tuberosum]
contig01121	gi|297738052|emb|CBI27253.3|	2e-33	unnamed protein product [Vitis vinifera]
contig01122	gi|54606709|dbj|BAD66732.1|	4e-09	orf147a [Beta vulgaris subsp. vulgaris]
contig01123	gi|225442172|ref|XP_002275795.1|	1e-158	PREDICTED: hypothetical protein [Vitis vinifera]
contig01124	gi|255555797|ref|XP_002518934.1|	6e-74	phosphatidylcholine transfer protein, putative [Ricinus communis]
contig01125	gi|255561156|ref|XP_002521590.1|	4e-86	conserved hypothetical protein [Ricinus communis]
contig01126	gi|224061497|ref|XP_002300509.1|	7e-61	predicted protein [Populus trichocarpa]
contig01127	gi|68131077|dbj|BAE02648.1|	3e-89	SEL-1 [Glycine max]
contig01128	gi|242787822|ref|XP_002481094.1|	3e-07	stress protein DDR48, putative [Talaromyces stipitatus ATCC 10500]
contig01129	gi|416652|sp|Q03666.1|GSTX4_TOBAC	1e-77	RecName: Full=Probable glutathione S-transferase; AltName: Full=Auxin-induced protein PCNT107
contig01130	gi|13359451|dbj|BAB33421.1|	2e-07	putative senescence-associated protein [Pisum sativum]
contig01131	gi|3402279|emb|CAA04451.1|	6e-162	putative beta-subunit of K+ channels [Solanum tuberosum]
contig01133	gi|806720|gb|AAA66362.1|	6e-10	arabinogalactan-protein precursor [Nicotiana alata]
contig01134	gi|297734081|emb|CBI15328.3|	9e-150	unnamed protein product [Vitis vinifera]
contig01136	gi|68449770|gb|AAY97872.1|	7e-163	ACI14 [Solanum lycopersicum]
contig01137	gi|28207685|gb|AAO32066.1|	3e-40	Erwinia induced protein 2 [Solanum tuberosum]
contig01138	gi|225441551|ref|XP_002281179.1|	5e-81	PREDICTED: hypothetical protein isoform 2 [Vitis vinifera]
contig01139	gi|224060373|ref|XP_002300167.1|	4e-71	predicted protein [Populus trichocarpa]
contig01140	gi|307136105|gb|ADN33951.1|	1e-86	adenylate kinase [Cucumis melo subsp. melo]
contig01141	gi|170676236|gb|ACB30357.1|	6e-89	putative bZIP transcriptional activator [Capsicum annuum]
contig01142	gi|15229083|ref|NP_190479.1|	1e-41	signal recognition particle 9 kDa protein, putative / SRP9, putative [Arabidopsis thaliana]
contig01143	gi|255537473|ref|XP_002509803.1|	8e-108	receptor protein kinase, putative [Ricinus communis]
contig01144	gi|464621|sp|P34091.1|RL6_MESCR	5e-67	RecName: Full=60S ribosomal protein L6; AltName: Full=YL16-like
contig01145	gi|68449766|gb|AAY97870.1|	4e-07	ACI112 [Solanum lycopersicum]
contig01146	gi|255547682|ref|XP_002514898.1|	1e-07	calmodulin-binding transcription activator (camta), plants, putative [Ricinus communis]
contig01147	gi|224120704|ref|XP_002330931.1|	1e-120	predicted protein [Populus trichocarpa]
contig01148	gi|68510418|gb|AAY98500.1|	2e-93	senescence-inducible chloroplast stay-green protein 1 [Solanum lycopersicum]
contig01149	gi|46452120|gb|AAS98165.1|	1e-28	hypersensitive-induced reaction protein [Capsicum annuum]
contig01150	gi|224067292|ref|XP_002302451.1|	3e-72	predicted protein [Populus trichocarpa]
contig01151	gi|225435034|ref|XP_002284287.1|	4e-43	PREDICTED: similar to Histone H2B isoform 3 [Vitis vinifera]
contig01152	gi|317106597|dbj|BAJ53105.1|	8e-12	JHL20J20.12 [Jatropha curcas]
contig01153	gi|76573317|gb|ABA46763.1|	2e-70	unknown [Solanum tuberosum]
contig01156	gi|225427934|ref|XP_002277303.1|	5e-42	PREDICTED: hypothetical protein [Vitis vinifera]
contig01158	gi|255639957|gb|ACU20271.1|	5e-30	unknown [Glycine max]
contig01159	gi|15778632|gb|AAL07488.1|AF414114_1	1e-30	G protein beta subunit 2 [Solanum tuberosum]
contig01160	gi|619894|emb|CAA58594.1|	2e-65	Petunia Shaggy kinase 4 [Petunia x hybrida]
contig01161	gi|224091933|ref|XP_002309405.1|	1e-61	predicted protein [Populus trichocarpa]
contig01162	gi|297743770|emb|CBI36653.3|	6e-15	unnamed protein product [Vitis vinifera]
contig01163	gi|255544986|ref|XP_002513554.1|	2e-71	glutamate synthase, putative [Ricinus communis]
contig01164	gi|224126451|ref|XP_002329557.1|	7e-93	hypothetical protein POPTRDRAFT_783792 [Populus trichocarpa]
contig01166	gi|298676333|dbj|BAJ09698.1|	8e-104	ARGONAUTE 1 [Nicotiana tabacum]
contig01167	gi|297744382|emb|CBI37356.3|	1e-08	unnamed protein product [Vitis vinifera]
contig01168	gi|118162023|gb|ABK64186.1|	3e-90	CBS domain-containing protein [Solenostemon scutellarioides]
contig01169	gi|3024022|sp|P56337.1|IF5A5_SOLTU	3e-85	RecName: Full=Eukaryotic translation initiation factor 5A-5; Short=eIF-5A-5; AltName: Full=eIF-4D
contig01170	gi|242059669|ref|XP_002458980.1|	4e-25	hypothetical protein SORBIDRAFT_03g043710 [Sorghum bicolor]
contig01172	gi|81076822|gb|ABB55398.1|	2e-49	40S ribosomal protein S10-like [Solanum tuberosum]
contig01173	gi|297741477|emb|CBI32609.3|	6e-57	unnamed protein product [Vitis vinifera]
contig01174	gi|84626822|gb|ABC59814.1|	5e-72	small GTPase Rab5b [Nicotiana tabacum]
contig01176	gi|313184298|emb|CBL94163.1|	2e-11	putative RNA-directed DNA polymerase (Reverse transcriptase) [Malus x domestica]
contig01177	gi|147817226|emb|CAN75363.1|	2e-75	hypothetical protein VITISV_026292 [Vitis vinifera]
contig01178	gi|40556671|gb|AAR87752.1|	2e-58	small subunit ribosomal protein S16 [Capsicum annuum]
contig01179	gi|255642041|gb|ACU21287.1|	0	unknown [Glycine max]
contig01180	gi|224139396|ref|XP_002323092.1|	6e-58	predicted protein [Populus trichocarpa]
contig01181	gi|224062892|ref|XP_002300922.1|	3e-44	predicted protein [Populus trichocarpa]
contig01182	gi|297738657|emb|CBI27902.3|	3e-60	unnamed protein product [Vitis vinifera]
contig01183	gi|255555003|ref|XP_002518539.1|	1e-86	conserved hypothetical protein [Ricinus communis]
contig01184	gi|297735663|emb|CBI18350.3|	8e-36	unnamed protein product [Vitis vinifera]
contig01186	gi|255545150|ref|XP_002513636.1|	1e-64	conserved hypothetical protein [Ricinus communis]
contig01187	gi|39652276|dbj|BAD04851.1|	7e-27	hypothetical protein [Solanum tuberosum]
contig01188	gi|39652276|dbj|BAD04851.1|	2e-22	hypothetical protein [Solanum tuberosum]
contig01189	gi|39652276|dbj|BAD04851.1|	6e-84	hypothetical protein [Solanum tuberosum]
contig01190	gi|255536799|ref|XP_002509466.1|	9e-151	protein-tyrosine kinase, putative [Ricinus communis]
contig01192	gi|255553651|ref|XP_002517866.1|	3e-41	conserved hypothetical protein [Ricinus communis]
contig01193	gi|10177232|dbj|BAB10606.1|	1e-52	protease-like protein [Arabidopsis thaliana]
contig01194	gi|225453309|ref|XP_002269020.1|	1e-43	PREDICTED: hypothetical protein isoform 1 [Vitis vinifera]
contig01195	gi|76573307|gb|ABA46758.1|	6e-68	unknown [Solanum tuberosum]
contig01196	gi|225428031|ref|XP_002278931.1|	4e-52	PREDICTED: hypothetical protein [Vitis vinifera]
contig01197	gi|77416941|gb|ABA81866.1|	1e-59	unknown [Solanum tuberosum]
contig01198	gi|225428195|ref|XP_002281816.1|	1e-75	PREDICTED: hypothetical protein [Vitis vinifera]
contig01199	gi|225455820|ref|XP_002272565.1|	3e-11	PREDICTED: hypothetical protein [Vitis vinifera]
contig01200	gi|224107729|ref|XP_002314580.1|	3e-121	predicted protein [Populus trichocarpa]
contig01201	gi|297742598|emb|CBI34747.3|	1e-136	unnamed protein product [Vitis vinifera]
contig01202	gi|225465543|ref|XP_002274382.1|	5e-47	PREDICTED: hypothetical protein [Vitis vinifera]
contig01203	gi|255582158|ref|XP_002531873.1|	2e-134	methylenetetrahydrofolate dehydrogenase, putative [Ricinus communis]
contig01204	gi|225451491|ref|XP_002271350.1|	3e-109	PREDICTED: hypothetical protein [Vitis vinifera]
contig01205	gi|296083409|emb|CBI23362.3|	4e-174	unnamed protein product [Vitis vinifera]
contig01206	gi|302425183|sp|P85200.1|PRS6B_HELAN	2e-54	RecName: Full=26S protease regulatory subunit 6B homolog
contig01208	gi|225432955|ref|XP_002280393.1|	1e-06	PREDICTED: hypothetical protein [Vitis vinifera]
contig01209	gi|1709798|sp|P54778.1|PRS6B_SOLTU	5e-52	RecName: Full=26S protease regulatory subunit 6B homolog
contig01210	gi|255536943|ref|XP_002509538.1|	9e-30	conserved hypothetical protein [Ricinus communis]
contig01211	gi|296083705|emb|CBI23694.3|	7e-105	unnamed protein product [Vitis vinifera]
contig01212	gi|47156057|gb|AAT11924.1|	9e-54	plastid-dividing ring protein [Solanum tuberosum]
contig01213	gi|2492952|sp|Q42884.1|AROC1_SOLLC	1e-79	RecName: Full=Chorismate synthase 1, chloroplastic; AltName: Full=5-enolpyruvylshikimate-3-phosphate phospholyase 1; Flags: Precursor
contig01214	gi|225435800|ref|XP_002285750.1|	5e-83	PREDICTED: hypothetical protein [Vitis vinifera]
contig01215	gi|255633032|gb|ACU16871.1|	4e-40	unknown [Glycine max]
contig01216	gi|224065094|ref|XP_002301667.1|	1e-11	predicted protein [Populus trichocarpa]
contig01217	gi|224064490|ref|XP_002301502.1|	8e-76	predicted protein [Populus trichocarpa]
contig01218	gi|86155929|gb|ABC86702.1|	3e-52	harpin-induced protein-like [Coffea arabica]
contig01220	gi|11066033|gb|AAG28426.1|AF194945_1	1e-90	cytosolic aconitase [Nicotiana tabacum]
contig01221	gi|296089506|emb|CBI39325.3|	3e-179	unnamed protein product [Vitis vinifera]
contig01222	gi|147783627|emb|CAN68148.1|	1e-12	hypothetical protein VITISV_035665 [Vitis vinifera]
contig01223	gi|255546065|ref|XP_002514092.1|	1e-60	pre-mRNA cleavage factor im, 25kD subunit, putative [Ricinus communis]
contig01224	gi|255580205|ref|XP_002530933.1|	5e-89	arsenical pump-driving atpase, putative [Ricinus communis]
contig01225	gi|297736399|emb|CBI25122.3|	8e-162	unnamed protein product [Vitis vinifera]
contig01226	gi|3169883|gb|AAC17991.1|	8e-81	dehydroquinate dehydratase/shikimate:NADP oxidoreductase [Solanum lycopersicum]
contig01227	gi|225470557|ref|XP_002271639.1|	5e-41	PREDICTED: hypothetical protein isoform 2 [Vitis vinifera]
contig01230	gi|156763844|emb|CAO99124.1|	0	putative reductase [Nicotiana tabacum]
contig01231	gi|255561576|ref|XP_002521798.1|	5e-163	Patellin-5, putative [Ricinus communis]
contig01232	gi|225436532|ref|XP_002277230.1|	2e-33	PREDICTED: hypothetical protein isoform 2 [Vitis vinifera]
contig01234	gi|224128668|ref|XP_002320389.1|	4e-62	predicted protein [Populus trichocarpa]
contig01237	gi|225439600|ref|XP_002265851.1|	8e-49	PREDICTED: hypothetical protein [Vitis vinifera]
contig01238	gi|222822655|gb|ACM68440.1|	4e-85	stress-associated protein 3 [Solanum lycopersicum]
contig01239	gi|224133028|ref|XP_002327943.1|	2e-53	predicted protein [Populus trichocarpa]
contig01240	gi|255557004|ref|XP_002519535.1|	1e-22	conserved hypothetical protein [Ricinus communis]
contig01241	gi|225457425|ref|XP_002284929.1|	2e-120	PREDICTED: hypothetical protein [Vitis vinifera]
contig01242	gi|47971182|dbj|BAD22533.1|	1e-34	harpin inducing protein 1-like 9 [Nicotiana tabacum]
contig01243	gi|225438676|ref|XP_002282060.1|	1e-51	PREDICTED: similar to MAP1D (METHIONINE AMINOPEPTIDASE 1D); metalloexopeptidase [Vitis vinifera]
contig01244	gi|255646272|gb|ACU23620.1|	9e-15	unknown [Glycine max]
contig01245	gi|1172555|sp|P42055.2|VDAC1_SOLTU	1e-72	RecName: Full=Mitochondrial outer membrane protein porin of 34 kDa; AltName: Full=POM 34; AltName: Full=Voltage-dependent anion-selective channel protein; Short=VDAC
contig01246	gi|28273098|dbj|BAC56915.1|	2e-50	nitrate transporter [Nicotiana tabacum]
contig01247	gi|224109898|ref|XP_002315348.1|	6e-62	predicted protein [Populus trichocarpa]
contig01249	gi|296083227|emb|CBI22863.3|	6e-18	unnamed protein product [Vitis vinifera]
contig01250	gi|49425165|gb|AAT65969.1|	4e-65	regulator of gene silencing [Solanum lycopersicum]
contig01251	gi|4877651|gb|AAD31396.1|AF118843_1	9e-61	ethylene receptor homolog [Solanum lycopersicum]
contig01253	gi|82621112|gb|ABB86244.1|	9e-63	unknown [Solanum tuberosum]
contig01254	gi|47156870|gb|AAT12274.1|	6e-74	obtusifoliol 14alpha-demethylase [Solanum chacoense]
contig01255	gi|225443086|ref|XP_002273365.1|	2e-65	PREDICTED: hypothetical protein [Vitis vinifera]
contig01257	gi|255562045|ref|XP_002522031.1|	1e-78	o-linked n-acetylglucosamine transferase, ogt, putative [Ricinus communis]
contig01258	gi|225425565|ref|XP_002265909.1|	2e-67	PREDICTED: hypothetical protein [Vitis vinifera]
contig01260	gi|18403095|ref|NP_564571.1|	0	THFS (10-FORMYLTETRAHYDROFOLATE SYNTHETASE); ATP binding / copper ion binding / formate-tetrahydrofolate ligase [Arabidopsis thaliana]
contig01261	gi|255639529|gb|ACU20059.1|	9e-86	unknown [Glycine max]
contig01264	gi|147845949|emb|CAN82027.1|	8e-46	hypothetical protein VITISV_000612 [Vitis vinifera]
contig01265	gi|224068939|ref|XP_002326236.1|	7e-31	predicted protein [Populus trichocarpa]
contig01266	gi|255537449|ref|XP_002509791.1|	5e-73	glutathione peroxidase, putative [Ricinus communis]
contig01268	gi|7331143|gb|AAF60293.1|	4e-84	chaperonin 21 precursor [Solanum lycopersicum]
contig01269	gi|297737759|emb|CBI26960.3|	7e-53	unnamed protein product [Vitis vinifera]
contig01271	gi|297746091|emb|CBI16147.3|	1e-41	unnamed protein product [Vitis vinifera]
contig01272	gi|45935151|gb|AAS79609.1|	1e-36	putative neutral invertase [Ipomoea trifida]
contig01274	gi|225443821|ref|XP_002273902.1|	2e-34	PREDICTED: hypothetical protein [Vitis vinifera]
contig01275	gi|29373073|gb|AAO72532.1|	8e-169	aldehyde dehydrogenase 1 precursor [Lotus corniculatus]
contig01278	gi|19275|emb|CAA78112.1|	2e-148	unnamed protein product [Solanum lycopersicum]
contig01279	gi|225434965|ref|XP_002283929.1|	6e-36	PREDICTED: hypothetical protein [Vitis vinifera]
contig01280	gi|71985082|ref|NP_001022058.1|	8e-27	hypothetical protein E02H1.8 [Caenorhabditis elegans]
contig01281	gi|255569472|ref|XP_002525703.1|	7e-46	HSP90 co-chaperone, putative [Ricinus communis]
contig01282	gi|255549256|ref|XP_002515682.1|	0	conserved hypothetical protein [Ricinus communis]
contig01283	gi|225442839|ref|XP_002285353.1|	2e-64	PREDICTED: hypothetical protein isoform 2 [Vitis vinifera]
contig01284	gi|57013947|ref|YP_173420.1|	6e-47	hypothetical protein NitaMp078 [Nicotiana tabacum]
contig01285	gi|45775508|gb|AAS77347.1|	3e-36	sadtomato protein [Capsicum annuum]
contig01287	gi|255562558|ref|XP_002522285.1|	2e-53	Cyclic phosphodiesterase, putative [Ricinus communis]
contig01288	gi|7673359|gb|AAF66825.1|	1e-09	poly(A)-binding protein [Nicotiana tabacum]
contig01289	gi|33317918|gb|AAQ04833.1|AF465780_1	2e-148	lecithine cholesterol acyltransferase-like protein [Solanum lycopersicum]
contig01290	gi|76573291|gb|ABA46750.1|	3e-110	dehydroascorbate reductase-like protein [Solanum tuberosum]
contig01291	gi|82547880|gb|ABB82554.1|	1e-34	geranylgeranyl pyrophosphate synthase 1 [Solanum lycopersicum]
contig01293	gi|171854579|dbj|BAG16480.1|	9e-100	glutamate decarboxylase isoform2 [Solanum lycopersicum]
contig01294	gi|50978430|emb|CAH10765.1|	1e-60	peripheral-type benzodiazepine receptor [Solanum tuberosum]
contig01296	gi|225455191|ref|XP_002270343.1|	2e-15	PREDICTED: hypothetical protein [Vitis vinifera]
contig01297	gi|225441573|ref|XP_002281426.1|	1e-40	PREDICTED: hypothetical protein [Vitis vinifera]
contig01299	gi|224055591|ref|XP_002298555.1|	1e-93	predicted protein [Populus trichocarpa]
contig01300	gi|1173257|sp|P46300.1|RS4_SOLTU	1e-68	RecName: Full=40S ribosomal protein S4
contig01301	gi|224086687|ref|XP_002307932.1|	1e-07	predicted protein [Populus trichocarpa]
contig01302	gi|255561455|ref|XP_002521738.1|	7e-41	mitotic control protein dis3, putative [Ricinus communis]
contig01303	gi|85068636|gb|ABC69398.1|	1e-159	CYP71D5v3 [Nicotiana tabacum]
contig01304	gi|307136481|gb|ADN34282.1|	6e-50	hypothetical protein [Cucumis melo subsp. melo]
contig01305	gi|255583734|ref|XP_002532620.1|	4e-46	histone h2b, putative [Ricinus communis]
contig01306	gi|225448900|ref|XP_002264719.1|	6e-93	PREDICTED: hypothetical protein [Vitis vinifera]
contig01307	gi|255565087|ref|XP_002523536.1|	6e-29	lipid binding protein, putative [Ricinus communis]
contig01308	gi|14278856|gb|AAK31299.1|	8e-18	Rac-like GTPase 1 [Nicotiana tabacum]
contig01309	gi|217075801|gb|ACJ86260.1|	1e-77	unknown [Medicago truncatula]
contig01310	gi|255639553|gb|ACU20071.1|	7e-51	unknown [Glycine max]
contig01311	gi|224098105|ref|XP_002311120.1|	4e-100	predicted protein [Populus trichocarpa]
contig01312	gi|147852611|emb|CAN81687.1|	3e-28	hypothetical protein VITISV_030961 [Vitis vinifera]
contig01313	gi|224118636|ref|XP_002331411.1|	1e-67	predicted protein [Populus trichocarpa]
contig01314	gi|53749469|gb|AAU90323.1|	9e-19	KH domain containing protein [Solanum demissum]
contig01315	gi|255648032|gb|ACU24472.1|	8e-133	unknown [Glycine max]
contig01316	gi|296081697|emb|CBI20702.3|	1e-21	unnamed protein product [Vitis vinifera]
contig01317	gi|254567537|ref|XP_002490879.1|	3e-10	Mucin-like protein [Pichia pastoris GS115]
contig01319	gi|83630761|gb|ABC26878.1|	4e-53	NRC1 [Solanum lycopersicum]
contig01320	gi|3913791|sp|O22493.1|GSH1_SOLLC	3e-129	RecName: Full=Glutamate--cysteine ligase, chloroplastic; AltName: Full=Gamma-ECS; Short=GCS; AltName: Full=Gamma-glutamylcysteine synthetase; Flags: Precursor
contig01321	gi|224054150|ref|XP_002298116.1|	5e-167	predicted protein [Populus trichocarpa]
contig01322	gi|619894|emb|CAA58594.1|	3e-62	Petunia Shaggy kinase 4 [Petunia x hybrida]
contig01324	gi|257815167|gb|ACV69975.1|	3e-09	14-3-3 protein [Solanum chacoense]
contig01325	gi|257815167|gb|ACV69975.1|	2e-111	14-3-3 protein [Solanum chacoense]
contig01327	gi|225445842|ref|XP_002277907.1|	2e-48	PREDICTED: hypothetical protein [Vitis vinifera]
contig01328	gi|255545906|ref|XP_002514013.1|	8e-10	transcription factor, putative [Ricinus communis]
contig01329	gi|225455073|ref|XP_002267385.1|	1e-104	PREDICTED: hypothetical protein [Vitis vinifera]
contig01332	gi|302141846|emb|CBI19049.3|	6e-71	unnamed protein product [Vitis vinifera]
contig01333	gi|255546761|ref|XP_002514439.1|	5e-14	conserved hypothetical protein [Ricinus communis]
contig01334	gi|19817|emb|CAA45741.1|	6e-103	C-7 [Nicotiana tabacum]
contig01336	gi|113205316|gb|ABI34339.1|	1e-12	Polyprotein, 3'-partial, putative [Solanum demissum]
contig01337	gi|224130076|ref|XP_002328648.1|	2e-113	predicted protein [Populus trichocarpa]
contig01339	gi|302141965|emb|CBI19168.3|	4e-60	unnamed protein product [Vitis vinifera]
contig01340	gi|117622284|gb|ABK51386.1|	1e-65	apyrase-like protein [Nicotiana tabacum]
contig01341	gi|16588566|gb|AAL26842.1|AF313452_1	1e-33	thermal hysteresis protein STHP-64 [Solanum dulcamara]
contig01342	gi|113205142|gb|AAT40504.2|	1e-19	Polyprotein, putative [Solanum demissum]
contig01343	gi|15217780|ref|NP_174119.1|	7e-78	DPL1; carboxy-lyase/ catalytic/ pyridoxal phosphate binding [Arabidopsis thaliana]
contig01345	gi|110293351|gb|ABG66307.1|	7e-115	CCR4 associated factor 1-related protein [Capsicum annuum]
contig01346	gi|255566736|ref|XP_002524352.1|	2e-18	nucleotide binding protein, putative [Ricinus communis]
contig01347	gi|14548096|sp|Q9LW96.1|INO1_TOBAC	0	RecName: Full=Inositol-3-phosphate synthase; Short=MIP synthase; AltName: Full=Myo-inositol-1-phosphate synthase; Short=IPS; Short=MI-1-P synthase
contig01348	gi|242049250|ref|XP_002462369.1|	2e-53	hypothetical protein SORBIDRAFT_02g024520 [Sorghum bicolor]
contig01349	gi|225460841|ref|XP_002277100.1|	1e-94	PREDICTED: hypothetical protein [Vitis vinifera]
contig01350	gi|297744923|emb|CBI38438.3|	9e-12	unnamed protein product [Vitis vinifera]
contig01351	gi|255541748|ref|XP_002511938.1|	3e-53	Protein ABIL1, putative [Ricinus communis]
contig01353	gi|224128027|ref|XP_002329236.1|	7e-54	predicted protein [Populus trichocarpa]
contig01354	gi|225452928|ref|XP_002284146.1|	3e-48	PREDICTED: hypothetical protein [Vitis vinifera]
contig01355	gi|62867580|emb|CAI84655.1|	1e-60	hypothetical protein [Nicotiana tabacum]
contig01357	gi|224130908|ref|XP_002320954.1|	4e-92	predicted protein [Populus trichocarpa]
contig01358	gi|255565415|ref|XP_002523698.1|	0	AMP dependent CoA ligase, putative [Ricinus communis]
contig01359	gi|255559322|ref|XP_002520681.1|	1e-49	TRANSPORT INHIBITOR RESPONSE 1 protein, putative [Ricinus communis]
contig01360	gi|255557172|ref|XP_002519617.1|	2e-99	protein translocase, putative [Ricinus communis]
contig01361	gi|225429321|ref|XP_002271502.1|	3e-119	PREDICTED: hypothetical protein [Vitis vinifera]
contig01362	gi|17221641|dbj|BAB78476.1|	5e-88	PR-1 [Solanum torvum]
contig01363	gi|225442665|ref|XP_002279835.1|	4e-38	PREDICTED: hypothetical protein [Vitis vinifera]
contig01364	gi|37905913|gb|AAO38853.1|	1e-22	dehydrin-like protein [Capsicum annuum]
contig01365	gi|224139492|ref|XP_002323138.1|	6e-75	predicted protein [Populus trichocarpa]
contig01366	gi|34809445|gb|AAQ82660.1|	3e-141	Pto-like serine/threonine kinase [Capsicum chinense]
contig01367	gi|151335776|gb|ABS00393.1|	5e-83	cytochrome P450 hydroxylase [Hyoscyamus muticus]
contig01368	gi|147785331|emb|CAN72851.1|	6e-72	hypothetical protein VITISV_013942 [Vitis vinifera]
contig01369	gi|255568565|ref|XP_002525256.1|	8e-90	Acetamidase, putative [Ricinus communis]
contig01370	gi|224083811|ref|XP_002307132.1|	2e-63	predicted protein [Populus trichocarpa]
contig01371	gi|225459513|ref|XP_002284446.1|	2e-21	PREDICTED: hypothetical protein [Vitis vinifera]
contig01372	gi|297745635|emb|CBI40800.3|	6e-68	unnamed protein product [Vitis vinifera]
contig01373	gi|225433571|ref|XP_002271662.1|	1e-50	PREDICTED: hypothetical protein [Vitis vinifera]
contig01374	gi|225459824|ref|XP_002285918.1|	1e-24	PREDICTED: hypothetical protein [Vitis vinifera]
contig01376	gi|224107761|ref|XP_002314593.1|	2e-81	predicted protein [Populus trichocarpa]
contig01377	gi|225456525|ref|XP_002284739.1|	1e-133	PREDICTED: similar to MtN19-like protein [Vitis vinifera]
contig01379	gi|255539981|ref|XP_002511055.1|	5e-136	ERD1 protein, chloroplast precursor, putative [Ricinus communis]
contig01380	gi|147801552|emb|CAN77008.1|	4e-66	hypothetical protein VITISV_036876 [Vitis vinifera]
contig01381	gi|83283979|gb|ABC01897.1|	6e-90	protein transport SEC13-like protein [Solanum tuberosum]
contig01382	gi|2739168|gb|AAB94619.1|	2e-109	aldose-1-epimerase-like protein [Nicotiana tabacum]
contig01384	gi|2541876|dbj|BAA22813.1|	6e-117	CND41, chloroplast nucleoid DNA binding protein [Nicotiana tabacum]
contig01385	gi|116332|sp|P29060.1|CHIA_TOBAC	8e-104	RecName: Full=Acidic endochitinase; Flags: Precursor
contig01386	gi|224118388|ref|XP_002331470.1|	4e-26	predicted protein [Populus trichocarpa]
contig01387	gi|21553663|gb|AAM62756.1|	3e-79	putative 20S proteasome beta subunit PBC2 [Arabidopsis thaliana]
contig01388	gi|83778373|gb|ABC47127.1|	3e-79	beta expansin 1 precursor [Solanum tuberosum]
contig01389	gi|297741164|emb|CBI31895.3|	4e-74	unnamed protein product [Vitis vinifera]
contig01390	gi|1346110|sp|P49026.1|GBLP_TOBAC	3e-15	RecName: Full=Guanine nucleotide-binding protein subunit beta-like protein
contig01392	gi|225435794|ref|XP_002285746.1|	2e-07	PREDICTED: hypothetical protein [Vitis vinifera]
contig01393	gi|224112373|ref|XP_002316168.1|	9e-39	predicted protein [Populus trichocarpa]
contig01394	gi|224085575|ref|XP_002307624.1|	8e-85	predicted protein [Populus trichocarpa]
contig01395	gi|224106043|ref|XP_002314023.1|	2e-46	predicted protein [Populus trichocarpa]
contig01397	gi|148562445|gb|ABQ88335.1|	2e-108	glutathione S-transferase [Capsicum annuum]
contig01398	gi|149789412|gb|ABR29877.1|	2e-52	phosphoenolpyruvate carboxylase [Ricinus communis]
contig01399	gi|24412728|emb|CAD10148.1|	7e-57	phosphoenolpyruvate carboxylase [Cucumis sativus]
contig01401	gi|42561972|gb|AAS20427.1|	9e-92	ethylene-responsive factor-like protein 1 [Capsicum annuum]
contig01402	gi|255539773|ref|XP_002510951.1|	2e-35	Glycerol-3-phosphate transporter, putative [Ricinus communis]
contig01403	gi|255564138|ref|XP_002523066.1|	7e-56	conserved hypothetical protein [Ricinus communis]
contig01404	gi|225431601|ref|XP_002276933.1|	1e-43	PREDICTED: hypothetical protein [Vitis vinifera]
contig01405	gi|298204447|emb|CBI16927.3|	4e-25	unnamed protein product [Vitis vinifera]
contig01406	gi|195542238|gb|AAZ66138.2|	8e-114	monodehydroascorbate reductase [Solanum lycopersicum]
contig01408	gi|62751091|dbj|BAD95793.1|	2e-37	hypothetical protein [Solanum lycopersicum]
contig01409	gi|255585535|ref|XP_002533458.1|	5e-50	conserved hypothetical protein [Ricinus communis]
contig01411	gi|224125824|ref|XP_002329726.1|	6e-69	predicted protein [Populus trichocarpa]
contig01413	gi|225440676|ref|XP_002279947.1|	5e-20	PREDICTED: hypothetical protein [Vitis vinifera]
contig01414	gi|297736736|emb|CBI25913.3|	7e-47	unnamed protein product [Vitis vinifera]
contig01415	gi|224056543|ref|XP_002298902.1|	9e-75	predicted protein [Populus trichocarpa]
contig01416	gi|225446376|ref|XP_002274225.1|	7e-129	PREDICTED: hypothetical protein [Vitis vinifera]
contig01417	gi|297741046|emb|CBI31358.3|	1e-78	unnamed protein product [Vitis vinifera]
contig01418	gi|225453309|ref|XP_002269020.1|	8e-44	PREDICTED: hypothetical protein isoform 1 [Vitis vinifera]
contig01421	gi|124360783|gb|ABN08755.1|	1e-55	WD40-like [Medicago truncatula]
contig01422	gi|225457871|ref|XP_002269356.1|	7e-47	PREDICTED: hypothetical protein [Vitis vinifera]
contig01423	gi|10720093|sp|Q9ZRF1.1|MTDH_FRAAN	1e-119	RecName: Full=Probable mannitol dehydrogenase; AltName: Full=NAD-dependent mannitol dehydrogenase
contig01424	gi|269969916|gb|ACZ54947.1|	1e-22	type 2 histone deacetylase c [Nicotiana tabacum]
contig01425	gi|40748265|gb|AAR89617.1|	1e-102	40S ribosomal protein S5 [Capsicum annuum]
contig01426	gi|83283993|gb|ABC01904.1|	6e-109	34 kDa outer mitochondrial membrane protein porin-like protein [Solanum tuberosum]
contig01428	gi|225430428|ref|XP_002285428.1|	2e-54	PREDICTED: hypothetical protein [Vitis vinifera]
contig01430	gi|312093422|ref|XP_003147677.1|	1e-76	VCP protein [Loa loa]
contig01431	gi|399212|sp|P31541.1|CLPAA_SOLLC	8e-84	RecName: Full=ATP-dependent Clp protease ATP-binding subunit clpA homolog CD4A, chloroplastic; Flags: Precursor
contig01432	gi|297841831|ref|XP_002888797.1|	5e-48	bet v I allergen family protein [Arabidopsis lyrata subsp. lyrata]
contig01433	gi|297795077|ref|XP_002865423.1|	7e-20	hypothetical protein ARALYDRAFT_494654 [Arabidopsis lyrata subsp. lyrata]
contig01434	gi|225457209|ref|XP_002280826.1|	6e-60	PREDICTED: hypothetical protein [Vitis vinifera]
contig01435	gi|225463870|ref|XP_002268712.1|	2e-68	PREDICTED: hypothetical protein [Vitis vinifera]
contig01436	gi|14718149|gb|AAK72813.1|	5e-146	ATP synthase beta subunit [Nolana humifusa]
contig01437	gi|225438613|ref|XP_002280917.1|	7e-72	PREDICTED: hypothetical protein [Vitis vinifera]
contig01438	gi|255585099|ref|XP_002533255.1|	3e-59	Anthranilate N-benzoyltransferase protein, putative [Ricinus communis]
contig01439	gi|124360801|gb|ABN08773.1|	1e-32	hypothetical protein MtrDRAFT_AC160516g6v2 [Medicago truncatula]
contig01440	gi|1040729|emb|CAA60621.1|	0	delta-8 sphingolipid desaturase [Helianthus annuus]
contig01441	gi|224137090|ref|XP_002327019.1|	5e-61	predicted protein [Populus trichocarpa]
contig01442	gi|224125356|ref|XP_002329785.1|	2e-92	predicted protein [Populus trichocarpa]
contig01443	gi|297827605|ref|XP_002881685.1|	3e-11	hypothetical protein ARALYDRAFT_483032 [Arabidopsis lyrata subsp. lyrata]
contig01444	gi|118153895|gb|ABK63963.1|	2e-165	PT3 [Solanum melongena]
contig01447	gi|14195017|sp|Q9SEE4.1|PIRL_SOLLC	1e-143	RecName: Full=Pirin-like protein
contig01448	gi|5457299|emb|CAA70477.2|	4e-18	SEC-2 protein [Globodera pallida]
contig01449	gi|224125750|ref|XP_002319666.1|	5e-36	predicted protein [Populus trichocarpa]
contig01450	gi|205829189|sp|B2X050.1|MNR1_CAPAN	3e-58	RecName: Full=(+)-neomenthol dehydrogenase; AltName: Full=Menthone:neomenthol reductase 1; Short=CaMNR1
contig01451	gi|224136692|ref|XP_002322392.1|	4e-33	predicted protein [Populus trichocarpa]
contig01452	gi|62751089|dbj|BAD95792.1|	2e-32	similar to ATP synthase subunit H protein [Solanum lycopersicum]
contig01453	gi|255543699|ref|XP_002512912.1|	2e-51	conserved hypothetical protein [Ricinus communis]
contig01454	gi|217074480|gb|ACJ85600.1|	3e-71	unknown [Medicago truncatula]
contig01455	gi|118481087|gb|ABK92497.1|	2e-33	unknown [Populus trichocarpa]
contig01457	gi|224116638|ref|XP_002317353.1|	5e-46	predicted protein [Populus trichocarpa]
contig01458	gi|225424701|ref|XP_002264105.1|	4e-08	PREDICTED: hypothetical protein [Vitis vinifera]
contig01460	gi|297790390|ref|XP_002863088.1|	0	hypothetical protein ARALYDRAFT_497166 [Arabidopsis lyrata subsp. lyrata]
contig01461	gi|47076396|dbj|BAD18102.1|	3e-107	leucine-rich repeat receptor-like kinase [Ipomoea batatas]
contig01462	gi|224118402|ref|XP_002331473.1|	2e-115	ABC transporter family protein [Populus trichocarpa]
contig01463	gi|225458257|ref|XP_002281331.1|	1e-43	PREDICTED: hypothetical protein [Vitis vinifera]
contig01464	gi|255554489|ref|XP_002518283.1|	6e-35	UDP-glucuronic acid/UDP-N-acetylgalactosamine transporter, putative [Ricinus communis]
contig01465	gi|225468474|ref|XP_002266048.1|	7e-58	PREDICTED: hypothetical protein [Vitis vinifera]
contig01466	gi|224065491|ref|XP_002301829.1|	9e-153	predicted protein [Populus trichocarpa]
contig01467	gi|225469547|ref|XP_002273963.1|	4e-109	PREDICTED: hypothetical protein [Vitis vinifera]
contig01469	gi|224059500|ref|XP_002299877.1|	9e-06	predicted protein [Populus trichocarpa]
contig01470	gi|13752562|gb|AAK38727.1|AF369707_1	3e-46	importin alpha 2 [Capsicum annuum]
contig01472	gi|224112337|ref|XP_002316157.1|	2e-93	predicted protein [Populus trichocarpa]
contig01474	gi|259123935|gb|ACV93250.1|	1e-12	CII small heat shock protein 1 [Prunus salicina]
contig01475	gi|225434891|ref|XP_002283273.1|	0	PREDICTED: hypothetical protein [Vitis vinifera]
contig01476	gi|78191444|gb|ABB29943.1|	2e-87	ribosomal protein L11-like protein [Solanum tuberosum]
contig01477	gi|217074208|gb|ACJ85464.1|	6e-99	unknown [Medicago truncatula]
contig01479	gi|255575869|ref|XP_002528832.1|	2e-28	conserved hypothetical protein [Ricinus communis]
contig01480	gi|226713184|sp|A7R385.1|U497C_VITVI	8e-71	RecName: Full=UPF0497 membrane protein 12
contig01482	gi|255561777|ref|XP_002521898.1|	6e-55	transporter, putative [Ricinus communis]
contig01483	gi|147770914|emb|CAN74169.1|	1e-74	hypothetical protein VITISV_001188 [Vitis vinifera]
contig01484	gi|255548760|ref|XP_002515436.1|	4e-09	nucleic acid binding protein, putative [Ricinus communis]
contig01485	gi|224072140|ref|XP_002303631.1|	1e-25	predicted protein [Populus trichocarpa]
contig01486	gi|297741242|emb|CBI32193.3|	3e-72	unnamed protein product [Vitis vinifera]
contig01488	gi|118488669|gb|ABK96146.1|	2e-148	unknown [Populus trichocarpa]
contig01490	gi|17887381|gb|AAL40864.1|	0	receptor protein kinase-like protein [Capsicum annuum]
contig01491	gi|147822732|emb|CAN70538.1|	4e-06	hypothetical protein VITISV_040070 [Vitis vinifera]
contig01492	gi|224056889|ref|XP_002299074.1|	9e-23	predicted protein [Populus trichocarpa]
contig01493	gi|255585791|ref|XP_002533575.1|	8e-37	conserved hypothetical protein [Ricinus communis]
contig01494	gi|296084099|emb|CBI24487.3|	6e-88	unnamed protein product [Vitis vinifera]
contig01495	gi|297740943|emb|CBI31255.3|	3e-19	unnamed protein product [Vitis vinifera]
contig01496	gi|297737947|emb|CBI27148.3|	1e-38	unnamed protein product [Vitis vinifera]
contig01497	gi|147832747|emb|CAN61677.1|	4e-35	hypothetical protein VITISV_018326 [Vitis vinifera]
contig01498	gi|224060236|ref|XP_002300099.1|	7e-111	predicted protein [Populus trichocarpa]
contig01499	gi|255585154|ref|XP_002533282.1|	1e-22	zinc ion binding protein, putative [Ricinus communis]
contig01500	gi|166234052|sp|A5A7I8.1|CDPK5_SOLTU	3e-93	RecName: Full=Calcium-dependent protein kinase 5; Short=CDPK 5; Short=StCDPK5
contig01501	gi|147832714|emb|CAN74885.1|	3e-23	hypothetical protein VITISV_000223 [Vitis vinifera]
contig01502	gi|255555919|ref|XP_002518995.1|	2e-31	GTP-binding protein alpha subunit, gna, putative [Ricinus communis]
contig01504	gi|225454359|ref|XP_002276054.1|	1e-24	PREDICTED: hypothetical protein [Vitis vinifera]
contig01505	gi|225435175|ref|XP_002281895.1|	3e-14	PREDICTED: hypothetical protein [Vitis vinifera]
contig01507	gi|1708402|sp|P50218.1|IDHC_TOBAC	8e-24	RecName: Full=Isocitrate dehydrogenase [NADP]; Short=IDH; AltName: Full=IDP; AltName: Full=NADP(+)-specific ICDH; AltName: Full=Oxalosuccinate decarboxylase
contig01508	gi|147864009|emb|CAN78960.1|	3e-131	hypothetical protein VITISV_008154 [Vitis vinifera]
contig01509	gi|1053065|gb|AAA80679.1|	5e-108	small GTP-binding protein [Solanum lycopersicum]
contig01510	gi|2494076|sp|P93338.1|GAPN_NICPL	6e-110	RecName: Full=NADP-dependent glyceraldehyde-3-phosphate dehydrogenase; AltName: Full=Glyceraldehyde-3-phosphate dehydrogenase [NADP+]; AltName: Full=Non-phosphorylating glyceraldehyde 3-phosphate dehydrogenase; AltName: Full=Triosephosphate dehydrogenase
contig01512	gi|255648032|gb|ACU24472.1|	6e-43	unknown [Glycine max]
contig01513	gi|147776445|emb|CAN67361.1|	6e-06	hypothetical protein VITISV_001156 [Vitis vinifera]
contig01515	gi|2501850|gb|AAB80717.1|	0	GDP dissociation inhibitor [Nicotiana tabacum]
contig01516	gi|74053561|sp|Q8H7U1.1|TBB2_ORYSJ	8e-98	RecName: Full=Tubulin beta-2 chain; AltName: Full=Beta-2-tubulin
contig01518	gi|225461387|ref|XP_002284777.1|	1e-43	PREDICTED: hypothetical protein [Vitis vinifera]
contig01519	gi|89474462|gb|ABD72958.1|	2e-39	GRAS1 [Solanum lycopersicum]
contig01520	gi|142942523|gb|ABO93014.1|	3e-116	putative sterol desaturase [Solanum tuberosum]
contig01521	gi|255565031|ref|XP_002523508.1|	1e-63	conserved hypothetical protein [Ricinus communis]
contig01522	gi|1352794|sp|P48709.1|RBL_NICDE	8e-100	RecName: Full=Ribulose bisphosphate carboxylase large chain; Short=RuBisCO large subunit; Flags: Precursor
contig01523	gi|224078856|ref|XP_002305655.1|	3e-33	f-box family protein [Populus trichocarpa]
contig01524	gi|255561104|ref|XP_002521564.1|	2e-66	syntaxin, putative [Ricinus communis]
contig01526	gi|15224204|ref|NP_181830.1|	4e-79	ATPAO2 (Polyamine oxidase 2); amine oxidase/ electron carrier/ oxidoreductase [Arabidopsis thaliana]
contig01527	gi|255563874|ref|XP_002522937.1|	2e-95	cytochrome P450, putative [Ricinus communis]
contig01528	gi|255583790|ref|XP_002532647.1|	1e-19	conserved hypothetical protein [Ricinus communis]
contig01529	gi|266944|sp|P29766.1|RL8_SOLLC	5e-136	RecName: Full=60S ribosomal protein L8; AltName: Full=L2; AltName: Full=Ribosomal protein TL2
contig01530	gi|225462503|ref|XP_002268794.1|	1e-116	PREDICTED: hypothetical protein [Vitis vinifera]
contig01531	gi|255637572|gb|ACU19112.1|	5e-48	unknown [Glycine max]
contig01533	gi|3851640|gb|AAC72387.1|	1e-41	chaperone GrpE type 2 [Nicotiana tabacum]
contig01535	gi|225434283|ref|XP_002263097.1|	1e-46	PREDICTED: hypothetical protein [Vitis vinifera]
contig01537	gi|301070456|gb|ADK55590.1|	4e-53	plastid NEP interaction protein [Nicotiana benthamiana]
contig01538	gi|122703610|dbj|BAF45120.1|	3e-68	small heat shock protein [Nicotiana tabacum]
contig01539	gi|2495334|sp|Q95661.1|HS21C_SOLLC	2e-94	RecName: Full=Small heat shock protein, chloroplastic; Flags: Precursor
contig01540	gi|225454694|ref|XP_002270877.1|	4e-41	PREDICTED: hypothetical protein [Vitis vinifera]
contig01541	gi|50830973|emb|CAG29394.1|	2e-51	IDS4-like protein [Solanum lycopersicum]
contig01543	gi|311358828|gb|ADP94147.1|	3e-125	3-hydroxy-3-methylglutaryl coenzyme A reductase [Withania somnifera]
contig01544	gi|61658204|gb|AAX49392.1|	1e-30	OLE-4 [Coffea canephora]
contig01545	gi|224111802|ref|XP_002315983.1|	7e-96	predicted protein [Populus trichocarpa]
contig01546	gi|42411059|gb|AAS15054.1|	2e-24	DNA-directed DNA polymerase [Daucus carota]
contig01547	gi|156105710|gb|ABU49226.1|	1e-48	chloroplast methionine sulfoxide reductase B2 precursor [Nicotiana tabacum]
contig01549	gi|147833057|emb|CAN70546.1|	3e-55	hypothetical protein VITISV_013807 [Vitis vinifera]
contig01550	gi|37953301|gb|AAR05449.1|	2e-131	alanine aminotransferase [Capsicum annuum]
contig01551	gi|76573321|gb|ABA46765.1|	9e-39	unknown [Solanum tuberosum]
contig01552	gi|224111330|ref|XP_002315817.1|	6e-10	predicted protein [Populus trichocarpa]
contig01553	gi|224079171|ref|XP_002305779.1|	1e-49	predicted protein [Populus trichocarpa]
contig01554	gi|225440894|ref|XP_002282694.1|	9e-98	PREDICTED: hypothetical protein [Vitis vinifera]
contig01555	gi|83283971|gb|ABC01893.1|	2e-86	vernalization independence 3-like protein [Solanum tuberosum]
contig01556	gi|225461677|ref|XP_002285458.1|	7e-52	PREDICTED: hypothetical protein [Vitis vinifera]
contig01557	gi|225436934|ref|XP_002275434.1|	1e-70	PREDICTED: hypothetical protein [Vitis vinifera]
contig01558	gi|224096920|ref|XP_002310787.1|	2e-48	predicted protein [Populus trichocarpa]
contig01559	gi|209978913|gb|ACJ04728.1|	8e-87	WRKY transcription factor-30 [Capsicum annuum]
contig01560	gi|255636941|gb|ACU18803.1|	7e-59	unknown [Glycine max]
contig01562	gi|79327313|ref|NP_001031856.1|	1e-10	unknown protein [Arabidopsis thaliana]
contig01563	gi|84579461|dbj|BAE72118.1|	7e-13	SKP1-like protein [Silene latifolia]
contig01564	gi|6358509|gb|AAF07221.1|AF072519_1	1e-22	centrin [Nicotiana tabacum]
contig01565	gi|225424108|ref|XP_002283507.1|	2e-45	PREDICTED: hypothetical protein [Vitis vinifera]
contig01566	gi|124360057|gb|ABN08073.1|	2e-22	Lipolytic enzyme, G-D-S-L [Medicago truncatula]
contig01570	gi|225448765|ref|XP_002281688.1|	6e-161	PREDICTED: hypothetical protein [Vitis vinifera]
contig01571	gi|225456631|ref|XP_002266698.1|	6e-128	PREDICTED: hypothetical protein [Vitis vinifera]
contig01572	gi|78191430|gb|ABB29936.1|	7e-49	deacetylase-like protein [Solanum tuberosum]
contig01573	gi|225467903|ref|XP_002263362.1|	7e-92	PREDICTED: hypothetical protein [Vitis vinifera]
contig01574	gi|399213|sp|P31542.1|CLPAB_SOLLC	5e-109	RecName: Full=ATP-dependent Clp protease ATP-binding subunit clpA homolog CD4B, chloroplastic; Flags: Precursor
contig01575	gi|255564609|ref|XP_002523299.1|	7e-12	arginine/serine-rich splicing factor, putative [Ricinus communis]
contig01576	gi|158635118|gb|ABW76421.1|	5e-45	heat shock protein 70 [Solanum lycopersicum]
contig01577	gi|172054745|gb|ACB71202.1|	7e-138	tropinone reductase I [Anisodus acutangulus]
contig01578	gi|225432923|ref|XP_002284241.1|	4e-70	PREDICTED: hypothetical protein [Vitis vinifera]
contig01579	gi|224105169|ref|XP_002313711.1|	8e-25	predicted protein [Populus trichocarpa]
contig01580	gi|224067990|ref|XP_002302634.1|	2e-134	predicted protein [Populus trichocarpa]
contig01581	gi|255647490|gb|ACU24209.1|	2e-58	unknown [Glycine max]
contig01582	gi|255545680|ref|XP_002513900.1|	3e-34	conserved hypothetical protein [Ricinus communis]
contig01583	gi|225433926|ref|XP_002268743.1|	7e-39	PREDICTED: hypothetical protein [Vitis vinifera]
contig01584	gi|297734072|emb|CBI15319.3|	3e-37	unnamed protein product [Vitis vinifera]
contig01585	gi|21165527|dbj|BAB93531.1|	1e-75	mitogen-activated protein kinase [Solanum tuberosum]
contig01586	gi|218744536|dbj|BAH03477.1|	1e-58	secretory carrier-associated membrane protein 2 [Nicotiana tabacum]
contig01587	gi|21358787|gb|AAM47025.1|	3e-06	nam-like protein 1 [Petunia x hybrida]
contig01588	gi|224086347|ref|XP_002307857.1|	1e-11	predicted protein [Populus trichocarpa]
contig01589	gi|255543657|ref|XP_002512891.1|	1e-21	zinc finger protein, putative [Ricinus communis]
contig01590	gi|255574263|ref|XP_002528046.1|	2e-51	RNA binding protein, putative [Ricinus communis]
contig01592	gi|147815590|emb|CAN61759.1|	2e-100	hypothetical protein VITISV_006105 [Vitis vinifera]
contig01593	gi|225426508|ref|XP_002277915.1|	6e-24	PREDICTED: hypothetical protein [Vitis vinifera]
contig01594	gi|255574129|ref|XP_002527980.1|	4e-11	transcription factor, putative [Ricinus communis]
contig01595	gi|225449398|ref|XP_002277771.1|	2e-63	PREDICTED: hypothetical protein [Vitis vinifera]
contig01597	gi|119866035|gb|ABM05487.1|	3e-111	Impa1 [Nicotiana benthamiana]
contig01600	gi|225436251|ref|XP_002275861.1|	1e-93	PREDICTED: hypothetical protein [Vitis vinifera]
contig01601	gi|297820170|ref|XP_002877968.1|	5e-115	ATVAMP727 [Arabidopsis lyrata subsp. lyrata]
contig01602	gi|5726641|gb|AAD48496.1|AF172856_1	7e-94	cysteine protease TDI-65 [Solanum lycopersicum]
contig01603	gi|225441750|ref|XP_002283340.1|	2e-33	PREDICTED: hypothetical protein [Vitis vinifera]
contig01605	gi|186200763|dbj|BAG30908.1|	8e-42	ACC oxidase [Capsicum chinense]
contig01606	gi|224145045|ref|XP_002325506.1|	3e-68	predicted protein [Populus trichocarpa]
contig01607	gi|10444388|gb|AAG17888.1|	5e-71	dihydrolipoamide dehydrogenase precursor [Solanum tuberosum]
contig01608	gi|116667814|pdb|2HS6|A	0	Chain A, Crystal Structure Of The E291k Mutant Of 12- Oxophytodienoate Reductase 3 (Opr3) From Tomato
contig01609	gi|57014017|ref|YP_173488.1|	4e-32	NADH dehydrogenase subunit 7 [Nicotiana tabacum]
contig01610	gi|83630759|gb|ABC26877.1|	5e-88	putative L19 ribosomal protein [Solanum lycopersicum]
contig01611	gi|11066033|gb|AAG28426.1|AF194945_1	1e-93	cytosolic aconitase [Nicotiana tabacum]
contig01612	gi|75269065|sp|Q53HY2.1|NINJA_TOBAC	1e-115	RecName: Full=Ninja-family protein mc410
contig01613	gi|224099101|ref|XP_002311375.1|	1e-39	predicted protein [Populus trichocarpa]
contig01614	gi|147858106|emb|CAN81391.1|	3e-68	hypothetical protein VITISV_043255 [Vitis vinifera]
contig01615	gi|296084432|emb|CBI24991.3|	2e-51	unnamed protein product [Vitis vinifera]
contig01616	gi|255568924|ref|XP_002525432.1|	3e-137	casein kinase, putative [Ricinus communis]
contig01617	gi|225470654|ref|XP_002268214.1|	6e-49	PREDICTED: hypothetical protein [Vitis vinifera]
contig01618	gi|225458493|ref|XP_002284126.1|	4e-39	PREDICTED: hypothetical protein [Vitis vinifera]
contig01619	gi|167600640|gb|ABZ89182.1|	1e-39	putative protein [Coffea canephora]
contig01620	gi|255568754|ref|XP_002525348.1|	7e-121	nucleoside transporter, putative [Ricinus communis]
contig01622	gi|225469994|ref|XP_002277989.1|	1e-124	PREDICTED: hypothetical protein [Vitis vinifera]
contig01623	gi|300433305|gb|ADK13095.1|	2e-99	mitogen-activated protein kinase 9 [Solanum lycopersicum]
contig01625	gi|225431591|ref|XP_002282621.1|	2e-16	PREDICTED: hypothetical protein [Vitis vinifera]
contig01626	gi|13431546|sp|Q42698.1|GGPPS_CATRO	2e-103	RecName: Full=Geranylgeranyl pyrophosphate synthase, chloroplastic; Short=GGPP synthase; Short=GGPS; AltName: Full=(2E,6E)-farnesyl diphosphate synthase; AltName: Full=Dimethylallyltranstransferase; AltName: Full=Farnesyl diphosphate synthase; AltName: Full=Farnesyltranstransferase; AltName: Full=Geranyltranstransferase; Flags: Precursor
contig01628	gi|225452603|ref|XP_002275941.1|	3e-78	PREDICTED: hypothetical protein [Vitis vinifera]
contig01629	gi|57283053|emb|CAD56895.1|	6e-92	R166.5-like protein [Meloidogyne artiellia]
contig01630	gi|217323620|gb|ACK38177.1|	8e-48	hydrogen peroxide-induced 1 [Nicotiana tabacum]
contig01632	gi|255576633|ref|XP_002529206.1|	4e-66	Regulator of ribonuclease activity A, putative [Ricinus communis]
contig01634	gi|255577689|ref|XP_002529721.1|	2e-66	bromodomain-containing protein, putative [Ricinus communis]
contig01635	gi|322694583|gb|EFY86409.1|	4e-45	heat shock protein 30 [Metarhizium acridum CQMa 102]
contig01636	gi|40287496|gb|AAR83862.1|	6e-47	elicitor-inducible protein EIG-J7 [Capsicum annuum]
contig01637	gi|225464858|ref|XP_002272163.1|	9e-22	PREDICTED: hypothetical protein [Vitis vinifera]
contig01638	gi|147797630|emb|CAN74080.1|	3e-31	hypothetical protein VITISV_026566 [Vitis vinifera]
contig01639	gi|302143497|emb|CBI22058.3|	3e-43	unnamed protein product [Vitis vinifera]
contig01642	gi|225469608|ref|XP_002263194.1|	1e-119	PREDICTED: hypothetical protein [Vitis vinifera]
contig01643	gi|225445668|ref|XP_002266524.1|	6e-61	PREDICTED: hypothetical protein [Vitis vinifera]
contig01645	gi|2500354|sp|P93847.1|RL10_SOLME	6e-117	RecName: Full=60S ribosomal protein L10; AltName: Full=EQM
contig01646	gi|225459362|ref|XP_002285807.1|	4e-27	PREDICTED: hypothetical protein [Vitis vinifera]
contig01647	gi|225436962|ref|XP_002276508.1|	8e-85	PREDICTED: hypothetical protein [Vitis vinifera]
contig01648	gi|224069908|ref|XP_002303082.1|	3e-37	predicted protein [Populus trichocarpa]
contig01650	gi|1354849|gb|AAB02006.1|	1e-142	epoxide hydrolase [Nicotiana tabacum]
contig01651	gi|224097234|ref|XP_002310887.1|	7e-45	predicted protein [Populus trichocarpa]
contig01652	gi|311700557|gb|ADQ00383.1|	1e-77	prephenate aminotransferase [Solanum lycopersicum]
contig01654	gi|83265567|gb|ABB97536.1|	4e-36	microtubule-associated protein [Nicotiana benthamiana]
contig01655	gi|255539380|ref|XP_002510755.1|	2e-79	o-linked n-acetylglucosamine transferase, ogt, putative [Ricinus communis]
contig01656	gi|225446932|ref|XP_002263345.1|	8e-100	PREDICTED: hypothetical protein [Vitis vinifera]
contig01657	gi|225428778|ref|XP_002282068.1|	2e-13	PREDICTED: hypothetical protein [Vitis vinifera]
contig01658	gi|307940738|gb|ADN95983.1|	9e-33	G-strand specific single-stranded telomere-binding protein 1 [Nicotiana tabacum]
contig01660	gi|76573331|gb|ABA46770.1|	2e-96	small GTP-binding protein Sar1BNt-like protein [Solanum tuberosum]
contig01661	gi|29467228|dbj|BAC67060.1|	1e-98	DNA methyltransferase [Nicotiana tabacum]
contig01662	gi|225453969|ref|XP_002280265.1|	8e-72	PREDICTED: hypothetical protein [Vitis vinifera]
contig01664	gi|224103151|ref|XP_002312945.1|	1e-52	predicted protein [Populus trichocarpa]
contig01665	gi|147778296|emb|CAN60816.1|	5e-37	hypothetical protein VITISV_033219 [Vitis vinifera]
contig01666	gi|225458848|ref|XP_002283335.1|	1e-76	PREDICTED: hypothetical protein [Vitis vinifera]
contig01667	gi|18394416|ref|NP_564011.1|	2e-56	ubiquitin-conjugating enzyme, putative [Arabidopsis thaliana]
contig01668	gi|224065449|ref|XP_002301822.1|	4e-83	predicted protein [Populus trichocarpa]
contig01669	gi|225442665|ref|XP_002279835.1|	5e-44	PREDICTED: hypothetical protein [Vitis vinifera]
contig01672	gi|297740067|emb|CBI30249.3|	8e-19	unnamed protein product [Vitis vinifera]
contig01673	gi|225444597|ref|XP_002274191.1|	5e-24	PREDICTED: hypothetical protein [Vitis vinifera]
contig01674	gi|224136692|ref|XP_002322392.1|	4e-68	predicted protein [Populus trichocarpa]
contig01675	gi|255547313|ref|XP_002514714.1|	5e-20	ATP binding protein, putative [Ricinus communis]
contig01676	gi|37719049|emb|CAE45567.1|	1e-37	SUMO E2 conjugating enzyme SCE1 [Nicotiana benthamiana]
contig01678	gi|225462809|ref|XP_002266004.1|	8e-78	PREDICTED: hypothetical protein [Vitis vinifera]
contig01679	gi|2492504|sp|Q96372.1|CDC48_CAPAN	3e-84	RecName: Full=Cell division cycle protein 48 homolog
contig01680	gi|84688912|gb|ABC61505.1|	2e-73	AGO4-2 [Nicotiana benthamiana]
contig01681	gi|156619491|gb|ABU88421.1|	2e-77	jasmonate ZIM-domain protein 1 [Solanum lycopersicum]
contig01682	gi|224064693|ref|XP_002301538.1|	2e-16	predicted protein [Populus trichocarpa]
contig01683	gi|74229863|gb|ABA00460.1|	5e-92	serine-glyoxylate aminotransferase [Spirodela polyrhiza]
contig01684	gi|255548768|ref|XP_002515440.1|	5e-146	chaperone clpb, putative [Ricinus communis]
contig01685	gi|1586940|prf||2205248A	1e-61	Ser/Thr kinase
contig01688	gi|225449953|ref|XP_002271029.1|	0	PREDICTED: hypothetical protein [Vitis vinifera]
contig01689	gi|224133592|ref|XP_002327633.1|	1e-08	predicted protein [Populus trichocarpa]
contig01690	gi|1009232|gb|AAA79032.1|	2e-06	EF-1-alpha-related GTP-binding protein [Nicotiana tabacum]
contig01691	gi|225466279|ref|XP_002272951.1|	4e-18	PREDICTED: hypothetical protein [Vitis vinifera]
contig01692	gi|225467863|ref|XP_002273458.1|	1e-108	PREDICTED: hypothetical protein [Vitis vinifera]
contig01694	gi|111378451|gb|ABH09237.1|	6e-62	CONSTANS-like protein [Solanum tuberosum]
contig01696	gi|85068618|gb|ABC69389.1|	7e-12	CYP72A52v1 [Nicotiana tabacum]
contig01697	gi|297736541|emb|CBI25412.3|	2e-106	unnamed protein product [Vitis vinifera]
contig01699	gi|30681728|ref|NP_850025.1|	1e-78	PFK5 (PHOSPHOFRUCTOKINASE 5); 6-phosphofructokinase [Arabidopsis thaliana]
contig01700	gi|297852756|ref|XP_002894259.1|	4e-17	hypothetical protein ARALYDRAFT_314445 [Arabidopsis lyrata subsp. lyrata]
contig01702	gi|225451945|ref|XP_002283034.1|	1e-09	PREDICTED: hypothetical protein [Vitis vinifera]
contig01703	gi|224122636|ref|XP_002318887.1|	2e-66	predicted protein [Populus trichocarpa]
contig01704	gi|225458611|ref|XP_002284735.1|	4e-53	PREDICTED: hypothetical protein [Vitis vinifera]
contig01705	gi|224101151|ref|XP_002312161.1|	7e-46	predicted protein [Populus trichocarpa]
contig01706	gi|296149181|gb|ADG96405.1|	2e-24	S-locus receptor kinase [Olea europaea]
contig01707	gi|313184298|emb|CBL94163.1|	1e-31	putative RNA-directed DNA polymerase (Reverse transcriptase) [Malus x domestica]
contig01708	gi|147793826|emb|CAN62354.1|	2e-31	hypothetical protein VITISV_022417 [Vitis vinifera]
contig01709	gi|255648250|gb|ACU24578.1|	1e-07	unknown [Glycine max]
contig01710	gi|297740371|emb|CBI30553.3|	5e-47	unnamed protein product [Vitis vinifera]
contig01711	gi|255560882|ref|XP_002521454.1|	5e-95	monodehydroascorbate reductase, putative [Ricinus communis]
contig01712	gi|76573355|gb|ABA46782.1|	6e-36	unknown [Solanum tuberosum]
contig01714	gi|255544912|ref|XP_002513517.1|	4e-101	conserved hypothetical protein [Ricinus communis]
contig01715	gi|255575267|ref|XP_002528537.1|	3e-49	serine-threonine protein kinase, plant-type, putative [Ricinus communis]
contig01716	gi|255556322|ref|XP_002519195.1|	4e-46	AMP dependent ligase, putative [Ricinus communis]
contig01717	gi|156530455|gb|ABU75308.1|	4e-44	ribosomal protein L30e [Pisum sativum]
contig01718	gi|77999293|gb|ABB16993.1|	1e-68	unknown [Solanum tuberosum]
contig01719	gi|255585099|ref|XP_002533255.1|	2e-108	Anthranilate N-benzoyltransferase protein, putative [Ricinus communis]
contig01720	gi|224128558|ref|XP_002329033.1|	1e-57	predicted protein [Populus trichocarpa]
contig01721	gi|225439832|ref|XP_002277467.1|	4e-48	PREDICTED: hypothetical protein [Vitis vinifera]
contig01723	gi|145308221|gb|ABP57375.1|	2e-147	phosphoinositide-specific phospholipase C [Nicotiana tabacum]
contig01724	gi|147791158|emb|CAN74699.1|	2e-20	hypothetical protein VITISV_020767 [Vitis vinifera]
contig01725	gi|297802234|ref|XP_002869001.1|	1e-77	hypothetical protein ARALYDRAFT_328051 [Arabidopsis lyrata subsp. lyrata]
contig01726	gi|226498760|ref|NP_001150142.1|	1e-58	antigenic determinant of rec-A protein [Zea mays]
contig01727	gi|224093786|ref|XP_002309991.1|	3e-28	sulfate/bicarbonate/oxalate exchanger and transporter sat-1 [Populus trichocarpa]
contig01728	gi|157280345|gb|ABV29172.1|	1e-70	disease resistance protein R3a-like protein [Solanum demissum]
contig01729	gi|192807256|dbj|BAG49729.1|	1e-38	disease resistance protein [Capsicum chinense]
contig01731	gi|1351359|sp|P48504.2|QCR6_SOLTU	5e-34	RecName: Full=Cytochrome b-c1 complex subunit 6; AltName: Full=CR7; AltName: Full=Complex III subunit 6; AltName: Full=Complex III subunit VI; AltName: Full=Mitochondrial hinge protein; AltName: Full=Ubiquinol-cytochrome c reductase complex 7.8 kDa protein
contig01732	gi|255638406|gb|ACU19513.1|	4e-59	unknown [Glycine max]
contig01734	gi|40781628|gb|AAR89820.1|	1e-65	CTR1-like protein kinase [Solanum lycopersicum]
contig01736	gi|15822703|gb|AAL07518.1|	9e-15	RNA-binding protein precursor [Nicotiana tabacum]
contig01737	gi|13752462|gb|AAK38667.1|AF353615_1	0	glutamate decarboxylase isozyme 3 [Nicotiana tabacum]
contig01738	gi|1773291|gb|AAC14577.1|	9e-66	class II small heat shock protein Le-HSP17.6 [Solanum lycopersicum]
contig01740	gi|255558224|ref|XP_002520139.1|	6e-37	conserved hypothetical protein [Ricinus communis]
contig01741	gi|224138442|ref|XP_002322815.1|	4e-06	predicted protein [Populus trichocarpa]
contig01744	gi|225448026|ref|XP_002272994.1|	6e-65	PREDICTED: hypothetical protein [Vitis vinifera]
contig01745	gi|255557423|ref|XP_002519742.1|	7e-34	conserved hypothetical protein [Ricinus communis]
contig01746	gi|94466657|emb|CAJ44457.1|	8e-75	ALY protein [Nicotiana benthamiana]
contig01747	gi|209954699|dbj|BAG80540.1|	3e-80	UDP-glucose:glucosyltransferase [Lycium barbarum]
contig01748	gi|225449977|ref|XP_002271450.1|	2e-49	PREDICTED: hypothetical protein [Vitis vinifera]
contig01749	gi|85110248|ref|XP_963366.1|	1e-117	heat shock 70 kDa protein [Neurospora crassa OR74A]
contig01750	gi|225423849|ref|XP_002281060.1|	5e-09	PREDICTED: hypothetical protein [Vitis vinifera]
contig01751	gi|255561084|ref|XP_002521554.1|	5e-13	conserved hypothetical protein [Ricinus communis]
contig01752	gi|255587033|ref|XP_002534107.1|	2e-168	protein phosphatase 2c, putative [Ricinus communis]
contig01753	gi|225468506|ref|XP_002270831.1|	2e-67	PREDICTED: hypothetical protein [Vitis vinifera]
contig01754	gi|27529852|dbj|BAC53941.1|	4e-46	H2A histone [Nicotiana tabacum]
contig01755	gi|3212005|gb|AAC21565.1|	2e-61	lactate dehydrogenase-2a [Solanum tuberosum]
contig01757	gi|255645223|gb|ACU23109.1|	6e-11	unknown [Glycine max]
contig01758	gi|22651698|gb|AAM48290.1|	2e-11	homeodomain protein Hfi22 [Nicotiana tabacum]
contig01759	gi|47900738|gb|AAT39310.1|	1e-29	4,5-DOPA dioxygenase extradiol-like protein, putative [Solanum demissum]
contig01760	gi|255585282|ref|XP_002533340.1|	9e-68	nucleic acid binding protein, putative [Ricinus communis]
contig01761	gi|316996027|dbj|BAD83545.2|	5e-81	NADH dehydrogenase subunit 9 [Nicotiana tabacum]
contig01762	gi|71000475|dbj|BAE07183.1|	3e-09	putative serine decarboxylase [Beta vulgaris]
contig01763	gi|125539802|gb|EAY86197.1|	2e-86	hypothetical protein OsI_07573 [Oryza sativa Indica Group]
contig01764	gi|225444353|ref|XP_002264678.1|	3e-16	PREDICTED: hypothetical protein [Vitis vinifera]
contig01765	gi|46949182|gb|AAT07448.1|	8e-10	FUL-like protein [Vitis vinifera]
contig01767	gi|297746508|emb|CBI16564.3|	1e-36	unnamed protein product [Vitis vinifera]
contig01769	gi|225461593|ref|XP_002282903.1|	2e-14	PREDICTED: hypothetical protein [Vitis vinifera]
contig01770	gi|225447657|ref|XP_002275343.1|	2e-26	PREDICTED: hypothetical protein [Vitis vinifera]
contig01771	gi|255585128|ref|XP_002533269.1|	4e-35	conserved hypothetical protein [Ricinus communis]
contig01772	gi|217071820|gb|ACJ84270.1|	7e-20	unknown [Medicago truncatula]
contig01773	gi|225470599|ref|XP_002274463.1|	5e-124	PREDICTED: hypothetical protein [Vitis vinifera]
contig01774	gi|296081787|emb|CBI20792.3|	1e-49	unnamed protein product [Vitis vinifera]
contig01775	gi|225423975|ref|XP_002282562.1|	2e-67	PREDICTED: hypothetical protein isoform 1 [Vitis vinifera]
contig01776	gi|225423973|ref|XP_002282567.1|	2e-08	PREDICTED: hypothetical protein isoform 2 [Vitis vinifera]
contig01777	gi|116323|sp|P29059.1|CHI3_TOBAC	3e-90	RecName: Full=Endochitinase 3; Flags: Precursor
contig01778	gi|255549796|ref|XP_002515949.1|	1e-31	Stem 28 kDa glycoprotein precursor, putative [Ricinus communis]
contig01779	gi|225453160|ref|XP_002274476.1|	7e-43	PREDICTED: hypothetical protein [Vitis vinifera]
contig01780	gi|224112901|ref|XP_002316325.1|	4e-21	predicted protein [Populus trichocarpa]
contig01781	gi|297736336|emb|CBI24974.3|	1e-136	unnamed protein product [Vitis vinifera]
contig01782	gi|224100399|ref|XP_002311861.1|	9e-88	predicted protein [Populus trichocarpa]
contig01783	gi|255558011|ref|XP_002520034.1|	5e-26	protein transporter, putative [Ricinus communis]
contig01784	gi|147784756|emb|CAN70382.1|	7e-60	hypothetical protein VITISV_020135 [Vitis vinifera]
contig01785	gi|255566714|ref|XP_002524341.1|	7e-39	Protein GIGANTEA, putative [Ricinus communis]
contig01786	gi|255564076|ref|XP_002523036.1|	5e-118	ATP synthase subunit d, putative [Ricinus communis]
contig01787	gi|125606|sp|P22200.1|KPYC_SOLTU	5e-154	RecName: Full=Pyruvate kinase, cytosolic isozyme; Short=PK
contig01788	gi|115476486|ref|NP_001061839.1|	4e-38	Os08g0425700 [Oryza sativa Japonica Group]
contig01789	gi|8489786|gb|AAF75749.1|AF261139_1	6e-13	dehydration-induced protein ERD15 [Solanum lycopersicum]
contig01790	gi|224119792|ref|XP_002331162.1|	9e-69	predicted protein [Populus trichocarpa]
contig01792	gi|225455752|ref|XP_002269355.1|	8e-176	PREDICTED: hypothetical protein isoform 1 [Vitis vinifera]
contig01793	gi|1174870|sp|P46270.1|QCR9_SOLTU	2e-21	RecName: Full=Cytochrome b-c1 complex subunit 9; AltName: Full=Complex III subunit 9; AltName: Full=Complex III subunit X; AltName: Full=Ubiquinol-cytochrome c reductase complex 8.0 kDa protein
contig01794	gi|225447588|ref|XP_002272138.1|	3e-17	PREDICTED: hypothetical protein isoform 2 [Vitis vinifera]
contig01796	gi|296081935|emb|CBI20940.3|	5e-06	unnamed protein product [Vitis vinifera]
contig01797	gi|225439101|ref|XP_002269239.1|	6e-20	PREDICTED: hypothetical protein [Vitis vinifera]
contig01798	gi|3721540|dbj|BAA33531.1|	7e-70	sulfite reductase [Nicotiana tabacum]
contig01799	gi|225439737|ref|XP_002274178.1|	2e-12	PREDICTED: hypothetical protein [Vitis vinifera]
contig01800	gi|543867|sp|P26360.2|ATPG3_IPOBA	2e-91	RecName: Full=ATP synthase subunit gamma, mitochondrial; AltName: Full=F-ATPase gamma subunit; Flags: Precursor
contig01803	gi|15218810|ref|NP_174202.1|	1e-28	ribosomal protein L34 family protein [Arabidopsis thaliana]
contig01804	gi|40287506|gb|AAR83867.1|	2e-59	ribosomal protein L11-like protein [Capsicum annuum]
contig01805	gi|147862426|emb|CAN79749.1|	2e-21	hypothetical protein VITISV_017357 [Vitis vinifera]
contig01806	gi|225438196|ref|XP_002264013.1|	6e-19	PREDICTED: hypothetical protein [Vitis vinifera]
contig01807	gi|252972629|dbj|BAH84783.1|	9e-168	cytochrome P450 [Nicotiana tabacum]
contig01808	gi|225451255|ref|XP_002277010.1|	3e-65	PREDICTED: hypothetical protein isoform 2 [Vitis vinifera]
contig01810	gi|111035810|emb|CAH04307.1|	6e-122	putative quinolinate phosphoribosyltransferase [Nicotiana tabacum]
contig01811	gi|46561115|gb|AAT00789.1|	4e-49	cathepsin Z precursor [Onchocerca volvulus]
contig01812	gi|225429337|ref|XP_002272147.1|	6e-46	PREDICTED: hypothetical protein [Vitis vinifera]
contig01813	gi|225460464|ref|XP_002272602.1|	8e-79	PREDICTED: hypothetical protein [Vitis vinifera]
contig01814	gi|217074720|gb|ACJ85720.1|	4e-71	unknown [Medicago truncatula]
contig01815	gi|296086337|emb|CBI31778.3|	1e-98	unnamed protein product [Vitis vinifera]
contig01816	gi|302141690|emb|CBI18893.3|	1e-50	unnamed protein product [Vitis vinifera]
contig01817	gi|164457325|dbj|BAF98176.1|	2e-41	trehalose-6-phosphate synthase [Solanum lycopersicum]
contig01818	gi|316996011|dbj|BAD83467.2|	2e-59	ribosomal protein S13 [Nicotiana tabacum]
contig01819	gi|9843771|emb|CAA04261.2|	1e-127	MAP kinase kinase [Solanum lycopersicum]
contig01820	gi|297736779|emb|CBI25980.3|	1e-17	unnamed protein product [Vitis vinifera]
contig01821	gi|22087131|gb|AAM90848.1|AF481952_1	5e-83	hairy meristem [Petunia x hybrida]
contig01822	gi|222822659|gb|ACM68442.1|	6e-49	stress-associated protein 5 [Solanum lycopersicum]
contig01824	gi|297741766|emb|CBI32995.3|	2e-111	unnamed protein product [Vitis vinifera]
contig01825	gi|224131770|ref|XP_002321174.1|	1e-33	predicted protein [Populus trichocarpa]
contig01826	gi|297745034|emb|CBI38626.3|	9e-30	unnamed protein product [Vitis vinifera]
contig01827	gi|255554829|ref|XP_002518452.1|	9e-39	peroxisomal membrane protein 2, pxmp2, putative [Ricinus communis]
contig01828	gi|4584429|emb|CAB40742.1|	3e-101	aquaglyceroporin [Nicotiana tabacum]
contig01829	gi|225462636|ref|XP_002266003.1|	1e-68	PREDICTED: hypothetical protein [Vitis vinifera]
contig01830	gi|225440504|ref|XP_002272506.1|	6e-113	PREDICTED: hypothetical protein [Vitis vinifera]
contig01831	gi|54648780|gb|AAV36808.1|	7e-51	arginase 1 [Solanum lycopersicum]
contig01832	gi|225453979|ref|XP_002280387.1|	1e-27	PREDICTED: hypothetical protein [Vitis vinifera]
contig01833	gi|76161002|gb|ABA40464.1|	7e-23	unknown [Solanum tuberosum]
contig01834	gi|225443974|ref|XP_002280537.1|	6e-95	PREDICTED: hypothetical protein [Vitis vinifera]
contig01835	gi|224086456|ref|XP_002307892.1|	1e-168	nbs-lrr resistance protein [Populus trichocarpa]
contig01836	gi|255573133|ref|XP_002527496.1|	1e-54	histone deacetylase hda2, putative [Ricinus communis]
contig01837	gi|297738037|emb|CBI27238.3|	3e-80	unnamed protein product [Vitis vinifera]
contig01838	gi|60459397|gb|AAX20044.1|	6e-81	probable glutathione-S-transferase [Capsicum annuum]
contig01839	gi|224138544|ref|XP_002326629.1|	2e-42	predicted protein [Populus trichocarpa]
contig01840	gi|22549341|emb|CAD44841.1|	4e-77	APS reductase [Solanum tuberosum]
contig01841	gi|76160933|gb|ABA40430.1|	2e-80	ribosomal protein L27a-like protein [Solanum tuberosum]
contig01842	gi|225469634|ref|XP_002263960.1|	2e-49	PREDICTED: hypothetical protein [Vitis vinifera]
contig01843	gi|146424382|emb|CAM97883.1|	6e-70	actin-related protein 3 [Nicotiana tabacum]
contig01844	gi|225445605|ref|XP_002282408.1|	1e-62	PREDICTED: hypothetical protein [Vitis vinifera]
contig01846	gi|297740426|emb|CBI30608.3|	7e-11	unnamed protein product [Vitis vinifera]
contig01847	gi|30315245|gb|AAP30841.1|	1e-25	nectarin 5 [Nicotiana langsdorffii x Nicotiana sanderae]
contig01849	gi|297810239|ref|XP_002873003.1|	1e-63	hypothetical protein ARALYDRAFT_907991 [Arabidopsis lyrata subsp. lyrata]
contig01850	gi|255555517|ref|XP_002518795.1|	5e-98	cationic amino acid transporter, putative [Ricinus communis]
contig01851	gi|255564816|ref|XP_002523402.1|	1e-82	Protein kinase APK1B, chloroplast precursor, putative [Ricinus communis]
contig01852	gi|6094329|sp|Q96557.1|SPD2_DATST	1e-76	RecName: Full=Spermidine synthase 2; Short=SPDSY 2; AltName: Full=Putrescine aminopropyltransferase 2
contig01853	gi|225448507|ref|XP_002273020.1|	8e-26	PREDICTED: hypothetical protein [Vitis vinifera]
contig01854	gi|302143900|emb|CBI23005.3|	3e-83	unnamed protein product [Vitis vinifera]
contig01855	gi|224111748|ref|XP_002315963.1|	5e-84	predicted protein [Populus trichocarpa]
contig01856	gi|15241880|ref|NP_198220.1|	5e-18	protein kinase family protein [Arabidopsis thaliana]
contig01857	gi|225431661|ref|XP_002263596.1|	5e-84	PREDICTED: hypothetical protein [Vitis vinifera]
contig01858	gi|224085970|ref|XP_002307759.1|	4e-08	predicted protein [Populus trichocarpa]
contig01860	gi|225424484|ref|XP_002285185.1|	8e-93	PREDICTED: hypothetical protein isoform 1 [Vitis vinifera]
contig01864	gi|225457015|ref|XP_002282501.1|	2e-41	PREDICTED: hypothetical protein [Vitis vinifera]
contig01865	gi|255574761|ref|XP_002528288.1|	9e-159	conserved hypothetical protein [Ricinus communis]
contig01867	gi|290490837|emb|CBJ34336.1|	1e-37	translation initiation factor eIF(iso)4E [Solanum tuberosum]
contig01868	gi|54288757|gb|AAV31754.1|	6e-143	S-adenosyl-L-homocysteine hydrolase [Nicotiana tabacum]
contig01869	gi|3097271|emb|CAA06705.1|	2e-86	ferrochelatase [Solanum tuberosum]
contig01870	gi|255538292|ref|XP_002510211.1|	5e-52	serine/threonine-protein kinase, putative [Ricinus communis]
contig01871	gi|255567586|ref|XP_002524772.1|	1e-91	LEC14B protein, putative [Ricinus communis]
contig01872	gi|302142061|emb|CBI19264.3|	2e-19	unnamed protein product [Vitis vinifera]
contig01874	gi|224138676|ref|XP_002326662.1|	1e-54	predicted protein [Populus trichocarpa]
contig01875	gi|67005941|gb|AAY62607.1|	2e-46	eukaryotic initiation factor 4E [Capsicum annuum]
contig01876	gi|225448729|ref|XP_002275465.1|	2e-91	PREDICTED: hypothetical protein [Vitis vinifera]
contig01877	gi|225456033|ref|XP_002277313.1|	1e-85	PREDICTED: hypothetical protein [Vitis vinifera]
contig01878	gi|316996002|dbj|BAD83439.2|	3e-59	NADH dehydrogenase subunit 2 [Nicotiana tabacum]
contig01879	gi|50656897|gb|AAM95458.1|	6e-67	calmodulin-like protein [Datura metel]
contig01880	gi|225462109|ref|XP_002277842.1|	1e-45	PREDICTED: hypothetical protein [Vitis vinifera]
contig01881	gi|75252690|sp|Q5YLB5.1|GYRA_NICBE	4e-55	RecName: Full=DNA gyrase subunit A, chloroplastic/mitochondrial; Flags: Precursor
contig01882	gi|299889035|dbj|BAJ10400.1|	3e-56	chalcone isomerase [Petunia x hybrida]
contig01883	gi|297737068|emb|CBI26269.3|	4e-11	unnamed protein product [Vitis vinifera]
contig01884	gi|225426022|ref|XP_002273571.1|	0	PREDICTED: hypothetical protein [Vitis vinifera]
contig01885	gi|225441046|ref|XP_002277851.1|	5e-25	PREDICTED: hypothetical protein [Vitis vinifera]
contig01886	gi|224125106|ref|XP_002329895.1|	1e-41	cytochrome P450 [Populus trichocarpa]
contig01887	gi|547743|sp|Q02214.1|ITR1_NICSY	4e-36	RecName: Full=Trypsin inhibitor 1; AltName: Full=NSTI-I; AltName: Full=Trypsin inhibitor I; Flags: Precursor
contig01888	gi|255562918|ref|XP_002522464.1|	2e-73	conserved hypothetical protein [Ricinus communis]
contig01889	gi|147790314|emb|CAN74373.1|	4e-41	hypothetical protein VITISV_010199 [Vitis vinifera]
contig01891	gi|297739491|emb|CBI29673.3|	3e-17	unnamed protein product [Vitis vinifera]
contig01892	gi|3121848|sp|P93087.3|CALM_CAPAN	5e-79	RecName: Full=Calmodulin; Short=CaM
contig01893	gi|14423323|gb|AAK62344.1|	2e-48	elicitor-inducible cytochrome P450 [Nicotiana tabacum]
contig01895	gi|255537629|ref|XP_002509881.1|	1e-92	conserved hypothetical protein [Ricinus communis]
contig01898	gi|75283426|sp|Q56E62.1|NDK1_TOBAC	2e-76	RecName: Full=Nucleoside diphosphate kinase 1; AltName: Full=Nucleoside diphosphate kinase I; Short=NDK I; Short=NDP kinase I; Short=NDPK I
contig01899	gi|110377772|gb|ABG73416.1|	1e-61	chloroplast pigment-binding protein CP24 [Nicotiana tabacum]
contig01900	gi|255548948|ref|XP_002515530.1|	4e-115	Triose phosphate/phosphate translocator, non-green plastid, chloroplast precursor, putative [Ricinus communis]
contig01901	gi|225432660|ref|XP_002282406.1|	5e-64	PREDICTED: hypothetical protein [Vitis vinifera]
contig01902	gi|296089294|emb|CBI39066.3|	8e-09	unnamed protein product [Vitis vinifera]
contig01903	gi|302144205|emb|CBI23332.3|	3e-66	unnamed protein product [Vitis vinifera]
contig01904	gi|255561268|ref|XP_002521645.1|	2e-52	arsenite-resistance protein, putative [Ricinus communis]
contig01905	gi|297851902|ref|XP_002893832.1|	1e-46	inositol monophosphatase family protein [Arabidopsis lyrata subsp. lyrata]
contig01906	gi|12321503|gb|AAG50806.1|AC079281_8	7e-06	unknown protein [Arabidopsis thaliana]
contig01907	gi|198250370|gb|ACH85192.1|	1e-103	calcium-dependent protein kinase CDPK5 [Nicotiana tabacum]
contig01908	gi|225432108|ref|XP_002262955.1|	7e-42	PREDICTED: hypothetical protein [Vitis vinifera]
contig01909	gi|255543032|ref|XP_002512579.1|	2e-27	conserved hypothetical protein [Ricinus communis]
contig01911	gi|296084921|emb|CBI28330.3|	7e-74	unnamed protein product [Vitis vinifera]
contig01912	gi|225435950|ref|XP_002268624.1|	3e-31	PREDICTED: hypothetical protein [Vitis vinifera]
contig01913	gi|83283991|gb|ABC01903.1|	6e-49	ubiquitin carrier-like protein [Solanum tuberosum]
contig01914	gi|224142997|ref|XP_002324811.1|	1e-34	predicted protein [Populus trichocarpa]
contig01915	gi|225435812|ref|XP_002283762.1|	2e-42	PREDICTED: hypothetical protein [Vitis vinifera]
contig01916	gi|1616612|emb|CAA69699.1|	5e-73	small GTP-binding protein [Nicotiana plumbaginifolia]
contig01918	gi|242047002|ref|XP_002461247.1|	3e-68	hypothetical protein SORBIDRAFT_02g043510 [Sorghum bicolor]
contig01919	gi|297744165|emb|CBI37135.3|	0	unnamed protein product [Vitis vinifera]
contig01921	gi|225437810|ref|XP_002282028.1|	2e-43	PREDICTED: hypothetical protein [Vitis vinifera]
contig01922	gi|255558468|ref|XP_002520259.1|	6e-92	amino acid binding protein, putative [Ricinus communis]
contig01924	gi|1170507|sp|P41380.1|IF4A3_NICPL	8e-92	RecName: Full=Eukaryotic initiation factor 4A-3; Short=eIF-4A-3; AltName: Full=ATP-dependent RNA helicase eIF4A-3
contig01925	gi|225437618|ref|XP_002278247.1|	8e-51	PREDICTED: hypothetical protein [Vitis vinifera]
contig01926	gi|225432412|ref|XP_002276957.1|	7e-76	PREDICTED: hypothetical protein [Vitis vinifera]
contig01928	gi|298204764|emb|CBI25262.3|	2e-57	unnamed protein product [Vitis vinifera]
contig01929	gi|224143705|ref|XP_002325046.1|	9e-48	AP2 domain-containing transcription factor [Populus trichocarpa]
contig01930	gi|20149054|gb|AAM12782.1|	2e-122	putative expansin [Capsicum annuum]
contig01931	gi|297737612|emb|CBI26813.3|	2e-138	unnamed protein product [Vitis vinifera]
contig01932	gi|225440392|ref|XP_002267559.1|	1e-47	PREDICTED: ripening-related protein-like [Vitis vinifera]
contig01933	gi|94466657|emb|CAJ44457.1|	9e-09	ALY protein [Nicotiana benthamiana]
contig01934	gi|83283991|gb|ABC01903.1|	3e-49	ubiquitin carrier-like protein [Solanum tuberosum]
contig01935	gi|255628411|gb|ACU14550.1|	2e-49	unknown [Glycine max]
contig01936	gi|302143840|emb|CBI22701.3|	5e-83	unnamed protein product [Vitis vinifera]
contig01937	gi|197320852|gb|ACH68564.1|	9e-55	beta-tubulin [Solanum tuberosum]
contig01938	gi|297736015|emb|CBI24053.3|	1e-53	unnamed protein product [Vitis vinifera]
contig01939	gi|255542928|ref|XP_002512527.1|	8e-14	conserved hypothetical protein [Ricinus communis]
contig01940	gi|224102421|ref|XP_002312671.1|	4e-17	predicted protein [Populus trichocarpa]
contig01941	gi|58200405|gb|AAW66458.1|	2e-46	Fas-associated factor 1-like protein [Capsicum annuum]
contig01942	gi|171906300|gb|ACB56939.1|	8e-120	mannitol transporter [Artemisia annua]
contig01944	gi|297737069|emb|CBI26270.3|	3e-10	unnamed protein product [Vitis vinifera]
contig01946	gi|255539062|ref|XP_002510596.1|	5e-48	ATP synthase subunit beta vacuolar, putative [Ricinus communis]
contig01947	gi|118200120|emb|CAL69911.1|	4e-61	obtusifoliol-14-demethylase [Petunia x hybrida]
contig01948	gi|193848588|gb|ACF22772.1|	8e-08	small nuclear ribonucleoprotein E [Brachypodium distachyon]
contig01949	gi|255638582|gb|ACU19598.1|	2e-33	unknown [Glycine max]
contig01950	gi|2208960|emb|CAA69387.1|	4e-57	nitrate transporter [Nicotiana plumbaginifolia]
contig01951	gi|167600648|gb|ABZ89190.1|	2e-107	hypothetical protein 46C02.16 [Coffea canephora]
contig01952	gi|224090805|ref|XP_002309089.1|	7e-66	predicted protein [Populus trichocarpa]
contig01953	gi|12003388|gb|AAG43551.1|AF211533_1	3e-60	Avr9/Cf-9 rapidly elicited protein 146 [Nicotiana tabacum]
contig01954	gi|22095653|sp|O48929.1|ETR1_TOBAC	3e-51	RecName: Full=Ethylene receptor; AltName: Full=NT-ETR1
contig01955	gi|19568098|gb|AAL89456.1|	3e-175	osmotic stress-activated protein kinase [Nicotiana tabacum]
contig01959	gi|297737995|emb|CBI27196.3|	9e-62	unnamed protein product [Vitis vinifera]
contig01960	gi|225448777|ref|XP_002275750.1|	8e-45	PREDICTED: hypothetical protein [Vitis vinifera]
contig01961	gi|8096269|dbj|BAA95789.1|	3e-10	KED [Nicotiana tabacum]
contig01962	gi|298570957|gb|ADI87602.1|	3e-15	auxin response factor 19 [Solanum lycopersicum]
contig01963	gi|224109374|ref|XP_002315175.1|	1e-38	predicted protein [Populus trichocarpa]
contig01964	gi|34394185|dbj|BAC84637.1|	2e-34	putative small nuclear ribonucleoprotein E [Oryza sativa Japonica Group]
contig01965	gi|225459445|ref|XP_002284335.1|	2e-56	PREDICTED: hypothetical protein [Vitis vinifera]
contig01967	gi|115451365|ref|NP_001049283.1|	3e-48	Os03g0199100 [Oryza sativa Japonica Group]
contig01969	gi|136452|sp|P24805.1|TSJT1_TOBAC	9e-65	RecName: Full=Stem-specific protein TSJT1
contig01971	gi|255578335|ref|XP_002530034.1|	6e-13	signal transducer, putative [Ricinus communis]
contig01972	gi|255585154|ref|XP_002533282.1|	4e-22	zinc ion binding protein, putative [Ricinus communis]
contig01973	gi|224108295|ref|XP_002314792.1|	6e-33	predicted protein [Populus trichocarpa]
contig01974	gi|225428078|ref|XP_002278026.1|	7e-46	PREDICTED: hypothetical protein [Vitis vinifera]
contig01975	gi|255565325|ref|XP_002523654.1|	1e-36	conserved hypothetical protein [Ricinus communis]
contig01976	gi|225454823|ref|XP_002277184.1|	1e-41	PREDICTED: hypothetical protein [Vitis vinifera]
contig01978	gi|224071017|ref|XP_002303331.1|	3e-77	predicted protein [Populus trichocarpa]
contig01979	gi|229891763|sp|A8Q2H5.2|RSSA_BRUMA	5e-43	RecName: Full=40S ribosomal protein SA
contig01980	gi|224140401|ref|XP_002323571.1|	5e-78	predicted protein [Populus trichocarpa]
contig01981	gi|225438287|ref|XP_002269415.1|	3e-136	PREDICTED: hypothetical protein [Vitis vinifera]
contig01982	gi|147779006|emb|CAN73471.1|	2e-38	hypothetical protein VITISV_039356 [Vitis vinifera]
contig01983	gi|225453064|ref|XP_002268977.1|	2e-39	PREDICTED: hypothetical protein [Vitis vinifera]
contig01985	gi|93115317|gb|ABE98327.1|	9e-36	gibberellic acid 2-oxidase [Capsicum annuum]
contig01986	gi|225445732|ref|XP_002271684.1|	6e-101	PREDICTED: hypothetical protein [Vitis vinifera]
contig01987	gi|194223075|ref|XP_001498098.2|	2e-38	PREDICTED: similar to Hist1h4c protein [Equus caballus]
contig01988	gi|225430428|ref|XP_002285428.1|	1e-49	PREDICTED: hypothetical protein [Vitis vinifera]
contig01989	gi|293337351|gb|ADE42971.1|	6e-30	putative 40S ribosomal protein S25-1 [Gardenia jasminoides]
contig01990	gi|225436685|ref|XP_002263076.1|	3e-16	PREDICTED: hypothetical protein [Vitis vinifera]
contig01991	gi|82623399|gb|ABB87114.1|	4e-46	cytochrome c oxidase family protein-like [Solanum tuberosum]
contig01992	gi|297738038|emb|CBI27239.3|	2e-29	unnamed protein product [Vitis vinifera]
contig01993	gi|255539965|ref|XP_002511047.1|	8e-16	caspase, putative [Ricinus communis]
contig01994	gi|255563226|ref|XP_002522616.1|	2e-61	calcium-dependent protein kinase, putative [Ricinus communis]
contig01996	gi|255543050|ref|XP_002512588.1|	1e-21	GRIP and coiled-coil domain-containing protein, putative [Ricinus communis]
contig01997	gi|678547|gb|AAA65637.1|	6e-111	peroxidase [Solanum lycopersicum]
contig01998	gi|77745458|gb|ABB02628.1|	1e-104	triose phosphate isomerase cytosolic isoform-like [Solanum tuberosum]
contig01999	gi|147801768|emb|CAN74533.1|	1e-78	hypothetical protein VITISV_030032 [Vitis vinifera]
contig02000	gi|255564329|ref|XP_002523161.1|	3e-104	ATP binding protein, putative [Ricinus communis]
contig02001	gi|118489716|gb|ABK96659.1|	2e-117	unknown [Populus trichocarpa x Populus deltoides]
contig02002	gi|225436055|ref|XP_002276040.1|	2e-30	PREDICTED: hypothetical protein [Vitis vinifera]
contig02003	gi|255583476|ref|XP_002532496.1|	1e-15	conserved hypothetical protein [Ricinus communis]
contig02004	gi|224082696|ref|XP_002306800.1|	7e-37	predicted protein [Populus trichocarpa]
contig02005	gi|225439651|ref|XP_002269999.1|	3e-32	PREDICTED: hypothetical protein isoform 2 [Vitis vinifera]
contig02006	gi|78191426|gb|ABB29934.1|	6e-25	acidic ribosomal protein P1a-like [Solanum tuberosum]
contig02007	gi|255575740|ref|XP_002528769.1|	6e-38	conserved hypothetical protein [Ricinus communis]
contig02009	gi|307136002|gb|ADN33858.1|	4e-80	ATP-dependent clp protease [Cucumis melo subsp. melo]
contig02010	gi|255641374|gb|ACU20964.1|	9e-38	unknown [Glycine max]
contig02011	gi|255563192|ref|XP_002522599.1|	6e-42	ATP-dependent RNA helicase, putative [Ricinus communis]
contig02012	gi|255572981|ref|XP_002527421.1|	8e-18	conserved hypothetical protein [Ricinus communis]
contig02014	gi|296088674|emb|CBI38124.3|	0	unnamed protein product [Vitis vinifera]
contig02015	gi|225434976|ref|XP_002283974.1|	2e-57	PREDICTED: hypothetical protein isoform 2 [Vitis vinifera]
contig02016	gi|225452480|ref|XP_002278629.1|	3e-121	PREDICTED: hypothetical protein [Vitis vinifera]
contig02017	gi|255582471|ref|XP_002532022.1|	3e-52	conserved hypothetical protein [Ricinus communis]
contig02018	gi|643469|gb|AAA61967.1|	1e-99	unknown [Solanum lycopersicum]
contig02019	gi|225460602|ref|XP_002263735.1|	2e-19	PREDICTED: hypothetical protein [Vitis vinifera]
contig02020	gi|297744261|emb|CBI37231.3|	1e-51	unnamed protein product [Vitis vinifera]
contig02021	gi|225426586|ref|XP_002280081.1|	9e-50	PREDICTED: hypothetical protein [Vitis vinifera]
contig02023	gi|193290692|gb|ACF17654.1|	2e-142	putative acyl-ACP thioesterase B [Capsicum annuum]
contig02024	gi|225441141|ref|XP_002266326.1|	6e-43	PREDICTED: hypothetical protein [Vitis vinifera]
contig02025	gi|224118680|ref|XP_002331421.1|	3e-40	predicted protein [Populus trichocarpa]
contig02026	gi|297844304|ref|XP_002890033.1|	5e-15	hypothetical protein ARALYDRAFT_471559 [Arabidopsis lyrata subsp. lyrata]
contig02027	gi|224068803|ref|XP_002302829.1|	5e-117	predicted protein [Populus trichocarpa]
contig02028	gi|225456420|ref|XP_002284263.1|	1e-45	PREDICTED: hypothetical protein isoform 2 [Vitis vinifera]
contig02031	gi|242060618|ref|XP_002451598.1|	2e-76	hypothetical protein SORBIDRAFT_04g004420 [Sorghum bicolor]
contig02032	gi|224054224|ref|XP_002298153.1|	2e-54	predicted protein [Populus trichocarpa]
contig02033	gi|5381253|dbj|BAA82306.1|	1e-97	peroxidase [Nicotiana tabacum]
contig02034	gi|225427472|ref|XP_002270743.1|	9e-17	PREDICTED: hypothetical protein [Vitis vinifera]
contig02035	gi|224057732|ref|XP_002299305.1|	7e-62	predicted protein [Populus trichocarpa]
contig02036	gi|255579521|ref|XP_002530603.1|	6e-87	conserved hypothetical protein [Ricinus communis]
contig02037	gi|224091513|ref|XP_002309277.1|	4e-12	predicted protein [Populus trichocarpa]
contig02038	gi|3928134|emb|CAA10261.1|	3e-139	annexin P38 [Capsicum annuum]
contig02039	gi|12081917|dbj|BAB20861.1|	5e-130	cytosolic cysteine synthase [Solanum tuberosum]
contig02040	gi|225447951|ref|XP_002269065.1|	6e-62	PREDICTED: hypothetical protein [Vitis vinifera]
contig02041	gi|429114|emb|CAA50561.1|	6e-144	catechol O-methyltransferase [Nicotiana tabacum]
contig02042	gi|255543715|ref|XP_002512920.1|	2e-46	ribosomal RNA methyltransferase, putative [Ricinus communis]
contig02043	gi|255547163|ref|XP_002514639.1|	1e-35	conserved hypothetical protein [Ricinus communis]
contig02044	gi|225457564|ref|XP_002272601.1|	2e-76	PREDICTED: hypothetical protein [Vitis vinifera]
contig02045	gi|266743|sp|P29828.1|PDI_MEDSA	3e-39	RecName: Full=Protein disulfide-isomerase; Short=PDI; Flags: Precursor
contig02046	gi|225423849|ref|XP_002281060.1|	7e-20	PREDICTED: hypothetical protein [Vitis vinifera]
contig02047	gi|255540995|ref|XP_002511562.1|	6e-46	conserved hypothetical protein [Ricinus communis]
contig02049	gi|28207685|gb|AAO32066.1|	3e-48	Erwinia induced protein 2 [Solanum tuberosum]
contig02051	gi|1174867|sp|P46269.2|QCR8_SOLTU	4e-33	RecName: Full=Cytochrome b-c1 complex subunit 8; AltName: Full=Complex III subunit 8; AltName: Full=Complex III subunit VII; AltName: Full=Ubiquinol-cytochrome c reductase complex 8.2 kDa protein; AltName: Full=Ubiquinol-cytochrome c reductase complex ubiquinone-binding protein QP-C
contig02052	gi|225446940|ref|XP_002263849.1|	4e-58	PREDICTED: hypothetical protein [Vitis vinifera]
contig02053	gi|1172556|sp|P42056.2|VDAC2_SOLTU	3e-140	RecName: Full=Mitochondrial outer membrane protein porin of 36 kDa; AltName: Full=POM 36; AltName: Full=Voltage-dependent anion-selective channel protein; Short=VDAC
contig02054	gi|147862659|emb|CAN83593.1|	3e-24	hypothetical protein VITISV_037723 [Vitis vinifera]
contig02055	gi|89474470|gb|ABD72962.1|	1e-16	GRAS6 [Solanum lycopersicum]
contig02056	gi|225440536|ref|XP_002275745.1|	8e-44	PREDICTED: hypothetical protein [Vitis vinifera]
contig02057	gi|225429975|ref|XP_002283985.1|	4e-112	PREDICTED: hypothetical protein [Vitis vinifera]
contig02058	gi|255569060|ref|XP_002525499.1|	1e-74	serine-threonine protein kinase, plant-type, putative [Ricinus communis]
contig02060	gi|255581558|ref|XP_002531584.1|	3e-07	programmed cell death protein, putative [Ricinus communis]
contig02061	gi|293335855|ref|NP_001170028.1|	8e-09	hypothetical protein LOC100383938 [Zea mays]
contig02063	gi|255539232|ref|XP_002510681.1|	3e-92	serine/threonine-protein kinase cx32, putative [Ricinus communis]
contig02064	gi|12585317|sp|Q9M4G5.1|PGMP_SOLTU	1e-82	RecName: Full=Phosphoglucomutase, chloroplastic; Short=PGM; AltName: Full=Glucose phosphomutase; Flags: Precursor
contig02065	gi|225435642|ref|XP_002285662.1|	1e-50	PREDICTED: hypothetical protein [Vitis vinifera]
contig02067	gi|225447429|ref|XP_002281878.1|	7e-37	PREDICTED: hypothetical protein [Vitis vinifera]
contig02068	gi|57013898|ref|YP_173372.1|	4e-43	hypothetical protein NitaMp025 [Nicotiana tabacum]
contig02069	gi|225450981|ref|XP_002284787.1|	3e-169	PREDICTED: hypothetical protein [Vitis vinifera]
contig02070	gi|297740314|emb|CBI30496.3|	4e-52	unnamed protein product [Vitis vinifera]
contig02071	gi|225423631|ref|XP_002276004.1|	2e-97	PREDICTED: hypothetical protein [Vitis vinifera]
contig02072	gi|225436843|ref|XP_002271506.1|	4e-44	PREDICTED: hypothetical protein [Vitis vinifera]
contig02075	gi|316996006|dbj|BAD83452.2|	3e-97	hypothetical protein [Nicotiana tabacum]
contig02076	gi|1009232|gb|AAA79032.1|	7e-07	EF-1-alpha-related GTP-binding protein [Nicotiana tabacum]
contig02077	gi|297839843|ref|XP_002887803.1|	1e-87	hypothetical protein ARALYDRAFT_895889 [Arabidopsis lyrata subsp. lyrata]
contig02078	gi|297737922|emb|CBI27123.3|	4e-101	unnamed protein product [Vitis vinifera]
contig02079	gi|195658389|gb|ACG48662.1|	7e-47	HEAT-like [Zea mays]
contig02080	gi|255565556|ref|XP_002523768.1|	1e-97	ATP-dependent Clp protease proteolytic subunit, putative [Ricinus communis]
contig02081	gi|3207184|gb|AAC19750.1|	3e-36	putative glutamate dehydrogenase [Haemonchus contortus]
contig02082	gi|225456735|ref|XP_002275428.1|	7e-71	PREDICTED: hypothetical protein [Vitis vinifera]
contig02084	gi|134672|sp|P11796.1|SODM_NICPL	2e-75	RecName: Full=Superoxide dismutase [Mn], mitochondrial; Flags: Precursor
contig02085	gi|255575145|ref|XP_002528477.1|	4e-88	big map kinase/bmk, putative [Ricinus communis]
contig02086	gi|38231570|gb|AAR14689.1|	5e-72	PII-like protein [Solanum lycopersicum]
contig02087	gi|224062149|ref|XP_002300779.1|	5e-52	predicted protein [Populus trichocarpa]
contig02088	gi|14192682|gb|AAK54465.1|	5e-74	cold-induced glucosyl transferase [Solanum sogarandinum]
contig02089	gi|118483279|gb|ABK93542.1|	2e-82	unknown [Populus trichocarpa]
contig02090	gi|225432432|ref|XP_002278197.1|	1e-09	PREDICTED: hypothetical protein [Vitis vinifera]
contig02091	gi|225462811|ref|XP_002267248.1|	7e-27	PREDICTED: hypothetical protein [Vitis vinifera]
contig02092	gi|225423595|ref|XP_002273965.1|	3e-92	PREDICTED: similar to Os06g0665100 isoform 2 [Vitis vinifera]
contig02093	gi|57013968|ref|YP_173440.1|	6e-54	hypothetical protein NitaMp102 [Nicotiana tabacum]
contig02094	gi|224098210|ref|XP_002311136.1|	1e-71	predicted protein [Populus trichocarpa]
contig02097	gi|2160322|dbj|BAA03710.1|	1e-103	cytokinin binding protein CBP57 [Nicotiana sylvestris]
contig02099	gi|225431758|ref|XP_002270438.1|	4e-07	PREDICTED: hypothetical protein [Vitis vinifera]
contig02100	gi|156763838|emb|CAO99121.1|	6e-54	hypothetical protein [Nicotiana tabacum]
contig02101	gi|257831443|gb|ACV71022.1|	3e-110	UPA23 [Capsicum annuum]
contig02103	gi|224097907|ref|XP_002311091.1|	4e-56	predicted protein [Populus trichocarpa]
contig02105	gi|296084859|emb|CBI28268.3|	1e-32	unnamed protein product [Vitis vinifera]
contig02106	gi|255559915|ref|XP_002520976.1|	1e-62	DNA binding protein, putative [Ricinus communis]
contig02107	gi|77416945|gb|ABA81868.1|	6e-77	unknown [Solanum tuberosum]
contig02108	gi|264666931|gb|ACY71071.1|	2e-82	heat stress transcription factor A3 [Solanum lycopersicum]
contig02109	gi|255543645|ref|XP_002512885.1|	3e-24	conserved hypothetical protein [Ricinus communis]
contig02111	gi|255575045|ref|XP_002528428.1|	6e-24	conserved hypothetical protein [Ricinus communis]
contig02112	gi|147803507|emb|CAN68722.1|	2e-81	hypothetical protein VITISV_033681 [Vitis vinifera]
contig02113	gi|297734993|emb|CBI17355.3|	4e-59	unnamed protein product [Vitis vinifera]
contig02114	gi|242043768|ref|XP_002459755.1|	8e-21	hypothetical protein SORBIDRAFT_02g009900 [Sorghum bicolor]
contig02115	gi|217075230|gb|ACJ85975.1|	1e-50	unknown [Medicago truncatula]
contig02116	gi|255639096|gb|ACU19848.1|	7e-107	unknown [Glycine max]
contig02117	gi|255572102|ref|XP_002526991.1|	2e-34	r2r3-myb transcription factor, putative [Ricinus communis]
contig02119	gi|225449046|ref|XP_002273970.1|	8e-73	PREDICTED: hypothetical protein [Vitis vinifera]
contig02120	gi|255637156|gb|ACU18909.1|	9e-97	unknown [Glycine max]
contig02122	gi|224142087|ref|XP_002324390.1|	8e-67	predicted protein [Populus trichocarpa]
contig02123	gi|82400120|gb|ABB72799.1|	2e-126	root border cell-specific protein-like protein [Solanum tuberosum]
contig02124	gi|148595724|emb|CAM12541.1|	1e-44	YA3 [Antirrhinum majus]
contig02126	gi|217793990|gb|ACK56116.1|	2e-49	ELF4-like protein [Solanum lycopersicum]
contig02128	gi|255576054|ref|XP_002528922.1|	7e-57	glucosyltransferase, putative [Ricinus communis]
contig02129	gi|209892837|gb|ACI95283.1|	2e-89	tonoplast intrinsic protein [Sinapis arvensis]
contig02130	gi|297849338|ref|XP_002892550.1|	1e-26	hypothetical protein ARALYDRAFT_312058 [Arabidopsis lyrata subsp. lyrata]
contig02131	gi|297807157|ref|XP_002871462.1|	3e-22	hypothetical protein ARALYDRAFT_487950 [Arabidopsis lyrata subsp. lyrata]
contig02132	gi|255547273|ref|XP_002514694.1|	9e-52	synaptosomal associated protein, putative [Ricinus communis]
contig02133	gi|1161575|emb|CAA64417.1|	3e-35	homeobox [Solanum lycopersicum]
contig02134	gi|83284015|gb|ABC01915.1|	9e-100	vacuolar sorting receptor protein PV72-like protein [Solanum tuberosum]
contig02135	gi|255556141|ref|XP_002519105.1|	3e-27	Protein ariadne-1, putative [Ricinus communis]
contig02136	gi|110590993|pdb|2CJP|A	4e-80	Chain A, Structure Of Potato (Solanum Tuberosum) Epoxide Hydrolase I (Steh1)
contig02137	gi|255577895|ref|XP_002529820.1|	1e-72	ankyrin-kinase, putative [Ricinus communis]
contig02138	gi|296081794|emb|CBI20799.3|	4e-98	unnamed protein product [Vitis vinifera]
contig02140	gi|255540415|ref|XP_002511272.1|	8e-50	conserved hypothetical protein [Ricinus communis]
contig02141	gi|225434291|ref|XP_002275860.1|	3e-77	PREDICTED: hypothetical protein [Vitis vinifera]
contig02142	gi|255560820|ref|XP_002521423.1|	1e-146	Rotenone-insensitive NADH-ubiquinone oxidoreductase, mitochondrial precursor, putative [Ricinus communis]
contig02144	gi|2648032|emb|CAA04707.1|	3e-86	alpha-glucosidase [Solanum tuberosum]
contig02145	gi|5762457|gb|AAD51109.1|AF176040_1	3e-81	ubiquitin-conjugating enzyme UBC2 [Mesembryanthemum crystallinum]
contig02146	gi|255560060|ref|XP_002521048.1|	1e-06	conserved hypothetical protein [Ricinus communis]
contig02147	gi|225442835|ref|XP_002285335.1|	4e-117	PREDICTED: hypothetical protein [Vitis vinifera]
contig02148	gi|296087711|emb|CBI34967.3|	6e-78	unnamed protein product [Vitis vinifera]
contig02149	gi|121551087|gb|ABM55742.1|	2e-52	putative transcription factor Btf3 [Capsicum annuum]
contig02150	gi|255575045|ref|XP_002528428.1|	4e-42	conserved hypothetical protein [Ricinus communis]
contig02152	gi|297814047|ref|XP_002874907.1|	2e-98	predicted protein [Arabidopsis lyrata subsp. lyrata]
contig02153	gi|4928460|gb|AAD33596.1|AF133127_1	2e-44	thioredoxin h [Hevea brasiliensis]
contig02154	gi|209954689|dbj|BAG80535.1|	3e-70	putative glycosyltransferase [Lycium barbarum]
contig02155	gi|118481073|gb|ABK92490.1|	3e-77	unknown [Populus trichocarpa]
contig02156	gi|255584027|ref|XP_002532758.1|	3e-17	conserved hypothetical protein [Ricinus communis]
contig02157	gi|113205284|gb|AAT40544.2|	1e-18	Acetyltranferase, putative [Solanum demissum]
contig02158	gi|302141714|emb|CBI18917.3|	2e-65	unnamed protein product [Vitis vinifera]
contig02159	gi|215490181|dbj|BAG86624.1|	2e-130	type 2 proly 4-hydroxylase [Nicotiana tabacum]
contig02160	gi|297735021|emb|CBI17383.3|	4e-47	unnamed protein product [Vitis vinifera]
contig02161	gi|21105748|gb|AAM34773.1|AF509873_1	9e-124	nam-like protein 10 [Petunia x hybrida]
contig02163	gi|40218003|gb|AAR82925.1|	1e-107	coronatine-insensitive 1 [Solanum lycopersicum]
contig02164	gi|94958413|gb|ABF47344.1|	4e-96	sucrose phosphate synthase [Cucumis melo]
contig02165	gi|77416939|gb|ABA81865.1|	1e-20	unknown [Solanum tuberosum]
contig02166	gi|225443742|ref|XP_002268815.1|	8e-58	PREDICTED: hypothetical protein [Vitis vinifera]
contig02167	gi|225427009|ref|XP_002266701.1|	5e-58	PREDICTED: hypothetical protein [Vitis vinifera]
contig02168	gi|255547996|ref|XP_002515055.1|	7e-69	hydrolase, hydrolyzing O-glycosyl compounds, putative [Ricinus communis]
contig02170	gi|289547138|gb|ADD10372.1|	4e-120	heat shock protein 90 [Meloidogyne incognita]
contig02171	gi|255637572|gb|ACU19112.1|	4e-58	unknown [Glycine max]
contig02172	gi|296086204|emb|CBI31645.3|	3e-40	unnamed protein product [Vitis vinifera]
contig02173	gi|225432124|ref|XP_002264226.1|	2e-58	PREDICTED: hypothetical protein [Vitis vinifera]
contig02174	gi|296084586|emb|CBI25607.3|	1e-12	unnamed protein product [Vitis vinifera]
contig02175	gi|14485511|emb|CAC42086.1|	6e-103	putative peroxidase [Solanum tuberosum]
contig02176	gi|255584969|ref|XP_002533196.1|	8e-33	two-component sensor histidine kinase bacteria, putative [Ricinus communis]
contig02178	gi|118486792|gb|ABK95231.1|	3e-08	unknown [Populus trichocarpa]
contig02180	gi|255565597|ref|XP_002523788.1|	3e-74	TRANSPARENT TESTA 1 protein, putative [Ricinus communis]
contig02182	gi|17506829|ref|NP_492458.1|	7e-131	hypothetical protein F25H5.3 [Caenorhabditis elegans]
contig02183	gi|225426609|ref|XP_002280587.1|	2e-45	PREDICTED: hypothetical protein [Vitis vinifera]
contig02184	gi|225452708|ref|XP_002277137.1|	1e-107	PREDICTED: hypothetical protein [Vitis vinifera]
contig02185	gi|224085447|ref|XP_002307578.1|	2e-13	predicted protein [Populus trichocarpa]
contig02188	gi|193290704|gb|ACF17660.1|	5e-95	putative isopropylmalate synthase [Capsicum annuum]
contig02190	gi|193290704|gb|ACF17660.1|	2e-35	putative isopropylmalate synthase [Capsicum annuum]
contig02191	gi|255572953|ref|XP_002527407.1|	0	Endosomal P24A protein precursor, putative [Ricinus communis]
contig02192	gi|255588414|ref|XP_002534598.1|	3e-70	ATP synthase subunit, putative [Ricinus communis]
contig02193	gi|225446710|ref|XP_002278037.1|	3e-36	PREDICTED: hypothetical protein [Vitis vinifera]
contig02194	gi|12711287|emb|CAC28528.1|	8e-35	GATA-1 zinc finger protein [Nicotiana tabacum]
contig02197	gi|297745648|emb|CBI40859.3|	7e-95	unnamed protein product [Vitis vinifera]
contig02198	gi|255570992|ref|XP_002526447.1|	4e-60	conserved hypothetical protein [Ricinus communis]
contig02199	gi|255551663|ref|XP_002516877.1|	3e-56	Lipase precursor, putative [Ricinus communis]
contig02200	gi|225425890|ref|XP_002270903.1|	4e-65	PREDICTED: hypothetical protein [Vitis vinifera]
contig02202	gi|255545238|ref|XP_002513680.1|	2e-10	short-chain dehydrogenase, putative [Ricinus communis]
contig02203	gi|255559547|ref|XP_002520793.1|	9e-72	ATP-dependent helicase, putative [Ricinus communis]
contig02204	gi|224133476|ref|XP_002321577.1|	3e-50	predicted protein [Populus trichocarpa]
contig02205	gi|224122988|ref|XP_002318966.1|	1e-155	predicted protein [Populus trichocarpa]
contig02206	gi|3024505|sp|Q40522.1|RB11D_TOBAC	1e-66	RecName: Full=Ras-related protein Rab11D
contig02207	gi|113205286|gb|ABI34327.1|	2e-79	Arginine/serine-rich splicing factor RSP41, putative [Solanum demissum]
contig02208	gi|289466351|gb|ADC94861.1|	2e-47	HSP transcription factor [Vitis pseudoreticulata]
contig02209	gi|30688712|ref|NP_194780.2|	3e-32	AtATG18b [Arabidopsis thaliana]
contig02210	gi|225466037|ref|XP_002268598.1|	7e-84	PREDICTED: hypothetical protein [Vitis vinifera]
contig02211	gi|78191398|gb|ABB29920.1|	4e-93	CAPIP1-like [Solanum tuberosum]
contig02212	gi|68449756|gb|AAY97865.1|	1e-74	60S ribosomal protein L10 [Solanum lycopersicum]
contig02213	gi|255581835|ref|XP_002531718.1|	7e-28	conserved hypothetical protein [Ricinus communis]
contig02214	gi|210257071|dbj|BAG80663.1|	6e-100	multifunctional protein [Nicotiana tabacum]
contig02216	gi|15778152|dbj|BAB68526.1|	1e-61	14-3-3 protein [Nicotiana tabacum]
contig02217	gi|255580837|ref|XP_002531238.1|	5e-23	NAD dependent epimerase/dehydratase, putative [Ricinus communis]
contig02218	gi|23452071|gb|AAN32916.1|	6e-42	translation initiation factor [Pisum sativum]
contig02219	gi|297807887|ref|XP_002871827.1|	3e-71	zinc finger family protein [Arabidopsis lyrata subsp. lyrata]
contig02221	gi|255573693|ref|XP_002527768.1|	3e-82	conserved hypothetical protein [Ricinus communis]
contig02222	gi|255545490|ref|XP_002513805.1|	5e-29	heat shock protein 70 (HSP70)-interacting protein, putative [Ricinus communis]
contig02223	gi|224061829|ref|XP_002300619.1|	1e-111	predicted protein [Populus trichocarpa]
contig02224	gi|194697354|gb|ACF82761.1|	1e-11	unknown [Zea mays]
contig02225	gi|46389755|dbj|BAD15108.1|	1e-12	ALG2-interacting protein X [Nicotiana tabacum]
contig02226	gi|6009909|dbj|BAA85117.1|	8e-24	histone H2A-like protein [Solanum melongena]
contig02227	gi|297745090|emb|CBI38929.3|	4e-51	unnamed protein product [Vitis vinifera]
contig02228	gi|109689152|emb|CAH56498.1|	3e-171	cysteine protease [Solanum lycopersicum]
contig02229	gi|255562176|ref|XP_002522096.1|	2e-37	protein binding protein, putative [Ricinus communis]
contig02230	gi|156070773|gb|ABU45187.1|	2e-48	unknown [Capsicum frutescens]
contig02232	gi|255564158|ref|XP_002523076.1|	2e-75	conserved hypothetical protein [Ricinus communis]
contig02233	gi|225440773|ref|XP_002275768.1|	1e-15	PREDICTED: hypothetical protein [Vitis vinifera]
contig02234	gi|296090325|emb|CBI40144.3|	3e-54	unnamed protein product [Vitis vinifera]
contig02236	gi|14029712|gb|AAK52801.1|AF363784_1	0	calcium-dependent protein kinase CDPK1 [Solanum lycopersicum]
contig02237	gi|255577560|ref|XP_002529658.1|	1e-104	Zeamatin precursor, putative [Ricinus communis]
contig02238	gi|147810085|emb|CAN64708.1|	1e-15	hypothetical protein VITISV_043723 [Vitis vinifera]
contig02240	gi|156763854|emb|CAO99129.1|	4e-52	hypothetical protein [Nicotiana tabacum]
contig02241	gi|224132470|ref|XP_002328286.1|	2e-50	predicted protein [Populus trichocarpa]
contig02242	gi|6225817|sp|Q96480.1|P5CS_SOLLC	4e-75	RecName: Full=Delta-1-pyrroline-5-carboxylate synthase; Short=P5CS; Includes: RecName: Full=Glutamate 5-kinase; Short=GK; AltName: Full=Gamma-glutamyl kinase; Includes: RecName: Full=Gamma-glutamyl phosphate reductase; Short=GPR; AltName: Full=Glutamate-5-semialdehyde dehydrogenase; AltName: Full=Glutamyl-gamma-semialdehyde dehydrogenase
contig02243	gi|255561614|ref|XP_002521817.1|	9e-69	synaptotagmin, putative [Ricinus communis]
contig02244	gi|78191426|gb|ABB29934.1|	3e-22	acidic ribosomal protein P1a-like [Solanum tuberosum]
contig02246	gi|62866633|gb|AAY17262.1|	9e-120	TSC13 protein [Nicotiana benthamiana]
contig02247	gi|260528216|gb|ACX44804.1|	4e-42	putative inosine monophosphate cyclohydrolase [Solanum lycopersicum]
contig02248	gi|19570247|dbj|BAB86283.1|	2e-22	kinesin-like protein NACK1 [Nicotiana tabacum]
contig02249	gi|297832970|ref|XP_002884367.1|	1e-53	universal stress protein family protein [Arabidopsis lyrata subsp. lyrata]
contig02250	gi|225432806|ref|XP_002279386.1|	4e-21	PREDICTED: hypothetical protein [Vitis vinifera]
contig02251	gi|225439303|ref|XP_002267555.1|	3e-41	PREDICTED: hypothetical protein [Vitis vinifera]
contig02252	gi|258546336|dbj|BAI39595.1|	6e-156	protein phosphatase 2C ABI2 homolog [Solanum lycopersicum]
contig02253	gi|297740014|emb|CBI30196.3|	4e-94	unnamed protein product [Vitis vinifera]
contig02254	gi|10039641|gb|AAG12204.1|AF287482_5	1e-12	Orf122 [Chlorobaculum tepidum]
contig02255	gi|225469697|ref|XP_002268023.1|	4e-22	PREDICTED: hypothetical protein, partial [Vitis vinifera]
contig02256	gi|225449495|ref|XP_002278627.1|	1e-09	PREDICTED: hypothetical protein [Vitis vinifera]
contig02258	gi|78183416|dbj|BAE47038.1|	7e-153	sorbitol related enzyme [Solanum lycopersicum]
contig02259	gi|40644130|emb|CAC83765.1|	2e-51	allene oxide cyclase [Nicotiana tabacum]
contig02260	gi|225440580|ref|XP_002277149.1|	8e-108	PREDICTED: hypothetical protein [Vitis vinifera]
contig02261	gi|297745079|emb|CBI38671.3|	3e-46	unnamed protein product [Vitis vinifera]
contig02264	gi|225434325|ref|XP_002276254.1|	1e-73	PREDICTED: hypothetical protein [Vitis vinifera]
contig02265	gi|224078662|ref|XP_002305597.1|	4e-59	predicted protein [Populus trichocarpa]
contig02266	gi|255573515|ref|XP_002527682.1|	5e-23	3-5 exonuclease, putative [Ricinus communis]
contig02267	gi|224072883|ref|XP_002303926.1|	2e-40	predicted protein [Populus trichocarpa]
contig02269	gi|225437008|ref|XP_002272541.1|	8e-32	PREDICTED: hypothetical protein [Vitis vinifera]
contig02270	gi|225426226|ref|XP_002263179.1|	0	PREDICTED: hypothetical protein [Vitis vinifera]
contig02271	gi|225440962|ref|XP_002277233.1|	2e-24	PREDICTED: hypothetical protein [Vitis vinifera]
contig02272	gi|169883404|gb|ACA97594.1|	2e-103	thiamine biosynthesis protein ThiC variant L1 [Solanum lycopersicum]
contig02273	gi|225430460|ref|XP_002285494.1|	5e-99	PREDICTED: hypothetical protein [Vitis vinifera]
contig02274	gi|225448663|ref|XP_002279904.1|	1e-32	PREDICTED: hypothetical protein [Vitis vinifera]
contig02275	gi|224136848|ref|XP_002326960.1|	3e-27	predicted protein [Populus trichocarpa]
contig02276	gi|225424448|ref|XP_002281627.1|	7e-59	PREDICTED: hypothetical protein [Vitis vinifera]
contig02277	gi|295407899|gb|ADG04234.1|	1e-145	mannose-binding lectin [Capsicum annuum]
contig02278	gi|225429626|ref|XP_002279612.1|	9e-68	PREDICTED: hypothetical protein [Vitis vinifera]
contig02280	gi|297528375|gb|ADI46217.1|	1e-160	CMPG1b [Solanum tuberosum]
contig02281	gi|224099513|ref|XP_002311513.1|	2e-34	predicted protein [Populus trichocarpa]
contig02283	gi|225447109|ref|XP_002273680.1|	2e-62	PREDICTED: hypothetical protein [Vitis vinifera]
contig02284	gi|3093410|emb|CAA12400.1|	1e-121	protoporphyrinogen oxidase [Solanum tuberosum]
contig02285	gi|302399067|gb|ADL36828.1|	1e-98	TCP domain class transcription factor [Malus x domestica]
contig02286	gi|225462707|ref|XP_002267282.1|	9e-51	PREDICTED: hypothetical protein [Vitis vinifera]
contig02287	gi|169159262|tpe|CAP64330.1|	1e-23	TPA: putative GID1-like gibberellin receptor [Solanum lycopersicum]
contig02289	gi|110349911|emb|CAJ19269.1|	5e-61	putative stress-induced protein [Solanum commersonii]
contig02290	gi|10177232|dbj|BAB10606.1|	1e-64	protease-like protein [Arabidopsis thaliana]
contig02291	gi|255565079|ref|XP_002523532.1|	2e-17	Ribonuclease III, putative [Ricinus communis]
contig02292	gi|225424954|ref|XP_002263686.1|	4e-133	PREDICTED: hypothetical protein [Vitis vinifera]
contig02293	gi|255557401|ref|XP_002519731.1|	3e-81	purine transporter, putative [Ricinus communis]
contig02294	gi|225435688|ref|XP_002285688.1|	2e-45	PREDICTED: hypothetical protein [Vitis vinifera]
contig02295	gi|255572337|ref|XP_002527107.1|	3e-33	conserved hypothetical protein [Ricinus communis]
contig02298	gi|59896631|gb|AAX11684.1|	5e-84	perakine reductase [Rauvolfia serpentina]
contig02299	gi|225426350|ref|XP_002270385.1|	5e-43	PREDICTED: hypothetical protein [Vitis vinifera]
contig02300	gi|83284001|gb|ABC01908.1|	3e-53	putative 24 kDa seed maturation protein-like protein [Solanum tuberosum]
contig02301	gi|83284001|gb|ABC01908.1|	5e-40	putative 24 kDa seed maturation protein-like protein [Solanum tuberosum]
contig02302	gi|255636202|gb|ACU18442.1|	1e-80	unknown [Glycine max]
contig02303	gi|224136690|ref|XP_002326921.1|	8e-51	predicted protein [Populus trichocarpa]
contig02304	gi|255569853|ref|XP_002525890.1|	5e-89	WD-repeat protein, putative [Ricinus communis]
contig02305	gi|297741117|emb|CBI31848.3|	8e-41	unnamed protein product [Vitis vinifera]
contig02306	gi|224078958|ref|XP_002305695.1|	7e-29	predicted protein [Populus trichocarpa]
contig02307	gi|3024505|sp|Q40522.1|RB11D_TOBAC	1e-63	RecName: Full=Ras-related protein Rab11D
contig02308	gi|119866037|gb|ABM05488.1|	6e-142	Impa2 [Nicotiana benthamiana]
contig02309	gi|169743285|gb|ACA66248.1|	1e-72	putative methyltransferase [Nicotiana benthamiana]
contig02310	gi|225439868|ref|XP_002278566.1|	3e-119	PREDICTED: hypothetical protein [Vitis vinifera]
contig02311	gi|297742329|emb|CBI34478.3|	2e-29	unnamed protein product [Vitis vinifera]
contig02312	gi|302141822|emb|CBI19025.3|	6e-07	unnamed protein product [Vitis vinifera]
contig02313	gi|225436377|ref|XP_002271178.1|	1e-28	PREDICTED: hypothetical protein [Vitis vinifera]
contig02314	gi|255566660|ref|XP_002524314.1|	2e-74	zinc finger protein, putative [Ricinus communis]
contig02315	gi|255541336|ref|XP_002511732.1|	1e-30	cytohesin 1, 2, 3, putative [Ricinus communis]
contig02319	gi|157283641|gb|ABV30847.1|	4e-43	NBS-containing resistance-like protein [Platanus x acerifolia]
contig02321	gi|297836048|ref|XP_002885906.1|	5e-62	ALDH6B2 [Arabidopsis lyrata subsp. lyrata]
contig02322	gi|255585355|ref|XP_002533374.1|	4e-08	glycine-rich RNA-binding protein, putative [Ricinus communis]
contig02324	gi|225430997|ref|XP_002278934.1|	2e-54	PREDICTED: hypothetical protein [Vitis vinifera]
contig02326	gi|255538450|ref|XP_002510290.1|	6e-07	conserved hypothetical protein [Ricinus communis]
contig02328	gi|147815651|emb|CAN63836.1|	6e-69	hypothetical protein VITISV_036111 [Vitis vinifera]
contig02329	gi|7705214|gb|AAB33480.2|	1e-115	alcohol dehydrogenase ADH [Solanum lycopersicum]
contig02331	gi|225434694|ref|XP_002279876.1|	7e-06	PREDICTED: hypothetical protein [Vitis vinifera]
contig02332	gi|225441601|ref|XP_002281697.1|	5e-36	PREDICTED: hypothetical protein [Vitis vinifera]
contig02333	gi|224053336|ref|XP_002297769.1|	5e-36	predicted protein [Populus trichocarpa]
contig02334	gi|224126711|ref|XP_002329454.1|	2e-06	predicted protein [Populus trichocarpa]
contig02335	gi|195969544|gb|ACG60597.1|	5e-19	mitogen activated protein kinase 2 [Solanum peruvianum]
contig02336	gi|224095364|ref|XP_002310382.1|	1e-61	predicted protein [Populus trichocarpa]
contig02337	gi|225433786|ref|XP_002268984.1|	4e-65	PREDICTED: hypothetical protein [Vitis vinifera]
contig02338	gi|33867697|gb|AAQ55183.1|	0	putative anthocyanin permease [Solanum lycopersicum]
contig02339	gi|297739510|emb|CBI29692.3|	4e-06	unnamed protein product [Vitis vinifera]
contig02340	gi|255627385|gb|ACU14037.1|	9e-29	unknown [Glycine max]
contig02341	gi|18138085|gb|AAL60069.1|AF216836_1	1e-21	forever young oxidoreductase [Solanum bulbocastanum]
contig02342	gi|225447915|ref|XP_002265195.1|	3e-94	PREDICTED: hypothetical protein [Vitis vinifera]
contig02343	gi|224138708|ref|XP_002326670.1|	6e-90	predicted protein [Populus trichocarpa]
contig02344	gi|147767326|emb|CAN68996.1|	8e-87	hypothetical protein VITISV_008862 [Vitis vinifera]
contig02345	gi|224055111|ref|XP_002298418.1|	5e-43	f-box family protein [Populus trichocarpa]
contig02346	gi|224128722|ref|XP_002328950.1|	2e-170	glycosyltransferase, CAZy family GT2 [Populus trichocarpa]
contig02348	gi|297745543|emb|CBI40708.3|	2e-63	unnamed protein product [Vitis vinifera]
contig02349	gi|224122442|ref|XP_002330482.1|	3e-08	predicted protein [Populus trichocarpa]
contig02351	gi|224056355|ref|XP_002298818.1|	4e-97	predicted protein [Populus trichocarpa]
contig02353	gi|297739626|emb|CBI29808.3|	2e-33	unnamed protein product [Vitis vinifera]
contig02354	gi|225433017|ref|XP_002284642.1|	9e-28	PREDICTED: hypothetical protein [Vitis vinifera]
contig02355	gi|225457731|ref|XP_002278176.1|	9e-144	PREDICTED: hypothetical protein [Vitis vinifera]
contig02356	gi|224103219|ref|XP_002312970.1|	5e-15	predicted protein [Populus trichocarpa]
contig02357	gi|224079245|ref|XP_002305807.1|	4e-15	predicted protein [Populus trichocarpa]
contig02358	gi|255556179|ref|XP_002519124.1|	8e-84	GTP-binding protein alpha subunit, gna, putative [Ricinus communis]
contig02359	gi|225446410|ref|XP_002275626.1|	7e-91	PREDICTED: hypothetical protein [Vitis vinifera]
contig02360	gi|297739928|emb|CBI30110.3|	4e-34	unnamed protein product [Vitis vinifera]
contig02362	gi|224107066|ref|XP_002314363.1|	2e-74	predicted protein [Populus trichocarpa]
contig02363	gi|225435686|ref|XP_002283417.1|	7e-20	PREDICTED: hypothetical protein [Vitis vinifera]
contig02364	gi|255552926|ref|XP_002517506.1|	3e-48	conserved hypothetical protein [Ricinus communis]
contig02365	gi|118486005|gb|ABK94846.1|	4e-34	unknown [Populus trichocarpa]
contig02367	gi|225441603|ref|XP_002276765.1|	2e-47	PREDICTED: hypothetical protein [Vitis vinifera]
contig02368	gi|147766971|emb|CAN67684.1|	7e-48	hypothetical protein VITISV_009913 [Vitis vinifera]
contig02370	gi|296083942|emb|CBI24330.3|	5e-19	unnamed protein product [Vitis vinifera]
contig02371	gi|21535793|emb|CAC85725.1|	3e-174	putative carbamoyl phosphate synthase small subunit [Nicotiana tabacum]
contig02372	gi|302142892|emb|CBI20187.3|	7e-07	unnamed protein product [Vitis vinifera]
contig02374	gi|255583816|ref|XP_002532660.1|	5e-82	cmp-sialic acid transporter, putative [Ricinus communis]
contig02376	gi|255548531|ref|XP_002515322.1|	2e-58	Aminotransferase ybdL, putative [Ricinus communis]
contig02377	gi|117607065|gb|ABK42076.1|	7e-54	26S proteasome subunit RPN7 [Capsicum annuum]
contig02378	gi|1717755|sp|P50165.1|TRNH_DATST	2e-90	RecName: Full=Tropinone reductase homolog; AltName: Full=P29X
contig02380	gi|225459123|ref|XP_002285695.1|	2e-18	PREDICTED: hypothetical protein [Vitis vinifera]
contig02382	gi|147862982|emb|CAN82996.1|	5e-79	hypothetical protein VITISV_022195 [Vitis vinifera]
contig02383	gi|209976078|gb|ACJ04083.1|	6e-137	cyclopropyl isomerase [Solanum lycopersicum]
contig02384	gi|886679|emb|CAA58111.1|	2e-70	ubiquitin conjugating enzyme [Solanum lycopersicum]
contig02385	gi|190358875|sp|P81370.2|TLP_ACTDE	5e-97	RecName: Full=Thaumatin-like protein; AltName: Allergen=Act d 2; Flags: Precursor
contig02386	gi|282938365|gb|ACG50003.2|	1e-93	salt responsive protein 1 [Solanum lycopersicum]
contig02387	gi|81076822|gb|ABB55398.1|	2e-41	40S ribosomal protein S10-like [Solanum tuberosum]
contig02388	gi|62751101|dbj|BAD95798.1|	5e-120	partially similar to pantothenate kinase family protein [Solanum lycopersicum]
contig02390	gi|225460999|ref|XP_002278373.1|	6e-17	PREDICTED: hypothetical protein [Vitis vinifera]
contig02391	gi|255580849|ref|XP_002531244.1|	4e-85	conserved hypothetical protein [Ricinus communis]
contig02392	gi|297829038|ref|XP_002882401.1|	2e-55	aminotransferase class IV family protein [Arabidopsis lyrata subsp. lyrata]
contig02393	gi|225443290|ref|XP_002273701.1|	2e-30	PREDICTED: hypothetical protein [Vitis vinifera]
contig02394	gi|113205290|gb|ABI34329.1|	5e-18	Integrase core domain containing protein [Solanum demissum]
contig02395	gi|27463709|gb|AAO15916.1|	5e-102	neutral leucine aminopeptidase preprotein [Solanum lycopersicum]
contig02396	gi|118483087|gb|ABK93453.1|	2e-20	unknown [Populus trichocarpa]
contig02397	gi|297816070|ref|XP_002875918.1|	4e-69	hypothetical protein ARALYDRAFT_485223 [Arabidopsis lyrata subsp. lyrata]
contig02398	gi|297737649|emb|CBI26850.3|	3e-47	unnamed protein product [Vitis vinifera]
contig02399	gi|296087172|emb|CBI33546.3|	1e-20	unnamed protein product [Vitis vinifera]
contig02400	gi|312073962|ref|XP_003139756.1|	7e-61	ubiquitin specific peptidase 39 [Loa loa]
contig02401	gi|58200405|gb|AAW66458.1|	1e-39	Fas-associated factor 1-like protein [Capsicum annuum]
contig02402	gi|5726641|gb|AAD48496.1|AF172856_1	4e-153	cysteine protease TDI-65 [Solanum lycopersicum]
contig02405	gi|11385586|gb|AAG34873.1|AF261020_1	2e-123	putative chloroplast RNA helicase VDL isoform 1 [Nicotiana tabacum]
contig02406	gi|147806416|emb|CAN76550.1|	4e-103	hypothetical protein VITISV_031906 [Vitis vinifera]
contig02407	gi|297734354|emb|CBI15601.3|	1e-29	unnamed protein product [Vitis vinifera]
contig02408	gi|27450531|gb|AAO14626.1|AF467900_3	9e-36	hypothetical protein [Prunus persica]
contig02409	gi|225451106|ref|XP_002266567.1|	3e-59	PREDICTED: hypothetical protein [Vitis vinifera]
contig02410	gi|24461855|gb|AAN62342.1|AF506028_9	4e-30	Jp18 [Citrus trifoliata]
contig02411	gi|224123582|ref|XP_002330157.1|	5e-27	predicted protein [Populus trichocarpa]
contig02413	gi|225430366|ref|XP_002282880.1|	6e-40	PREDICTED: hypothetical protein [Vitis vinifera]
contig02414	gi|225431990|ref|XP_002279153.1|	1e-14	PREDICTED: hypothetical protein [Vitis vinifera]
contig02415	gi|255583297|ref|XP_002532412.1|	1e-39	STS14 protein precursor, putative [Ricinus communis]
contig02416	gi|225441597|ref|XP_002281571.1|	3e-62	PREDICTED: hypothetical protein isoform 1 [Vitis vinifera]
contig02417	gi|17433048|sp|Q9FUY6.1|JOIN_SOLLC	2e-54	RecName: Full=MADS-box protein JOINTLESS; AltName: Full=LeMADS
contig02418	gi|76160947|gb|ABA40437.1|	9e-97	40S ribosomal protein S7-like protein [Solanum tuberosum]
contig02419	gi|225467307|ref|XP_002262686.1|	3e-28	PREDICTED: hypothetical protein [Vitis vinifera]
contig02420	gi|225437199|ref|XP_002275146.1|	7e-36	PREDICTED: hypothetical protein [Vitis vinifera]
contig02421	gi|68299217|emb|CAJ13709.1|	2e-96	glutathione S-transferase 12 [Capsicum chinense]
contig02423	gi|193290682|gb|ACF17649.1|	7e-61	putative cytochrome reductase [Capsicum annuum]
contig02424	gi|296085838|emb|CBI31162.3|	2e-87	unnamed protein product [Vitis vinifera]
contig02425	gi|297745288|emb|CBI40368.3|	2e-111	unnamed protein product [Vitis vinifera]
contig02426	gi|255584608|ref|XP_002533028.1|	4e-88	conserved hypothetical protein [Ricinus communis]
contig02427	gi|68300884|gb|AAY89374.1|	0	beta-amylase 1 [Nicotiana langsdorffii x Nicotiana sanderae]
contig02428	gi|225447007|ref|XP_002267415.1|	1e-18	PREDICTED: hypothetical protein [Vitis vinifera]
contig02429	gi|225435780|ref|XP_002285740.1|	2e-27	PREDICTED: hypothetical protein [Vitis vinifera]
contig02430	gi|225438968|ref|XP_002284296.1|	1e-17	PREDICTED: hypothetical protein [Vitis vinifera]
contig02431	gi|147856246|emb|CAN81792.1|	5e-39	hypothetical protein VITISV_020570 [Vitis vinifera]
contig02432	gi|76160941|gb|ABA40434.1|	2e-22	60s acidic ribosomal protein-like protein [Solanum tuberosum]
contig02433	gi|147799033|emb|CAN74837.1|	4e-21	hypothetical protein VITISV_023326 [Vitis vinifera]
contig02434	gi|40353323|gb|AAR84424.1|	8e-22	ethylene-responsive element binding factor [Capsicum annuum]
contig02436	gi|167843233|gb|ACA03523.1|	6e-89	heat shock protein 70 precursor [Tigriopus japonicus]
contig02438	gi|224134364|ref|XP_002321801.1|	1e-60	predicted protein [Populus trichocarpa]
[truncated: 42,167 more rows]
[truncated: 1 more columns]

## Sheet: Sheet1
>contig00001	331
>contig00003	1087
>contig00004	810
>contig00005	766
>contig00006	1076
>contig00007	695
>contig00008	900
>contig00009	350
>contig00010	429
>contig00011	588
>contig00011	588
>contig00012	865
>contig00013	981
>contig00013	981
>contig00014	903
>contig00015	415
>contig00016	373
>contig00017	515
>contig00019	260
>contig00020	511
>contig00021	603
>contig00022	776
>contig00023	6724
>contig00024	625
>contig00025	1142
>contig00026	2037
>contig00026	2037
>contig00026	2037
>contig00027	1048
>contig00028	764
>contig00029	699
>contig00030	1519
>contig00031	425
>contig00032	1308
>contig00033	542
>contig00034	1554
>contig00036	1534
>contig00037	1269
>contig00037	1269
>contig00038	402
>contig00039	746
>contig00040	1119
>contig00041	684
>contig00042	752
>contig00043	658
>contig00044	553
>contig00045	342
>contig00047	840
>contig00047	840
>contig00049	643
>contig00050	849
>contig00051	503
>contig00052	247
>contig00053	854
>contig00054	1615
>contig00054	1615
>contig00055	843
>contig00056	456
>contig00059	443
>contig00060	2278
>contig00061	1026
>contig00062	995
>contig00063	976
>contig00064	1194
>contig00065	484
>contig00066	1117
>contig00068	1594
>contig00069	734
>contig00071	1427
>contig00072	389
>contig00073	1002
>contig00074	619
>contig00075	1102
>contig00077	1419
>contig00077	1419
>contig00078	723
>contig00079	1487
>contig00079	1487
>contig00080	1016
>contig00083	557
>contig00084	1154
>contig00085	1351
>contig00086	1655
>contig00087	565
>contig00088	1057
>contig00089	714
>contig00090	1196
>contig00091	903
>contig00092	834
>contig00093	510
>contig00094	571
>contig00095	1711
>contig00096	907
>contig00097	1485
>contig00099	553
>contig00100	1205
>contig00100	1205
>contig00101	594
>contig00102	1421
>contig00104	1468
>contig00105	647
>contig00107	784
>contig00108	569
>contig00110	577
>contig00111	1430
>contig00112	1143
>contig00112	1143
>contig00113	1292
>contig00114	583
>contig00115	255
>contig00116	406
>contig00117	682
>contig00118	581
>contig00119	1235
>contig00120	432
>contig00121	116
>contig00123	1681
>contig00124	1415
>contig00125	693
>contig00126	500
>contig00128	1373
>contig00129	912
>contig00130	1279
>contig00131	686
>contig00132	713
>contig00133	976
>contig00134	449
>contig00135	2177
>contig00135	2177
>contig00137	287
>contig00139	745
>contig00140	628
>contig00141	1164
>contig00143	503
>contig00145	1384
>contig00146	1072
>contig00148	502
>contig00149	617
>contig00151	1095
>contig00152	1450
>contig00153	836
>contig00154	562
>contig00156	167
>contig00157	1136
>contig00159	1237
>contig00160	3888
>contig00162	685
>contig00164	720
>contig00165	712
>contig00166	1052
>contig00167	884
>contig00169	1267
>contig00169	1267
>contig00170	480
>contig00172	1332
>contig00173	485
>contig00174	1344
>contig00175	928
>contig00176	972
>contig00179	887
>contig00180	522
>contig00181	736
>contig00182	474
>contig00183	846
>contig00184	1404
>contig00185	486
>contig00185	486
>contig00186	847
>contig00187	1003
>contig00188	1069
>contig00189	828
>contig00190	1039
>contig00191	990
>contig00192	564
>contig00193	870
>contig00194	965
>contig00195	830
>contig00196	529
>contig00197	684
>contig00198	1028
>contig00200	650
>contig00201	1221
>contig00202	1091
>contig00203	651
>contig00205	853
>contig00206	789
>contig00207	206
>contig00208	1553
>contig00208	1553
>contig00209	326
>contig00211	1542
>contig00212	1289
>contig00213	1182
>contig00214	1021
>contig00215	371
>contig00218	1262
>contig00218	1262
>contig00219	874
>contig00221	544
>contig00222	842
>contig00224	996
>contig00225	886
>contig00226	1046
>contig00227	797
>contig00228	663
>contig00229	1415
>contig00231	1449
>contig00235	264
>contig00236	721
>contig00236	721
>contig00237	459
>contig00238	942
>contig00239	841
>contig00241	843
>contig00242	693
>contig00243	483
>contig00244	218
>contig00245	772
>contig00246	759
>contig00247	1451
>contig00250	877
>contig00252	575
>contig00254	1044
>contig00255	1417
>contig00257	540
>contig00258	626
>contig00259	738
>contig00260	680
>contig00262	881
>contig00263	748
>contig00263	748
>contig00264	1001
>contig00265	907
>contig00267	862
>contig00268	457
>contig00269	677
>contig00272	869
>contig00272	869
>contig00274	1347
>contig00274	1347
>contig00275	885
>contig00276	416
>contig00277	737
>contig00278	1032
>contig00279	1355
>contig00281	1219
>contig00282	636
>contig00285	351
>contig00286	1728
>contig00288	671
>contig00291	521
>contig00292	688
>contig00292	688
>contig00293	1672
>contig00294	292
>contig00296	766
>contig00297	795
>contig00298	749
>contig00299	247
>contig00299	247
>contig00300	314
>contig00301	1480
>contig00302	712
>contig00303	798
>contig00304	282
>contig00305	699
>contig00306	1192
>contig00307	1192
>contig00309	769
>contig00310	1144
>contig00311	636
>contig00313	589
>contig00314	707
>contig00317	1087
>contig00318	699
>contig00320	1885
>contig00321	1269
>contig00322	1010
>contig00322	1010
>contig00323	2156
>contig00323	2156
>contig00323	2156
>contig00324	1073
>contig00325	503
>contig00326	245
>contig00327	1417
>contig00328	2084
>contig00330	692
>contig00331	923
>contig00332	515
>contig00333	894
>contig00333	894
>contig00335	392
>contig00336	934
>contig00336	934
>contig00337	940
>contig00337	940
>contig00338	1594
>contig00339	1251
>contig00340	556
>contig00341	402
>contig00342	2193
>contig00342	2193
>contig00343	1605
>contig00344	1836
>contig00345	1914
>contig00346	1530
>contig00346	1530
>contig00347	963
>contig00349	379
>contig00350	1664
>contig00352	469
>contig00353	1274
>contig00354	453
>contig00354	453
>contig00355	808
>contig00356	551
>contig00357	490
>contig00358	759
>contig00359	1495
>contig00360	694
>contig00362	821
>contig00363	998
>contig00363	998
>contig00364	1655
>contig00364	1655
>contig00365	519
>contig00366	856
>contig00367	797
>contig00368	762
>contig00369	1098
>contig00371	1557
>contig00372	314
>contig00373	1070
>contig00374	674
>contig00375	1257
>contig00377	892
>contig00378	642
>contig00379	545
>contig00380	1472
>contig00382	1252
>contig00383	600
>contig00385	1866
>contig00386	711
>contig00387	808
>contig00388	1021
>contig00389	935
>contig00390	638
>contig00391	890
>contig00392	1535
>contig00393	960
>contig00394	618
>contig00395	755
>contig00396	484
>contig00397	684
>contig00399	764
>contig00400	533
>contig00401	725
>contig00402	1133
>contig00403	647
>contig00404	572
>contig00405	1061
>contig00406	1061
>contig00407	945
>contig00407	945
>contig00408	491
>contig00409	1353
>contig00410	1183
>contig00410	1183
>contig00413	1683
>contig00414	984
>contig00415	637
>contig00418	1001
>contig00418	1001
>contig00419	651
>contig00422	716
>contig00423	1273
>contig00424	703
>contig00425	727
>contig00428	456
>contig00429	612
>contig00431	848
>contig00432	587
>contig00432	587
>contig00433	432
>contig00434	1379
>contig00435	1078
>contig00436	1307
>contig00438	692
>contig00438	692
>contig00438	692
>contig00440	446
>contig00441	460
>contig00442	1228
>contig00442	1228
>contig00443	928
>contig00444	1312
>contig00445	1460
>contig00446	874
>contig00447	1569
>contig00448	746
>contig00449	299
>contig00450	898
>contig00451	299
>contig00452	228
>contig00453	548
>contig00454	439
>contig00455	802
>contig00456	690
>contig00457	628
>contig00458	269
>contig00459	689
>contig00459	689
>contig00460	1097
>contig00461	488
>contig00462	552
>contig00464	1235
>contig00465	1012
>contig00466	1125
>contig00467	1105
>contig00468	1125
>contig00470	1414
>contig00470	1414
>contig00472	503
>contig00473	822
>contig00475	960
>contig00476	507
>contig00478	725
>contig00481	487
>contig00482	929
>contig00483	554
>contig00484	339
>contig00485	690
>contig00486	1524
>contig00487	313
>contig00487	313
>contig00488	1204
>contig00488	1204
>contig00489	415
>contig00490	254
>contig00491	500
>contig00492	1078
>contig00492	1078
>contig00493	907
>contig00494	100
>contig00495	1112
>contig00498	1036
>contig00500	1223
>contig00501	1437
>contig00502	753
>contig00503	1160
>contig00504	711
>contig00505	814
>contig00505	814
>contig00506	934
>contig00507	895
>contig00508	349
>contig00509	942
>contig00511	625
>contig00514	1136
>contig00515	1127
>contig00516	809
>contig00517	824
>contig00518	526
>contig00519	1962
>contig00520	588
>contig00521	908
>contig00523	1134
>contig00524	582
>contig00525	483
>contig00526	472
>contig00527	437
>contig00528	536
>contig00529	971
>contig00529	971
>contig00530	1385
>contig00531	247
>contig00532	1580
>contig00532	1580
>contig00533	547
>contig00534	1079
>contig00535	1305
>contig00535	1305
>contig00537	105
>contig00538	650
>contig00539	955
>contig00540	671
>contig00541	1049
>contig00548	1452
>contig00549	941
>contig00549	941
>contig00551	544
>contig00552	226
>contig00554	772
>contig00555	158
>contig00556	558
>contig00557	1301
>contig00558	267
>contig00559	1796
>contig00560	1460
>contig00562	670
>contig00564	756
>contig00564	756
>contig00565	1877
>contig00566	660
>contig00567	506
>contig00568	640
>contig00569	366
>contig00570	855
>contig00571	550
>contig00571	550
>contig00572	561
>contig00573	1268
>contig00576	410
>contig00577	479
>contig00578	1033
>contig00578	1033
>contig00579	755
>contig00581	841
>contig00582	739
>contig00583	488
>contig00584	271
>contig00587	1361
>contig00588	250
>contig00589	306
>contig00591	336
>contig00592	1001
>contig00593	692
>contig00594	1275
>contig00595	482
>contig00596	1587
>contig00597	1036
>contig00598	795
>contig00599	1429
>contig00601	621
>contig00601	621
>contig00602	873
>contig00602	873
>contig00604	880
>contig00605	1079
>contig00607	628
>contig00608	979
>contig00611	534
>contig00612	536
>contig00614	588
>contig00615	1619
>contig00615	1619
>contig00615	1619
>contig00615	1619
>contig00616	885
>contig00617	485
>contig00619	1137
>contig00620	1900
>contig00621	659
>contig00622	781
>contig00623	508
>contig00625	929
>contig00626	771
>contig00626	771
>contig00629	812
>contig00629	812
>contig00630	1000
>contig00631	834
>contig00631	834
>contig00632	536
>contig00633	1023
>contig00634	624
>contig00635	453
>contig00636	594
>contig00637	346
>contig00638	576
>contig00640	562
>contig00641	653
>contig00642	1145
>contig00642	1145
>contig00644	631
>contig00645	497
>contig00646	979
>contig00646	979
>contig00648	630
>contig00650	744
>contig00650	744
>contig00651	742
>contig00653	579
>contig00656	511
>contig00657	872
>contig00658	1056
>contig00659	1201
>contig00660	579
>contig00661	797
>contig00662	1294
>contig00665	382
>contig00666	503
>contig00667	854
>contig00668	1180
>contig00670	480
>contig00672	384
>contig00673	407
>contig00674	480
>contig00675	752
>contig00675	752
>contig00676	566
>contig00677	1227
>contig00678	881
>contig00680	435
>contig00681	922
>contig00681	922
>contig00681	922
>contig00682	727
>contig00685	1085
>contig00685	1085
>contig00686	249
>contig00687	874
>contig00689	1211
>contig00692	1049
>contig00693	1361
>contig00694	851
>contig00695	1357
>contig00696	845
>contig00697	474
>contig00698	617
>contig00700	1424
>contig00701	915
>contig00702	905
>contig00703	1854
>contig00704	1132
>contig00705	1152
>contig00706	822
>contig00707	961
>contig00708	1019
>contig00709	482
>contig00710	500
>contig00711	686
>contig00713	538
>contig00714	263
>contig00715	1135
>contig00716	565
>contig00716	565
>contig00717	486
>contig00719	478
>contig00719	478
>contig00720	634
>contig00721	276
>contig00722	756
>contig00723	1328
>contig00723	1328
>contig00724	470
>contig00726	453
>contig00727	1091
>contig00728	384
>contig00729	907
>contig00730	517
>contig00731	341
>contig00732	989
>contig00733	659
>contig00735	804
>contig00737	264
>contig00738	1694
>contig00738	1694
>contig00739	860
>contig00739	860
>contig00740	1029
>contig00740	1029
>contig00741	498
>contig00742	391
>contig00743	1291
>contig00744	1317
>contig00744	1317
>contig00746	447
>contig00747	1184
>contig00747	1184
>contig00749	852
>contig00750	810
>contig00753	1050
>contig00754	740
>contig00755	1213
>contig00756	699
>contig00757	483
>contig00758	206
>contig00759	567
>contig00759	567
>contig00759	567
>contig00760	2377
>contig00762	1255
>contig00763	669
>contig00764	541
>contig00765	877
>contig00766	575
>contig00766	575
>contig00766	575
>contig00766	575
>contig00767	810
>contig00768	468
>contig00768	468
>contig00769	1398
>contig00770	423
>contig00771	330
>contig00772	872
>contig00773	571
>contig00774	1036
>contig00775	966
>contig00776	658
>contig00777	1709
>contig00778	1150
>contig00779	918
>contig00780	411
>contig00781	1349
>contig00782	1194
>contig00783	1205
>contig00784	719
>contig00784	719
>contig00785	1035
>contig00786	513
>contig00787	818
>contig00788	1569
>contig00789	1266
>contig00790	1384
>contig00791	1202
>contig00791	1202
>contig00793	833
>contig00794	1361
>contig00795	916
>contig00796	1125
>contig00797	560
>contig00798	687
>contig00799	718
>contig00801	1642
>contig00801	1642
>contig00802	896
>contig00803	983
>contig00803	983
>contig00804	686
>contig00805	421
>contig00807	602
>contig00807	602
>contig00808	990
>contig00809	2744
>contig00810	973
>contig00810	973
>contig00812	982
>contig00814	718
>contig00815	895
>contig00816	1232
>contig00817	662
>contig00818	484
>contig00818	484
>contig00818	484
>contig00818	484
>contig00818	484
>contig00818	484
>contig00818	484
>contig00819	888
>contig00821	891
>contig00822	837
>contig00823	862
>contig00824	728
>contig00825	694
>contig00826	809
>contig00827	1028
>contig00828	1163
>contig00829	859
>contig00829	859
>contig00830	340
>contig00831	563
>contig00832	878
>contig00833	1262
>contig00833	1262
>contig00834	1167
>contig00835	1000
>contig00837	230
>contig00838	593
>contig00839	580
>contig00843	388
>contig00844	1573
>contig00845	826
>contig00849	1060
>contig00850	1087
>contig00851	617
>contig00852	352
>contig00853	652
>contig00854	760
>contig00855	892
>contig00857	594
>contig00858	915
>contig00859	971
>contig00860	1604
>contig00861	924
>contig00862	1040
>contig00863	623
>contig00864	1411
>contig00864	1411
>contig00865	1575
>contig00866	1033
>contig00867	1445
>contig00868	917
>contig00868	917
>contig00869	988
>contig00870	544
>contig00871	318
>contig00872	455
>contig00873	735
>contig00875	400
>contig00876	698
>contig00877	520
>contig00878	804
>contig00879	1322
>contig00882	471
>contig00883	465
>contig00884	571
>contig00885	1946
>contig00887	472
>contig00888	722
>contig00888	722
>contig00889	1143
>contig00890	589
>contig00891	957
>contig00892	814
>contig00893	807
>contig00894	1853
>contig00895	1189
>contig00896	493
>contig00897	1324
>contig00898	460
>contig00899	1118
>contig00901	791
>contig00902	1392
>contig00902	1392
>contig00902	1392
>contig00903	663
>contig00905	934
>contig00906	1165
>contig00907	735
>contig00908	1031
>contig00908	1031
>contig00909	615
>contig00910	860
>contig00911	767
>contig00912	556
>contig00913	456
>contig00914	1654
>contig00914	1654
>contig00915	1167
>contig00916	1044
>contig00917	577
>contig00918	1258
>contig00919	476
>contig00921	988
>contig00922	443
>contig00923	1332
>contig00923	1332
>contig00924	2126
>contig00924	2126
>contig00924	2126
>contig00925	560
>contig00926	883
>contig00927	573
>contig00928	846
>contig00929	1121
>contig00929	1121
>contig00930	902
>contig00932	541
>contig00933	969
>contig00934	1218
>contig00935	1019
>contig00936	643
>contig00938	486
>contig00940	1243
>contig00941	668
>contig00943	298
>contig00944	478
>contig00945	702
>contig00946	1012
>contig00946	1012
>contig00947	1162
>contig00948	1368
>contig00948	1368
>contig00950	1768
>contig00951	1194
>contig00952	687
>contig00953	480
>contig00954	1412
>contig00955	787
>contig00956	606
>contig00957	643
>contig00959	1225
>contig00960	1108
>contig00961	801
>contig00962	678
>contig00963	765
>contig00964	1166
>contig00966	797
>contig00967	508
>contig00968	793
>contig00969	962
>contig00970	1419
>contig00971	659
>contig00972	1549
>contig00972	1549
>contig00973	696
>contig00975	545
>contig00978	818
>contig00979	829
>contig00980	804
>contig00981	725
>contig00982	585
>contig00984	1087
>contig00984	1087
>contig00985	584
>contig00987	486
>contig00988	3284
>contig00989	1257
>contig00990	859
>contig00992	644
>contig00993	499
>contig00994	579
>contig00995	487
>contig00996	545
>contig00996	545
>contig00998	1195
>contig00999	544
>contig01000	742
>contig01001	750
>contig01002	641
>contig01003	508
>contig01004	509
>contig01005	592
>contig01006	758
>contig01007	1328
>contig01008	1517
>contig01011	668
>contig01012	657
>contig01013	347
>contig01015	627
>contig01016	679
>contig01017	877
>contig01018	1004
>contig01019	702
>contig01021	986
>contig01023	567
>contig01025	431
>contig01026	928
>contig01027	1025
>contig01028	799
>contig01030	619
>contig01032	1254
>contig01033	687
>contig01034	577
>contig01035	1265
>contig01036	1195
>contig01037	730
>contig01038	691
>contig01039	730
>contig01040	1186
>contig01041	678
>contig01043	734
>contig01044	991
>contig01045	447
>contig01047	684
>contig01048	707
>contig01049	495
>contig01053	1010
>contig01054	998
>contig01055	1099
>contig01055	1099
>contig01056	508
>contig01058	1050
>contig01059	766
>contig01061	916
>contig01061	916
>contig01062	1439
>contig01062	1439
>contig01063	805
>contig01064	500
>contig01065	487
>contig01066	764
>contig01067	652
>contig01067	652
>contig01068	1811
>contig01068	1811
>contig01069	447
>contig01070	546
>contig01071	514
>contig01072	454
>contig01073	1317
>contig01073	1317
>contig01074	576
>contig01074	576
>contig01075	428
>contig01076	910
>contig01076	910
>contig01077	607
>contig01078	719
>contig01080	1202
>contig01081	1454
>contig01082	556
>contig01085	810
>contig01086	1105
>contig01087	822
>contig01088	1184
>contig01088	1184
>contig01089	983
>contig01090	669
>contig01091	964
>contig01092	2797
>contig01092	2797
>contig01093	1089
>contig01094	882
>contig01095	710
>contig01096	835
>contig01097	996
>contig01098	549
>contig01099	972
>contig01100	623
>contig01101	853
>contig01102	1328
>contig01103	1152
>contig01104	507
>contig01105	1643
>contig01106	1125
>contig01108	653
>contig01109	598
>contig01109	598
>contig01110	440
>contig01111	1080
>contig01112	845
>contig01113	502
>contig01114	964
>contig01115	860
>contig01116	511
>contig01118	1213
>contig01118	1213
>contig01119	149
>contig01120	458
>contig01121	737
>contig01121	737
>contig01122	1266
>contig01123	1634
>contig01124	763
>contig01125	913
>contig01126	622
>contig01127	1190
>contig01127	1190
>contig01128	824
>contig01129	801
>contig01130	310
>contig01131	1064
>contig01133	595
>contig01134	1258
>contig01136	994
>contig01137	742
>contig01138	1268
>contig01138	1268
>contig01139	1487
>contig01139	1487
>contig01140	1017
>contig01141	797
>contig01142	968
>contig01143	855
>contig01144	728
>contig01145	697
>contig01146	536
>contig01147	1988
>contig01147	1988
>contig01148	911
>contig01149	456
>contig01150	757
>contig01151	513
>contig01152	1115
>contig01153	676
>contig01156	410
>contig01158	561
>contig01159	484
>contig01160	481
>contig01161	740
>contig01162	997
>contig01163	1021
>contig01164	945
>contig01166	1069
>contig01166	1069
>contig01167	509
>contig01168	871
>contig01169	651
>contig01170	478
>contig01172	835
>contig01173	687
>contig01174	839
>contig01174	839
>contig01176	591
>contig01177	1527
>contig01178	537
>contig01179	1392
>contig01180	453
>contig01181	584
>contig01182	817
>contig01183	890
>contig01184	1159
>contig01186	1072
>contig01187	212
>contig01188	187
>contig01189	582
>contig01190	1325
>contig01192	791
>contig01193	739
>contig01194	508
>contig01195	716
>contig01196	424
>contig01197	964
>contig01198	1145
>contig01199	114
>contig01200	1459
>contig01201	1343
>contig01201	1343
>contig01202	552
>contig01203	1194
>contig01204	1261
>contig01205	1408
>contig01205	1408
>contig01206	324
>contig01208	324
>contig01209	470
>contig01210	873
>contig01211	1011
>contig01212	478
>contig01213	869
>contig01214	925
>contig01215	377
>contig01216	678
>contig01217	527
>contig01218	909
>contig01220	778
>contig01221	1726
>contig01221	1726
>contig01221	1726
>contig01221	1726
>contig01222	499
>contig01223	736
>contig01224	1052
>contig01225	1510
>contig01225	1510
>contig01226	970
>contig01227	489
>contig01230	1552
>contig01231	1629
>contig01232	476
>contig01234	775
>contig01237	652
>contig01238	856
>contig01239	440
>contig01240	628
>contig01241	1033
>contig01242	237
>contig01243	588
>contig01244	454
>contig01245	753
>contig01246	603
>contig01247	431
>contig01249	499
>contig01250	1130
>contig01251	641
>contig01253	404
>contig01254	435
>contig01255	530
>contig01257	1137
>contig01258	886
>contig01260	1338
>contig01261	763
>contig01264	630
>contig01265	784
>contig01266	730
>contig01268	631
>contig01268	631
>contig01269	722
>contig01271	425
>contig01272	239
>contig01274	687
>contig01274	687
>contig01275	1431
>contig01275	1431
>contig01275	1431
>contig01278	1152
>contig01279	749
>contig01280	494
>contig01281	856
>contig01282	2310
>contig01283	716
>contig01284	1769
>contig01285	455
>contig01287	615
>contig01288	336
>contig01289	1090
>contig01290	884
>contig01291	640
>contig01293	907
>contig01294	647
>contig01296	1570
>contig01296	1570
>contig01297	650
>contig01299	1220
>contig01300	398
>contig01301	357
>contig01302	476
>contig01303	1066
>contig01304	484
>contig01305	504
>contig01306	1087
>contig01307	490
>contig01308	449
>contig01309	918
>contig01310	745
>contig01311	609
>contig01312	402
>contig01313	1156
>contig01313	1156
>contig01314	639
>contig01315	1216
>contig01316	534
>contig01317	986
>contig01317	986
>contig01317	986
>contig01319	1208
>contig01320	1131
>contig01320	1131
>contig01321	1827
>contig01322	602
>contig01324	143
>contig01325	808
>contig01327	505
>contig01328	401
>contig01329	1030
>contig01332	1148
>contig01333	527
>contig01334	975
>contig01336	469
>contig01337	1694
>contig01337	1694
>contig01337	1694
>contig01339	873
>contig01340	747
>contig01341	479
>contig01341	479
>contig01342	447
>contig01343	490
>contig01345	1178
>contig01346	492
>contig01347	1632
>contig01348	816
>contig01349	1095
>contig01350	474
>contig01351	526
>contig01351	526
>contig01353	755
>contig01354	869
>contig01354	869
>contig01355	993
>contig01357	1343
>contig01357	1343
>contig01358	1874
>contig01359	824
>contig01360	953
>contig01361	1403
>contig01362	789
>contig01363	758
>contig01364	388
>contig01365	715
>contig01366	1551
>contig01367	707
>contig01368	540
>contig01369	754
>contig01370	639
>contig01371	787
>contig01372	719
>contig01373	883
>contig01374	520
>contig01376	463
>contig01377	1338
>contig01379	1177
>contig01380	1190
>contig01381	551
>contig01381	551
>contig01382	1137
>contig01382	1137
>contig01384	916
>contig01385	1100
>contig01385	1100
>contig01386	481
>contig01387	856
>contig01387	856
>contig01388	699
>contig01389	1069
>contig01389	1069
>contig01390	367
>contig01392	526
>contig01393	548
>contig01394	912
>contig01395	917
>contig01397	660
>contig01398	868
>contig01398	868
>contig01399	480
>contig01401	1056
>contig01402	852
>contig01403	831
>contig01404	762
>contig01404	762
>contig01404	762
>contig01405	487
>contig01406	877
>contig01406	877
>contig01408	1279
>contig01409	706
>contig01411	996
>contig01413	721
>contig01414	767
>contig01414	767
>contig01415	1396
>contig01415	1396
>contig01416	1080
>contig01416	1080
>contig01417	539
>contig01418	590
>contig01421	801
>contig01421	801
>contig01422	473
>contig01423	1131
>contig01424	695
>contig01424	695
>contig01425	957
>contig01426	697
>contig01428	799
>contig01430	490
>contig01430	490
>contig01431	846
>contig01432	1119
>contig01432	1119
>contig01432	1119
>contig01432	1119
>contig01433	368
>contig01434	805
>contig01435	712
>contig01435	712
>contig01436	814
>contig01437	751
>contig01438	834
>contig01439	691
>contig01440	1688
>contig01441	1268
>contig01441	1268
>contig01442	881
>contig01443	267
>contig01444	1610
>contig01447	1037
>contig01448	311
>contig01449	484
>contig01450	581
>contig01451	614
>contig01452	610
>contig01453	1118
>contig01454	840
>contig01455	499
>contig01457	635
>contig01458	474
>contig01460	1714
>contig01461	1001
>contig01461	1001
>contig01462	1085
>contig01462	1085
>contig01463	640
>contig01464	915
>contig01464	915
>contig01465	815
>contig01466	1047
>contig01467	1607
>contig01467	1607
>contig01469	251
>contig01470	760
>contig01472	600
>contig01474	123
>contig01475	1744
>contig01475	1744
>contig01476	786
>contig01477	804
>contig01479	919
>contig01479	919
>contig01480	733
>contig01482	1005
>contig01482	1005
>contig01483	444
>contig01484	350
>contig01485	857
>contig01486	648
>contig01486	648
>contig01488	1172
>contig01490	1456
>contig01491	560
>contig01492	470
>contig01493	452
>contig01494	1100
>contig01495	487
>contig01496	487
>contig01497	996
>contig01498	941
>contig01499	493
>contig01500	868
>contig01501	868
>contig01502	734
>contig01504	702
>contig01505	428
>contig01507	403
>contig01508	1196
>contig01509	867
>contig01510	735
>contig01512	453
>contig01513	476
>contig01515	1464
>contig01516	776
>contig01518	524
>contig01519	733
>contig01520	990
>contig01521	672
>contig01522	730
>contig01523	833
>contig01524	701
>contig01526	508
>contig01527	997
>contig01528	1031
>contig01529	946
>contig01530	1071
>contig01531	680
>contig01533	659
>contig01533	659
>contig01535	1019
>contig01535	1019
>contig01537	549
>contig01538	699
>contig01539	1016
>contig01540	419
>contig01541	1030
>contig01541	1030
>contig01543	740
>contig01544	882
>contig01545	988
>contig01545	988
>contig01546	483
>contig01546	483
>contig01547	898
>contig01547	898
>contig01549	593
>contig01550	1115
>contig01551	492
>contig01552	262
>contig01553	407
>contig01554	694
>contig01554	694
>contig01555	602
>contig01555	602
>contig01556	494
>contig01557	1243
>contig01557	1243
>contig01558	559
>contig01558	559
>contig01559	1031
>contig01560	585
>contig01562	453
>contig01563	930
>contig01564	577
>contig01564	577
>contig01565	823
>contig01566	716
>contig01566	716
>contig01570	1179
>contig01571	930
>contig01571	930
>contig01572	858
>contig01572	858
>contig01572	858
>contig01573	1086
>contig01574	705
>contig01575	436
>contig01576	895
>contig01577	951
>contig01578	761
>contig01579	627
>contig01580	1415
>contig01580	1415
>contig01581	1105
>contig01582	829
>contig01583	624
>contig01584	1143
>contig01584	1143
>contig01585	680
>contig01586	675
>contig01587	662
>contig01588	864
>contig01589	419
>contig01590	619
>contig01592	1271
>contig01593	423
>contig01594	481
>contig01595	1117
>contig01597	1331
>contig01597	1331
>contig01597	1331
>contig01600	896
>contig01600	896
>contig01601	946
>contig01602	745
>contig01602	745
>contig01603	509
>contig01605	309
>contig01606	803
>contig01607	670
>contig01608	1517
>contig01609	315
>contig01610	639
>contig01611	823
>contig01612	1005
>contig01613	612
>contig01614	1364
>contig01615	721
>contig01616	1679
>contig01616	1679
>contig01617	687
>contig01618	634
>contig01619	709
>contig01620	1040
>contig01622	1055
>contig01623	813
>contig01625	576
>contig01626	930
>contig01628	911
>contig01629	739
>contig01630	608
>contig01632	671
>contig01634	859
>contig01635	603
>contig01636	637
>contig01637	653
>contig01638	237
>contig01639	485
>contig01642	1028
>contig01643	783
>contig01643	783
>contig01645	789
>contig01646	1018
>contig01647	1961
>contig01648	811
>contig01650	1053
>contig01651	564
>contig01652	694
>contig01654	464
>contig01655	771
>contig01656	752
>contig01657	807
>contig01658	891
>contig01660	957
>contig01661	827
>contig01662	676
>contig01664	645
>contig01664	645
>contig01665	544
>contig01666	692
>contig01667	689
>contig01668	1048
>contig01669	1049
>contig01669	1049
>contig01672	515
>contig01673	179
>contig01674	509
>contig01675	556
>contig01676	736
>contig01676	736
>contig01678	628
>contig01679	838
>contig01679	838
>contig01680	807
>contig01681	1165
>contig01682	404
>contig01683	725
>contig01683	725
>contig01684	900
>contig01685	498
>contig01688	1688
>contig01689	422
>contig01690	548
>contig01691	746
>contig01692	1054
>contig01694	613
>contig01696	287
>contig01697	1046
>contig01697	1046
>contig01699	544
>contig01700	552
>contig01702	472
>contig01703	1262
>contig01704	837
>contig01705	652
>contig01706	532
>contig01707	809
>contig01708	1106
>contig01709	629
>contig01710	484
>contig01711	600
>contig01712	629
>contig01714	1390
>contig01714	1390
>contig01715	576
>contig01716	515
>contig01717	659
>contig01718	456
>contig01719	1313
>contig01720	761
>contig01721	708
>contig01723	1187
>contig01724	610
>contig01725	1271
>contig01726	519
>contig01727	579
>contig01728	608
>contig01729	337
>contig01731	479
>contig01732	797
>contig01734	669
>contig01736	694
>contig01737	1106
>contig01738	713
>contig01740	599
>contig01741	1307
>contig01744	738
>contig01745	792
>contig01745	792
>contig01746	1116
>contig01747	844
>contig01748	2699
>contig01749	804
>contig01750	666
>contig01751	593
>contig01752	1638
>contig01753	462
>contig01754	520
>contig01755	748
>contig01757	503
>contig01758	513
>contig01759	744
>contig01760	900
>contig01761	1380
>contig01762	337
>contig01763	504
>contig01764	648
>contig01765	472
>contig01767	689
>contig01769	141
>contig01770	444
>contig01771	494
>contig01772	507
>contig01773	1053
>contig01774	1275
>contig01775	652
>contig01776	319
>contig01777	597
>contig01778	436
>contig01779	727
>contig01780	785
>contig01781	966
>contig01781	966
>contig01782	1166
>contig01782	1166
>contig01782	1166
>contig01783	237
>contig01784	399
>contig01785	799
>contig01785	799
>contig01786	1035
>contig01787	1360
>contig01788	588
>contig01789	535
>contig01790	703
>contig01792	1262
>contig01793	523
>contig01794	492
>contig01796	851
>contig01797	561
>contig01798	671
>contig01798	671
>contig01798	671
>contig01799	593
>contig01800	758
>contig01803	441
>contig01804	598
>contig01805	473
>contig01806	546
>contig01807	1805
>contig01807	1805
>contig01808	622
>contig01810	833
>contig01811	684
>contig01811	684
>contig01812	456
>contig01813	980
>contig01814	492
>contig01815	728
>contig01816	1263
>contig01816	1263
>contig01817	604
>contig01818	2678
>contig01819	1221
>contig01820	322
>contig01820	322
>contig01821	567
>contig01822	712
>contig01824	926
>contig01825	503
>contig01826	601
>contig01826	601
>contig01827	684
>contig01828	895
>contig01829	1027
>contig01830	1170
>contig01831	340
>contig01832	639
>contig01833	1114
>contig01834	820
>contig01835	2829
>contig01836	729
>contig01837	998
>contig01837	998
>contig01837	998
>contig01838	953
>contig01839	946
>contig01840	1046
>contig01840	1046
>contig01841	610
>contig01842	471
>contig01843	1067
>contig01844	665
>contig01846	503
>contig01847	394
>contig01849	763
>contig01850	930
>contig01851	589
>contig01852	1350
>contig01852	1350
>contig01852	1350
>contig01853	589
>contig01854	878
>contig01854	878
>contig01855	655
>contig01856	629
>contig01856	629
>contig01857	925
>contig01858	540
>contig01860	865
>contig01864	540
>contig01864	540
>contig01865	1324
>contig01867	230
>contig01868	1142
>contig01869	534
>contig01870	377
>contig01871	809
>contig01872	592
>contig01874	988
>contig01874	988
>contig01875	586
>contig01876	686
>contig01877	914
>contig01878	422
>contig01879	944
>contig01880	1139
>contig01880	1139
>contig01880	1139
>contig01881	864
>contig01881	864
>contig01882	454
>contig01883	461
>contig01884	2026
>contig01884	2026
>contig01884	2026
>contig01885	603
>contig01886	512
>contig01887	527
>contig01888	912
>contig01889	501
>contig01891	643
>contig01892	794
>contig01892	794
>contig01893	1029
>contig01893	1029
>contig01895	1016
>contig01898	684
>contig01899	473
>contig01900	1033
>contig01901	892
>contig01902	572
>contig01903	733
>contig01904	648
>contig01904	648
>contig01905	503
>contig01906	675
>contig01907	885
>contig01907	885
>contig01908	571
>contig01909	900
>contig01911	947
>contig01912	494
>contig01913	630
>contig01914	889
>contig01915	602
>contig01916	850
>contig01918	679
>contig01918	679
>contig01918	679
>contig01919	1866
>contig01919	1866
>contig01921	516
>contig01921	516
>contig01921	516
>contig01922	649
>contig01924	1403
>contig01924	1403
>contig01925	511
>contig01926	1832
>contig01926	1832
>contig01928	441
>contig01929	1361
>contig01930	1202
>contig01931	1395
>contig01931	1395
>contig01932	659
>contig01933	447
>contig01934	679
>contig01935	485
>contig01936	978
>contig01937	358
>contig01938	773
>contig01939	790
>contig01940	509
>contig01941	850
>contig01941	850
>contig01942	1079
>contig01944	549
>contig01946	641
>contig01947	679
>contig01948	400
>contig01949	761
>contig01950	502
>contig01951	697
>contig01952	952
>contig01953	592
>contig01954	728
>contig01955	1046
>contig01959	469
>contig01960	791
>contig01961	425
>contig01962	124
>contig01963	816
>contig01964	444
>contig01965	782
>contig01965	782
>contig01967	705
>contig01969	493
>contig01971	454
>contig01971	454
>contig01972	377
>contig01973	576
>contig01974	596
>contig01974	596
>contig01975	684
>contig01976	833
>contig01978	754
>contig01978	754
>contig01979	526
>contig01979	526
>contig01980	569
>contig01981	1518
>contig01982	977
>contig01982	977
>contig01983	765
>contig01985	485
>contig01986	1012
>contig01987	660
>contig01988	581
>contig01989	431
>contig01990	511
>contig01991	648
>contig01992	523
>contig01993	505
>contig01994	638
>contig01996	974
>contig01997	1203
>contig01997	1203
>contig01998	943
>contig01999	664
>contig02000	1220
>contig02001	1227
>contig02002	1065
>contig02002	1065
>contig02003	451
>contig02004	981
>contig02005	645
>contig02006	561
>contig02007	516
>contig02009	997
>contig02010	458
>contig02011	376
>contig02012	542
>contig02014	2783
>contig02014	2783
>contig02015	1229
>contig02015	1229
>contig02016	919
>contig02017	705
>contig02018	895
>contig02019	708
>contig02020	534
>contig02021	789
>contig02023	950
>contig02023	950
>contig02024	555
>contig02025	625
>contig02026	407
>contig02027	1259
>contig02028	938
>contig02031	663
>contig02032	593
>contig02033	643
>contig02034	332
>contig02035	1174
>contig02035	1174
>contig02035	1174
>contig02036	876
>contig02037	475
>contig02038	1103
>contig02039	1129
>contig02040	507
>contig02041	1081
>contig02042	1118
>contig02043	680
>contig02044	821
>contig02045	551
>contig02046	673
>contig02047	943
>contig02047	943
>contig02049	678
>contig02051	534
>contig02052	736
>contig02053	1093
>contig02054	437
>contig02055	648
>contig02056	518
>contig02057	923
>contig02058	581
>contig02060	542
>contig02061	953
>contig02063	1645
>contig02063	1645
>contig02064	469
>contig02065	532
>contig02067	567
>contig02068	1020
>contig02068	1020
>contig02069	1158
>contig02070	454
>contig02071	775
>contig02072	516
>contig02075	3682
>contig02076	451
>contig02077	843
>contig02078	1213
>contig02079	689
>contig02079	689
>contig02080	914
>contig02081	522
>contig02081	522
>contig02082	784
>contig02084	629
>contig02085	576
>contig02086	1047
>contig02087	726
>contig02088	601
>contig02089	869
>contig02090	489
>contig02091	821
>contig02092	887
>contig02093	1554
>contig02094	1122
>contig02097	896
>contig02099	538
>contig02100	634
>contig02101	1170
>contig02101	1170
>contig02103	1171
>contig02103	1171
>contig02103	1171
>contig02105	485
>contig02106	899
>contig02107	851
>contig02107	851
>contig02108	820
>contig02109	554
>contig02111	932
[truncated: 48,351 more rows]
