# Supplementary material for: De Novo Assembly, Functional Annotation and Comparative Analysis of Withania somnifera Leaf and Root Transcriptomes to Identify Putative Genes Involved in the Withanolides Biosynthesis
Source: PLoS One. 2013 May 8;8(5):e62714. doi: 10.1371/journal.pone.0062714 (PMC3648579; doi:10.1371/journal.pone.0062714)
Supplement: Table S7 — Annotation of Withania root transcriptome (101R) using TAIR10. (XLS) [file pone.0062714.s009.xls]

## Sheet: witha_1R_arb_pep
Supplementry Table S7 : Annotation of Withania root transcriptome using Tair10 database
Query id	Subject id	e-value	description
contig00003	AT1G27730.1	4e-43	STZ, ZAT10 | STZ (salt tolerance zinc finger); nucleic acid binding / transcription factor/ transcription repressor/ zinc ion binding | chr1
contig00005	AT1G22470.1	7e-06	| unknown protein | chr1
contig00006	AT4G11650.1	1e-91	ATOSM34 | ATOSM34 (osmotin 34) | chr4
contig00007	AT2G36930.1	2e-48	| zinc finger (C2H2 type) family protein | chr2
contig00008	AT3G13580.1	5e-119	| 60S ribosomal protein L7 (RPL7D) | chr3
contig00009	AT5G60850.1	3e-25	OBP4 | OBP4; DNA binding / transcription factor | chr5
contig00011	AT5G28540.1	1e-83	BIP1 | BIP1; ATP binding | chr5
contig00012	AT5G23040.1	4e-92	CDF1 | CDF1 (CELL GROWTH DEFECT FACTOR 1) | chr5
contig00013	AT5G21090.1	1e-92	| leucine-rich repeat protein, putative | chr5
contig00014	AT1G17860.1	9e-15	| trypsin and protease inhibitor family protein / Kunitz family protein | chr1
contig00015	AT5G51340.1	1e-07	| unknown protein | chr5
contig00016	AT5G14460.1	8e-50	| pseudouridine synthase/ transporter | chr5
contig00017	AT5G03795.1	9e-75	| LOCATED IN
contig00020	AT2G15220.1	6e-57	| secretory protein, putative | chr2
contig00021	AT5G10930.1	4e-33	CIPK5, SnRK3.24 | CIPK5 (CBL-INTERACTING PROTEIN KINASE 5); ATP binding / kinase/ protein kinase/ protein serine/threonine kinase | chr5
contig00022	AT3G09200.2	2e-78	| 60S acidic ribosomal protein P0 (RPP0B) | chr3
contig00023	ATMG01110.1	1e-60	ORF251 | hypothetical protein | chrM
contig00024	AT1G65810.1	1e-11	| tRNA-splicing endonuclease positive effector-related | chr1
contig00025	AT3G02550.1	1e-58	LBD41 | LBD41 (LOB DOMAIN-CONTAINING PROTEIN 41) | chr3
contig00026	AT3G08970.1	1e-119	ATERDJ3A, TMS1 | ATERDJ3A; oxidoreductase | chr3
contig00027	AT1G01620.1	5e-148	PIP1C, TMP-B, PIP1;3 | PIP1C (PLASMA MEMBRANE INTRINSIC PROTEIN 1C); water channel | chr1
contig00028	AT1G55190.1	3e-39	PRA1.F2, PRA7 | PRA7 | chr1
contig00029	AT1G71900.1	1e-50	| FUNCTIONS IN
contig00030	AT1G60420.1	2e-76	| DC1 domain-containing protein | chr1
contig00031	AT3G02750.3	2e-43	| protein phosphatase 2C family protein / PP2C family protein | chr3
contig00032	AT3G56400.1	2e-29	WRKY70, ATWRKY70 | WRKY70; transcription factor/ transcription repressor | chr3
contig00033	AT2G36160.1	2e-53	| 40S ribosomal protein S14 (RPS14A) | chr2
contig00034	AT1G20510.1	2e-179	OPCL1 | OPCL1 (OPC-8
contig00036	AT3G16720.1	2e-47	ATL2 | ATL2; protein binding / zinc ion binding | chr3
contig00037	AT1G07750.1	3e-52	| cupin family protein | chr1
contig00038	AT2G14580.1	2e-33	ATPRB1 | ATPRB1 | chr2
contig00039	AT5G42190.1	6e-63	ASK2, SKP1B | ASK2 (ARABIDOPSIS SKP1-LIKE 2); protein binding / ubiquitin-protein ligase | chr5
contig00040	AT3G02750.3	3e-64	| protein phosphatase 2C family protein / PP2C family protein | chr3
contig00041	AT5G39950.1	3e-44	ATTRX2, ATH2, ATTRXH2, TRXH2 | ATTRX2 (THIOREDOXIN 2); oxidoreductase, acting on sulfur group of donors, disulfide as acceptor | chr5
contig00042	AT2G35790.1	8e-64	| unknown protein | chr2
contig00043	AT2G21060.1	7e-10	ATGRP2B | ATGRP2B (GLYCINE-RICH PROTEIN 2B); DNA binding / nucleic acid binding / zinc ion binding | chr2
contig00044	AT1G58684.1	2e-58	| 40S ribosomal protein S2, putative | chr1
contig00045	AT1G78380.1	2e-42	ATGSTU19, GST8 | ATGSTU19 (GLUTATHIONE S-TRANSFERASE TAU 19); glutathione binding / glutathione transferase | chr1
contig00047	AT5G23530.1	4e-70	AtCXE18 | AtCXE18 (Arabidopsis thaliana carboxyesterase 18); carboxylesterase | chr5
contig00049	AT5G39660.2	5e-14	CDF2 | CDF2 (CYCLING DOF FACTOR 2); DNA binding / protein binding / transcription factor | chr5
contig00050	AT5G17010.3	3e-44	| sugar transporter family protein | chr5
contig00051	AT1G12050.1	1e-78	| fumarylacetoacetase, putative | chr1
contig00052	AT1G74310.1	9e-18	ATHSP101, HSP101, HOT1 | ATHSP101 (ARABIDOPSIS THALIANA HEAT SHOCK PROTEIN 101); ATP binding / ATPase/ nucleoside-triphosphatase/ nucleotide binding / protein binding | chr1
contig00053	AT2G34480.1	8e-92	| 60S ribosomal protein L18A (RPL18aB) | chr2
contig00054	AT3G28580.1	3e-142	| AAA-type ATPase family protein | chr3
contig00055	AT1G66400.1	1e-40	| calmodulin-related protein, putative | chr1
contig00059	AT5G01740.1	6e-23	| FUNCTIONS IN
contig00060	AT5G40450.2	3e-07	| unknown protein | chr5
contig00061	AT4G34410.1	2e-24	RRTF1 | RRTF1 ({REDOX RESPONSIVE TRANSCRIPTION FACTOR 1); DNA binding / transcription factor | chr4
contig00062	AT5G59790.1	7e-75	| unknown protein | chr5
contig00063	AT2G26290.1	1e-85	ARSK1 | ARSK1 (root-specific kinase 1); kinase | chr2
contig00064	AT5G52920.1	1e-144	PKP1, PKP-BETA1, PKP2 | PKP-BETA1 (PLASTIDIC PYRUVATE KINASE BETA SUBUNIT 1); pyruvate kinase | chr5
contig00065	AT2G16485.1	2e-20	| DNA binding / nucleic acid binding / protein binding / zinc ion binding | chr2
contig00066	AT3G44260.1	4e-106	| CCR4-NOT transcription complex protein, putative | chr3
contig00068	AT3G55610.1	2e-163	P5CS2 | P5CS2 (DELTA 1-PYRROLINE-5-CARBOXYLATE SYNTHASE 2); catalytic/ glutamate 5-kinase/ glutamate-5-semialdehyde dehydrogenase/ oxidoreductase | chr3
contig00069	AT1G69220.2	3e-53	SIK1 | SIK1; ATP binding / kinase/ protein kinase/ protein serine/threonine kinase | chr1
contig00071	AT4G01850.2	0	SAM-2, MAT2 | SAM-2 (S-ADENOSYLMETHIONINE SYNTHETASE 2); methionine adenosyltransferase | chr4
contig00072	AT1G02920.1	8e-40	ATGSTF7, GST11, ATGSTF8, GSTF7 | GSTF7; copper ion binding / glutathione binding / glutathione transferase | chr1
contig00073	AT1G01720.1	4e-55	ATAF1, ANAC002 | ATAF1; transcription activator/ transcription factor | chr1
contig00075	AT1G12060.1	1e-18	ATBAG5 | ATBAG5 (ARABIDOPSIS THALIANA BCL-2-ASSOCIATED ATHANOGENE 5); protein binding | chr1
contig00077	AT1G09850.1	4e-131	XBCP3 | XBCP3 (xylem bark cysteine peptidase 3); cysteine-type endopeptidase/ cysteine-type peptidase | chr1
contig00078	AT2G22590.1	3e-62	| transferase, transferring glycosyl groups | chr2
contig00079	AT4G01070.1	5e-131	GT72B1, UGT72B1 | GT72B1; UDP-glucosyltransferase/ UDP-glycosyltransferase/ transferase, transferring glycosyl groups | chr4
contig00080	AT1G55740.1	6e-92	AtSIP1 | AtSIP1 (Arabidopsis thaliana seed imbibition 1); hydrolase, hydrolyzing O-glycosyl compounds | chr1
contig00083	AT5G44200.2	9e-79	CBP20, ATCBP20 | CBP20 (CAP-BINDING PROTEIN 20); RNA binding / RNA cap binding | chr5
contig00084	AT3G22142.1	2e-20	| structural constituent of cell wall | chr3
contig00085	AT4G40080.1	8e-40	| epsin N-terminal homology (ENTH) domain-containing protein / clathrin assembly protein-related | chr4
contig00086	AT3G50950.1	2e-139	| disease resistance protein (CC-NBS-LRR class), putative | chr3
contig00087	AT3G46660.1	1e-29	UGT76E12 | UGT76E12 (UDP-GLUCOSYL TRANSFERASE 76E12); UDP-glycosyltransferase/ quercetin 3-O-glucosyltransferase/ quercetin 7-O-glucosyltransferase/ transferase, transferring glycosyl groups | chr3
contig00088	AT1G60230.1	4e-125	| radical SAM domain-containing protein | chr1
contig00089	AT5G26220.1	7e-94	| ChaC-like family protein | chr5
contig00090	AT4G25680.1	9e-48	| unknown protein | chr4
contig00091	AT3G18165.1	2e-60	MOS4 | MOS4 (Modifier of snc1,4) | chr3
contig00092	AT5G05580.1	1e-83	FAD8 | FAD8 (FATTY ACID DESATURASE 8); omega-3 fatty acid desaturase | chr5
contig00093	AT2G47900.2	3e-46	AtTLP3 | AtTLP3 (TUBBY LIKE PROTEIN 3); phosphoric diester hydrolase/ transcription factor | chr2
contig00094	AT3G14810.1	8e-69	MSL5 | MSL5 (MECHANOSENSITIVE CHANNEL OF SMALL CONDUCTANCE-LIKE 5) | chr3
contig00095	AT4G02500.1	0	ATXT2, XXT2, XT2 | XT2 (UDP-XYLOSYLTRANSFERASE 2); UDP-xylosyltransferase/ transferase/ transferase, transferring glycosyl groups / xyloglucan 6-xylosyltransferase | chr4
contig00096	AT3G16780.1	2e-81	| 60S ribosomal protein L19 (RPL19B) | chr3
contig00097	AT2G14960.1	0	GH3.1 | GH3.1 | chr2
contig00099	AT5G25880.1	7e-23	ATNADP-ME3 | ATNADP-ME3 (NADP-malic enzyme 3); malate dehydrogenase (oxaloacetate-decarboxylating) (NADP+)/ malic enzyme/ oxidoreductase, acting on NADH or NADPH, NAD or NADP as acceptor | chr5
contig00100	AT4G35560.1	9e-50	| FUNCTIONS IN
contig00101	AT4G36130.1	1e-73	| 60S ribosomal protein L8 (RPL8C) | chr4
contig00102	AT1G28590.1	4e-76	| lipase, putative | chr1
contig00104	AT4G16260.1	9e-98	| catalytic/ cation binding / hydrolase, hydrolyzing O-glycosyl compounds | chr4
contig00105	AT1G74310.1	4e-59	ATHSP101, HSP101, HOT1 | ATHSP101 (ARABIDOPSIS THALIANA HEAT SHOCK PROTEIN 101); ATP binding / ATPase/ nucleoside-triphosphatase/ nucleotide binding / protein binding | chr1
contig00107	AT3G23590.1	5e-21	RFR1 | RFR1 (REF4-related 1) | chr3
contig00108	AT1G34370.3	1e-16	STOP1 | STOP1 (sensitive to proton rhizotoxicity 1); nucleic acid binding / transcription factor/ zinc ion binding | chr1
contig00110	AT5G25880.1	2e-22	ATNADP-ME3 | ATNADP-ME3 (NADP-malic enzyme 3); malate dehydrogenase (oxaloacetate-decarboxylating) (NADP+)/ malic enzyme/ oxidoreductase, acting on NADH or NADPH, NAD or NADP as acceptor | chr5
contig00112	AT3G14075.1	1e-48	| lipase class 3 family protein | chr3
contig00113	AT1G63430.1	1e-138	| leucine-rich repeat transmembrane protein kinase, putative | chr1
contig00114	AT5G17530.2	2e-89	| phosphoglucosamine mutase family protein | chr5
contig00115	AT5G42050.1	2e-09	| FUNCTIONS IN
contig00116	AT3G04400.1	1e-40	emb2171 | emb2171 (embryo defective 2171); structural constituent of ribosome | chr3
contig00117	AT2G12905.1	8e-14	| unknown protein | chr2
contig00118	AT5G64350.1	8e-44	FKBP12, ATFKBP12 | FKBP12 (FK506-BINDING PROTEIN); FK506 binding / peptidyl-prolyl cis-trans isomerase | chr5
contig00119	AT2G33730.1	2e-155	| DEAD box RNA helicase, putative | chr2
contig00121	ATMG01190.1	8e-14	ATP1 | ATPase subunit 1 | chrM
contig00123	AT5G47040.1	0	LON2 | LON2 (LON PROTEASE 2); ATP binding / ATP-dependent peptidase/ nucleoside-triphosphatase/ nucleotide binding / serine-type endopeptidase/ serine-type peptidase | chr5
contig00124	AT3G29075.1	5e-32	| glycine-rich protein | chr3
contig00126	AT5G28220.1	2e-12	| binding | chr5
contig00128	AT3G18830.1	6e-120	ATPLT5 | ATPLT5 (POLYOL TRANSPORTER 5); D-ribose transmembrane transporter/ D-xylose transmembrane transporter/ carbohydrate transmembrane transporter/ galactose transmembrane transporter/ glucose transmembrane transporter/ glycerol transmembrane transporter/ mann | chr3
contig00129	AT1G55740.1	5e-148	AtSIP1 | AtSIP1 (Arabidopsis thaliana seed imbibition 1); hydrolase, hydrolyzing O-glycosyl compounds | chr1
contig00130	AT5G54160.1	6e-98	ATOMT1, OMT1 | ATOMT1 (O-METHYLTRANSFERASE 1); caffeate O-methyltransferase/ myricetin 3'-O-methyltransferase/ quercetin 3-O-methyltransferase | chr5
contig00131	AT2G33770.1	7e-42	UBC24, ATUBC24, PHO2 | PHO2 (PHOSPHATE 2); ubiquitin-protein ligase | chr2
contig00132	AT1G20823.1	1e-35	| zinc finger (C3HC4-type RING finger) family protein | chr1
contig00135	AT3G12580.1	0	HSP70 | HSP70 (heat shock protein 70); ATP binding | chr3
contig00139	AT3G12580.1	3e-120	HSP70 | HSP70 (heat shock protein 70); ATP binding | chr3
contig00140	AT5G64430.1	1e-15	| octicosapeptide/Phox/Bem1p (PB1) domain-containing protein | chr5
contig00141	AT5G36160.1	3e-97	| aminotransferase-related | chr5
contig00143	AT4G32910.1	8e-35	| INVOLVED IN
contig00145	AT5G60900.1	6e-80	RLK1 | RLK1 (RECEPTOR-LIKE PROTEIN KINASE 1); ATP binding / carbohydrate binding / kinase/ protein kinase/ protein serine/threonine kinase/ protein tyrosine kinase/ sugar binding | chr5
contig00146	AT3G13920.3	4e-142	EIF4A1, RH4, TIF4A1 | EIF4A1 (EUKARYOTIC TRANSLATION INITIATION FACTOR 4A1); ATP-dependent helicase/ translation initiation factor | chr3
contig00148	AT4G21680.1	8e-27	| proton-dependent oligopeptide transport (POT) family protein | chr4
contig00149	AT1G09575.1	3e-20	| unknown protein | chr1
contig00151	AT5G05460.1	2e-44	| hydrolase, acting on glycosyl bonds / mannosyl-glycoprotein endo-beta-N-acetylglucosaminidase | chr5
contig00152	ATMG00160.1	5e-62	COX2 | cytochrome c oxidase subunit 2 | chrM
contig00153	AT3G24500.1	5e-51	MBF1C, ATMBF1C | MBF1C (MULTIPROTEIN BRIDGING FACTOR 1C); DNA binding / transcription coactivator/ transcription factor | chr3
contig00154	AT2G35940.3	2e-67	BLH1 | BLH1 (BEL1-LIKE HOMEODOMAIN 1); DNA binding / protein heterodimerization/ protein homodimerization/ transcription factor | chr2
contig00156	AT1G57610.3	2e-10	| unknown protein | chr1
contig00157	AT2G05940.1	4e-93	| protein kinase, putative | chr2
contig00159	AT4G23860.3	8e-41	| PHD finger protein-related | chr4
contig00160	ATMG01080.1	2e-11	ATP9 | subunit 9 of mitochondrial F0-ATPase | chrM
contig00162	AT2G47180.1	2e-58	AtGolS1 | AtGolS1 (Arabidopsis thaliana galactinol synthase 1); transferase, transferring glycosyl groups / transferase, transferring hexosyl groups | chr2
contig00164	AT2G37170.1	1e-105	PIP2B, PIP2;2 | PIP2B (PLASMA MEMBRANE INTRINSIC PROTEIN 2); water channel | chr2
contig00165	AT4G22670.1	2e-24	AtHip1 | AtHip1 (Arabidopsis thaliana Hsp70-interacting protein 1); binding | chr4
contig00166	AT2G39445.1	6e-20	| FUNCTIONS IN
contig00167	AT2G42790.1	2e-97	CSY3 | CSY3 (citrate synthase 3); citrate (SI)-synthase | chr2
contig00169	AT5G25610.1	2e-76	RD22 | RD22; nutrient reservoir | chr5
contig00170	AT1G27990.1	1e-33	| unknown protein | chr1
contig00172	AT4G36950.1	4e-62	MAPKKK21 | MAPKKK21; ATP binding / protein kinase/ protein serine/threonine kinase | chr4
contig00173	AT1G71180.1	3e-27	| 6-phosphogluconate dehydrogenase NAD-binding domain-containing protein | chr1
contig00174	AT5G42740.1	2e-146	| glucose-6-phosphate isomerase, cytosolic (PGIC) | chr5
contig00175	AT4G36990.1	2e-29	HSF4, HSFB1, AT-HSFB1, ATHSF4 | HSF4 (HEAT SHOCK FACTOR 4); DNA binding / transcription factor/ transcription repressor | chr4
contig00176	AT3G09820.2	4e-129	ADK1 | ADK1 (adenosine kinase 1); adenosine kinase/ copper ion binding | chr3
contig00179	AT3G27200.1	2e-15	| plastocyanin-like domain-containing protein | chr3
contig00180	AT2G48010.1	6e-28	RKF3 | RKF3 (RECEPTOR-LIKE KINASE IN IN FLOWERS 3); kinase/ receptor signaling protein serine/threonine kinase | chr2
contig00181	ATMG00480.1	1e-54	ORFB, ATP8 | Encodes subunit 8 of the mitochondrial F(O) ATP synthase complex. | chrM
contig00182	AT5G06720.1	2e-29	| peroxidase, putative | chr5
contig00183	AT2G26470.1	3e-16	| unknown protein | chr2
contig00184	AT3G02360.1	5e-178	| 6-phosphogluconate dehydrogenase family protein | chr3
contig00185	ATMG01360.1	4e-24	COX1 | cytochrome c oxidase subunit 1 | chrM
contig00186	AT5G17010.3	1e-100	| sugar transporter family protein | chr5
contig00187	AT4G13010.1	3e-103	| oxidoreductase, zinc-binding dehydrogenase family protein | chr4
contig00188	AT4G36130.1	2e-132	| 60S ribosomal protein L8 (RPL8C) | chr4
contig00189	AT3G07110.1	3e-103	| 60S ribosomal protein L13A (RPL13aA) | chr3
contig00190	AT5G21090.1	2e-96	| leucine-rich repeat protein, putative | chr5
contig00191	AT2G30110.1	2e-121	ATUBA1, MOS5 | ATUBA1; ubiquitin activating enzyme/ ubiquitin-protein ligase | chr2
contig00192	AT2G23940.1	2e-45	| unknown protein | chr2
contig00193	AT4G31340.2	4e-87	| myosin heavy chain-related | chr4
contig00194	AT5G06370.1	9e-103	| NC domain-containing protein | chr5
contig00195	AT5G59530.1	5e-48	| 2-oxoglutarate-dependent dioxygenase, putative | chr5
contig00196	AT5G11040.1	3e-29	| FUNCTIONS IN
contig00197	AT4G17540.1	3e-14	| unknown protein | chr4
contig00198	AT5G58420.1	3e-128	| 40S ribosomal protein S4 (RPS4D) | chr5
contig00200	AT2G33770.1	9e-42	UBC24, ATUBC24, PHO2 | PHO2 (PHOSPHATE 2); ubiquitin-protein ligase | chr2
contig00201	AT4G22740.2	7e-26	| glycine-rich protein | chr4
contig00202	AT2G28760.3	7e-163	UXS6 | NAD-dependent epimerase/dehydratase family protein | chr2
contig00203	AT3G61650.1	2e-77	TUBG1 | TUBG1 (GAMMA-TUBULIN); GTP binding / GTPase/ structural molecule | chr3
contig00205	AT5G35530.1	2e-94	| 40S ribosomal protein S3 (RPS3C) | chr5
contig00206	AT5G15450.1	8e-40	APG6, CLPB3, CLPB-P | CLPB3 (CASEIN LYTIC PROTEINASE B3); ATP binding / ATPase/ nucleoside-triphosphatase/ nucleotide binding / protein binding | chr5
contig00207	AT3G05550.1	6e-16	| hypoxia-responsive family protein | chr3
contig00208	AT3G50910.1	7e-33	| unknown protein | chr3
contig00209	AT4G31420.2	4e-11	| zinc finger (C2H2 type) family protein | chr4
contig00211	AT3G22970.1	3e-87	| unknown protein | chr3
contig00212	AT5G24530.1	8e-47	DMR6 | DMR6 (DOWNY MILDEW RESISTANT 6); oxidoreductase/ oxidoreductase, acting on paired donors, with incorporation or reduction of molecular oxygen, 2-oxoglutarate as one donor, and incorporation of one atom each of oxygen into both donors | chr5
contig00213	AT3G10410.1	4e-147	scpl49 | scpl49 (serine carboxypeptidase-like 49); serine-type carboxypeptidase | chr3
contig00214	AT5G42380.1	9e-30	CML39, CML37 | CML37 (CALMODULIN LIKE 37); calcium ion binding | chr5
contig00215	AT5G13490.2	6e-08	AAC2 | AAC2 (ADP/ATP carrier 2); ATP
contig00218	AT1G23780.1	3e-39	| F-box family protein | chr1
contig00219	AT1G76490.1	1e-27	HMG1, HMGR1 | HMG1 (HYDROXY METHYLGLUTARYL COA REDUCTASE 1); hydroxymethylglutaryl-CoA reductase | chr1
contig00221	AT1G63480.1	3e-26	| DNA-binding family protein | chr1
contig00222	AT1G19130.1	3e-74	| FUNCTIONS IN
contig00224	AT4G22240.1	2e-104	| plastid-lipid associated protein PAP, putative | chr4
contig00225	AT4G14210.2	2e-81	PDS3, PDS, PDE226 | PDS3 (PHYTOENE DESATURASE 3); phytoene dehydrogenase | chr4
contig00226	ATCG00150.1	1e-109	ATPI | Encodes a subunit of ATPase complex CF0, which is a proton channel that supplies the proton motive force to drive ATP synthesis by CF1 portion of the complex. | chrC
contig00227	AT5G17770.1	1e-68	ATCBR, CBR1 | ATCBR (ARABIDOPSIS THALIANA NADH
contig00228	AT1G49560.1	3e-30	| myb family transcription factor | chr1
contig00229	AT5G01710.1	2e-144	| LOCATED IN
contig00231	AT5G47530.1	1e-116	| auxin-responsive protein, putative | chr5
contig00235	AT5G42050.1	2e-11	| FUNCTIONS IN
contig00236	AT4G34540.1	9e-85	| isoflavone reductase family protein | chr4
contig00237	AT5G52640.1	5e-59	HSP81-1, ATHS83, HSP81.1, HSP83, ATHSP90.1 | ATHSP90.1 (HEAT SHOCK PROTEIN 90.1); ATP binding / unfolded protein binding | chr5
contig00238	AT3G06930.1	6e-94	ATPRMT4B, PRMT4B | protein arginine N-methyltransferase family protein | chr3
contig00239	AT3G46940.1	2e-35	| deoxyuridine 5'-triphosphate nucleotidohydrolase family | chr3
contig00241	AT4G14420.1	9e-35	| lesion inducing protein-related | chr4
contig00242	AT5G11680.1	4e-11	| unknown protein | chr5
contig00243	AT1G43170.4	6e-35	ARP1, RPL3A | ARP1 (ARABIDOPSIS RIBOSOMAL PROTEIN 1); structural constituent of ribosome | chr1
contig00244	AT3G12800.1	5e-26	SDRB, DECR | SDRB (SHORT-CHAIN DEHYDROGENASE-REDUCTASE B); binding / catalytic/ oxidoreductase | chr3
contig00245	AT3G12800.1	4e-75	SDRB, DECR | SDRB (SHORT-CHAIN DEHYDROGENASE-REDUCTASE B); binding / catalytic/ oxidoreductase | chr3
contig00246	AT4G16765.1	2e-60	| oxidoreductase, 2OG-Fe(II) oxygenase family protein | chr4
contig00247	AT1G11910.1	3e-131	| aspartyl protease family protein | chr1
contig00250	AT5G42570.1	3e-54	| FUNCTIONS IN
contig00252	AT5G05740.1	3e-40	ATEGY2, EGY2 | EGY2; metalloendopeptidase | chr5
contig00254	AT3G53710.2	2e-46	AGD6 | AGD6; ARF GTPase activator/ DNA binding / zinc ion binding | chr3
contig00255	AT4G38690.1	7e-143	| 1-phosphatidylinositol phosphodiesterase-related | chr4
contig00257	AT2G34790.1	6e-51	MEE23, EDA28 | MEE23 (MATERNAL EFFECT EMBRYO ARREST 23); FAD binding / catalytic/ electron carrier/ oxidoreductase | chr2
contig00258	AT5G52640.1	2e-95	HSP81-1, ATHS83, HSP81.1, HSP83, ATHSP90.1 | ATHSP90.1 (HEAT SHOCK PROTEIN 90.1); ATP binding / unfolded protein binding | chr5
contig00259	ATCG00020.1	6e-87	PSBA | Encodes chlorophyll binding protein D1, a part of the photosystem II reaction center core | chrC
contig00260	AT3G60240.4	1e-61	EIF4G, CUM2 | EIF4G (EUKARYOTIC TRANSLATION INITIATION FACTOR 4G); translation initiation factor | chr3
contig00262	AT5G41330.1	2e-89	| potassium channel tetramerisation domain-containing protein | chr5
contig00263	AT4G28450.1	3e-109	| nucleotide binding / protein binding | chr4
contig00264	AT5G23960.1	1e-71	ATTPS21, TPS21 | TPS21 (TERPENE SYNTHASE 21); (-)-E-beta-caryophyllene synthase/ alpha-humulene synthase | chr5
contig00265	AT1G16350.1	1e-126	| inosine-5'-monophosphate dehydrogenase, putative | chr1
contig00267	AT5G54080.2	9e-94	HGO | HGO (HOMOGENTISATE 1,2-DIOXYGENASE); homogentisate 1,2-dioxygenase | chr5
contig00268	AT4G38250.1	4e-27	| amino acid transporter family protein | chr4
contig00269	AT5G02560.1	2e-46	HTA12 | HTA12; DNA binding | chr5
contig00272	AT3G48690.1	2e-42	ATCXE12, CXE12 | CXE12; carboxylesterase | chr3
contig00274	AT2G42490.1	0	| copper amine oxidase, putative | chr2
contig00275	AT1G20960.1	2e-108	emb1507 | emb1507 (embryo defective 1507); ATP binding / ATP-dependent helicase/ helicase/ nucleic acid binding / nucleoside-triphosphatase/ nucleotide binding | chr1
contig00276	AT5G57560.1	2e-48	TCH4, XTH22 | TCH4 (Touch 4); hydrolase, acting on glycosyl bonds / xyloglucan
contig00277	AT1G23190.1	9e-75	| phosphoglucomutase, cytoplasmic, putative / glucose phosphomutase, putative | chr1
contig00278	AT3G24310.1	2e-55	MYB305, ATMYB71 | MYB305 (myb domain protein 305); DNA binding / transcription factor | chr3
contig00279	AT5G05260.1	6e-125	CYP79A2 | CYP79A2 (CYTOCHROME P450 79A2); oxidoreductase, acting on paired donors, with incorporation or reduction of molecular oxygen, NADH or NADPH as one donor, and incorporation of one atom of oxygen / oxygen binding | chr5
contig00281	AT2G47420.1	4e-108	| dimethyladenosine transferase, putative | chr2
contig00282	AT4G08455.1	4e-69	| BTB/POZ domain-containing protein | chr4
contig00284	AT3G25230.1	3e-06	ROF1, ATFKBP62, FKBP62 | ROF1 (ROTAMASE FKBP 1); FK506 binding / calmodulin binding / peptidyl-prolyl cis-trans isomerase | chr3
contig00286	AT5G22060.1	4e-17	ATJ2, J2 | ATJ2; protein binding | chr5
contig00288	AT5G17165.1	3e-17	| unknown protein | chr5
contig00291	AT5G25450.1	6e-33	| ubiquinol-cytochrome C reductase complex 14 kDa protein, putative | chr5
contig00292	AT1G76570.1	3e-73	| chlorophyll A-B binding family protein | chr1
contig00293	AT5G15730.1	6e-123	| serine/threonine protein kinase, putative | chr5
contig00294	AT5G15730.2	9e-07	| serine/threonine protein kinase, putative | chr5
contig00296	AT5G44670.1	3e-66	| unknown protein | chr5
contig00297	AT1G15000.1	1e-67	scpl50 | scpl50 (serine carboxypeptidase-like 50); serine-type carboxypeptidase | chr1
contig00298	AT3G44620.1	6e-60	| protein tyrosine phosphatase | chr3
contig00299	AT1G30070.1	1e-25	| SGS domain-containing protein | chr1
contig00300	AT3G25230.2	1e-15	ROF1, ATFKBP62, FKBP62 | ROF1 (ROTAMASE FKBP 1); FK506 binding / calmodulin binding / peptidyl-prolyl cis-trans isomerase | chr3
contig00301	AT5G17540.1	3e-119	| transferase family protein | chr5
contig00302	AT4G27670.1	3e-43	HSP21 | HSP21 (HEAT SHOCK PROTEIN 21) | chr4
contig00303	AT4G36680.1	8e-67	| pentatricopeptide (PPR) repeat-containing protein | chr4
contig00305	AT3G23920.1	1e-70	BAM1, BMY7, TR-BAMY | BAM1 (BETA-AMYLASE 1); beta-amylase | chr3
contig00306	AT3G18295.1	8e-33	| unknown protein | chr3
contig00307	AT1G21200.1	3e-93	| transcription factor | chr1
contig00309	AT3G02760.1	1e-58	| ATP binding / aminoacyl-tRNA ligase/ histidine-tRNA ligase/ nucleotide binding | chr3
contig00310	AT5G67140.1	2e-81	| F-box family protein | chr5
contig00311	AT5G51040.1	8e-53	| unknown protein | chr5
contig00312	AT4G36050.1	3e-06	| endonuclease/exonuclease/phosphatase family protein | chr4
contig00313	AT2G42310.1	8e-36	| unknown protein | chr2
contig00314	AT1G80920.1	2e-41	J8 | J8; heat shock protein binding / unfolded protein binding | chr1
contig00317	AT5G45410.3	5e-53	| unknown protein | chr5
contig00318	AT2G31570.1	6e-54	ATGPX2 | ATGPX2 (GLUTATHIONE PEROXIDASE 2); glutathione peroxidase | chr2
contig00320	AT5G02500.1	0	HSC70-1, HSP70-1, AT-HSC70-1, HSC70 | HSC70-1 (HEAT SHOCK COGNATE PROTEIN 70-1); ATP binding | chr5
contig00321	AT4G18550.1	2e-80	| lipase class 3 family protein | chr4
contig00322	AT3G15260.2	2e-103	| protein phosphatase 2C, putative / PP2C, putative | chr3
contig00323	AT3G20770.1	1e-180	EIN3 | EIN3 (ETHYLENE-INSENSITIVE3); transcription factor | chr3
contig00324	AT5G55670.1	7e-12	| RNA recognition motif (RRM)-containing protein | chr5
contig00325	AT3G02750.3	5e-10	| protein phosphatase 2C family protein / PP2C family protein | chr3
contig00326	AT3G09440.1	4e-36	| heat shock cognate 70 kDa protein 3 (HSC70-3) (HSP70-3) | chr3
contig00327	AT2G16500.1	7e-119	ADC1, ARGDC1, ARGDC, SPE1 | ADC1 (ARGININE DECARBOXYLASE 1); arginine decarboxylase | chr2
contig00328	AT5G15870.1	0	| glycosyl hydrolase family 81 protein | chr5
contig00330	AT3G20000.1	2e-95	TOM40 | TOM40; P-P-bond-hydrolysis-driven protein transmembrane transporter/ voltage-gated anion channel | chr3
contig00331	AT5G48050.1	6e-09	| unknown protein | chr5
contig00332	AT5G47720.5	1e-72	| acetyl-CoA C-acyltransferase, putative / 3-ketoacyl-CoA thiolase, putative | chr5
contig00333	AT5G17330.1	3e-141	GAD, GAD1 | GAD; calmodulin binding / glutamate decarboxylase | chr5
contig00335	AT4G18040.1	2e-38	EIF4E, CUM1, AT.EIF4E1 | EIF4E (EUKARYOTIC TRANSLATION INITATION FACTOR 4E); RNA binding / RNA cap binding / protein binding / translation initiation factor | chr4
contig00336	AT5G42650.1	8e-64	AOS, CYP74A, DDE2 | AOS (ALLENE OXIDE SYNTHASE); allene oxide synthase/ hydro-lyase/ oxygen binding | chr5
contig00338	AT5G54960.1	0	PDC2 | PDC2 (pyruvate decarboxylase-2); carboxy-lyase/ catalytic/ magnesium ion binding / pyruvate decarboxylase/ thiamin pyrophosphate binding | chr5
contig00339	AT4G23810.1	6e-49	WRKY53, ATWRKY53 | WRKY53; DNA binding / protein binding / transcription activator/ transcription factor | chr4
contig00340	AT4G02425.1	3e-09	| unknown protein | chr4
contig00341	AT1G16180.1	2e-22	| TMS membrane family protein / tumour differentially expressed (TDE) family protein | chr1
contig00342	ATCG00120.1	0	ATPA | Encodes the ATPase alpha subunit, which is a subunit of ATP synthase and part of the CF1 portion which catalyzes the conversion of ADP to ATP using the proton motive force. This complex is located in the thylakoid membrane of the chloroplast. | chrC
contig00343	AT3G12580.1	0	HSP70 | HSP70 (heat shock protein 70); ATP binding | chr3
contig00344	AT1G73680.1	0	| pathogen-responsive alpha-dioxygenase, putative | chr1
contig00345	AT4G32940.1	0	GAMMA-VPE, GAMMAVPE | GAMMA-VPE (GAMMA VACUOLAR PROCESSING ENZYME); cysteine-type endopeptidase | chr4
contig00346	AT5G56350.1	0	| pyruvate kinase, putative | chr5
contig00347	AT1G47960.1	1e-21	C/VIF1, ATC/VIF1 | C/VIF1 (CELL WALL / VACUOLAR INHIBITOR OF FRUCTOSIDASE 1); enzyme inhibitor/ pectinesterase/ pectinesterase inhibitor | chr1
contig00349	AT5G47540.1	2e-42	| binding | chr5
contig00350	AT2G45550.1	3e-116	CYP76C4 | CYP76C4; electron carrier/ heme binding / iron ion binding / monooxygenase/ oxygen binding | chr2
contig00352	AT4G04950.1	3e-13	| thioredoxin family protein | chr4
contig00353	AT4G38540.1	2e-101	| monooxygenase, putative (MO2) | chr4
contig00354	AT4G05470.1	3e-09	| F-box family protein (FBL21) | chr4
contig00355	AT2G39460.2	4e-51	ATRPL23A, RPL23A, RPL23AA | RPL23AA (RIBOSOMAL PROTEIN L23AA); RNA binding / nucleotide binding / structural constituent of ribosome | chr2
contig00356	AT2G16485.1	2e-48	| DNA binding / nucleic acid binding / protein binding / zinc ion binding | chr2
contig00357	AT5G15900.1	3e-27	| unknown protein | chr5
contig00358	AT4G24220.2	3e-59	VEP1, AWI31 | VEP1 (VEIN PATTERNING 1); binding / catalytic | chr4
contig00360	AT2G26590.3	4e-37	| adhesion regulating molecule family | chr2
contig00362	AT5G45140.1	6e-103	NRPC2 | NRPC2; DNA binding / DNA-directed RNA polymerase/ ribonucleoside binding | chr5
contig00363	AT1G06180.1	2e-58	ATMYB13, ATMYBLFGN | ATMYB13 (MYB DOMAIN PROTEIN 13); DNA binding / transcription factor | chr1
contig00364	AT4G34350.1	0	CLB6, ISPH, HDR | HDR (4-HYDROXY-3-METHYLBUT-2-ENYL DIPHOSPHATE REDUCTASE); 4-hydroxy-3-methylbut-2-en-1-yl diphosphate reductase/ 4-hydroxy-3-methylbut-2-en-1-yl diphosphate synthase | chr4
contig00365	AT2G16430.2	7e-67	PAP10, ATPAP10 | PAP10 (PURPLE ACID PHOSPHATASE 10); acid phosphatase/ protein serine/threonine phosphatase | chr2
contig00367	AT3G12390.1	1e-51	| nascent polypeptide associated complex alpha chain protein, putative / alpha-NAC, putative | chr3
contig00368	AT5G57900.1	5e-61	SKIP1 | SKIP1 (SKP1 INTERACTING PARTNER 1); protein binding | chr5
contig00369	ATMG00520.1	6e-79	MATR | hypothetical protein | chrM
contig00371	AT5G50850.1	2e-172	MAB1 | MAB1 (MACCI-BOU); catalytic/ pyruvate dehydrogenase (acetyl-transferring) | chr5
contig00372	AT5G09810.1	2e-54	ACT2, ACT7 | ACT7 (ACTIN 7); structural constituent of cytoskeleton | chr5
contig00373	AT1G06570.1	5e-115	PDS1, HPD | PDS1 (PHYTOENE DESATURATION 1); 4-hydroxyphenylpyruvate dioxygenase | chr1
contig00374	AT3G06035.1	2e-51	| unknown protein | chr3
contig00375	AT1G07750.1	2e-141	| cupin family protein | chr1
contig00377	AT5G58710.1	6e-87	ROC7 | ROC7; peptidyl-prolyl cis-trans isomerase | chr5
contig00378	AT4G25340.1	2e-28	| immunophilin-related / FKBP-type peptidyl-prolyl cis-trans isomerase-related | chr4
contig00379	AT1G09570.2	1e-83	PHYA, FHY2, FRE1, HY8 | PHYA (PHYTOCHROME A); G-protein coupled photoreceptor/ protein histidine kinase/ red or far-red light photoreceptor/ signal transducer | chr1
contig00380	AT5G07440.2	0	GDH2 | GDH2 (GLUTAMATE DEHYDROGENASE 2); ATP binding / glutamate dehydrogenase [NAD(P)+]/ glutamate dehydrogenase/ oxidoreductase | chr5
contig00382	AT2G32080.1	5e-123	PUR ALPHA-1 | PUR ALPHA-1; nucleic acid binding | chr2
contig00383	AT3G56880.1	1e-10	| VQ motif-containing protein | chr3
contig00385	AT3G56860.2	3e-79	UBA2A | UBP1 interacting protein 2a (UBA2a) | chr3
contig00386	AT3G09270.1	3e-39	ATGSTU8 | ATGSTU8 (GLUTATHIONE S-TRANSFERASE TAU 8); glutathione transferase | chr3
contig00388	AT1G68220.1	3e-67	| unknown protein | chr1
contig00389	AT5G52020.1	1e-33	| AP2 domain-containing protein | chr5
contig00390	AT2G40830.3	6e-26	RHC1A | RHC1A; protein binding / zinc ion binding | chr2
contig00391	AT3G15210.1	7e-17	ATERF-4, ERF4, RAP2.5, ATERF4 | ERF4 (ETHYLENE RESPONSIVE ELEMENT BINDING FACTOR 4); DNA binding / protein binding / transcription factor/ transcription repressor | chr3
contig00392	AT5G64430.1	3e-65	| octicosapeptide/Phox/Bem1p (PB1) domain-containing protein | chr5
contig00393	AT2G21230.1	4e-49	| bZIP family transcription factor | chr2
contig00394	AT3G09840.1	4e-31	CDC48, ATCDC48, CDC48A | CDC48 (CELL DIVISION CYCLE 48); ATPase/ identical protein binding | chr3
contig00395	AT2G20560.1	6e-66	| DNAJ heat shock family protein | chr2
contig00396	AT2G35270.1	3e-43	| DNA-binding protein-related | chr2
contig00397	AT3G02550.1	2e-09	LBD41 | LBD41 (LOB DOMAIN-CONTAINING PROTEIN 41) | chr3
contig00399	AT5G18070.1	4e-57	DRT101 | DRT101 (DNA-DAMAGE-REPAIR/TOLERATION 101); intramolecular transferase, phosphotransferases / magnesium ion binding | chr5
contig00400	AT4G12790.5	1e-09	| ATP-binding family protein | chr4
contig00401	AT1G13870.1	1e-57	DRL1 | DRL1 (DEFORMED ROOTS AND LEAVES 1); calmodulin binding / purine nucleotide binding | chr1
contig00402	AT4G37990.1	7e-108	ELI3-2, ELI3, ATCAD8, CAD-B2 | ELI3-2 (ELICITOR-ACTIVATED GENE 3-2); aryl-alcohol dehydrogenase/ mannitol dehydrogenase | chr4
contig00403	AT3G15460.1	6e-88	| brix domain-containing protein | chr3
contig00404	AT4G34000.2	3e-25	ABF3, DPBF5 | ABF3 (ABSCISIC ACID RESPONSIVE ELEMENTS-BINDING FACTOR 3); DNA binding / protein binding / transcription activator/ transcription factor | chr4
contig00405	AT5G47830.1	2e-44	| unknown protein | chr5
contig00406	AT2G33580.1	3e-53	| protein kinase family protein / peptidoglycan-binding LysM domain-containing protein | chr2
contig00407	AT4G34980.1	7e-145	SLP2 | SLP2; serine-type peptidase | chr4
contig00408	AT3G23660.1	1e-42	| transport protein, putative | chr3
contig00409	AT1G04870.2	6e-98	PRMT10, ATPRMT10 | PRMT10; [myelin basic protein]-arginine N-methyltransferase/ histone-arginine N-methyltransferase/ methyltransferase/ protein-arginine omega-N asymmetric methyltransferase/ protein-arginine omega-N monomethyltransferase | chr1
contig00410	AT5G07990.1	7e-61	TT7, CYP75B1, D501 | TT7 (TRANSPARENT TESTA 7); flavonoid 3'-monooxygenase/ oxygen binding | chr5
contig00413	AT2G32440.1	3e-94	KAO2, CYP88A4 | KAO2 (ENT-KAURENOIC ACID HYDROXYLASE 2); ent-kaurenoate oxidase/ oxygen binding | chr2
contig00414	AT2G22570.1	9e-88	ATNIC1, NIC1 | NIC1 (NICOTINAMIDASE 1); catalytic/ nicotinamidase | chr2
contig00415	AT2G36060.1	5e-44	MMZ3, UEV1C | ubiquitin-conjugating enzyme family protein | chr2
contig00418	AT5G20230.1	8e-25	ATBCB, BCB | ATBCB (ARABIDOPSIS BLUE-COPPER-BINDING PROTEIN); copper ion binding / electron carrier | chr5
contig00419	AT5G47120.1	8e-66	ATBI-1, BI-1, ATBI1 | ATBI1 (BAX INHIBITOR 1) | chr5
contig00422	AT2G18500.1	3e-26	ATOFP7, OFP7 | OFP7 (ARABIDOPSIS THALIANA OVATE FAMILY PROTEIN 7) | chr2
contig00423	AT1G02305.1	3e-135	| cathepsin B-like cysteine protease, putative | chr1
contig00424	AT3G51860.1	4e-42	CAX3, ATHCX1, CAX1-LIKE, ATCAX3 | CAX3 (CATION EXCHANGER 3); calcium
contig00425	AT5G59720.1	4e-06	HSP18.2 | HSP18.2 (heat shock protein 18.2) | chr5
contig00428	AT3G61130.1	3e-21	GAUT1, LGT1 | GAUT1 (GALACTURONOSYLTRANSFERASE 1); polygalacturonate 4-alpha-galacturonosyltransferase/ transferase, transferring glycosyl groups | chr3
contig00429	AT3G53750.1	2e-40	ACT3 | ACT3 (actin 3); structural constituent of cytoskeleton | chr3
contig00432	AT2G38670.1	3e-97	PECT1 | PECT1 (PHOSPHORYLETHANOLAMINE CYTIDYLYLTRANSFERASE 1); ethanolamine-phosphate cytidylyltransferase | chr2
contig00433	AT5G14920.1	3e-22	| gibberellin-regulated family protein | chr5
contig00434	AT4G30440.1	1e-158	GAE1 | GAE1 (UDP-D-GLUCURONATE 4-EPIMERASE 1); UDP-glucuronate 4-epimerase/ catalytic | chr4
contig00436	AT1G28680.1	8e-122	| transferase family protein | chr1
contig00438	AT3G43810.1	1e-69	CAM7 | CAM7 (CALMODULIN 7); calcium ion binding | chr3
contig00440	AT2G19480.2	3e-49	NFA02, NFA2 | NAP1;2 (NUCLEOSOME ASSEMBLY PROTEIN 1;2); DNA binding / binding | chr2
contig00441	AT1G12663.1	1e-09	| Predicted to encode a PR (pathogenesis-related) protein. Belongs to the plant thionin (PR-13) family with the following members
contig00442	AT1G15520.1	1e-127	PDR12, ATPDR12 | PDR12 (PLEIOTROPIC DRUG RESISTANCE 12); ATPase, coupled to transmembrane movement of substances | chr1
contig00443	AT5G54770.1	2e-124	THI1, TZ, THI4 | THI1; protein homodimerization | chr5
contig00445	AT5G18830.1	9e-32	SPL7 | SPL7 (SQUAMOSA PROMOTER BINDING PROTEIN-LIKE 7); DNA binding / transcription factor | chr5
contig00446	AT1G22410.1	7e-121	| 2-dehydro-3-deoxyphosphoheptonate aldolase, putative / 3-deoxy-D-arabino-heptulosonate 7-phosphate synthase, putative / DAHP synthetase, putative | chr1
contig00447	AT2G24100.1	3e-90	| unknown protein | chr2
contig00448	AT5G27990.1	2e-21	| unknown protein | chr5
contig00449	AT4G24830.1	8e-45	| arginosuccinate synthase family | chr4
contig00450	AT3G12110.1	3e-165	ACT11 | ACT11 (actin-11); structural constituent of cytoskeleton | chr3
contig00451	AT5G67500.1	3e-34	VDAC2, ATVDAC2 | VDAC2 (VOLTAGE DEPENDENT ANION CHANNEL 2); voltage-gated anion channel | chr5
contig00452	AT5G67500.1	1e-23	VDAC2, ATVDAC2 | VDAC2 (VOLTAGE DEPENDENT ANION CHANNEL 2); voltage-gated anion channel | chr5
contig00453	AT3G06620.1	3e-06	| protein kinase family protein | chr3
contig00454	AT3G19970.1	3e-65	| unknown protein | chr3
contig00455	AT4G15000.1	7e-44	| 60S ribosomal protein L27 (RPL27C) | chr4
contig00456	AT1G58170.1	6e-54	| disease resistance-responsive protein-related / dirigent protein-related | chr1
contig00457	AT1G53440.1	3e-96	| leucine-rich repeat family protein / protein kinase family protein | chr1
contig00458	AT5G50240.1	9e-31	PIMT2 | PIMT2 (PROTEIN-L-ISOASPARTATE METHYLTRANSFERASE 2); protein-L-isoaspartate (D-aspartate) O-methyltransferase | chr5
contig00459	AT4G10710.1	1e-64	SPT16 | SPT16 (global transcription factor C) | chr4
contig00460	AT2G38280.2	3e-114	FAC1, ATAMPD | FAC1 (EMBRYONIC FACTOR1); AMP deaminase | chr2
contig00461	AT5G51980.1	9e-25	| WD-40 repeat family protein / zfwd2 protein (ZFWD2), putative | chr5
contig00462	AT5G01520.1	1e-29	| zinc finger (C3HC4-type RING finger) family protein | chr5
contig00464	AT3G58610.2	0	| ketol-acid reductoisomerase | chr3
contig00465	AT1G25260.1	1e-84	| acidic ribosomal protein P0-related | chr1
contig00466	AT4G14710.2	6e-101	ATARD2 | acireductone dioxygenase [iron(II)-requiring]/ metal ion binding | chr4
contig00467	AT2G40600.1	2e-82	| appr-1-p processing enzyme family protein | chr2
contig00468	AT3G10850.1	1e-119	GLX2-2, GLY2 | GLY2; hydroxyacylglutathione hydrolase | chr3
contig00470	AT2G46080.1	2e-100	| INVOLVED IN
contig00472	AT3G62790.1	4e-28	| NADH-ubiquinone oxidoreductase-related | chr3
contig00473	AT2G21130.1	5e-74	| peptidyl-prolyl cis-trans isomerase / cyclophilin (CYP2) / rotamase | chr2
contig00475	AT1G76850.1	1e-99	SEC5A | SEC5A (EXOCYST COMPLEX COMPONENT SEC5) | chr1
contig00476	AT2G26600.2	5e-14	| glycosyl hydrolase family 17 protein | chr2
contig00478	AT4G03420.1	9e-88	| unknown protein | chr4
contig00481	AT1G74250.1	2e-20	| DNAJ heat shock N-terminal domain-containing protein | chr1
contig00482	AT3G59760.3	5e-89	OASC, ATCS-C | OASC (O-ACETYLSERINE (THIOL) LYASE ISOFORM C); ATP binding / cysteine synthase | chr3
contig00483	AT1G29960.1	2e-16	| peptidase/ serine-type peptidase | chr1
contig00484	AT1G56700.3	2e-14	| pyrrolidone-carboxylate peptidase family protein | chr1
contig00485	AT1G27970.1	1e-57	NTF2B | NTF2B (NUCLEAR TRANSPORT FACTOR 2B); Ran GTPase binding / protein transporter | chr1
contig00486	AT5G49910.1	0	CPHSC70-2EAT SHOCK PROTEIN 70-2, HSC70-7 | CPHSC70-2EAT SHOCK PROTEIN 70-2 (CHLOROPLAST HEAT SHOCK PROTEIN 70-2); ATP binding / unfolded protein binding | chr5
contig00487	AT1G12110.1	2e-11	NRT1.1, CHL1-1, NRT1, B-1, ATNRT1, CHL1 | NRT1.1; nitrate transmembrane transporter/ transporter | chr1
contig00488	AT1G15520.1	3e-126	PDR12, ATPDR12 | PDR12 (PLEIOTROPIC DRUG RESISTANCE 12); ATPase, coupled to transmembrane movement of substances | chr1
contig00489	AT5G20165.1	4e-18	| unknown protein | chr5
contig00490	AT3G25040.1	4e-37	| ER lumen protein retaining receptor, putative / HDEL receptor, putative | chr3
contig00491	AT3G25400.1	2e-30	| FUNCTIONS IN
contig00492	AT5G62680.1	9e-94	| proton-dependent oligopeptide transport (POT) family protein | chr5
contig00493	AT1G04250.1	6e-51	AXR3, IAA17 | AXR3 (AUXIN RESISTANT 3); transcription factor | chr1
contig00494	AT4G27130.1	4e-11	| eukaryotic translation initiation factor SUI1, putative | chr4
contig00495	AT3G13920.3	2e-149	EIF4A1, RH4, TIF4A1 | EIF4A1 (EUKARYOTIC TRANSLATION INITIATION FACTOR 4A1); ATP-dependent helicase/ translation initiation factor | chr3
contig00498	AT2G37110.1	4e-78	| unknown protein | chr2
contig00500	AT3G04120.1	7e-157	GAPC, GAPC-1, GAPC1 | GAPC1 (GLYCERALDEHYDE-3-PHOSPHATE DEHYDROGENASE C SUBUNIT 1); glyceraldehyde-3-phosphate dehydrogenase (phosphorylating)/ glyceraldehyde-3-phosphate dehydrogenase | chr3
contig00501	AT4G18550.1	5e-124	| lipase class 3 family protein | chr4
contig00502	AT5G10980.1	5e-66	| histone H3 | chr5
contig00503	AT1G79750.1	2e-115	ATNADP-ME4 | ATNADP-ME4 (NADP-malic enzyme 4); malate dehydrogenase (oxaloacetate-decarboxylating) (NADP+)/ malic enzyme/ oxidoreductase, acting on NADH or NADPH, NAD or NADP as acceptor | chr1
contig00504	AT2G30490.1	1e-89	ATC4H, C4H, CYP73A5 | C4H (CINNAMATE-4-HYDROXYLASE); trans-cinnamate 4-monooxygenase | chr2
contig00505	AT2G15400.1	1e-90	RBP36B, NRPE3B | NRPE3B; DNA binding / DNA-directed RNA polymerase/ protein dimerization | chr2
contig00506	AT4G17030.1	1e-62	ATEXLB1, EXPR, AT-EXPR, ATEXPR1, ATHEXP BETA 3.1 | ATEXLB1 (ARABIDOPSIS THALIANA EXPANSIN-LIKE B1) | chr4
contig00507	AT4G10320.1	5e-138	| isoleucyl-tRNA synthetase, putative / isoleucine--tRNA ligase, putative | chr4
contig00508	AT1G49760.1	8e-13	PAB8, PABP8 | PAB8 (POLY(A) BINDING PROTEIN 8); RNA binding / translation initiation factor | chr1
contig00509	AT4G16170.1	3e-110	| unknown protein | chr4
contig00511	AT5G64130.1	1e-31	| FUNCTIONS IN
contig00514	AT5G37540.1	4e-97	| aspartyl protease family protein | chr5
contig00515	AT2G45030.1	1e-127	| mitochondrial elongation factor, putative | chr2
contig00516	AT5G42820.1	8e-06	ATU2AF35B, U2AF35B | U2AF35B; RNA binding / nucleic acid binding / nucleotide binding / zinc ion binding | chr5
contig00517	AT5G16990.1	4e-114	| NADP-dependent oxidoreductase, putative | chr5
contig00518	AT5G20570.3	5e-30	ROC1, RBX1, HRT1, ATRBX1 | RBX1 (RING-BOX 1); protein binding | chr5
contig00519	AT3G02350.1	0	GAUT9 | GAUT9 (Galacturonosyltransferase 9); polygalacturonate 4-alpha-galacturonosyltransferase/ transferase, transferring glycosyl groups / transferase, transferring hexosyl groups | chr3
contig00520	AT2G46620.1	6e-38	| AAA-type ATPase family protein | chr2
contig00521	AT3G27020.1	5e-108	YSL6 | YSL6 (YELLOW STRIPE LIKE 6); oligopeptide transporter | chr3
contig00523	AT1G71980.1	5e-53	| protease-associated zinc finger (C3HC4-type RING finger) family protein | chr1
contig00524	AT3G08650.2	3e-59	| metal transporter family protein | chr3
contig00525	AT4G40030.2	5e-72	| histone H3.2 | chr4
contig00526	AT5G62300.2	2e-37	| 40S ribosomal protein S20 (RPS20C) | chr5
contig00527	ATMG00070.1	2e-09	NAD9 | NADH dehydrogenase subunit 9 | chrM
contig00528	AT2G21660.2	7e-20	ATGRP7, CCR2 | CCR2 (COLD, CIRCADIAN RHYTHM, AND RNA BINDING 2); RNA binding / double-stranded DNA binding / single-stranded DNA binding | chr2
contig00529	AT2G40360.1	4e-41	| transducin family protein / WD-40 repeat family protein | chr2
contig00531	AT5G11680.1	1e-29	| unknown protein | chr5
contig00532	AT1G22400.1	2e-139	UGT85A1, ATUGT85A1 | UGT85A1; UDP-glycosyltransferase/ cis-zeatin O-beta-D-glucosyltransferase/ glucuronosyltransferase/ trans-zeatin O-beta-D-glucosyltransferase/ transferase, transferring glycosyl groups / transferase, transferring hexosyl groups | chr1
contig00533	AT1G29020.1	2e-26	| calcium-binding EF hand family protein | chr1
contig00534	AT4G24690.1	2e-30	| ubiquitin-associated (UBA)/TS-N domain-containing protein / octicosapeptide/Phox/Bemp1 (PB1) domain-containing protein | chr4
contig00535	AT1G02080.1	1e-171	| transcriptional regulator-related | chr1
contig00537	AT1G07890.8	6e-11	APX1, CS1 | APX1 (ascorbate peroxidase 1); L-ascorbate peroxidase | chr1
contig00538	AT4G25660.1	6e-19	| unknown protein | chr4
contig00539	AT4G11650.1	2e-91	ATOSM34 | ATOSM34 (osmotin 34) | chr4
contig00540	AT2G42610.2	1e-67	LSH10 | LSH10 (LIGHT SENSITIVE HYPOCOTYLS 10) | chr2
contig00541	AT1G73950.1	4e-117	| zinc finger (C3HC4-type RING finger) family protein | chr1
contig00548	AT4G23160.1	3e-109	| protein kinase family protein | chr4
contig00549	AT1G32230.2	3e-36	RCD1, CEO, CEO1, ATP8 | RCD1 (RADICAL-INDUCED CELL DEATH1); protein binding | chr1
contig00551	AT2G30000.1	3e-48	| LOCATED IN
contig00552	AT5G54470.1	2e-23	| zinc finger (B-box type) family protein | chr5
contig00554	AT5G47090.1	2e-42	| unknown protein | chr5
contig00555	AT1G07890.8	4e-13	APX1, CS1 | APX1 (ascorbate peroxidase 1); L-ascorbate peroxidase | chr1
contig00556	AT3G54750.1	1e-14	| unknown protein | chr3
contig00557	AT5G40510.1	5e-71	| FUNCTIONS IN
contig00558	AT1G05350.1	2e-42	| thiF family protein | chr1
contig00559	AT4G01070.1	4e-160	GT72B1, UGT72B1 | GT72B1; UDP-glucosyltransferase/ UDP-glycosyltransferase/ transferase, transferring glycosyl groups | chr4
contig00560	AT4G23810.1	2e-49	WRKY53, ATWRKY53 | WRKY53; DNA binding / protein binding / transcription activator/ transcription factor | chr4
contig00562	AT1G80070.1	2e-69	SUS2, EMB33, EMB177, EMB14 | SUS2 (ABNORMAL SUSPENSOR 2) | chr1
contig00564	AT4G24770.1	2e-58	RBP31, ATRBP31, CP31, ATRBP33 | RBP31 (31-KDA RNA BINDING PROTEIN); RNA binding / poly(U) binding | chr4
contig00565	AT4G37370.1	4e-138	CYP81D8 | CYP81D8; electron carrier/ heme binding / iron ion binding / monooxygenase/ oxygen binding | chr4
contig00566	AT3G47570.1	2e-30	| leucine-rich repeat transmembrane protein kinase, putative | chr3
contig00567	AT5G20910.1	3e-42	| zinc finger (C3HC4-type RING finger) family protein | chr5
contig00568	AT4G15000.1	3e-53	| 60S ribosomal protein L27 (RPL27C) | chr4
contig00569	AT3G05590.1	5e-20	RPL18 | RPL18 (RIBOSOMAL PROTEIN L18); structural constituent of ribosome | chr3
contig00570	AT5G23710.1	1e-40	| DNA binding / DNA-directed RNA polymerase | chr5
contig00571	AT3G04400.1	5e-24	emb2171 | emb2171 (embryo defective 2171); structural constituent of ribosome | chr3
contig00572	AT5G11200.3	3e-28	| DEAD/DEAH box helicase, putative | chr5
contig00573	AT1G74840.1	1e-43	| myb family transcription factor | chr1
contig00576	AT1G67090.1	1e-40	RBCS1A | RBCS1A (RIBULOSE BISPHOSPHATE CARBOXYLASE SMALL CHAIN 1A); copper ion binding / ribulose-bisphosphate carboxylase | chr1
contig00577	AT4G30470.1	9e-37	| cinnamoyl-CoA reductase-related | chr4
contig00578	AT3G45630.1	2e-21	| RNA recognition motif (RRM)-containing protein | chr3
contig00579	AT3G09370.2	4e-10	MYB3R-3 | MYB3R-3 (myb domain protein 3R-3); DNA binding / transcription factor | chr3
contig00580	AT1G06870.1	5e-06	| signal peptidase, putative | chr1
contig00581	AT1G79550.2	7e-26	PGK | PGK (PHOSPHOGLYCERATE KINASE); phosphoglycerate kinase | chr1
contig00582	AT3G54560.1	2e-56	HTA11 | HTA11; DNA binding | chr3
contig00583	AT5G11200.3	2e-28	| DEAD/DEAH box helicase, putative | chr5
contig00584	AT5G11430.1	2e-11	| zinc ion binding | chr5
contig00587	AT4G28390.1	6e-143	AAC3, ATAAC3 | AAC3 (ADP/ATP CARRIER 3); ATP
contig00588	AT2G41190.1	4e-33	| amino acid transporter family protein | chr2
contig00589	AT2G41190.1	8e-16	| amino acid transporter family protein | chr2
contig00592	AT2G33470.2	6e-89	GLTP1 | GLTP1 (glycolipid transfer protein 1); glycolipid binding / glycolipid transporter | chr2
contig00593	AT1G25390.1	1e-38	| protein kinase family protein | chr1
contig00594	AT5G26770.1	2e-100	| unknown protein | chr5
contig00596	AT4G35090.1	0	CAT2 | CAT2 (CATALASE 2); catalase | chr4
contig00597	AT4G34230.1	1e-108	CAD5, ATCAD5, CAD-5 | ATCAD5 (CINNAMYL ALCOHOL DEHYDROGENASE 5); cinnamyl-alcohol dehydrogenase | chr4
contig00598	AT1G56220.1	1e-24	| dormancy/auxin associated family protein | chr1
contig00599	AT1G27700.1	7e-64	| protein binding | chr1
contig00601	AT2G39720.1	5e-32	RHC2A | RHC2A; protein binding / zinc ion binding | chr2
contig00602	AT5G04740.1	5e-68	| ACT domain-containing protein | chr5
contig00605	AT1G28230.1	1e-83	PUP1, ATPUP1 | PUP1 (PURINE PERMEASE 1); purine nucleoside transmembrane transporter/ purine transmembrane transporter | chr1
contig00607	AT4G12650.1	6e-67	| LOCATED IN
contig00608	AT3G56860.2	7e-23	UBA2A | UBP1 interacting protein 2a (UBA2a) | chr3
contig00609	AT1G43760.1	2e-06	| FUNCTIONS IN
contig00611	AT2G13820.1	2e-17	| protease inhibitor/seed storage/lipid transfer protein (LTP) family protein | chr2
contig00612	AT5G42090.1	3e-13	| LOCATED IN
contig00614	AT2G09990.1	1e-54	| 40S ribosomal protein S16 (RPS16A) | chr2
contig00615	AT4G18790.1	1e-157	NRAMP5, ATNRAMP5 | NRAMP5; inorganic anion transmembrane transporter/ metal ion transmembrane transporter | chr4
contig00616	AT3G27260.1	2e-18	GTE8 | GTE8; DNA binding | chr3
contig00619	AT2G30290.1	1e-133	| vacuolar sorting receptor, putative | chr2
contig00620	AT1G53840.1	6e-169	ATPME1 | ATPME1; pectinesterase | chr1
contig00621	AT4G11400.1	8e-35	| ARID/BRIGHT DNA-binding domain-containing protein / ELM2 domain-containing protein / Myb-like DNA-binding domain-containing protein | chr4
contig00622	AT2G47110.1	1e-64	UBQ6 | UBQ6; protein binding | chr2
contig00623	AT4G08960.1	3e-52	| phosphotyrosyl phosphatase activator (PTPA) family protein | chr4
contig00625	AT3G13920.3	9e-137	EIF4A1, RH4, TIF4A1 | EIF4A1 (EUKARYOTIC TRANSLATION INITIATION FACTOR 4A1); ATP-dependent helicase/ translation initiation factor | chr3
contig00626	AT1G26910.1	3e-86	| 60S ribosomal protein L10 (RPL10B) | chr1
contig00629	AT4G19210.1	4e-135	ATRLI2, RLI2 | ATRLI2; transporter | chr4
contig00630	AT5G12370.2	6e-76	SEC10 | SEC10 (EXOCYST COMPLEX COMPONENT SEC10) | chr5
contig00631	AT2G47470.1	2e-75	ATPDIL2-1, UNE5, MEE30, PDI11, ATPDI11 | UNE5 (UNFERTILIZED EMBRYO SAC 5); protein disulfide isomerase | chr2
contig00633	AT3G13340.1	8e-105	| WD-40 repeat family protein | chr3
contig00634	AT3G46010.2	9e-43	ADF1, atadf, ATADF1 | ADF1 (ACTIN DEPOLYMERIZING FACTOR 1); actin binding | chr3
contig00635	AT4G17490.1	2e-06	ATERF6, ERF-6-6 | ATERF6 (ETHYLENE RESPONSIVE ELEMENT BINDING FACTOR 6); DNA binding / transcription factor | chr4
contig00636	AT4G34370.1	9e-75	ATARI1, ARI1 | ARI1 (ARIADNE); protein binding / zinc ion binding | chr4
contig00637	AT4G24280.1	6e-57	cpHsc70-1 | cpHsc70-1 (chloroplast heat shock protein 70-1); ATP binding | chr4
contig00638	AT3G07480.1	3e-52	| electron carrier/ iron-sulfur cluster binding | chr3
contig00640	AT1G72770.1	2e-48	HAB1 | HAB1 (HOMOLOGY TO ABI1); catalytic/ protein serine/threonine phosphatase | chr1
contig00641	AT3G45010.1	3e-73	scpl48 | scpl48 (serine carboxypeptidase-like 48); serine-type carboxypeptidase | chr3
contig00642	AT2G24430.2	3e-23	ANAC039 | ANAC038 (ARABIDOPSIS NAC DOMAIN CONTAINING PROTEIN 38); transcription factor | chr2
contig00645	AT4G17550.1	5e-55	| transporter-related | chr4
contig00646	AT3G43810.1	6e-75	CAM7 | CAM7 (CALMODULIN 7); calcium ion binding | chr3
contig00648	AT1G72150.1	5e-23	PATL1 | PATL1 (PATELLIN 1); transporter | chr1
contig00650	AT5G37710.1	4e-58	| lipase class 3 family protein / calmodulin-binding heat-shock protein, putative | chr5
contig00651	AT4G28400.1	1e-87	| protein phosphatase 2C, putative / PP2C, putative | chr4
contig00653	AT3G61760.1	2e-23	ADL1B | ADL1B (ARABIDOPSIS DYNAMIN-LIKE 1B); GTP binding / GTPase | chr3
contig00656	AT1G26580.1	2e-22	| FUNCTIONS IN
contig00657	AT1G08315.1	2e-53	| armadillo/beta-catenin repeat family protein | chr1
contig00658	AT4G36890.1	5e-74	IRX14 | IRX14 (irregular xylem 14); transferase, transferring glycosyl groups / xylosyltransferase | chr4
contig00659	AT1G24510.2	5e-123	| T-complex protein 1 epsilon subunit, putative / TCP-1-epsilon, putative / chaperonin, putative | chr1
contig00660	AT1G07950.1	5e-22	| surfeit locus protein 5 family protein / SURF5 family protein | chr1
contig00661	AT1G54320.1	3e-69	| LEM3 (ligand-effect modulator 3) family protein / CDC50 family protein | chr1
contig00662	AT2G30110.1	9e-136	ATUBA1, MOS5 | ATUBA1; ubiquitin activating enzyme/ ubiquitin-protein ligase | chr2
contig00665	AT2G19770.1	7e-15	PRF5 | PRF5 (PROFILIN5); actin binding / actin monomer binding | chr2
contig00666	AT5G42960.1	5e-17	| unknown protein | chr5
contig00667	AT5G13970.1	1e-20	| unknown protein | chr5
contig00668	AT1G11840.4	7e-135	ATGLX1 | ATGLX1 (GLYOXALASE I HOMOLOG); lactoylglutathione lyase/ metal ion binding | chr1
contig00670	AT3G42050.1	5e-21	| vacuolar ATP synthase subunit H family protein | chr3
contig00672	AT1G08200.1	2e-17	AXS2 | AXS2 (UDP-D-APIOSE/UDP-D-XYLOSE SYNTHASE 2); UDP-glucuronate decarboxylase | chr1
contig00673	AT5G15220.1	4e-28	| ribosomal protein L27 family protein | chr5
contig00674	AT5G43010.1	3e-31	RPT4A | RPT4A; ATPase | chr5
contig00675	AT4G12910.1	6e-83	scpl20 | scpl20 (serine carboxypeptidase-like 20); serine-type carboxypeptidase | chr4
contig00676	AT3G50670.2	2e-47	U1-70K, U1SNRNP | U1-70K (U1 SMALL NUCLEAR RIBONUCLEOPROTEIN-70K); RNA binding / nucleotide binding | chr3
contig00677	AT1G02305.1	1e-146	| cathepsin B-like cysteine protease, putative | chr1
contig00678	AT1G28480.1	9e-25	GRX480 | GRX480; electron carrier/ protein disulfide oxidoreductase | chr1
contig00680	AT5G13200.1	3e-23	| GRAM domain-containing protein / ABA-responsive protein-related | chr5
contig00681	AT1G29260.1	7e-145	PEX7, ATPEX7 | PEX7; peroxisome matrix targeting signal-2 binding / protein binding | chr1
contig00682	AT1G67320.1	2e-56	| DNA primase, large subunit family | chr1
contig00685	AT1G13700.1	4e-99	| glucosamine/galactosamine-6-phosphate isomerase family protein | chr1
contig00687	AT2G28305.1	5e-73	| unknown protein | chr2
contig00689	AT4G16260.1	3e-85	| catalytic/ cation binding / hydrolase, hydrolyzing O-glycosyl compounds | chr4
contig00692	AT1G11950.1	9e-59	| transcription factor | chr1
contig00693	AT2G30520.3	3e-149	RPT2 | RPT2 (ROOT PHOTOTROPISM 2); protein binding | chr2
contig00694	AT5G42210.1	1e-30	| FUNCTIONS IN
contig00695	AT5G11730.1	3e-141	| unknown protein | chr5
contig00696	AT5G65470.1	1e-84	| unknown protein | chr5
contig00697	AT5G10370.1	5e-37	| helicase domain-containing protein / IBR domain-containing protein / zinc finger protein-related | chr5
contig00698	AT3G07810.1	7e-06	| heterogeneous nuclear ribonucleoprotein, putative / hnRNP, putative | chr3
contig00700	AT5G39380.1	3e-27	| calmodulin-binding protein-related | chr5
contig00701	AT2G41840.1	3e-106	| 40S ribosomal protein S2 (RPS2C) | chr2
contig00702	AT3G55290.2	5e-81	| short-chain dehydrogenase/reductase (SDR) family protein | chr3
contig00703	AT3G13460.4	1e-130	ECT2 | ECT2; protein binding | chr3
contig00704	AT1G25280.3	3e-88	AtTLP10 | AtTLP10 (TUBBY LIKE PROTEIN 10); phosphoric diester hydrolase/ transcription factor | chr1
contig00705	AT5G54540.1	2e-28	| FUNCTIONS IN
contig00706	AT5G39850.1	7e-79	| 40S ribosomal protein S9 (RPS9C) | chr5
contig00707	AT1G32920.1	2e-08	| unknown protein | chr1
contig00709	AT2G16440.1	1e-13	MCM4 | DNA replication licensing factor, putative | chr2
contig00710	AT3G43630.1	8e-48	| nodulin, putative | chr3
contig00711	AT1G47480.1	4e-10	| hydrolase | chr1
contig00713	AT1G78380.1	1e-51	ATGSTU19, GST8 | ATGSTU19 (GLUTATHIONE S-TRANSFERASE TAU 19); glutathione binding / glutathione transferase | chr1
contig00714	AT1G17180.1	1e-36	ATGSTU25 | ATGSTU25 (GLUTATHIONE S-TRANSFERASE TAU 25); glutathione transferase | chr1
contig00715	AT5G22080.1	6e-99	| DNAJ heat shock N-terminal domain-containing protein | chr5
contig00716	AT2G44430.1	3e-26	| DNA-binding bromodomain-containing protein | chr2
contig00717	AT5G35620.1	1e-27	LSP1, EIF(ISO)4E, LSP, EIF4E2 | LSP1 (LOSS OF SUSCEPTIBILITY TO POTYVIRUS 1); RNA 7-methylguanosine cap binding / RNA binding / translation initiation factor | chr5
contig00719	AT5G08370.1	2e-21	AtAGAL2 | AtAGAL2 (Arabidopsis thaliana ALPHA-GALACTOSIDASE 2); alpha-galactosidase/ catalytic/ hydrolase, hydrolyzing O-glycosyl compounds | chr5
contig00720	AT1G11530.1	1e-10	ATCXXS1 | ATCXXS1 (C-terminal cysteine residue is changed to a serine 1); protein disulfide isomerase | chr1
contig00721	AT1G80270.3	5e-18	| DNA-binding protein, putative | chr1
contig00722	AT5G48380.1	2e-56	| leucine-rich repeat family protein / protein kinase family protein | chr5
contig00723	AT3G43600.1	1e-102	AAO2 | AAO2 (ALDEHYDE OXIDASE 2); aldehyde oxidase | chr3
contig00724	AT2G30080.1	6e-48	ZIP6, ATZIP6 | ZIP6; cation transmembrane transporter/ metal ion transmembrane transporter | chr2
contig00726	AT2G30080.1	3e-28	ZIP6, ATZIP6 | ZIP6; cation transmembrane transporter/ metal ion transmembrane transporter | chr2
contig00727	AT3G25520.1	4e-112	ATL5, PGY3, OLI5, RPL5A | ATL5 (A. THALIANA RIBOSOMAL PROTEIN L5); 5S rRNA binding / structural constituent of ribosome | chr3
contig00728	AT3G13620.1	9e-09	| amino acid permease family protein | chr3
contig00729	AT5G39160.1	3e-83	| germin-like protein (GLP2a) (GLP5a) | chr5
contig00730	AT3G12380.1	2e-36	ATARP5 | ATARP5 (ACTIN-RELATED PROTEIN 5); structural constituent of cytoskeleton | chr3
contig00732	AT3G52600.2	4e-118	AtcwINV2 | AtcwINV2 (Arabidopsis thaliana cell wall invertase 2); hydrolase, hydrolyzing O-glycosyl compounds | chr3
contig00733	AT5G18110.1	3e-35	NCBP | NCBP (NOVEL CAP-BINDING PROTEIN); RNA binding / translation initiation factor | chr5
contig00735	ATCG01310.1	8e-70	RPL2.2 | encodes a chloroplast ribosomal protein L2, a constituent of the large subunit of the ribosomal complex | chrC
contig00737	AT3G14420.6	2e-35	| (S)-2-hydroxy-acid oxidase, peroxisomal, putative / glycolate oxidase, putative / short chain alpha-hydroxy acid oxidase, putative | chr3
contig00738	AT3G24170.3	0	ATGR1 | ATGR1 (glutathione-disulfide reductase); FAD binding / NADP or NADPH binding / glutathione-disulfide reductase/ oxidoreductase | chr3
contig00739	AT5G59160.3	6e-88	TOPP2, PPO | TOPP2; protein serine/threonine phosphatase | chr5
contig00740	AT1G27060.1	1e-85	| regulator of chromosome condensation (RCC1) family protein | chr1
contig00741	AT1G04000.1	2e-16	| unknown protein | chr1
contig00742	AT3G17350.1	3e-46	| unknown protein | chr3
contig00743	AT5G61790.1	1e-91	CNX1, ATCNX1 | calnexin 1 (CNX1) | chr5
contig00744	AT4G21570.1	7e-88	| unknown protein | chr4
contig00746	AT3G03440.1	2e-36	| armadillo/beta-catenin repeat family protein | chr3
contig00747	AT5G19440.1	3e-112	| cinnamyl-alcohol dehydrogenase, putative (CAD) | chr5
contig00749	AT5G67030.1	1e-75	ABA1, LOS6, NPQ2, ATABA1, ZEP, IBS3, ATZEP | ABA1 (ABA DEFICIENT 1); zeaxanthin epoxidase | chr5
contig00750	AT3G46660.1	2e-44	UGT76E12 | UGT76E12 (UDP-GLUCOSYL TRANSFERASE 76E12); UDP-glycosyltransferase/ quercetin 3-O-glucosyltransferase/ quercetin 7-O-glucosyltransferase/ transferase, transferring glycosyl groups | chr3
contig00753	AT1G30230.2	2e-69	| elongation factor 1-beta / EF-1-beta | chr1
contig00754	AT3G06740.1	7e-25	| zinc finger (GATA type) family protein | chr3
contig00755	AT5G23950.1	5e-40	| C2 domain-containing protein | chr5
contig00756	AT2G46680.1	2e-26	ATHB-7, ATHB7 | ATHB-7 (ARABIDOPSIS THALIANA HOMEOBOX 7); transcription activator/ transcription factor | chr2
contig00757	AT2G20820.1	3e-22	| unknown protein | chr2
contig00758	AT3G04120.1	8e-11	GAPC, GAPC-1, GAPC1 | GAPC1 (GLYCERALDEHYDE-3-PHOSPHATE DEHYDROGENASE C SUBUNIT 1); glyceraldehyde-3-phosphate dehydrogenase (phosphorylating)/ glyceraldehyde-3-phosphate dehydrogenase | chr3
contig00759	AT1G21530.2	6e-47	| AMP-binding protein, putative | chr1
contig00760	AT1G52570.1	0	PLDALPHA2 | PLDALPHA2 (phosphlipase d alpha 2); phospholipase D | chr1
contig00762	AT1G77210.1	5e-59	| sugar transporter, putative | chr1
contig00763	AT3G51480.1	6e-35	ATGLR3.6, GLR3.6 | ATGLR3.6 (GLUTAMATE RECEPTOR 3.6); intracellular ligand-gated ion channel | chr3
contig00764	AT1G16270.1	2e-49	| protein kinase family protein | chr1
contig00765	AT1G51200.2	3e-48	| zinc finger (AN1-like) family protein | chr1
contig00766	AT4G24800.2	7e-57	| MA3 domain-containing protein | chr4
contig00767	AT5G08200.1	3e-23	| peptidoglycan-binding LysM domain-containing protein | chr5
contig00768	AT5G66450.1	9e-13	| phosphatidic acid phosphatase-related / PAP2-related | chr5
contig00769	AT4G39830.1	5e-160	| L-ascorbate oxidase, putative | chr4
contig00770	AT3G07660.1	4e-16	| unknown protein | chr3
contig00771	AT3G20720.1	6e-16	| unknown protein | chr3
contig00772	AT5G66900.1	1e-29	| disease resistance protein (CC-NBS-LRR class), putative | chr5
contig00773	AT5G59480.2	2e-30	| haloacid dehalogenase-like hydrolase family protein | chr5
contig00774	AT1G15215.2	5e-31	| FUNCTIONS IN
contig00775	AT4G29330.1	1e-58	DER1 | DER1 (DERLIN-1) | chr4
contig00777	AT3G15790.1	2e-28	MBD11, ATMBD11 | MBD11; DNA binding / methyl-CpG binding | chr3
contig00778	AT2G19430.1	6e-102	| transducin family protein / WD-40 repeat family protein | chr2
contig00779	AT4G27000.1	1e-55	ATRBP45C | ATRBP45C; RNA binding | chr4
contig00780	AT2G03340.1	2e-22	WRKY3 | WRKY3; transcription factor | chr2
contig00781	AT4G22740.2	6e-43	| glycine-rich protein | chr4
contig00782	AT5G46070.1	1e-43	| GTP binding / GTPase | chr5
contig00783	AT2G28790.1	1e-106	| osmotin-like protein, putative | chr2
contig00784	AT5G46800.1	2e-67	BOU | BOU (A BOUT DE SOUFFLE); binding / transporter | chr5
contig00786	AT2G44600.1	1e-07	| unknown protein | chr2
contig00787	AT5G35810.1	7e-40	| FUNCTIONS IN
contig00788	AT3G02130.1	0	RPK2, TOAD2 | RPK2 (RECEPTOR-LIKE PROTEIN KINASE 2); ATP binding / kinase/ protein serine/threonine kinase | chr3
contig00789	AT5G51060.1	3e-99	RHD2, ATRBOHC, RBOHC | RHD2 (ROOT HAIR DEFECTIVE 2); NAD(P)H oxidase | chr5
contig00790	AT1G50430.1	0	DWF5, PA, LE, ST7R, 7RED | DWF5 (DWARF 5); sterol delta7 reductase | chr1
contig00791	AT3G52180.1	1e-120	ATPTPKIS1, DSP4, SEX4 | SEX4 (STARCH-EXCESS 4); polysaccharide binding / protein tyrosine/serine/threonine phosphatase | chr3
contig00792	AT3G62290.1	7e-08	ATARFA1E | ATARFA1E (ADP-ribosylation factor A1E); GTP binding / phospholipase activator/ protein binding | chr3
contig00793	AT3G54360.1	2e-112	| protein binding / zinc ion binding | chr3
contig00794	AT3G27570.1	5e-74	| FUNCTIONS IN
contig00795	AT3G61060.1	1e-94	AtPP2-A13 | AtPP2-A13 (Arabidopsis thaliana phloem protein 2-A13); carbohydrate binding | chr3
contig00796	AT4G25480.1	6e-56	DREB1A, CBF3, ATCBF3 | DREB1A (DEHYDRATION RESPONSE ELEMENT B1A); DNA binding / transcription activator/ transcription factor | chr4
contig00797	AT4G28390.1	3e-46	AAC3, ATAAC3 | AAC3 (ADP/ATP CARRIER 3); ATP
contig00798	AT3G51190.1	6e-76	| structural constituent of ribosome | chr3
contig00799	AT1G49140.1	9e-43	| NADH-ubiquinone oxidoreductase-related | chr1
contig00801	AT1G69740.2	6e-173	HEMB1 | HEMB1; catalytic/ metal ion binding / porphobilinogen synthase | chr1
contig00802	AT3G48890.1	1e-55	ATMP2, ATMAPR3, MSBP2, MAPR3 | ATMP2; heme binding | chr3
contig00803	AT1G53050.1	5e-29	| protein kinase family protein | chr1
contig00804	AT1G36980.1	5e-61	| unknown protein | chr1
contig00805	AT4G35690.1	8e-18	| unknown protein | chr4
contig00807	AT4G13250.1	7e-77	| short-chain dehydrogenase/reductase (SDR) family protein | chr4
contig00808	AT4G36130.1	4e-134	| 60S ribosomal protein L8 (RPL8C) | chr4
contig00809	ATMG00490.1	6e-08	ORF107C | hypothetical protein | chrM
contig00810	AT5G26010.1	6e-63	| catalytic/ protein serine/threonine phosphatase | chr5
contig00813	AT3G01610.1	6e-06	CDC48C, emb1354 | CDC48C; ATP binding / ATPase/ nucleoside-triphosphatase/ nucleotide binding | chr3
contig00814	AT1G15380.2	2e-37	| lactoylglutathione lyase family protein / glyoxalase I family protein | chr1
contig00815	AT1G26940.1	3e-63	| peptidyl-prolyl cis-trans isomerase cyclophilin-type family protein | chr1
contig00816	AT3G57260.1	1e-98	BGL2, PR2, BG2, PR-2 | BGL2 (BETA-1,3-GLUCANASE 2); cellulase/ glucan 1,3-beta-glucosidase/ hydrolase, hydrolyzing O-glycosyl compounds | chr3
contig00817	AT2G47710.1	7e-57	| universal stress protein (USP) family protein | chr2
contig00819	AT5G48385.1	8e-79	| FUNCTIONS IN
contig00821	AT5G16550.1	2e-32	| unknown protein | chr5
contig00822	AT5G37770.1	7e-40	TCH2, CML24 | TCH2 (TOUCH 2); calcium ion binding | chr5
contig00823	AT2G32720.1	4e-57	B5 #4, ATCB5-B, CB5-B | CB5-B (CYTOCHROME B5 ISOFORM B); heme binding | chr2
contig00824	AT1G55490.2	6e-63	CPN60B, LEN1 | CPN60B (CHAPERONIN 60 BETA); ATP binding / protein binding | chr1
contig00826	AT3G17020.1	4e-56	| universal stress protein (USP) family protein | chr3
contig00827	AT5G08690.1	4e-123	| ATP synthase beta chain 2, mitochondrial | chr5
contig00828	AT4G14880.2	7e-122	OASA1, CYTACS1, ATCYS-3A | OASA1 (O-ACETYLSERINE (THIOL) LYASE (OAS-TL) ISOFORM A1); cysteine synthase | chr4
contig00829	AT1G13260.1	1e-92	RAV1 | RAV1; DNA binding / transcription factor/ transcription repressor | chr1
contig00830	AT5G67560.1	8e-19	ATARLA1D | ATARLA1D (ADP-ribosylation factor-like A1D); GTP binding | chr5
contig00832	AT5G56290.1	3e-75	PEX5, ATPEX5 | PEX5 (PEROXIN 5); peroxisome matrix targeting signal-1 binding / protein binding | chr5
contig00833	AT2G25910.1	2e-141	| 3'-5' exonuclease domain-containing protein / K homology domain-containing protein / KH domain-containing protein | chr2
contig00834	AT1G71190.1	5e-111	SAG18 | SAG18 (SENESCENCE ASSOCIATED GENE 18) | chr1
contig00835	AT1G59710.1	4e-18	| FUNCTIONS IN
contig00837	AT3G26935.1	9e-42	| zinc finger (DHHC type) family protein | chr3
contig00838	AT5G61840.1	4e-71	GUT1 | GUT1; catalytic/ glucuronoxylan glucuronosyltransferase | chr5
contig00843	AT3G28630.2	3e-44	| FUNCTIONS IN
contig00845	AT5G65620.1	2e-94	| peptidase M3 family protein / thimet oligopeptidase family protein | chr5
contig00849	AT1G51200.2	6e-44	| zinc finger (AN1-like) family protein | chr1
contig00850	AT4G32150.1	1e-99	VAMP711, ATVAMP711 | ATVAMP711 (ARABIDOPSIS THALIANA VESICLE-ASSOCIATED MEMBRANE PROTEIN 711) | chr4
contig00851	AT5G59080.1	5e-12	| unknown protein | chr5
contig00852	AT4G34450.1	3e-07	| coatomer gamma-2 subunit, putative / gamma-2 coat protein, putative / gamma-2 COP, putative | chr4
contig00853	AT4G38580.1	1e-71	ATFP6, HIPP26 | ATFP6 (FARNESYLATED PROTEIN 6); metal ion binding | chr4
contig00854	AT1G71860.3	5e-28	PTP1, ATPTP1 | PTP1 (PROTEIN TYROSINE PHOSPHATASE 1); protein tyrosine phosphatase | chr1
contig00855	AT5G11090.1	1e-36	| serine-rich protein-related | chr5
contig00857	AT4G36130.1	1e-73	| 60S ribosomal protein L8 (RPL8C) | chr4
contig00858	AT1G51200.2	8e-53	| zinc finger (AN1-like) family protein | chr1
contig00859	AT5G66010.1	3e-76	| RNA binding / nucleic acid binding / nucleotide binding | chr5
contig00860	AT2G12400.1	1e-115	| unknown protein | chr2
contig00861	AT2G40060.1	3e-38	| protein binding / structural molecule | chr2
contig00862	AT2G32520.1	3e-103	| dienelactone hydrolase family protein | chr2
contig00863	AT2G37680.1	5e-45	| CONTAINS InterPro DOMAIN/s
contig00864	AT5G09800.1	2e-43	| U-box domain-containing protein | chr5
contig00865	AT4G34100.2	2e-173	| protein binding / zinc ion binding | chr4
contig00866	AT4G10320.1	7e-86	| isoleucyl-tRNA synthetase, putative / isoleucine--tRNA ligase, putative | chr4
contig00867	AT1G78600.1	2e-64	LZF1, STH3 | LZF1 (LIGHT-REGULATED ZINC FINGER PROTEIN 1); transcription factor/ zinc ion binding | chr1
contig00868	ATMG00560.1	7e-12	RPL2 | encodes a mitochondrial ribosomal protein L2, a constituent of the large subunit of the ribosomal complex | chrM
contig00869	AT1G23330.1	3e-16	| unknown protein | chr1
contig00870	AT1G53750.1	2e-55	RPT1A | RPT1A (REGULATORY PARTICLE TRIPLE-A 1A); ATPase | chr1
contig00871	AT2G24765.1	7e-18	ARF3, ARL1, ATARL1 | ARF3 (ADP-RIBOSYLATION FACTOR 3); protein binding | chr2
contig00872	AT3G52580.1	1e-16	| 40S ribosomal protein S14 (RPS14C) | chr3
contig00873	AT3G53620.1	2e-78	AtPPa4 | AtPPa4 (Arabidopsis thaliana pyrophosphorylase 4); inorganic diphosphatase | chr3
contig00875	AT2G18900.1	2e-22	| transducin family protein / WD-40 repeat family protein | chr2
contig00876	AT3G13310.1	6e-23	| DNAJ heat shock N-terminal domain-containing protein | chr3
contig00877	AT4G11070.2	3e-14	WRKY41, AtWRKY41 | WRKY41; transcription factor | chr4
contig00878	AT4G33920.1	5e-109	| protein phosphatase 2C family protein / PP2C family protein | chr4
contig00879	AT4G19880.1	5e-162	| FUNCTIONS IN
contig00882	AT1G11170.1	3e-55	| unknown protein | chr1
contig00884	AT2G21060.1	3e-09	ATGRP2B | ATGRP2B (GLYCINE-RICH PROTEIN 2B); DNA binding / nucleic acid binding / zinc ion binding | chr2
contig00885	AT4G39780.1	2e-39	| AP2 domain-containing transcription factor, putative | chr4
contig00887	AT5G52020.1	3e-26	| AP2 domain-containing protein | chr5
contig00889	AT2G18050.1	1e-25	HIS1-3 | HIS1-3 (HISTONE H1-3); DNA binding / nucleosomal DNA binding | chr2
contig00890	AT3G13110.1	1e-67	ATSERAT2;2, SAT-1, SAT-A, SAT3, SAT-M | ATSERAT2;2 (SERINE ACETYLTRANSFERASE 2;2); serine O-acetyltransferase | chr3
contig00891	AT4G29270.1	4e-59	| acid phosphatase class B family protein | chr4
contig00892	AT4G02450.2	6e-14	| glycine-rich protein | chr4
contig00893	AT3G62560.1	2e-86	| GTP-binding protein, putative | chr3
contig00894	AT1G32640.1	1e-90	ATMYC2, RD22BP1, JAI1, JIN1, MYC2, ZBF1 | MYC2; DNA binding / transcription activator/ transcription factor | chr1
contig00895	AT3G11050.1	7e-85	ATFER2 | ATFER2 (ferritin 2); binding / ferric iron binding / oxidoreductase/ transition metal ion binding | chr3
contig00896	AT5G37670.1	7e-23	| 15.7 kDa class I-related small heat shock protein-like (HSP15.7-CI) | chr5
contig00897	AT3G48670.2	3e-65	| XH/XS domain-containing protein / XS zinc finger domain-containing protein | chr3
contig00898	AT3G02840.1	4e-24	| immediate-early fungal elicitor family protein | chr3
contig00899	AT4G37640.1	0	ACA2 | ACA2 (CALCIUM ATPASE 2); calcium ion transmembrane transporter/ calcium-transporting ATPase/ calmodulin binding | chr4
contig00901	AT2G46270.2	2e-17	GBF3 | GBF3 (G-BOX BINDING FACTOR 3); sequence-specific DNA binding / transcription factor | chr2
contig00902	AT5G60640.1	1e-128	ATPDIL1-4, PDI2, ATPDI2 | ATPDIL1-4 (PDI-LIKE 1-4); protein disulfide isomerase | chr5
contig00903	AT5G51020.1	3e-49	CRL | CRL (CRUMPLED LEAF) | chr5
contig00905	AT1G48410.2	3e-103	AGO1 | AGO1 (ARGONAUTE 1); endoribonuclease/ miRNA binding / protein binding / siRNA binding | chr1
contig00906	AT1G09140.2	3e-62	| SF2/ASF-like splicing modulator (SRP30) | chr1
contig00907	AT1G15690.1	3e-47	AVP1, ATAVP3, AVP-3 | AVP1; ATPase/ hydrogen-translocating pyrophosphatase | chr1
contig00908	AT3G12620.2	8e-91	| protein phosphatase 2C family protein / PP2C family protein | chr3
contig00909	AT4G22000.1	6e-47	| unknown protein | chr4
contig00910	AT1G78230.1	2e-47	| protein binding | chr1
contig00911	AT1G49540.1	2e-69	| nucleotide binding | chr1
contig00912	AT1G55915.1	4e-21	| zinc ion binding | chr1
contig00913	AT3G27100.1	2e-32	| FUNCTIONS IN
contig00914	AT2G04030.1	2e-163	CR88, EMB1956, HSP90.5 | CR88; ATP binding | chr2
contig00915	AT3G22890.1	5e-157	APS1 | APS1 (ATP SULFURYLASE 1); sulfate adenylyltransferase (ATP) | chr3
contig00916	AT4G09830.1	6e-48	| FUNCTIONS IN
contig00918	AT2G17080.1	1e-06	| unknown protein | chr2
contig00919	AT1G66160.1	5e-38	ATCMPG1, CMPG1 | U-box domain-containing protein | chr1
contig00921	AT5G55120.1	2e-86	VTC5 | VTC5 (VITAMIN C DEFECTIVE 5); GDP-D-glucose phosphorylase/ galactose-1-phosphate guanylyltransferase (GDP)/ quercetin 4'-O-glucosyltransferase | chr5
contig00923	AT5G28740.1	2e-153	| transcription-coupled DNA repair protein-related | chr5
contig00924	AT1G50200.1	8e-174	ALATS, ACD | ALATS (ALANYL-TRNA SYNTHETASE); ATP binding / alanine-tRNA ligase/ ligase, forming aminoacyl-tRNA and related compounds / nucleic acid binding / nucleotide binding | chr1
contig00925	AT1G78670.1	8e-19	ATGGH3 | ATGGH3 (gamma-glutamyl hydrolase 3); catalytic/ hydrolase/ omega peptidase | chr1
contig00926	AT3G30390.2	7e-62	| amino acid transporter family protein | chr3
contig00927	AT2G20280.1	5e-06	| zinc finger (CCCH-type) family protein | chr2
contig00928	AT2G01140.1	1e-93	| fructose-bisphosphate aldolase, putative | chr2
contig00929	AT1G16300.1	3e-119	GAPCP-2 | GAPCP-2; NAD or NADH binding / binding / catalytic/ glyceraldehyde-3-phosphate dehydrogenase (phosphorylating)/ glyceraldehyde-3-phosphate dehydrogenase | chr1
contig00930	AT5G56290.1	3e-81	PEX5, ATPEX5 | PEX5 (PEROXIN 5); peroxisome matrix targeting signal-1 binding / protein binding | chr5
contig00932	AT2G27960.1	2e-31	CKS1, CKS1AT | CKS1 (CYCLIN-DEPENDENT KINASE-SUBUNIT 1); cyclin-dependent protein kinase/ protein binding | chr2
contig00933	AT4G38440.1	6e-62	| LOCATED IN
contig00934	AT5G42950.1	2e-75	| GYF domain-containing protein | chr5
contig00935	AT3G57030.1	3e-110	| strictosidine synthase family protein | chr3
contig00936	AT5G14530.1	2e-69	| transducin family protein / WD-40 repeat family protein | chr5
contig00938	AT5G35320.1	7e-18	| unknown protein | chr5
contig00940	AT1G33970.4	5e-93	| avirulence-responsive protein, putative / avirulence induced gene protein, putative / AIG protein, putative | chr1
contig00941	AT4G12790.5	6e-97	| ATP-binding family protein | chr4
contig00943	AT3G17920.1	2e-34	| protein binding | chr3
contig00944	AT3G14250.1	3e-22	| protein binding / zinc ion binding | chr3
contig00945	AT5G22140.1	1e-85	| pyridine nucleotide-disulphide oxidoreductase family protein | chr5
contig00946	AT5G62180.1	5e-56	AtCXE20 | AtCXE20 (Arabidopsis thaliana carboxyesterase 20); carboxylesterase | chr5
contig00947	AT2G41250.1	7e-108	| haloacid dehalogenase-like hydrolase family protein | chr2
contig00948	AT3G28580.1	2e-101	| AAA-type ATPase family protein | chr3
contig00950	AT3G02470.4	6e-117	| SAMDC (S-ADENOSYLMETHIONINE DECARBOXYLASE); adenosylmethionine decarboxylase | chr3
contig00951	AT1G72510.2	1e-38	| unknown protein | chr1
contig00952	AT5G46640.1	3e-10	| DNA-binding family protein | chr5
contig00953	AT4G03030.1	1e-24	| kelch repeat-containing F-box family protein | chr4
contig00954	AT4G01560.1	2e-123	MEE49 | MEE49 (maternal effect embryo arrest 49) | chr4
contig00955	AT1G10500.1	6e-57	ATCPISCA | ATCPISCA (chloroplast-localized IscA-like protein); structural molecule | chr1
contig00956	AT3G56030.1	1e-34	| FUNCTIONS IN
contig00957	AT2G30280.1	2e-15	| unknown protein | chr2
contig00959	AT1G60690.1	1e-97	| aldo/keto reductase family protein | chr1
contig00960	AT4G21580.1	5e-140	| oxidoreductase, zinc-binding dehydrogenase family protein | chr4
contig00961	AT1G25510.1	5e-75	| aspartyl protease family protein | chr1
contig00962	AT5G58260.1	7e-71	| Encodes subunit NDH-N of NAD(P)H
contig00963	AT3G14067.1	2e-39	| subtilase family protein | chr3
contig00964	AT5G23950.1	4e-35	| C2 domain-containing protein | chr5
contig00966	AT3G12630.1	2e-46	| zinc finger (AN1-like) family protein | chr3
contig00967	AT4G16820.1	2e-32	| lipase class 3 family protein | chr4
contig00968	AT1G04940.1	3e-105	TIC20 | TIC20 (TRANSLOCON AT THE INNER ENVELOPE MEMBRANE OF CHLOROPLASTS 20) | chr1
contig00969	AT4G16820.1	6e-118	| lipase class 3 family protein | chr4
contig00970	AT4G01850.2	0	SAM-2, MAT2 | SAM-2 (S-ADENOSYLMETHIONINE SYNTHETASE 2); methionine adenosyltransferase | chr4
contig00972	AT3G13080.1	3e-154	ATMRP3, MRP3 | ATMRP3; ATPase, coupled to transmembrane movement of substances / chlorophyll catabolite transporter/ glutathione S-conjugate-exporting ATPase | chr3
contig00978	AT5G12040.1	1e-89	| carbon-nitrogen hydrolase family protein | chr5
contig00979	AT2G35330.1	3e-73	| protein binding / zinc ion binding | chr2
contig00980	AT1G55290.1	5e-70	| oxidoreductase, 2OG-Fe(II) oxygenase family protein | chr1
contig00981	AT2G13100.3	2e-77	| glycerol-3-phosphate transporter, putative / glycerol 3-phosphate permease, putative | chr2
contig00982	AT3G58970.1	1e-41	| magnesium transporter CorA-like family protein | chr3
contig00984	AT5G19430.1	1e-52	| zinc finger (C3HC4-type RING finger) family protein | chr5
contig00985	AT5G64460.7	2e-38	| FUNCTIONS IN
contig00987	AT2G40080.1	4e-17	ELF4 | ELF4 (EARLY FLOWERING 4) | chr2
contig00988	AT2G40030.1	5e-12	NRPD1B, DRD3, ATNRPD1B, DMS5, NRPE1 | NRPD1B; DNA binding / DNA-directed RNA polymerase | chr2
contig00989	AT2G28510.1	8e-41	| Dof-type zinc finger domain-containing protein | chr2
contig00990	AT4G22670.1	2e-34	AtHip1 | AtHip1 (Arabidopsis thaliana Hsp70-interacting protein 1); binding | chr4
contig00992	AT1G78955.1	1e-50	CAMS1 | CAMS1 (Camelliol C synthase 1); beta-amyrin synthase | chr1
contig00993	AT3G03750.1	7e-16	SUVR3, SDG20 | SET domain-containing protein | chr3
contig00994	AT3G56900.1	9e-77	| aladin-related / adracalin-related | chr3
contig00995	AT5G45430.1	1e-06	| protein kinase, putative | chr5
contig00996	AT1G29900.1	1e-87	CARB | CARB (CARBAMOYL PHOSPHATE SYNTHETASE B); ATP binding / carbamoyl-phosphate synthase/ catalytic | chr1
contig00998	AT3G56460.1	2e-110	| oxidoreductase, zinc-binding dehydrogenase family protein | chr3
contig00999	AT3G51800.2	5e-14	ATG2 | ATG2; aminopeptidase/ metalloexopeptidase | chr3
contig01000	AT5G45775.2	8e-90	| 60S ribosomal protein L11 (RPL11D) | chr5
contig01002	AT3G45040.1	2e-70	| phosphatidate cytidylyltransferase family protein | chr3
contig01003	AT1G26355.1	7e-18	SP1L1 | SP1L1 (SPIRAL1-LIKE1) | chr1
contig01004	AT5G49665.1	3e-43	| zinc finger (C3HC4-type RING finger) family protein | chr5
contig01005	AT2G04520.1	2e-58	| eukaryotic translation initiation factor 1A, putative / eIF-1A, putative / eIF-4C, putative | chr2
contig01006	AT5G11860.4	4e-52	| NLI interacting factor (NIF) family protein | chr5
contig01007	AT4G36950.1	1e-84	MAPKKK21 | MAPKKK21; ATP binding / protein kinase/ protein serine/threonine kinase | chr4
contig01008	AT3G02230.1	0	RGP1, ATRGP1 | RGP1 (REVERSIBLY GLYCOSYLATED POLYPEPTIDE 1); cellulose synthase (UDP-forming) | chr3
contig01011	AT3G02870.3	1e-36	VTC4 | VTC4; 3'(2'),5'-bisphosphate nucleotidase/ L-galactose-1-phosphate phosphatase/ inositol or phosphatidylinositol phosphatase/ inositol-1(or 4)-monophosphatase | chr3
contig01012	AT3G53540.1	8e-16	| unknown protein | chr3
contig01013	AT4G18100.1	2e-32	| 60S ribosomal protein L32 (RPL32A) | chr4
contig01015	AT1G33140.1	2e-51	PGY2 | PGY2 (PIGGYBACK2); structural constituent of ribosome | chr1
contig01016	AT1G08220.1	9e-77	| FUNCTIONS IN
contig01017	AT1G01710.1	6e-88	| acyl-CoA thioesterase family protein | chr1
contig01018	AT4G29080.1	6e-57	PAP2, IAA27 | PAP2 (PHYTOCHROME-ASSOCIATED PROTEIN 2); transcription factor | chr4
contig01019	AT3G13410.1	4e-33	| unknown protein | chr3
contig01021	AT4G38225.1	2e-51	| unknown protein | chr4
contig01023	AT1G71695.1	2e-62	| peroxidase 12 (PER12) (P12) (PRXR6) | chr1
contig01025	AT2G37480.1	3e-07	| unknown protein | chr2
contig01026	AT3G20015.1	1e-80	| aspartic-type endopeptidase | chr3
contig01027	AT3G02940.1	2e-44	MYB107, AtMYB107 | MYB107 (myb domain protein 107); DNA binding / transcription factor | chr3
contig01028	AT2G28600.1	1e-32	| ATP binding / ATP-dependent helicase/ nucleic acid binding | chr2
contig01030	AT5G07960.1	9e-41	| unknown protein | chr5
contig01032	AT1G72710.1	6e-36	CKL2 | CKL2 (CASEIN KINASE 1-LIKE PROTEIN 2); ATP binding / kinase/ protein kinase/ protein serine/threonine kinase | chr1
contig01034	AT3G07090.1	7e-23	| unknown protein | chr3
contig01035	AT3G26890.5	9e-64	| unknown protein | chr3
contig01036	AT5G08570.1	6e-148	| pyruvate kinase, putative | chr5
contig01037	AT3G42630.1	2e-56	| pentatricopeptide (PPR) repeat-containing protein | chr3
contig01038	AT1G34760.2	3e-101	GRF11, GF14 OMICRON | GRF11 (GENERAL REGULATORY FACTOR 11); ATPase binding / amino acid binding / protein binding / protein phosphorylated amino acid binding | chr1
contig01039	AT1G47570.2	8e-61	| zinc finger (C3HC4-type RING finger) family protein | chr1
contig01040	AT2G31870.2	4e-79	TEJ | TEJ (Sanskrit for 'bright'); poly(ADP-ribose) glycohydrolase | chr2
contig01041	AT5G10980.1	4e-71	| histone H3 | chr5
contig01043	AT2G33740.2	8e-45	CUTA | CUTA; copper ion binding | chr2
contig01044	AT4G34050.1	3e-126	| caffeoyl-CoA 3-O-methyltransferase, putative | chr4
contig01045	AT3G06760.2	2e-11	| INVOLVED IN
contig01047	AT1G24310.1	2e-38	| unknown protein | chr1
contig01049	AT5G04240.1	1e-26	ELF6 | ELF6 (EARLY FLOWERING 6); transcription factor | chr5
contig01053	AT5G38700.1	5e-37	| unknown protein | chr5
contig01054	AT4G24220.2	3e-59	VEP1, AWI31 | VEP1 (VEIN PATTERNING 1); binding / catalytic | chr4
contig01055	AT3G61050.2	8e-104	NTMC2TYPE4, NTMC2T4 | NTMC2T4; lipid binding | chr3
contig01056	AT3G25160.1	4e-37	| ER lumen protein retaining receptor family protein | chr3
contig01059	AT3G51300.1	1e-60	ARAC11, ROP1, ROP1AT, ATRAC11, ATROP1 | ROP1 (RHO-RELATED PROTEIN FROM PLANTS 1); GTP binding / GTPase activating protein binding / GTPase/ protein binding | chr3
contig01061	AT1G13280.1	7e-60	AOC4 | AOC4 (ALLENE OXIDE CYCLASE 4); allene-oxide cyclase | chr1
contig01062	AT5G64270.1	0	| splicing factor, putative | chr5
contig01063	AT2G43970.2	8e-14	| La domain-containing protein | chr2
contig01064	AT2G25737.1	4e-20	| unknown protein | chr2
contig01065	AT5G16620.1	1e-55	PDE120, TIC40, ATTIC40 | TIC40 | chr5
contig01066	AT5G57040.1	2e-64	| lactoylglutathione lyase family protein / glyoxalase I family protein | chr5
contig01067	AT5G54680.1	6e-67	ILR3 | ILR3 (iaa-leucine resistant3); DNA binding / transcription factor | chr5
contig01068	AT2G36390.1	1e-134	SBE2.1, BE3 | SBE2.1 (starch branching enzyme 2.1); 1,4-alpha-glucan branching enzyme | chr2
contig01069	AT2G23790.1	1e-34	| unknown protein | chr2
contig01070	AT2G36835.1	6e-32	| unknown protein | chr2
contig01071	AT5G24520.2	2e-27	TTG1, TTG | TTG1 (TRANSPARENT TESTA GLABRA 1); DNA binding / nucleotide binding / protein binding | chr5
contig01072	AT5G24520.2	4e-41	TTG1, TTG | TTG1 (TRANSPARENT TESTA GLABRA 1); DNA binding / nucleotide binding / protein binding | chr5
contig01073	AT3G50340.1	1e-78	| unknown protein | chr3
contig01074	AT4G14950.1	1e-76	| unknown protein | chr4
contig01075	AT1G76380.2	1e-05	| DNA-binding bromodomain-containing protein | chr1
contig01076	AT1G30630.1	2e-118	| coatomer protein epsilon subunit family protein / COPE family protein | chr1
contig01077	AT4G09520.1	3e-103	| catalytic/ metal ion binding / phosphoglycerate mutase | chr4
contig01078	AT2G32900.1	4e-80	ATZW10 | ATZW10 | chr2
contig01080	AT5G62530.1	1e-159	ALDH12A1, ATP5CDH, P5CDH | ALDH12A1; 1-pyrroline-5-carboxylate dehydrogenase/ 3-chloroallyl aldehyde dehydrogenase | chr5
contig01081	AT3G02040.1	1e-133	SRG3 | SRG3 (senescence-related gene 3); glycerophosphodiester phosphodiesterase/ phosphoric diester hydrolase | chr3
contig01082	AT1G53750.1	2e-55	RPT1A | RPT1A (REGULATORY PARTICLE TRIPLE-A 1A); ATPase | chr1
contig01085	AT3G58680.1	2e-59	MBF1B, ATMBF1B | MBF1B (MULTIPROTEIN BRIDGING FACTOR 1B); DNA binding / transcription coactivator | chr3
contig01086	AT5G32450.1	5e-71	| RNA recognition motif (RRM)-containing protein | chr5
contig01087	AT1G07160.1	3e-76	| protein phosphatase 2C, putative / PP2C, putative | chr1
contig01088	AT5G60160.1	1e-125	| aspartyl aminopeptidase, putative | chr5
contig01089	AT4G36990.1	1e-38	HSF4, HSFB1, AT-HSFB1, ATHSF4 | HSF4 (HEAT SHOCK FACTOR 4); DNA binding / transcription factor/ transcription repressor | chr4
contig01090	AT4G25630.1	2e-88	FIB2, ATFIB2 | FIB2 (FIBRILLARIN 2); snoRNA binding | chr4
contig01091	AT2G39730.3	2e-115	RCA | RCA (RUBISCO ACTIVASE); ADP binding / ATP binding / enzyme regulator/ ribulose-1,5-bisphosphate carboxylase/oxygenase activator | chr2
contig01093	AT5G19760.1	2e-122	| dicarboxylate/tricarboxylate carrier (DTC) | chr5
contig01094	AT2G24200.2	2e-95	| cytosol aminopeptidase | chr2
contig01095	AT4G40030.2	9e-72	| histone H3.2 | chr4
contig01096	AT2G40410.2	4e-98	| Ca(2+)-dependent nuclease, putative | chr2
contig01097	AT1G65840.1	2e-149	ATPAO4, PAO4 | ATPAO4 (ARABIDOPSIS THALIANA POLYAMINE OXIDASE 4); amine oxidase/ polyamine oxidase | chr1
contig01098	AT5G20510.1	1e-23	AL5 | AL5 (ALFIN-LIKE 5); DNA binding / methylated histone residue binding | chr5
contig01099	ATCG00180.1	1e-156	RPOC1 | RNA polymerase beta' subunit-1 | chrC
contig01100	AT3G14090.1	1e-48	ATEXO70D3 | ATEXO70D3 (exocyst subunit EXO70 family protein D3); protein binding | chr3
contig01101	AT3G43520.1	1e-32	| unknown protein | chr3
contig01102	AT3G48750.1	1e-150	CDKA;1, CDC2AAT, CDK2, CDC2, CDC2A, CDKA1 | CDC2 (CELL DIVISION CONTROL 2); cyclin-dependent protein kinase/ kinase/ protein binding / protein kinase | chr3
contig01103	AT2G32070.1	2e-126	| CCR4-NOT transcription complex protein, putative | chr2
contig01105	AT4G02715.1	3e-08	| unknown protein | chr4
contig01106	AT2G26540.1	6e-37	HEMD | HEMD; uroporphyrinogen-III synthase | chr2
contig01108	AT5G17210.1	2e-56	| unknown protein | chr5
contig01109	AT3G14640.1	7e-49	CYP72A10 | CYP72A10; electron carrier/ heme binding / iron ion binding / monooxygenase/ oxygen binding | chr3
contig01111	AT4G32480.1	4e-60	| unknown protein | chr4
contig01112	AT3G16780.1	5e-80	| 60S ribosomal protein L19 (RPL19B) | chr3
contig01113	AT5G05960.1	2e-36	| protease inhibitor/seed storage/lipid transfer protein (LTP) family protein | chr5
contig01114	AT5G15450.1	4e-103	APG6, CLPB3, CLPB-P | CLPB3 (CASEIN LYTIC PROTEINASE B3); ATP binding / ATPase/ nucleoside-triphosphatase/ nucleotide binding / protein binding | chr5
contig01116	AT2G45510.1	4e-56	CYP704A2 | CYP704A2; electron carrier/ heme binding / iron ion binding / monooxygenase/ oxygen binding | chr2
contig01118	AT4G11660.1	2e-65	AT-HSFB2B, HSFB2B | AT-HSFB2B; transcription factor/ transcription repressor | chr4
contig01119	AT3G17800.2	6e-11	| mRNA level of the MEB5.2 gene (At3g17800) remains unchanged after cutting the inflorescence stem | chr3
contig01120	AT2G30260.1	2e-27	U2B'' | U2B'' (U2 small nuclear ribonucleoprotein B); RNA binding / nucleic acid binding / nucleotide binding | chr2
contig01121	AT1G69340.1	2e-32	| appr-1-p processing enzyme family protein | chr1
contig01123	AT5G13640.1	6e-149	ATPDAT, PDAT | ATPDAT; phosphatidylcholine-sterol O-acyltransferase | chr5
contig01124	AT1G64720.1	1e-62	CP5 | CP5 | chr1
contig01125	AT3G10260.3	2e-77	| reticulon family protein | chr3
contig01126	AT1G64720.1	1e-59	CP5 | CP5 | chr1
contig01127	AT1G18260.1	2e-117	| suppressor of lin-12-like protein-related / sel-1 protein-related | chr1
contig01129	AT1G17180.1	5e-72	ATGSTU25 | ATGSTU25 (GLUTATHIONE S-TRANSFERASE TAU 25); glutathione transferase | chr1
contig01131	AT1G04690.1	3e-150	KAB1, KV-BETA1 | KAB1 (POTASSIUM CHANNEL BETA SUBUNIT); oxidoreductase/ potassium channel | chr1
contig01134	AT5G60960.1	2e-134	| pentatricopeptide (PPR) repeat-containing protein | chr5
contig01136	AT3G09970.1	4e-130	| calcineurin-like phosphoesterase family protein | chr3
contig01137	AT5G17190.1	4e-41	| unknown protein | chr5
contig01138	AT3G58490.1	8e-144	| phosphatidic acid phosphatase family protein / PAP2 family protein | chr3
contig01139	AT1G04850.1	1e-70	| ubiquitin-associated (UBA)/TS-N domain-containing protein | chr1
contig01140	AT5G50370.1	2e-84	| adenylate kinase, putative | chr5
contig01141	AT1G43700.1	5e-47	VIP1 | VIP1 (VIRE2-INTERACTING PROTEIN 1); protein binding / transcription factor | chr1
contig01142	AT3G49100.1	6e-44	| signal recognition particle 9 kDa protein, putative / SRP9, putative | chr3
contig01143	AT1G63500.1	3e-106	| ATP binding / binding / protein kinase/ protein serine/threonine kinase/ protein tyrosine kinase | chr1
contig01144	AT1G18540.1	5e-65	| 60S ribosomal protein L6 (RPL6A) | chr1
contig01147	AT3G02260.1	0	BIG, DOC1, TIR3, UMB1, ASA1, LPR1, CRM1 | BIG (BIG); binding / ubiquitin-protein ligase/ zinc ion binding | chr3
contig01148	AT4G22920.1	9e-71	ATNYE1, NYE1 | NYE1 (NON-YELLOWING 1) | chr4
contig01149	AT5G62740.1	8e-30	| band 7 family protein | chr5
contig01150	AT1G47640.1	2e-67	| unknown protein | chr1
contig01151	AT5G59910.1	5e-45	HTB4 | HTB4; DNA binding | chr5
contig01152	AT1G75860.1	2e-08	| unknown protein | chr1
contig01153	AT2G19730.3	2e-56	| 60S ribosomal protein L28 (RPL28A) | chr2
contig01156	AT4G38750.1	3e-34	| unknown protein | chr4
contig01158	AT2G45980.1	4e-10	| unknown protein | chr2
contig01159	AT4G34460.4	1e-24	AGB1, ELK4, ATAGB1 | AGB1 (GTP BINDING PROTEIN BETA 1); GTPase/ nucleotide binding / protein binding | chr4
contig01160	AT5G14640.1	2e-61	ATSK13, SK13 | SK13 (SHAGGY-LIKE KINASE 13); ATP binding / protein kinase/ protein serine/threonine kinase | chr5
contig01161	AT1G52340.1	3e-39	ABA2, SIS4, GIN1, SDR1, ISI4, SRE1, ATABA2, ATSDR1 | ABA2 (ABA DEFICIENT 2); alcohol dehydrogenase/ oxidoreductase/ xanthoxin dehydrogenase | chr1
contig01162	AT1G05950.1	1e-06	| unknown protein | chr1
contig01163	AT5G53460.1	4e-69	GLT1 | GLT1; glutamate synthase (NADH) | chr5
contig01164	AT4G17030.1	4e-75	ATEXLB1, EXPR, AT-EXPR, ATEXPR1, ATHEXP BETA 3.1 | ATEXLB1 (ARABIDOPSIS THALIANA EXPANSIN-LIKE B1) | chr4
contig01166	AT1G48410.2	2e-140	AGO1 | AGO1 (ARGONAUTE 1); endoribonuclease/ miRNA binding / protein binding / siRNA binding | chr1
contig01167	AT4G17310.1	8e-09	| unknown protein | chr4
contig01168	AT5G10860.1	4e-86	| CBS domain-containing protein | chr5
contig01169	AT1G13950.1	4e-79	EIF-5A, ELF5A-1, ATELF5A-1, EIF5A | ELF5A-1 (EUKARYOTIC ELONGATION FACTOR 5A-1); translation initiation factor | chr1
contig01170	AT5G48580.1	9e-25	FKBP15-2 | FKBP15-2; FK506 binding / peptidyl-prolyl cis-trans isomerase | chr5
contig01172	AT5G52650.1	8e-47	| 40S ribosomal protein S10 (RPS10C) | chr5
contig01173	AT2G37500.2	4e-54	| arginine biosynthesis protein ArgJ family | chr2
contig01174	AT3G54840.1	5e-84	ARA6, ATRABF1, ARA-6, ATRAB5C | ARA6; GTP binding / GTPase | chr3
contig01177	AT4G23160.1	9e-70	| protein kinase family protein | chr4
contig01178	AT2G09990.1	8e-55	| 40S ribosomal protein S16 (RPS16A) | chr2
contig01179	AT4G39520.1	0	| GTP-binding protein, putative | chr4
contig01180	AT2G38600.1	4e-55	| acid phosphatase class B family protein | chr2
contig01181	AT1G21190.1	1e-43	| small nuclear ribonucleoprotein, putative / snRNP, putative / Sm protein, putative | chr1
contig01182	AT3G47590.1	1e-53	| esterase/lipase/thioesterase family protein | chr3
contig01183	AT4G21210.1	2e-75	ATRP1 | ATRP1 (PPDK REGULATORY PROTEIN); phosphoprotein phosphatase/ protein kinase | chr4
contig01184	AT1G76320.2	2e-25	FRS4 | FRS4 (FAR1-related sequence 4); zinc ion binding | chr1
contig01186	AT5G62650.1	4e-59	| unknown protein | chr5
contig01189	AT3G17860.3	7e-26	TIFY6B | JAZ3 (JASMONATE-ZIM-DOMAIN PROTEIN 3) | chr3
contig01190	AT5G58950.1	4e-137	| protein kinase family protein | chr5
contig01192	AT2G33845.1	5e-39	| DNA-binding protein-related | chr2
contig01193	AT5G22850.1	4e-54	| aspartyl protease family protein | chr5
contig01194	AT4G17640.1	2e-44	CKB2 | CKB2; protein kinase CK2 regulator | chr4
contig01195	AT5G59850.1	4e-70	| 40S ribosomal protein S15A (RPS15aF) | chr5
contig01196	AT4G35050.1	5e-53	MSI3, NFC3 | MSI3 (MULTICOPY SUPPRESSOR OF IRA1 3); protein binding | chr4
contig01197	AT2G37410.2	1e-37	ATTIM17-2, TIM17 | ATTIM17-2; P-P-bond-hydrolysis-driven protein transmembrane transporter/ protein transporter | chr2
contig01198	AT2G17040.1	8e-64	anac036 | anac036 (Arabidopsis NAC domain containing protein 36); transcription factor | chr2
contig01199	AT3G13230.1	5e-11	| RNA binding | chr3
contig01200	AT1G24530.1	6e-104	| transducin family protein / WD-40 repeat family protein | chr1
contig01201	AT1G12640.1	3e-163	| membrane bound O-acyl transferase (MBOAT) family protein | chr1
contig01202	AT5G58110.1	3e-43	| ATPase activator/ chaperone binding | chr5
contig01203	AT3G12290.1	5e-128	| tetrahydrofolate dehydrogenase/cyclohydrolase, putative | chr3
contig01204	AT3G01980.4	4e-88	| short-chain dehydrogenase/reductase (SDR) family protein | chr3
contig01205	AT1G12950.1	5e-164	| MATE efflux family protein | chr1
contig01206	AT5G58290.1	2e-56	RPT3 | RPT3 (REGULATORY PARTICLE TRIPLE-A ATPASE 3); ATPase | chr5
contig01208	AT1G58390.1	1e-07	| disease resistance protein (CC-NBS-LRR class), putative | chr1
contig01209	AT5G58290.1	5e-53	RPT3 | RPT3 (REGULATORY PARTICLE TRIPLE-A ATPASE 3); ATPase | chr5
contig01210	AT3G01860.1	5e-13	| unknown protein | chr3
contig01211	AT3G23530.1	3e-99	| cyclopropane fatty acid synthase, putative / CPA-FA synthase, putative | chr3
contig01212	AT5G55280.1	5e-41	FTSZ1-1, ATFTSZ1-1, CPFTSZ | FTSZ1-1; protein binding / structural molecule | chr5
contig01213	AT1G48850.1	2e-74	EMB1144 | EMB1144 (embryo defective 1144); chorismate synthase | chr1
contig01214	AT3G13460.4	2e-50	ECT2 | ECT2; protein binding | chr3
contig01215	AT2G42210.4	5e-38	ATOEP16-3, OEP16-3 | mitochondrial import inner membrane translocase subunit Tim17/Tim22/Tim23 family protein | chr2
contig01217	AT1G02660.1	1e-72	| lipase class 3 family protein | chr1
contig01218	AT1G65690.1	2e-42	| harpin-induced protein-related / HIN1-related / harpin-responsive protein-related | chr1
contig01220	AT2G05710.1	2e-88	| aconitate hydratase, cytoplasmic, putative / citrate hydro-lyase/aconitase, putative | chr2
contig01221	AT1G22540.1	3e-161	| proton-dependent oligopeptide transport (POT) family protein | chr1
contig01223	AT4G29820.1	3e-59	CFIM-25, ATCFIM-25 | CFIM-25 | chr4
contig01224	AT3G10350.1	3e-88	| anion-transporting ATPase family protein | chr3
contig01225	AT3G22960.1	4e-116	PKP1, PKP-ALPHA | PKP-ALPHA; pyruvate kinase | chr3
contig01226	AT3G06350.1	3e-57	EMB3004, MEE32 | MEE32 (MATERNAL EFFECT EMBRYO ARREST 32); 3-dehydroquinate dehydratase/ NADP or NADPH binding / binding / catalytic/ shikimate 5-dehydrogenase | chr3
contig01227	AT3G26510.4	3e-33	| octicosapeptide/Phox/Bem1p (PB1) domain-containing protein | chr3
contig01230	AT2G19940.2	2e-157	| N-acetyl-gamma-glutamyl-phosphate reductase/ NAD or NADH binding / binding / catalytic/ oxidoreductase, acting on the aldehyde or oxo group of donors, NAD or NADP as acceptor / protein dimerization | chr2
contig01231	AT1G72160.1	1e-149	| SEC14 cytosolic factor family protein / phosphoglyceride transfer family protein | chr1
contig01232	AT2G28060.1	2e-24	| protein kinase-related | chr2
contig01234	AT2G48110.1	2e-60	REF4 | REF4 (REDUCED EPIDERMAL FLUORESCENCE 4) | chr2
contig01237	AT3G08840.2	5e-48	| D-alanine--D-alanine ligase family | chr3
contig01238	AT1G51200.2	8e-52	| zinc finger (AN1-like) family protein | chr1
contig01239	AT5G40390.1	2e-41	SIP1 | SIP1 (seed imbibition 1-like); galactinol-sucrose galactosyltransferase/ hydrolase, hydrolyzing O-glycosyl compounds | chr5
contig01240	AT2G37195.1	2e-20	| unknown protein | chr2
contig01241	AT1G74640.1	9e-112	| unknown protein | chr1
contig01242	AT2G35980.1	3e-24	YLS9, NHL10, ATNHL10 | YLS9 (YELLOW-LEAF-SPECIFIC GENE 9) | chr2
contig01243	AT4G37040.1	4e-47	MAP1D | MAP1D (METHIONINE AMINOPEPTIDASE 1D); aminopeptidase/ metalloexopeptidase | chr4
contig01244	AT1G44750.3	2e-14	ATPUP11 | ATPUP11; purine transmembrane transporter | chr1
contig01245	AT3G01280.1	2e-58	VDAC1, ATVDAC1 | VDAC1 (VOLTAGE DEPENDENT ANION CHANNEL 1); voltage-gated anion channel | chr3
contig01246	AT1G12110.1	3e-42	NRT1.1, CHL1-1, NRT1, B-1, ATNRT1, CHL1 | NRT1.1; nitrate transmembrane transporter/ transporter | chr1
contig01247	AT5G04500.1	7e-54	| glycosyltransferase family protein 47 | chr5
contig01249	AT5G49510.2	2e-19	PDF3 | PDF3 (PREFOLDIN 3); unfolded protein binding | chr5
contig01250	AT1G76650.1	5e-34	CML38 | calcium-binding EF hand family protein | chr1
contig01251	AT3G04580.2	1e-36	EIN4 | EIN4 (ETHYLENE INSENSITIVE 4); ethylene binding / glycogen synthase kinase 3/ protein histidine kinase/ receptor | chr3
contig01253	AT5G48385.1	2e-47	| FUNCTIONS IN
contig01254	AT1G11680.1	3e-65	CYP51G1, EMB1738, CYP51A2, CYP51 | CYP51G1 (CYTOCHROME P450 51G1); oxygen binding / sterol 14-demethylase | chr1
contig01255	AT1G15860.2	4e-60	| INVOLVED IN
contig01257	AT3G04240.1	4e-74	SEC | SEC (secret agent); transferase, transferring glycosyl groups | chr3
contig01258	AT4G22220.1	9e-65	ISU1, ATISU1 | ISU1; structural molecule | chr4
contig01260	AT1G50480.1	0	THFS | THFS (10-FORMYLTETRAHYDROFOLATE SYNTHETASE); ATP binding / copper ion binding / formate-tetrahydrofolate ligase | chr1
contig01261	AT5G20000.1	1e-87	| 26S proteasome AAA-ATPase subunit, putative | chr5
contig01264	AT4G25150.1	1e-36	| acid phosphatase, putative | chr4
contig01265	AT3G10040.1	9e-21	| transcription factor | chr3
contig01266	AT4G11600.1	2e-71	ATGPX6, PHGPX, LSC803 | ATGPX6 (GLUTATHIONE PEROXIDASE 6); glutathione peroxidase | chr4
contig01268	AT5G20720.2	1e-78	CPN20, CPN10, CHCPN10, ATCPN21, CPN21 | CPN20 (CHAPERONIN 20); calmodulin binding | chr5
contig01269	AT1G68185.1	2e-42	| ubiquitin-related | chr1
contig01271	AT2G45910.1	1e-27	| protein kinase family protein / U-box domain-containing protein | chr2
contig01272	AT5G22510.1	3e-36	| beta-fructofuranosidase, putative / invertase, putative / saccharase, putative / beta-fructosidase, putative | chr5
contig01274	AT5G45900.1	1e-28	APG7, ATAPG7, ATG7, ATATG7 | APG7 (AUTOPHAGY 7); APG8 activating enzyme | chr5
contig01275	AT1G23800.1	1e-164	ALDH2B7, ALDH2B | ALDH2B7; 3-chloroallyl aldehyde dehydrogenase/ aldehyde dehydrogenase (NAD) | chr1
contig01278	AT5G58430.1	7e-106	ATEXO70B1 | ATEXO70B1 (exocyst subunit EXO70 family protein B1); protein binding | chr5
contig01279	AT3G46540.1	3e-29	| epsin N-terminal homology (ENTH) domain-containing protein / clathrin assembly protein-related | chr3
contig01281	AT3G03773.1	1e-42	| FUNCTIONS IN
contig01282	AT4G27720.1	0	| LOCATED IN
contig01283	AT3G15660.2	2e-57	ATGRX4, GRX4 | GRX4 (GLUTAREDOXIN 4); metal ion binding | chr3
contig01285	AT4G03210.2	3e-23	XTH9 | XTH9 (XYLOGLUCAN ENDOTRANSGLUCOSYLASE/HYDROLASE 9); hydrolase, acting on glycosyl bonds / xyloglucan
contig01287	AT4G18930.1	5e-47	| cyclic phosphodiesterase | chr4
contig01288	AT1G49760.1	4e-09	PAB8, PABP8 | PAB8 (POLY(A) BINDING PROTEIN 8); RNA binding / translation initiation factor | chr1
contig01289	AT4G19860.1	1e-93	| lecithin
contig01290	AT1G75270.1	3e-89	DHAR2 | DHAR2 (DEHYDROASCORBATE REDUCTASE 2); glutathione binding / glutathione dehydrogenase (ascorbate) | chr1
contig01291	AT4G36810.1	2e-28	GGPS1 | GGPS1 (GERANYLGERANYL PYROPHOSPHATE SYNTHASE 1); farnesyltranstransferase | chr4
contig01293	AT2G02000.1	7e-83	GAD3 | GAD3 (glutamate decarboxylase 3); calmodulin binding | chr2
contig01294	AT2G47770.1	2e-32	| benzodiazepine receptor-related | chr2
contig01296	AT3G49490.1	3e-10	| unknown protein | chr3
contig01297	AT3G56150.1	4e-38	EIF3C, ATEIF3C-1, EIF3C-1, ATTIF3C1, TIF3C1 | EIF3C (EUKARYOTIC TRANSLATION INITIATION FACTOR 3C); translation initiation factor | chr3
contig01299	AT3G27460.2	6e-95	| unknown protein | chr3
contig01300	AT5G58420.1	6e-68	| 40S ribosomal protein S4 (RPS4D) | chr5
contig01301	AT5G13750.2	4e-07	ZIFL1 | ZIFL1 (ZINC INDUCED FACILITATOR-like 1); tetracycline
contig01302	AT2G17510.1	4e-40	EMB2763 | EMB2763 (EMBRYO DEFECTIVE 2763); RNA binding / ribonuclease | chr2
contig01303	AT3G26300.1	9e-62	CYP71B34 | CYP71B34; electron carrier/ heme binding / iron ion binding / monooxygenase/ oxygen binding | chr3
contig01304	AT3G02420.1	3e-51	| unknown protein | chr3
contig01305	AT5G02570.1	1e-46	| histone H2B, putative | chr5
contig01306	AT5G04420.3	5e-77	| kelch repeat-containing protein | chr5
contig01307	AT5G35180.4	4e-30	| phosphoinositide binding | chr5
contig01308	AT3G51300.1	1e-18	ARAC11, ROP1, ROP1AT, ATRAC11, ATROP1 | ROP1 (RHO-RELATED PROTEIN FROM PLANTS 1); GTP binding / GTPase activating protein binding / GTPase/ protein binding | chr3
contig01309	AT5G63890.2	4e-77	ATHDH | ATHDH (HISTIDINOL DEHYDROGENASE); histidinol dehydrogenase | chr5
contig01310	AT1G76010.1	2e-41	| nucleic acid binding | chr1
contig01311	AT5G13520.1	6e-92	| peptidase M1 family protein | chr5
contig01312	AT3G50370.1	5e-06	| unknown protein | chr3
contig01315	AT1G55360.1	8e-132	| unknown protein | chr1
contig01316	AT5G12040.1	5e-22	| carbon-nitrogen hydrolase family protein | chr5
contig01317	AT2G22795.1	3e-07	| unknown protein | chr2
contig01319	AT5G35450.1	5e-09	| disease resistance protein (CC-NBS-LRR class), putative | chr5
contig01320	AT4G23100.1	1e-143	RML1, PAD2, GSH1, CAD2, ATECS1, GSHA | GSH1 (GLUTAMATE-CYSTEINE LIGASE); glutamate-cysteine ligase | chr4
contig01321	AT3G15610.1	9e-159	| transducin family protein / WD-40 repeat family protein | chr3
contig01322	AT5G14640.1	5e-62	ATSK13, SK13 | SK13 (SHAGGY-LIKE KINASE 13); ATP binding / protein kinase/ protein serine/threonine kinase | chr5
contig01324	AT1G35160.1	8e-08	GRF4, 14-3-3PHI, GF14 PHI | GF14 PHI (GF14 PROTEIN PHI CHAIN); protein binding / protein phosphorylated amino acid binding | chr1
contig01325	AT5G65430.1	7e-101	GRF8, 14-3-3KAPPA, GF14 KAPPA | GRF8 (GENERAL REGULATORY FACTOR 8); protein binding / protein phosphorylated amino acid binding | chr5
contig01327	AT4G30620.1	7e-50	| unknown protein | chr4
contig01329	AT1G66920.1	2e-75	| serine/threonine protein kinase, putative | chr1
contig01333	AT3G10650.1	1e-07	| FUNCTIONS IN
contig01334	AT1G78380.1	1e-82	ATGSTU19, GST8 | ATGSTU19 (GLUTATHIONE S-TRANSFERASE TAU 19); glutathione binding / glutathione transferase | chr1
contig01337	AT5G23050.1	4e-171	AAE17 | AAE17 (ACYL-ACTIVATING ENZYME 17); catalytic/ ligase | chr5
contig01339	AT1G78230.1	2e-55	| protein binding | chr1
contig01340	AT5G18280.2	5e-54	ATAPY2, APY2 | ATAPY2 (ARABIDOPSIS THALIANA APYRASE 2); ATPase/ nucleotide diphosphatase | chr5
contig01341	AT4G26640.2	2e-29	WRKY20, AtWRKY20 | WRKY20; transcription factor | chr4
contig01343	AT1G27980.1	5e-80	DPL1, ATDPL1 | DPL1; carboxy-lyase/ catalytic/ pyridoxal phosphate binding | chr1
contig01345	AT5G22250.1	1e-106	| CCR4-NOT transcription complex protein, putative | chr5
contig01346	AT4G07410.1	2e-18	| transducin family protein / WD-40 repeat family protein | chr4
contig01347	AT2G22240.1	0	ATMIPS2, MIPS2 | MIPS2 (MYO-INOSITOL-1-PHOSTPATE SYNTHASE 2); binding / catalytic/ inositol-3-phosphate synthase | chr2
contig01348	AT1G26550.1	2e-53	| peptidyl-prolyl cis-trans isomerase PPIC-type family protein | chr1
contig01349	AT1G16240.2	2e-82	SYP51, ATSYP51 | SYP51 (SYNTAXIN OF PLANTS 51); SNAP receptor | chr1
contig01350	AT4G16440.1	9e-12	| ferredoxin hydrogenase | chr4
contig01351	AT2G46225.1	1e-59	ABIL1 | ABIL1 (Abi-1-like 1) | chr2
contig01353	AT3G10870.1	8e-50	MES17, ATMES17 | MES17 (METHYL ESTERASE 17); hydrolase/ hydrolase, acting on ester bonds / methyl indole-3-acetate esterase | chr3
contig01354	AT5G39410.1	2e-73	| binding / catalytic | chr5
contig01355	AT1G21320.2	2e-53	| nucleic acid binding / nucleotide binding | chr1
contig01357	AT3G62260.1	1e-87	| protein phosphatase 2C, putative / PP2C, putative | chr3
contig01358	AT4G05160.1	0	| 4-coumarate--CoA ligase, putative / 4-coumaroyl-CoA synthase, putative | chr4
contig01359	AT3G62980.1	2e-49	TIR1 | TIR1 (TRANSPORT INHIBITOR RESPONSE 1); auxin binding / protein binding / ubiquitin-protein ligase | chr3
contig01360	AT5G24650.1	2e-75	| mitochondrial import inner membrane translocase subunit Tim17/Tim22/Tim23 family protein | chr5
contig01361	AT2G14910.1	1e-109	| unknown protein | chr2
contig01362	AT4G33720.1	2e-52	| pathogenesis-related protein, putative | chr4
contig01363	AT3G24490.1	5e-44	| transcription factor | chr3
contig01364	AT1G20440.1	3e-07	COR47, RD17 | COR47 (COLD-REGULATED 47) | chr1
contig01365	AT3G07800.1	6e-69	| thymidine kinase, putative | chr3
contig01366	AT3G46290.1	8e-135	| protein kinase, putative | chr3
contig01367	AT5G25140.1	2e-50	CYP71B13 | CYP71B13; electron carrier/ heme binding / iron ion binding / monooxygenase/ oxygen binding | chr5
contig01368	AT1G59600.1	2e-66	ZCW7 | ZCW7 | chr1
contig01369	AT4G37550.1	3e-90	| formamidase, putative / formamide amidohydrolase, putative | chr4
contig01370	AT5G09920.1	2e-62	RPB15.9, ATRPB15.9, RPB15.9.9, NRPB4 | NRPB4; DNA-directed RNA polymerase | chr5
contig01371	AT1G44835.1	1e-14	| YbaK/prolyl-tRNA synthetase family protein | chr1
contig01372	AT1G21065.1	2e-64	| unknown protein | chr1
contig01373	AT3G12400.1	8e-45	ELC, ATELC | ELC; ubiquitin binding | chr3
contig01374	AT1G20460.1	1e-25	| unknown protein | chr1
contig01376	AT1G67850.2	1e-80	| unknown protein | chr1
contig01377	AT5G61820.1	4e-107	| FUNCTIONS IN
contig01379	AT5G51070.1	6e-134	ERD1, CLPD | ERD1 (EARLY RESPONSIVE TO DEHYDRATION 1); ATP binding / ATPase/ nucleoside-triphosphatase/ nucleotide binding / protein binding | chr5
contig01380	AT5G50650.1	3e-67	| WD-40 repeat family protein / St12p protein, putative | chr5
contig01381	AT3G01340.2	5e-81	| protein transport protein SEC13 family protein / WD-40 repeat family protein | chr3
contig01382	AT3G47800.1	4e-97	| aldose 1-epimerase family protein | chr3
contig01384	AT5G10770.1	3e-72	| chloroplast nucleoid DNA-binding protein, putative | chr5
contig01385	AT5G24090.1	1e-104	| acidic endochitinase (CHIB1) | chr5
contig01386	AT4G06598.1	2e-17	| FUNCTIONS IN
contig01387	AT1G21720.1	2e-101	PBC1 | PBC1 (PROTEASOME BETA SUBUNIT C1); peptidase/ threonine-type endopeptidase | chr1
contig01388	AT1G65680.1	3e-51	ATEXPB2, EXPB2, ATHEXP BETA 1.4 | ATEXPB2 (ARABIDOPSIS THALIANA EXPANSIN B2) | chr1
contig01389	AT1G62600.1	3e-70	| flavin-containing monooxygenase family protein / FMO family protein | chr1
contig01390	AT1G18080.1	2e-14	ATARCA, RACK1A_AT | ATARCA; nucleotide binding | chr1
contig01392	AT1G55490.2	1e-08	CPN60B, LEN1 | CPN60B (CHAPERONIN 60 BETA); ATP binding / protein binding | chr1
contig01393	AT2G43810.2	9e-38	| small nuclear ribonucleoprotein F, putative / U6 snRNA-associated Sm-like protein, putative / Sm protein F, putative | chr2
contig01394	AT4G02580.1	9e-84	| NADH-ubiquinone oxidoreductase 24 kDa subunit, putative | chr4
contig01395	AT2G42280.1	9e-39	| basic helix-loop-helix (bHLH) family protein | chr2
contig01397	AT2G02390.1	7e-79	ATGSTZ1, GST18 | ATGSTZ1 (ARABIDOPSIS THALIANA GLUTATHIONE S-TRANSFERASE ZETA 1); catalytic/ glutathione transferase | chr2
contig01398	AT1G68750.1	4e-96	ATPPC4 | ATPPC4; phosphoenolpyruvate carboxylase | chr1
contig01399	AT1G53310.3	7e-57	ATPPC1 | ATPPC1 (PHOSPHOENOLPYRUVATE CARBOXYLASE 1); catalytic/ phosphoenolpyruvate carboxylase | chr1
contig01401	AT1G72360.2	2e-31	| ethylene-responsive element-binding protein, putative | chr1
contig01402	AT3G47420.1	2e-35	| glycerol-3-phosphate transporter, putative / glycerol 3-phosphate permease, putative | chr3
contig01403	AT1G02870.1	1e-53	| unknown protein | chr1
contig01404	AT1G76880.1	8e-42	| trihelix DNA-binding protein, putative | chr1
contig01405	AT3G02260.1	7e-15	BIG, DOC1, TIR3, UMB1, ASA1, LPR1, CRM1 | BIG (BIG); binding / ubiquitin-protein ligase/ zinc ion binding | chr3
contig01406	AT1G63940.2	1e-126	MDAR6 | monodehydroascorbate reductase, putative | chr1
contig01409	AT5G06770.1	2e-43	| KH domain-containing protein / zinc finger (CCCH type) family protein | chr5
contig01411	AT3G19950.1	6e-60	| zinc finger (C3HC4-type RING finger) family protein | chr3
contig01413	AT3G51880.3	7e-19	HMGB1, NFD1 | HMGB1 (HIGH MOBILITY GROUP B 1); DNA binding / chromatin binding / structural constituent of chromatin / transcription factor | chr3
contig01414	AT1G60900.1	1e-49	| U2 snRNP auxiliary factor large subunit, putative | chr1
contig01415	AT1G53210.1	3e-50	| sodium/calcium exchanger family protein / calcium-binding EF hand family protein | chr1
contig01416	AT1G53050.1	1e-145	| protein kinase family protein | chr1
contig01417	AT1G22800.1	6e-74	| methyltransferase | chr1
contig01418	AT4G17640.1	9e-45	CKB2 | CKB2; protein kinase CK2 regulator | chr4
contig01421	AT2G19520.1	2e-88	FVE, ACG1, MSI4, NFC4, NFC04, ATMSI4 | FVE; metal ion binding | chr2
contig01422	AT4G37980.1	1e-33	ELI3-1, ELI3, ATCAD7, CAD7 | ELI3-1 (ELICITOR-ACTIVATED GENE 3-1); binding / catalytic/ oxidoreductase/ zinc ion binding | chr4
contig01423	AT4G37990.1	4e-105	ELI3-2, ELI3, ATCAD8, CAD-B2 | ELI3-2 (ELICITOR-ACTIVATED GENE 3-2); aryl-alcohol dehydrogenase/ mannitol dehydrogenase | chr4
contig01424	AT5G03740.1	1e-15	HD2C, HDT3 | HD2C (HISTONE DEACETYLASE 2C); histone deacetylase/ nucleic acid binding / transcription repressor/ zinc ion binding | chr5
contig01425	AT3G11940.2	1e-90	ATRPS5A, AML1 | ATRPS5A (RIBOSOMAL PROTEIN 5A); structural constituent of ribosome | chr3
contig01426	AT3G01280.1	5e-85	VDAC1, ATVDAC1 | VDAC1 (VOLTAGE DEPENDENT ANION CHANNEL 1); voltage-gated anion channel | chr3
contig01428	AT5G25280.2	1e-39	| serine-rich protein-related | chr5
contig01430	AT3G53230.1	2e-71	| cell division cycle protein 48, putative / CDC48, putative | chr3
contig01431	AT5G50920.1	1e-81	CLPC, ATHSP93-V, HSP93-V, DCA1, CLPC1 | CLPC1; ATP binding / ATP-dependent peptidase/ ATPase | chr5
contig01432	AT1G70830.1	8e-70	MLP28 | MLP28 (MLP-LIKE PROTEIN 28) | chr1
contig01433	AT5G43430.3	2e-22	ETFBETA | ETFBETA; electron carrier | chr5
contig01434	AT5G61010.2	1e-50	ATEXO70E2 | ATEXO70E2 (EXOCYST SUBUNIT EXO70 FAMILY PROTEIN E2); protein binding | chr5
contig01435	AT3G07180.1	2e-62	| GPI transamidase component PIG-S-related | chr3
contig01436	ATCG00480.1	7e-146	ATPB | chloroplast-encoded gene for beta subunit of ATP synthase | chrC
contig01437	AT2G22120.1	2e-71	| protein binding / zinc ion binding | chr2
contig01438	AT5G67150.1	1e-49	| transferase family protein | chr5
contig01439	AT4G19950.1	5e-32	| unknown protein | chr4
contig01440	AT2G46210.1	1e-180	| delta-8 sphingolipid desaturase, putative | chr2
contig01441	AT5G47070.1	1e-66	| protein kinase, putative | chr5
contig01442	AT4G20980.3	8e-93	| eukaryotic translation initiation factor 3 subunit 7, putative / eIF-3 zeta, putative / eIF3d, putative | chr4
contig01443	AT2G39950.2	4e-12	| unknown protein | chr2
contig01444	AT3G54700.1	1e-146	| carbohydrate transmembrane transporter/ phosphate transmembrane transporter/ sugar
contig01447	AT2G43120.1	3e-106	| pirin, putative | chr2
contig01449	AT5G32470.1	6e-32	| FUNCTIONS IN
contig01450	AT1G01800.2	5e-40	| short-chain dehydrogenase/reductase (SDR) family protein | chr1
contig01451	AT5G04700.1	4e-23	| FUNCTIONS IN
contig01452	AT5G55290.2	4e-31	| ATP synthase subunit H family protein | chr5
contig01453	AT2G18300.2	8e-43	| basic helix-loop-helix (bHLH) family protein | chr2
contig01454	AT4G29490.1	3e-67	| aminopeptidase/ manganese ion binding | chr4
contig01455	AT3G21865.1	5e-33	PEX22 | PEX22 (peroxin 22); protein binding | chr3
contig01457	AT5G55260.1	1e-50	PPX2, PPX-2 | PPX2 (PROTEIN PHOSPHATASE X 2); protein serine/threonine phosphatase | chr5
contig01458	AT1G23860.2	8e-07	SRZ-21, SRZ21 | RSZP21 (RS-CONTAINING ZINC FINGER PROTEIN 21); protein binding | chr1
contig01460	AT3G25140.1	0	GAUT8, QUA1 | QUA1 (QUASIMODO 1); polygalacturonate 4-alpha-galacturonosyltransferase/ transferase, transferring glycosyl groups / transferase, transferring hexosyl groups | chr3
contig01461	AT1G60800.1	3e-131	NIK3 | NIK3 (NSP-INTERACTING KINASE 3); kinase | chr1
contig01462	AT5G60790.1	3e-114	ATGCN1, GCN1 | ATGCN1; transporter | chr5
contig01463	AT1G19520.1	1e-29	NFD5 | NFD5 (NUCLEAR FUSION DEFECTIVE 5) | chr1
contig01464	AT1G06890.2	2e-53	| transporter-related | chr1
contig01465	AT1G61210.1	8e-49	| WD-40 repeat family protein / katanin p80 subunit, putative | chr1
contig01466	AT4G29040.1	1e-152	RPT2a | RPT2a (regulatory particle AAA-ATPase 2a); ATPase | chr4
contig01467	AT2G22590.1	2e-119	| transferase, transferring glycosyl groups | chr2
contig01470	AT4G16143.2	4e-35	IMPA-2 | IMPA-2 (IMPORTIN ALPHA ISOFORM 2); binding / protein transporter | chr4
contig01472	AT1G79380.1	6e-86	| copine-related | chr1
contig01474	AT5G12020.1	8e-11	HSP17.6II | HSP17.6II (17.6 KDA CLASS II HEAT SHOCK PROTEIN) | chr5
contig01475	AT2G29080.1	0	ftsh3 | ftsh3 (FtsH protease 3); ATP-dependent peptidase/ ATPase | chr2
contig01476	AT5G45775.2	1e-87	| 60S ribosomal protein L11 (RPL11D) | chr5
contig01477	AT3G62290.1	1e-99	ATARFA1E | ATARFA1E (ADP-ribosylation factor A1E); GTP binding / phospholipase activator/ protein binding | chr3
contig01479	AT5G43310.1	4e-25	| COP1-interacting protein-related | chr5
contig01480	AT2G35760.1	8e-60	| integral membrane family protein | chr2
contig01482	AT2G01970.1	6e-57	| endomembrane protein 70, putative | chr2
contig01483	AT3G54540.1	3e-75	ATGCN4 | ATGCN4; transporter | chr3
contig01485	AT5G41790.1	2e-11	CIP1 | CIP1 (COP1-INTERACTIVE PROTEIN 1); protein binding | chr5
contig01486	AT2G32850.2	1e-84	| protein kinase family protein | chr2
contig01488	AT4G30960.1	1e-129	CIPK6, SIP3, SNRK3.14, ATCIPK6 | SIP3 (SOS3-INTERACTING PROTEIN 3); ATP binding / kinase/ protein kinase/ protein serine/threonine kinase | chr4
contig01490	AT3G51550.1	8e-163	FER | FER (FERONIA); kinase/ protein kinase | chr3
contig01492	AT1G64230.4	2e-24	UBC28 | ubiquitin-conjugating enzyme, putative | chr1
contig01493	AT5G65840.1	2e-32	| FUNCTIONS IN
contig01494	AT5G51740.1	2e-103	| peptidase M48 family protein | chr5
contig01495	AT1G21240.1	3e-18	WAK3 | WAK3 (wall associated kinase 3); kinase/ protein serine/threonine kinase | chr1
contig01496	AT1G17330.1	1e-38	| metal-dependent phosphohydrolase HD domain-containing protein-related | chr1
contig01497	AT4G33565.1	3e-19	| protein binding / zinc ion binding | chr4
contig01498	AT3G01850.2	6e-101	| ribulose-phosphate 3-epimerase, cytosolic, putative / pentose-5-phosphate 3-epimerase, putative | chr3
contig01499	AT4G36860.1	2e-24	| zinc ion binding | chr4
contig01500	AT4G35310.1	1e-79	CPK5, ATCPK5 | CPK5 (calmodulin-domain protein kinase 5); ATP binding / calcium ion binding / calmodulin-dependent protein kinase/ kinase/ protein kinase/ protein serine/threonine kinase | chr4
contig01501	AT5G25160.1	7e-22	ZFP3 | ZFP3 (ZINC FINGER PROTEIN 3); nucleic acid binding / transcription factor/ zinc ion binding | chr5
contig01502	AT1G31930.2	5e-32	XLG3 | XLG3 (extra-large GTP-binding protein 3); guanyl nucleotide binding / signal transducer | chr1
contig01504	AT2G46060.1	8e-20	| transmembrane protein-related | chr2
contig01505	AT5G60170.1	3e-07	| RNA binding / nucleic acid binding / nucleotide binding / protein binding / zinc ion binding | chr5
contig01507	AT1G65930.1	2e-22	| isocitrate dehydrogenase, putative / NADP+ isocitrate dehydrogenase, putative | chr1
contig01508	AT3G61880.1	3e-127	CYP78A9 | CYP78A9 (CYTOCHROME P450 78A9); monooxygenase/ oxygen binding | chr3
contig01509	AT3G11730.1	7e-96	ATFP8, ATRABD1, RABD1 | ATFP8; GTP binding / GTP-dependent protein binding / myosin XI tail binding | chr3
contig01510	AT2G24270.1	3e-106	ALDH11A3 | ALDH11A3; 3-chloroallyl aldehyde dehydrogenase/ glyceraldehyde-3-phosphate dehydrogenase (NADP+) | chr2
contig01511	AT5G59480.2	9e-07	| haloacid dehalogenase-like hydrolase family protein | chr5
contig01512	AT1G55360.1	3e-42	| unknown protein | chr1
contig01515	AT3G59920.1	0	ATGDI2 | ATGDI2 (RAB GDP DISSOCIATION INHIBITOR 2); RAB GDP-dissociation inhibitor | chr3
contig01516	AT5G23860.1	7e-100	TUB8 | TUB8; structural constituent of cytoskeleton | chr5
contig01518	AT4G27450.1	1e-43	| unknown protein | chr4
contig01519	AT5G48150.2	2e-28	PAT1 | PAT1 (phytochrome a signal transduction 1); signal transducer/ transcription factor | chr5
contig01520	AT1G69640.1	6e-107	SBH1 | SBH1 (SPHINGOID BASE HYDROXYLASE 1); catalytic/ sphingosine hydroxylase | chr1
contig01521	AT4G30996.1	3e-61	| unknown protein | chr4
contig01522	ATCG00490.1	3e-93	RBCL | large subunit of RUBISCO. Protein is tyrosine-phosphorylated and its phosphorylation state is modulated in response to ABA in Arabidopsis thaliana seeds. | chrC
contig01523	AT1G61340.1	5e-22	| F-box family protein | chr1
contig01524	AT2G18250.1	3e-66	ATCOAD | ATCOAD (4-phosphopantetheine adenylyltransferase); nucleotidyltransferase/ pantetheine-phosphate adenylyltransferase | chr2
contig01526	AT2G43020.1	3e-81	ATPAO2 | ATPAO2 (Polyamine oxidase 2); amine oxidase/ electron carrier/ oxidoreductase | chr2
contig01527	AT5G36110.1	4e-77	CYP716A1 | CYP716A1; electron carrier/ heme binding / iron ion binding / monooxygenase/ oxygen binding | chr5
contig01528	AT1G13360.1	3e-16	| unknown protein | chr1
contig01529	AT4G36130.1	6e-133	| 60S ribosomal protein L8 (RPL8C) | chr4
contig01530	AT4G25310.1	2e-88	| oxidoreductase, 2OG-Fe(II) oxygenase family protein | chr4
contig01531	AT5G01750.2	2e-46	| unknown protein | chr5
contig01533	AT4G26780.1	7e-63	AR192 | AR192; adenyl-nucleotide exchange factor/ chaperone binding / protein binding / protein homodimerization | chr4
contig01535	AT4G10360.2	5e-71	| FUNCTIONS IN
contig01537	AT4G35840.1	1e-45	| zinc finger (C3HC4-type RING finger) family protein | chr4
contig01538	AT1G76440.3	4e-32	| FUNCTIONS IN
contig01539	AT4G27670.1	2e-59	HSP21 | HSP21 (HEAT SHOCK PROTEIN 21) | chr4
contig01540	AT5G16660.1	1e-30	| unknown protein | chr5
contig01541	AT2G26660.1	2e-53	ATSPX2, SPX2 | SPX2 (SPX DOMAIN GENE 2) | chr2
contig01543	AT1G76490.1	6e-83	HMG1, HMGR1 | HMG1 (HYDROXY METHYLGLUTARYL COA REDUCTASE 1); hydroxymethylglutaryl-CoA reductase | chr1
contig01544	AT2G25890.1	3e-23	| glycine-rich protein / oleosin | chr2
contig01545	AT1G68850.1	3e-107	| peroxidase, putative | chr1
contig01547	AT4G21860.1	2e-67	MSRB2 | MSRB2 (methionine sulfoxide reductase B 2); peptide-methionine-(S)-S-oxide reductase | chr4
contig01549	AT2G24050.1	2e-41	| MIF4G domain-containing protein / MA3 domain-containing protein | chr2
contig01550	AT1G72330.1	1e-130	ALAAT2 | ALAAT2 (ALANINE AMINOTRANSFERASE 2); ATP binding / L-alanine
contig01551	AT4G09800.1	2e-38	RPS18C | RPS18C (S18 RIBOSOMAL PROTEIN); RNA binding / nucleic acid binding / structural constituent of ribosome | chr4
contig01553	AT1G28380.1	6e-34	NSL1 | NSL1 (necrotic spotted lesions 1) | chr1
contig01554	AT2G26060.1	4e-91	emb1345 | emb1345 (embryo defective 1345); nucleotide binding | chr2
contig01555	AT4G29830.1	2e-71	VIP3 | VIP3 (vernalization independence 3); nucleotide binding / protein binding | chr4
contig01556	AT3G14910.1	6e-52	| unknown protein | chr3
contig01557	AT3G63150.1	4e-67	MIRO2, ATCBG | MIRO2 (MIRO-RELATED GTP-ASE 2); GTPase/ calcium ion binding | chr3
contig01558	AT4G36790.1	7e-46	| transporter-related | chr4
contig01559	AT4G23810.1	2e-40	WRKY53, ATWRKY53 | WRKY53; DNA binding / protein binding / transcription activator/ transcription factor | chr4
contig01560	AT3G57000.1	3e-51	| nucleolar essential protein-related | chr3
contig01562	AT5G08400.2	7e-13	| unknown protein | chr5
contig01563	AT4G34210.1	3e-27	ASK11 | ASK11 (ARABIDOPSIS SKP1-LIKE 11); protein binding / ubiquitin-protein ligase | chr4
contig01564	AT3G50360.1	5e-39	ATCEN2, CEN1 | ATCEN2 (CENTRIN2); calcium ion binding | chr3
contig01565	AT1G15100.1	4e-38	RHA2A | RHA2A; protein binding / ubiquitin-protein ligase/ zinc ion binding | chr1
contig01566	AT5G37690.1	5e-22	| GDSL-motif lipase/hydrolase family protein | chr5
contig01570	AT3G55070.1	8e-147	| FUNCTIONS IN
contig01571	AT1G18900.2	7e-124	| pentatricopeptide (PPR) repeat-containing protein | chr1
contig01572	AT3G44750.1	7e-22	HD2A, ATHD2A, HDA3, HDT1 | HDA3 (HISTONE DEACETYLASE 3); histone deacetylase/ nucleic acid binding / zinc ion binding | chr3
contig01573	AT3G07410.1	1e-92	AtRABA5b | AtRABA5b (Arabidopsis Rab GTPase homolog A5b); GTP binding | chr3
contig01574	AT5G50920.1	3e-106	CLPC, ATHSP93-V, HSP93-V, DCA1, CLPC1 | CLPC1; ATP binding / ATP-dependent peptidase/ ATPase | chr5
contig01575	AT3G61860.1	3e-08	ATRSP31, RSP31 | RSP31; RNA binding / nucleic acid binding / nucleotide binding | chr3
contig01576	AT4G24280.1	2e-38	cpHsc70-1 | cpHsc70-1 (chloroplast heat shock protein 70-1); ATP binding | chr4
contig01577	AT1G07440.1	5e-84	| tropinone reductase, putative / tropine dehydrogenase, putative | chr1
contig01578	AT5G09510.1	2e-68	| 40S ribosomal protein S15 (RPS15D) | chr5
contig01579	AT4G38600.1	6e-24	KAK, UPL3 | KAK (KAKTUS); ubiquitin-protein ligase | chr4
contig01580	AT1G01300.1	2e-139	| aspartyl protease family protein | chr1
contig01581	AT3G11660.1	2e-59	NHL1 | NHL1 | chr3
contig01582	AT1G22220.1	7e-29	| F-box family protein | chr1
contig01583	AT3G59520.1	2e-34	ATRBL13 | ATRBL13 (ARABIDOPSIS RHOMBOID-LIKE PROTEIN 13) | chr3
contig01584	AT3G26850.2	4e-32	| FUNCTIONS IN
contig01585	AT4G01370.1	1e-64	ATMPK4, MPK4 | ATMPK4 (ARABIDOPSIS THALIANA MAP KINASE 4); MAP kinase/ kinase | chr4
contig01586	AT1G32050.1	6e-58	| secretory carrier membrane protein (SCAMP) family protein | chr1
contig01588	AT4G15120.1	4e-12	| VQ motif-containing protein | chr4
contig01589	AT3G26935.1	3e-19	| zinc finger (DHHC type) family protein | chr3
contig01590	AT1G06560.1	3e-49	| NOL1/NOP2/sun family protein | chr1
contig01592	AT1G32230.1	4e-83	RCD1, CEO, CEO1, ATP8 | RCD1 (RADICAL-INDUCED CELL DEATH1); protein binding | chr1
contig01593	AT1G61570.1	4e-19	TIM13 | TIM13 (TRANSLOCASE OF THE INNER MITOCHONDRIAL MEMBRANE 13); P-P-bond-hydrolysis-driven protein transmembrane transporter | chr1
contig01595	AT2G39740.1	5e-58	| unknown protein | chr2
contig01597	AT3G06720.2	1e-143	AT-IMP, ATKAP ALPHA, AIMP ALPHA | IMPA-1 (IMPORTIN ALPHA ISOFORM 1); binding / protein transporter | chr3
contig01600	AT5G12210.2	2e-92	| geranylgeranyl transferase type II beta subunit, putative / RAB geranylgeranyltransferase beta subunit, putative | chr5
contig01601	AT3G54300.2	8e-117	ATVAMP727, VAMP727 | ATVAMP727 (VESICLE-ASSOCIATED MEMBRANE PROTEIN 727) | chr3
contig01602	AT5G43060.1	5e-90	| cysteine proteinase, putative / thiol protease, putative | chr5
contig01603	AT3G57650.1	7e-29	LPAT2 | LPAT2; 1-acylglycerol-3-phosphate O-acyltransferase | chr3
contig01605	AT1G62380.1	5e-39	ACO2, ATACO2 | ACO2 (ACC OXIDASE 2); 1-aminocyclopropane-1-carboxylate oxidase | chr1
contig01606	AT4G19710.2	5e-66	AK-HSDH II, AK-HSDH | bifunctional aspartate kinase/homoserine dehydrogenase, putative / AK-HSDH, putative | chr4
contig01607	AT1G48030.2	1e-63	mtLPD1 | mtLPD1 (mitochondrial lipoamide dehydrogenase 1); ATP binding / dihydrolipoyl dehydrogenase | chr1
contig01608	AT2G06050.3	1e-152	OPR3 | OPR3 (OPDA-REDUCTASE 3); 12-oxophytodienoate reductase | chr2
contig01609	ATMG00510.1	8e-32	NAD7 | NADH dehydrogenase subunit 7 | chrM
contig01610	AT4G11630.1	9e-52	| ribosomal protein L19 family protein | chr4
contig01611	AT2G05710.1	2e-88	| aconitate hydratase, cytoplasmic, putative / citrate hydro-lyase/aconitase, putative | chr2
contig01612	AT4G28910.3	2e-25	| LOCATED IN
contig01613	AT5G49540.1	9e-35	| unknown protein | chr5
contig01614	AT2G25170.1	5e-39	PKL, GYM, CHD3, CHR6, SSL2 | PKL (PICKLE); ATPase/ DNA binding / DNA helicase | chr2
contig01615	AT5G06600.2	1e-46	UBP12 | UBP12 (UBIQUITIN-SPECIFIC PROTEASE 12); double-stranded DNA binding / ubiquitin thiolesterase/ ubiquitin-specific protease | chr5
contig01616	AT3G03940.1	0	| protein kinase family protein | chr3
contig01617	AT2G26200.1	4e-41	| EXPRESSED IN
contig01618	AT1G47710.1	5e-33	| serpin, putative / serine protease inhibitor, putative | chr1
contig01619	AT4G14465.1	2e-30	| DNA-binding protein-related | chr4
contig01620	AT1G70330.1	2e-108	ENT1,AT, ATENT1 | ENT1,AT (EQUILIBRATIVE NUCLEOTIDE TRANSPORTER 1); nucleoside transmembrane transporter/ nucleoside transmembrane transporter, against a concentration gradient | chr1
contig01622	AT4G12590.1	8e-122	| unknown protein | chr4
contig01623	AT1G10210.2	3e-90	ATMPK1, MPK1 | ATMPK1 (MITOGEN-ACTIVATED PROTEIN KINASE 1); MAP kinase/ kinase | chr1
contig01625	AT3G18790.1	2e-17	| FUNCTIONS IN
contig01626	AT4G36810.1	2e-95	GGPS1 | GGPS1 (GERANYLGERANYL PYROPHOSPHATE SYNTHASE 1); farnesyltranstransferase | chr4
contig01628	AT5G40010.1	1e-77	AATP1 | AATP1 (AAA-ATPase 1); ATP binding / ATPase/ nucleoside-triphosphatase/ nucleotide binding | chr5
contig01629	AT4G21940.1	1e-21	CPK15 | CPK15; ATP binding / calcium ion binding / calmodulin-dependent protein kinase/ kinase/ protein kinase/ protein serine/threonine kinase | chr4
contig01630	AT5G17165.1	3e-19	| unknown protein | chr5
contig01632	AT5G56260.1	2e-63	| dimethylmenaquinone methyltransferase family protein | chr5
contig01634	AT2G34900.1	1e-48	GTE01, IMB1, GTE1 | IMB1 (IMBIBITION-INDUCIBLE 1); DNA binding | chr2
contig01635	AT2G29500.1	2e-06	| 17.6 kDa class I small heat shock protein (HSP17.6B-CI) | chr2
contig01636	AT2G22170.1	2e-38	| lipid-associated family protein | chr2
contig01637	AT3G44280.1	6e-17	| unknown protein | chr3
contig01638	AT4G23160.1	1e-20	| protein kinase family protein | chr4
contig01639	AT5G60580.4	5e-34	| zinc finger (C3HC4-type RING finger) family protein | chr5
contig01642	AT2G17200.1	3e-90	| ubiquitin family protein | chr2
contig01643	AT2G06990.1	4e-105	HEN2 | HEN2 (hua enhancer 2); ATP-dependent helicase/ RNA helicase | chr2
contig01645	AT1G26910.1	3e-105	| 60S ribosomal protein L10 (RPL10B) | chr1
contig01646	AT1G22160.1	8e-23	| senescence-associated protein-related | chr1
contig01647	AT4G02880.1	2e-76	| unknown protein | chr4
contig01648	AT5G48500.1	1e-24	| unknown protein | chr5
contig01650	AT4G02340.1	2e-47	| epoxide hydrolase, putative | chr4
contig01651	AT1G10150.1	2e-34	| carbohydrate binding | chr1
contig01652	AT2G22250.3	4e-62	ATAAT, AAT, MEE17 | aminotransferase class I and II family protein | chr2
contig01654	AT5G08120.1	3e-11	MBP2C, ATMBP2C | MBP2C (MICROTUBULE BINDING PROTEIN 2C); protein binding | chr5
contig01655	AT1G76630.1	5e-50	| tetratricopeptide repeat (TPR)-containing protein | chr1
contig01656	AT2G20770.1	5e-100	GCL2 | GCL2 (GCR2-LIKE 2); catalytic | chr2
contig01658	AT3G13224.2	2e-21	| RNA recognition motif (RRM)-containing protein | chr3
contig01659	AT5G18540.2	3e-06	| unknown protein | chr5
contig01660	AT4G02080.1	1e-95	ASAR1, ATSARA1C, ATSAR2 | ATSAR2 (ARABIDOPSIS THALIANA SECRETION-ASSOCIATED RAS SUPER FAMILY 2); GTP binding | chr4
contig01661	AT5G14620.1	8e-84	DRM2, DMT7 | DRM2 (DOMAINS REARRANGED METHYLTRANSFERASE 2); N-methyltransferase | chr5
contig01662	AT4G00170.1	7e-66	| vesicle-associated membrane family protein / VAMP family protein | chr4
contig01664	AT4G38500.1	3e-78	| unknown protein | chr4
contig01665	AT5G27700.1	6e-34	| structural constituent of ribosome | chr5
contig01666	AT5G22370.2	5e-73	EMB1705, QQT1 | QQT1 (QUATRE-QUART 1); ATP binding / nucleotide binding | chr5
contig01667	AT1G16890.2	8e-59	UBC36, UBC13B | ubiquitin-conjugating enzyme, putative | chr1
contig01668	AT3G07440.1	1e-82	| unknown protein | chr3
contig01669	AT3G24490.1	2e-44	| transcription factor | chr3
contig01672	AT2G36485.1	2e-17	| FUNCTIONS IN
contig01673	AT3G43230.1	3e-22	| zinc finger (FYVE type) family protein | chr3
contig01674	AT5G35810.1	1e-50	| FUNCTIONS IN
contig01675	AT1G18670.1	1e-17	IBS1 | IBS1 (IMPAIRED IN BABA-INDUCED STERILITY 1); ATP binding / kinase/ protein kinase/ protein serine/threonine kinase/ protein tyrosine kinase | chr1
contig01676	AT3G57870.1	4e-38	AHUS5, EMB1637, SCE1, SCE1A, ATSCE1 | SCE1 (SUMO CONJUGATION ENZYME 1); SUMO ligase | chr3
contig01678	AT5G17380.1	5e-78	| pyruvate decarboxylase family protein | chr5
contig01679	AT3G53230.1	6e-78	| cell division cycle protein 48, putative / CDC48, putative | chr3
contig01680	AT2G27040.1	7e-66	AGO4, OCP11 | AGO4 (ARGONAUTE 4); nucleic acid binding | chr2
contig01681	AT1G19180.1	1e-28	JAZ1, TIFY10A | JAZ1 (JASMONATE-ZIM-DOMAIN PROTEIN 1); protein binding | chr1
contig01682	AT2G47115.1	2e-13	| unknown protein | chr2
contig01683	AT2G13360.2	5e-115	AGT, AGT1 | AGT (ALANINE
contig01684	AT2G25140.1	1e-142	HSP98.7, CLPB-M, CLPB4 | CLPB4 (CASEIN LYTIC PROTEINASE B4); ATP binding / ATPase/ nucleoside-triphosphatase/ nucleotide binding / protein binding | chr2
contig01685	AT3G17410.1	2e-43	| serine/threonine protein kinase, putative | chr3
contig01688	AT2G41540.3	0	GPDHC1 | GPDHC1; NAD or NADH binding / glycerol-3-phosphate dehydrogenase (NAD+) | chr2
contig01689	AT2G17710.1	2e-09	| unknown protein | chr2
contig01691	AT5G56550.1	4e-11	OXS3, ATOXS3 | OXS3 (OXIDATIVE STRESS 3) | chr5
contig01692	AT3G51440.1	4e-97	| strictosidine synthase family protein | chr3
contig01694	AT5G57660.1	9e-27	ATCOL5, COL5 | zinc finger (B-box type) family protein | chr5
contig01696	AT3G14690.1	6e-08	CYP72A15 | CYP72A15; electron carrier/ heme binding / iron ion binding / monooxygenase/ oxygen binding | chr3
contig01697	AT5G01660.1	3e-90	| FUNCTIONS IN
contig01699	AT2G22480.1	2e-85	PFK5 | PFK5 (PHOSPHOFRUCTOKINASE 5); 6-phosphofructokinase | chr2
contig01700	AT1G50570.2	3e-19	| C2 domain-containing protein | chr1
contig01702	AT3G02420.1	6e-11	| unknown protein | chr3
contig01703	AT5G62390.1	5e-56	ATBAG7 | ATBAG7 (ARABIDOPSIS THALIANA BCL-2-ASSOCIATED ATHANOGENE 7); calmodulin binding | chr5
contig01704	AT5G42890.1	7e-50	ATSCP2, SCP2 | SCP2 (STEROL CARRIER PROTEIN 2); oxidoreductase/ sterol carrier | chr5
contig01705	AT2G40120.1	4e-46	| protein kinase family protein | chr2
contig01706	AT4G27300.1	3e-16	| S-locus protein kinase, putative | chr4
contig01708	AT3G15180.1	2e-22	| proteasome-related | chr3
contig01710	AT5G02310.1	2e-27	PRT6 | PRT6 (PROTEOLYSIS 6); ubiquitin-protein ligase | chr5
contig01711	AT3G27820.1	1e-94	ATMDAR4, MDAR4 | MDAR4 (MONODEHYDROASCORBATE REDUCTASE 4); monodehydroascorbate reductase (NADH) | chr3
contig01712	AT1G51510.1	1e-25	Y14 | Y14; RNA binding / protein binding | chr1
contig01714	AT1G51450.1	2e-108	| SPla/RYanodine receptor (SPRY) domain-containing protein | chr1
contig01715	AT1G07460.1	6e-25	| legume lectin family protein | chr1
contig01716	AT3G16910.1	2e-46	AAE7, ACN1 | AAE7 (ACYL-ACTIVATING ENZYME 7); AMP binding / acetate-CoA ligase | chr3
contig01717	AT1G77940.1	5e-43	| 60S ribosomal protein L30 (RPL30B) | chr1
contig01718	AT5G02960.1	4e-67	| 40S ribosomal protein S23 (RPS23B) | chr5
contig01719	AT5G67150.1	2e-78	| transferase family protein | chr5
contig01720	AT1G51710.2	4e-55	UBP6 | UBP6 (UBIQUITIN-SPECIFIC PROTEASE 6); calmodulin binding / ubiquitin-specific protease | chr1
contig01721	AT5G02620.1	5e-47	| ankyrin repeat family protein | chr5
contig01723	AT5G58700.2	1e-115	| phosphoinositide-specific phospholipase C family protein | chr5
contig01724	AT1G04230.1	3e-06	| unknown protein | chr1
contig01725	AT4G36950.1	6e-79	MAPKKK21 | MAPKKK21; ATP binding / protein kinase/ protein serine/threonine kinase | chr4
contig01726	AT1G55460.1	7e-58	| Kin17 DNA-binding protein-related | chr1
contig01727	AT5G10180.1	2e-23	AST68, SULTR2;1 | AST68; sulfate transmembrane transporter | chr5
contig01728	AT3G14470.1	4e-30	| disease resistance protein (NBS-LRR class), putative | chr3
contig01729	AT3G14470.1	1e-20	| disease resistance protein (NBS-LRR class), putative | chr3
contig01731	AT1G15120.1	3e-27	| ubiquinol-cytochrome C reductase complex 7.8 kDa protein, putative / mitochondrial hinge protein, putative | chr1
contig01732	AT4G17840.1	1e-58	| unknown protein | chr4
contig01734	AT5G03730.1	5e-59	CTR1, SIS1 | CTR1 (CONSTITUTIVE TRIPLE RESPONSE 1); kinase/ protein binding / protein serine/threonine kinase/ protein serine/threonine/tyrosine kinase | chr5
contig01737	AT2G02010.1	0	GAD4 | GAD4 (glutamate decarboxylase 4); calmodulin binding | chr2
contig01738	AT5G12020.1	8e-44	HSP17.6II | HSP17.6II (17.6 KDA CLASS II HEAT SHOCK PROTEIN) | chr5
contig01740	AT3G17900.1	6e-31	| unknown protein | chr3
contig01744	AT1G09580.1	6e-64	| emp24/gp25L/p24 family protein | chr1
contig01745	AT1G29370.1	6e-52	| kinase-related | chr1
contig01746	AT5G59950.3	2e-48	| RNA and export factor-binding protein, putative | chr5
contig01747	AT3G21560.1	1e-52	UGT84A2 | UGT84A2; UDP-glycosyltransferase/ sinapate 1-glucosyltransferase | chr3
contig01749	AT3G12580.1	5e-103	HSP70 | HSP70 (heat shock protein 70); ATP binding | chr3
contig01750	AT1G26110.1	7e-14	| unknown protein | chr1
contig01751	AT4G36500.1	2e-09	| unknown protein | chr4
contig01752	AT1G07630.1	2e-153	PLL5 | PLL5; catalytic/ protein serine/threonine phosphatase | chr1
contig01753	AT5G66920.1	4e-58	sks17 | sks17 (SKU5 Similar 17); copper ion binding / oxidoreductase | chr5
contig01754	AT5G27670.1	7e-40	HTA7 | HTA7 (HISTONE H2A 7); DNA binding | chr5
contig01755	AT4G17260.1	4e-53	| L-lactate dehydrogenase, putative | chr4
contig01757	AT4G02920.2	2e-07	| unknown protein | chr4
contig01759	AT4G15093.1	7e-20	| catalytic LigB subunit of aromatic ring-opening dioxygenase family | chr4
contig01760	AT3G08620.1	4e-64	| KH domain-containing protein | chr3
contig01761	ATMG00070.1	3e-77	NAD9 | NADH dehydrogenase subunit 9 | chrM
contig01762	AT1G43710.1	1e-08	emb1075 | emb1075 (embryo defective 1075); carboxy-lyase/ catalytic/ pyridoxal phosphate binding | chr1
contig01763	AT1G43710.1	4e-88	emb1075 | emb1075 (embryo defective 1075); carboxy-lyase/ catalytic/ pyridoxal phosphate binding | chr1
contig01764	AT4G21760.1	2e-16	BGLU47 | BGLU47 (Beta-glucosidase 47); catalytic/ cation binding / hydrolase, hydrolyzing O-glycosyl compounds | chr4
contig01767	AT4G26370.1	7e-34	| antitermination NusB domain-containing protein | chr4
contig01769	AT2G34040.1	2e-12	| apoptosis inhibitory 5 (API5) family protein | chr2
contig01770	AT4G10270.1	1e-27	| wound-responsive family protein | chr4
contig01771	AT2G23790.1	2e-31	| unknown protein | chr2
contig01772	AT1G28120.1	1e-19	| FUNCTIONS IN
contig01773	AT1G60780.1	3e-123	HAP13 | HAP13 (HAPLESS 13); protein binding | chr1
contig01774	AT5G24800.1	5e-32	ATBZIP9, BZO2H2, BZIP9 | BZIP9 (BASIC LEUCINE ZIPPER 9); DNA binding / protein heterodimerization/ transcription factor | chr5
contig01775	AT1G55170.1	1e-41	| unknown protein | chr1
contig01777	AT3G12500.1	7e-80	ATHCHIB, PR3, PR-3, CHI-B, B-CHI | ATHCHIB (ARABIDOPSIS THALIANA BASIC CHITINASE); chitinase | chr3
contig01778	AT5G51260.1	1e-23	| acid phosphatase, putative | chr5
contig01779	AT5G37770.1	2e-36	TCH2, CML24 | TCH2 (TOUCH 2); calcium ion binding | chr5
contig01781	AT3G24090.1	4e-135	| glutamine-fructose-6-phosphate transaminase (isomerizing)/ sugar binding / transaminase | chr3
contig01782	AT1G70160.1	1e-143	| unknown protein | chr1
contig01783	AT5G16880.2	3e-24	| VHS domain-containing protein / GAT domain-containing protein | chr5
contig01784	AT5G16880.2	6e-60	| VHS domain-containing protein / GAT domain-containing protein | chr5
contig01785	AT1G22770.1	5e-44	GI, FB | GI (GIGANTEA) | chr1
contig01786	AT3G58730.1	1e-112	| vacuolar ATP synthase subunit D (VATD) / V-ATPase D subunit / vacuolar proton pump D subunit (VATPD) | chr3
contig01787	AT5G08570.1	2e-148	| pyruvate kinase, putative | chr5
contig01788	AT1G68090.1	3e-31	ANNAT5, ANN5 | ANN5; calcium ion binding / calcium-dependent phospholipid binding | chr1
contig01790	AT2G20120.1	1e-67	COV1 | COV1 (CONTINUOUS VASCULAR RING) | chr2
contig01792	AT5G08160.1	2e-166	ATPK3 | ATPK3; ATP binding / kinase/ protein kinase/ protein serine/threonine kinase | chr5
contig01793	AT3G52730.1	8e-23	| ubiquinol-cytochrome C reductase UQCRX/QCR9-like family protein | chr3
contig01794	AT3G07760.2	7e-18	| FUNCTIONS IN
contig01797	AT3G08630.1	1e-18	| FUNCTIONS IN
contig01798	AT5G04590.1	2e-75	SIR | SIR; sulfite reductase (ferredoxin)/ sulfite reductase | chr5
contig01799	AT2G37510.1	3e-11	| RNA-binding protein, putative | chr2
contig01800	AT2G33040.1	8e-85	| ATP synthase gamma chain, mitochondrial (ATPC) | chr2
contig01803	AT1G29070.1	7e-31	| ribosomal protein L34 family protein | chr1
contig01804	AT5G45775.2	6e-60	| 60S ribosomal protein L11 (RPL11D) | chr5
contig01805	AT2G29670.1	2e-18	| binding | chr2
contig01806	AT4G37830.1	6e-18	| cytochrome c oxidase-related | chr4
contig01807	AT5G10600.1	2e-108	CYP81K2 | CYP81K2; electron carrier/ heme binding / iron ion binding / monooxygenase/ oxygen binding | chr5
contig01808	AT1G29150.1	1e-64	ATS9, RPN6 | ATS9 (ARABIDOPSIS NON-ATPASE SUBUNIT 9) | chr1
contig01810	AT2G01350.4	2e-111	QPT | QPT (QUINOLINATE PHOSHORIBOSYLTRANSFERASE); nicotinate-nucleotide diphosphorylase (carboxylating) | chr2
contig01811	AT4G01610.2	9e-12	| cathepsin B-like cysteine protease, putative | chr4
contig01812	AT2G14880.1	9e-37	| SWIB complex BAF60b domain-containing protein | chr2
contig01813	AT2G21120.1	2e-56	| unknown protein | chr2
contig01814	AT5G01180.1	1e-68	PTR5, ATPTR5 | PTR5 (PEPTIDE TRANSPORTER 5); dipeptide transporter/ transporter | chr5
contig01815	AT3G22330.1	3e-94	PMH2 | PMH2 (putative mitochondrial RNA helicase 2); ATP binding / ATP-dependent helicase/ helicase/ nucleic acid binding | chr3
contig01816	AT1G20410.1	5e-88	| unknown protein | chr1
contig01817	AT4G17770.1	2e-23	ATTPS5, TPS5 | ATTPS5; protein binding / transferase, transferring glycosyl groups / trehalose-phosphatase | chr4
contig01818	AT1G77750.1	2e-14	| 30S ribosomal protein S13, chloroplast, putative | chr1
contig01819	AT4G29810.2	3e-94	ATMKK2, MKK2, MK1 | ATMKK2 (ARABIDOPSIS THALIANA MAP KINASE KINASE 2); MAP kinase kinase/ kinase | chr4
contig01820	AT1G48110.2	8e-25	ECT7 | ECT7 (evolutionarily conserved C-terminal region 7) | chr1
contig01821	AT4G00150.1	9e-36	| scarecrow-like transcription factor 6 (SCL6) | chr4
contig01822	AT1G51200.2	2e-25	| zinc finger (AN1-like) family protein | chr1
contig01824	AT2G20060.1	4e-111	| ribosomal protein L4 family protein | chr2
contig01825	AT3G07890.2	1e-32	| RabGAP/TBC domain-containing protein | chr3
contig01826	AT5G51220.1	1e-38	| ubiquinol-cytochrome C chaperone family protein | chr5
contig01827	AT4G14305.2	2e-35	| FUNCTIONS IN
contig01828	AT2G25810.1	9e-81	TIP4;1 | TIP4;1 (tonoplast intrinsic protein 4;1); water channel | chr2
contig01829	AT5G08350.1	7e-45	| GRAM domain-containing protein / ABA-responsive protein-related | chr5
contig01830	AT5G22790.1	1e-106	RER1 | RER1 (RETICULATA-RELATED 1) | chr5
contig01831	AT4G08870.1	4e-52	| arginase, putative | chr4
contig01832	AT3G60690.1	3e-33	| auxin-responsive family protein | chr3
contig01833	AT1G01490.2	5e-13	| heavy-metal-associated domain-containing protein | chr1
contig01834	AT5G62100.2	6e-52	ATBAG2 | ATBAG2 (ARABIDOPSIS THALIANA BCL-2-ASSOCIATED ATHANOGENE 2); protein binding | chr5
contig01835	AT3G50950.1	4e-141	| disease resistance protein (CC-NBS-LRR class), putative | chr3
contig01836	AT2G14830.2	6e-48	| zinc ion binding | chr2
contig01837	AT4G19610.1	1e-67	| RNA binding / nucleic acid binding / nucleotide binding | chr4
contig01838	AT3G09270.1	4e-44	ATGSTU8 | ATGSTU8 (GLUTATHIONE S-TRANSFERASE TAU 8); glutathione transferase | chr3
contig01839	AT1G30970.2	3e-40	SUF4 | SUF4 (suppressor of FRIGIDA4); DNA binding / protein heterodimerization/ protein homodimerization/ transcription factor | chr1
contig01840	AT4G04610.1	5e-144	APR1, APR, PRH19, ATAPR1 | APR1 (APS REDUCTASE 1); adenylyl-sulfate reductase | chr4
contig01841	AT1G70600.1	2e-70	| structural constituent of ribosome | chr1
contig01842	AT4G22290.1	1e-51	| ubiquitin thiolesterase | chr4
contig01843	AT1G13180.1	1e-63	DIS1, ARP3, ATARP3 | DIS1 (DISTORTED TRICHOMES 1); ATP binding / actin binding / protein binding / structural constituent of cytoskeleton | chr1
contig01844	AT5G35430.1	2e-47	| binding | chr5
contig01846	AT1G28410.1	1e-09	| FUNCTIONS IN
contig01847	AT5G44360.1	3e-20	| FAD-binding domain-containing protein | chr5
contig01849	AT5G01590.1	3e-64	| unknown protein | chr5
contig01850	AT1G17120.1	4e-98	CAT8 | CAT8 (CATIONIC AMINO ACID TRANSPORTER 8); basic amino acid transmembrane transporter/ cationic amino acid transmembrane transporter | chr1
contig01851	AT5G56460.1	3e-74	| protein kinase, putative | chr5
contig01852	AT1G23820.1	5e-135	SPDS1 | SPDS1 (spermidine synthase 1); spermidine synthase | chr1
contig01853	AT3G56040.1	2e-23	UGP3 | UGP3 (UDP-GLUCOSE PYROPHOSPHORYLASE 3) | chr3
contig01854	AT3G49220.1	1e-115	| pectinesterase family protein | chr3
contig01855	AT3G25690.1	1e-81	CHUP1 | CHUP1 (CHLOROPLAST UNUSUAL POSITIONING 1) | chr3
contig01856	AT3G04690.1	3e-33	| protein kinase family protein | chr3
contig01857	AT2G17410.1	6e-69	| ARID/BRIGHT DNA-binding domain-containing protein | chr2
contig01858	AT1G20370.1	4e-09	| tRNA pseudouridine synthase family protein | chr1
contig01860	AT1G14685.1	3e-67	BPC2, BBR/BPC2, ATBPC2 | BPC2 (BASIC PENTACYSTEINE 2); DNA binding / transcription factor | chr1
contig01864	AT3G62270.1	2e-24	| anion exchange family protein | chr3
contig01865	AT3G21190.1	4e-145	| unknown protein | chr3
contig01867	AT5G35620.1	9e-31	LSP1, EIF(ISO)4E, LSP, EIF4E2 | LSP1 (LOSS OF SUSCEPTIBILITY TO POTYVIRUS 1); RNA 7-methylguanosine cap binding / RNA binding / translation initiation factor | chr5
contig01868	AT3G23810.1	2e-138	SAHH2, ATSAHH2 | SAHH2 (S-ADENOSYL-L-HOMOCYSTEINE (SAH) HYDROLASE 2); adenosylhomocysteinase/ binding / catalytic | chr3
contig01869	AT2G30390.1	2e-81	FC2, FC-II, ATFC-II | FC2 (FERROCHELATASE 2); ferrochelatase | chr2
contig01870	AT5G09890.2	5e-53	| protein kinase, putative | chr5
contig01871	AT4G03020.1	9e-87	| transducin family protein / WD-40 repeat family protein | chr4
contig01874	AT3G60340.2	3e-52	| palmitoyl protein thioesterase family protein | chr3
contig01875	AT5G35620.1	1e-27	LSP1, EIF(ISO)4E, LSP, EIF4E2 | LSP1 (LOSS OF SUSCEPTIBILITY TO POTYVIRUS 1); RNA 7-methylguanosine cap binding / RNA binding / translation initiation factor | chr5
contig01876	AT5G05200.1	1e-91	| ABC1 family protein | chr5
contig01877	AT3G18215.1	4e-76	| unknown protein | chr3
contig01878	ATMG01320.1	1e-52	NAD2B, NAD2.2, NAD2 | encodes subunit of mitochondrial NAD(P)H dehydrogenase that is trans-spliced from two precursors, NAD2A and NAD2B. | chrM
contig01879	AT5G42380.1	6e-33	CML39, CML37 | CML37 (CALMODULIN LIKE 37); calcium ion binding | chr5
contig01880	AT1G53650.2	4e-84	CID8 | CID8 (CTC-INTERACTING DOMAIN 8); RNA binding / protein binding | chr1
contig01881	AT3G10690.1	7e-69	| DNA gyrase subunit A family protein | chr3
contig01882	AT5G05270.2	5e-41	| chalcone-flavanone isomerase family protein | chr5
contig01883	AT3G22530.1	5e-10	| unknown protein | chr3
contig01884	AT5G41770.1	0	| crooked neck protein, putative / cell cycle protein, putative | chr5
contig01885	AT3G10040.1	3e-16	| transcription factor | chr3
contig01886	AT4G12320.1	3e-36	CYP706A6 | CYP706A6; electron carrier/ heme binding / iron ion binding / monooxygenase/ oxygen binding | chr4
contig01887	AT2G44860.2	6e-12	| 60S ribosomal protein L24, putative | chr2
contig01888	AT1G18720.1	3e-67	| unknown protein | chr1
contig01889	AT2G29730.1	2e-20	UGT71D1 | UGT71D1 (UDP-GLUCOSYL TRANSFERASE 71D1); UDP-glycosyltransferase/ quercetin 3-O-glucosyltransferase/ transferase, transferring glycosyl groups | chr2
contig01891	AT4G18530.1	4e-14	| unknown protein | chr4
contig01892	AT3G43810.1	7e-81	CAM7 | CAM7 (CALMODULIN 7); calcium ion binding | chr3
contig01893	AT2G30490.1	3e-51	ATC4H, C4H, CYP73A5 | C4H (CINNAMATE-4-HYDROXYLASE); trans-cinnamate 4-monooxygenase | chr2
contig01895	AT4G11220.1	7e-85	BTI2 | BTI2 (VIRB2-INTERACTING PROTEIN 2) | chr4
contig01898	AT4G09320.1	6e-70	NDPK1 | NDPK1; ATP binding / nucleoside diphosphate kinase | chr4
contig01899	AT1G15820.1	2e-59	LHCB6, CP24 | LHCB6 (LIGHT HARVESTING COMPLEX PSII SUBUNIT 6); chlorophyll binding | chr1
contig01900	AT5G25400.1	4e-117	| phosphate translocator-related | chr5
contig01901	AT1G05385.1	2e-49	| photosystem II 11 kDa protein-related | chr1
contig01902	AT3G58470.1	4e-10	| methyltransferase/ nucleic acid binding | chr3
contig01903	AT5G48385.1	2e-40	| FUNCTIONS IN
contig01904	AT2G27100.1	2e-45	SE | SE (SERRATE); DNA binding / transcription factor | chr2
contig01905	AT1G31190.1	1e-48	IMPL1 | IMPL1 (MYO-INOSITOL MONOPHOSPHATASE LIKE 1); 3'(2'),5'-bisphosphate nucleotidase/ inositol or phosphatidylinositol phosphatase/ inositol-1(or 4)-monophosphatase | chr1
contig01907	AT4G23650.1	2e-100	CDPK6, CPK3 | CDPK6 (CALCIUM-DEPENDENT PROTEIN KINASE 6); ATP binding / calcium ion binding / calmodulin-dependent protein kinase/ kinase/ protein kinase/ protein serine/threonine kinase | chr4
contig01908	AT5G30490.2	3e-36	| FUNCTIONS IN
contig01909	AT1G57540.3	5e-37	| unknown protein | chr1
contig01911	AT3G44510.1	4e-67	| FUNCTIONS IN
contig01912	AT2G43760.3	4e-26	| molybdopterin biosynthesis MoaE family protein | chr2
contig01913	AT2G02760.1	2e-50	ATUBC2, UBC2 | ATUBC2 (UBIQUITING-CONJUGATING ENZYME 2); ubiquitin-protein ligase | chr2
contig01914	AT4G32760.1	7e-17	| protein transporter | chr4
contig01915	AT5G56360.1	7e-38	| calmodulin-binding protein | chr5
contig01916	AT4G02080.1	6e-73	ASAR1, ATSARA1C, ATSAR2 | ATSAR2 (ARABIDOPSIS THALIANA SECRETION-ASSOCIATED RAS SUPER FAMILY 2); GTP binding | chr4
contig01918	AT3G43810.1	2e-70	CAM7 | CAM7 (CALMODULIN 7); calcium ion binding | chr3
contig01919	AT4G21150.1	0	HAP6 | HAP6 (HAPLESS 6); dolichyl-diphosphooligosaccharide-protein glycotransferase | chr4
contig01921	AT3G62010.1	7e-43	| unknown protein | chr3
contig01922	AT1G76990.5	2e-82	ACR3 | ACR3; amino acid binding | chr1
contig01924	AT3G19760.1	3e-166	| eukaryotic translation initiation factor 4A, putative / eIF-4A, putative / DEAD box RNA helicase, putative | chr3
contig01925	AT3G62310.1	8e-52	| RNA helicase, putative | chr3
contig01926	AT3G06340.2	1e-56	| DNAJ heat shock N-terminal domain-containing protein | chr3
contig01928	AT1G79710.1	1e-54	| integral membrane transporter family protein | chr1
contig01929	AT5G57390.1	4e-38	AIL5, CHO1 | AIL5 (AINTEGUMENTA-LIKE 5); DNA binding / transcription factor | chr5
contig01930	AT1G26770.2	9e-103	ATEXPA10, AT-EXP10, ATEXP10, ATHEXP ALPHA 1.1, EXP10 | ATEXPA10 (ARABIDOPSIS THALIANA EXPANSIN A 10); structural constituent of cell wall | chr1
contig01931	AT1G14780.1	1e-123	| FUNCTIONS IN
contig01932	AT5G02230.2	1e-42	| haloacid dehalogenase-like hydrolase family protein | chr5
contig01933	AT5G02530.1	7e-07	| RNA and export factor-binding protein, putative | chr5
contig01934	AT2G02760.1	8e-51	ATUBC2, UBC2 | ATUBC2 (UBIQUITING-CONJUGATING ENZYME 2); ubiquitin-protein ligase | chr2
contig01935	AT1G52740.1	4e-49	HTA9 | HTA9 (HISTONE H2A PROTEIN 9); DNA binding | chr1
contig01936	AT4G35410.2	7e-82	| clathrin adaptor complex small chain family protein | chr4
contig01937	AT1G75780.1	3e-57	TUB1 | TUB1; GTP binding / GTPase/ structural molecule | chr1
contig01938	AT5G57710.1	3e-41	| heat shock protein-related | chr5
contig01939	AT5G26790.1	9e-13	| unknown protein | chr5
contig01940	AT1G12990.1	5e-19	| glycosyl transferase family 17 protein | chr1
contig01941	AT4G10790.1	2e-36	| UBX domain-containing protein | chr4
contig01942	AT3G18830.1	1e-104	ATPLT5 | ATPLT5 (POLYOL TRANSPORTER 5); D-ribose transmembrane transporter/ D-xylose transmembrane transporter/ carbohydrate transmembrane transporter/ galactose transmembrane transporter/ glucose transmembrane transporter/ glycerol transmembrane transporter/ mann | chr3
contig01944	AT1G05430.1	2e-08	| unknown protein | chr1
contig01946	AT4G38510.4	2e-49	| vacuolar ATP synthase subunit B, putative / V-ATPase B subunit, putative / vacuolar proton pump B subunit, putative / V-ATPase 57 kDa subunit, putative | chr4
contig01947	AT1G11680.1	2e-59	CYP51G1, EMB1738, CYP51A2, CYP51 | CYP51G1 (CYTOCHROME P450 51G1); oxygen binding / sterol 14-demethylase | chr1
contig01948	AT2G18740.1	2e-09	| small nuclear ribonucleoprotein E, putative / snRNP-E, putative / Sm protein E, putative | chr2
contig01949	AT4G35335.1	1e-34	| nucleotide-sugar transmembrane transporter/ sugar
contig01950	AT5G60770.1	3e-49	ATNRT2.4, NRT2.4 | ATNRT2.4; nitrate transmembrane transporter | chr5
contig01951	AT5G18480.1	6e-103	PGSIP6 | PGSIP6 (PLANT GLYCOGENIN-LIKE STARCH INITIATION PROTEIN 6); transferase, transferring glycosyl groups / transferase, transferring hexosyl groups | chr5
contig01952	AT1G04590.1	4e-58	| FUNCTIONS IN
contig01953	AT1G52140.1	2e-22	| unknown protein | chr1
contig01954	AT1G66340.1	2e-35	ETR1, EIN1, ETR | ETR1 (ETHYLENE RESPONSE 1); ethylene binding / protein histidine kinase/ two-component response regulator | chr1
contig01955	AT1G60940.2	1e-163	SNRK2-10, SNRK2.10, SRK2B | SNRK2.10 (SNF1-RELATED PROTEIN KINASE 2.10); kinase | chr1
contig01959	AT2G35050.1	8e-53	| protein kinase family protein | chr2
contig01960	AT5G13590.1	2e-24	| unknown protein | chr5
contig01962	AT5G20730.2	3e-08	NPH4, MSG1, IAA21, ARF7, TIR5, BIP | NPH4 (NON-PHOTOTROPHIC HYPOCOTYL); DNA binding / transcription activator/ transcription factor/ transcription regulator | chr5
contig01963	AT2G39970.1	2e-40	| peroxisomal membrane protein (PMP36) | chr2
contig01964	AT2G23930.1	5e-35	SNRNP-G | SNRNP-G (PROBABLE SMALL NUCLEAR RIBONUCLEOPROTEIN G) | chr2
contig01965	AT1G77800.1	4e-48	| PHD finger family protein | chr1
contig01967	AT2G18630.1	1e-45	| unknown protein | chr2
contig01969	AT5G43830.1	8e-27	| unknown protein | chr5
contig01971	AT1G67900.2	3e-21	| phototropic-responsive NPH3 family protein | chr1
contig01972	AT4G36860.1	2e-24	| zinc ion binding | chr4
contig01973	AT1G70670.1	3e-32	| caleosin-related family protein | chr1
contig01974	AT2G20920.1	1e-38	| unknown protein | chr2
contig01975	AT4G19950.1	2e-36	| unknown protein | chr4
contig01976	AT5G17070.1	7e-35	| unknown protein | chr5
contig01978	AT4G33240.2	6e-74	| 1-phosphatidylinositol-4-phosphate 5-kinase/ ATP binding / phosphatidylinositol phosphate kinase/ protein binding / zinc ion binding | chr4
contig01979	AT1G72370.1	1e-42	P40, AP40, RP40, RPSAA | P40; structural constituent of ribosome | chr1
contig01980	AT3G09010.1	3e-78	| protein kinase family protein | chr3
contig01981	AT1G77810.2	1e-131	| galactosyltransferase family protein | chr1
contig01982	AT3G49250.1	3e-28	DMS3 | DMS3 (DEFECTIVE IN MERISTEM SILENCING 3) | chr3
contig01983	AT1G10095.1	2e-35	| protein prenyltransferase | chr1
contig01985	AT1G02400.1	6e-16	ATGA2OX4, ATGA2OX6, DTA1, GA2OX6 | GA2OX6 (GIBBERELLIN 2-OXIDASE 6); gibberellin 2-beta-dioxygenase | chr1
contig01986	AT2G23810.1	4e-98	TET8 | TET8 (TETRASPANIN8) | chr2
contig01987	AT5G59970.1	2e-40	| histone H4 | chr5
contig01988	AT5G25280.2	3e-36	| serine-rich protein-related | chr5
contig01989	AT2G21580.2	1e-31	| 40S ribosomal protein S25 (RPS25B) | chr2
contig01990	AT3G44530.1	9e-13	HIRA | HIRA (Arabidopsis homolog of histone chaperone HIRA); nucleotide binding / protein binding | chr3
contig01991	AT3G15640.2	3e-43	| cytochrome c oxidase family protein | chr3
contig01992	AT1G30900.1	5e-27	| vacuolar sorting receptor, putative | chr1
contig01993	AT1G02170.1	9e-13	LOL3, ATMCPB1, MCP1B, AMC1, ATMC1 | AMC1 (METACASPASE 1); cysteine-type endopeptidase | chr1
contig01994	AT1G12680.1	2e-51	PEPKR2 | PEPKR2 (Phosphoenolpyruvate carboxylase-related kinase 2); ATP binding / kinase/ protein kinase/ protein serine/threonine kinase | chr1
contig01996	AT3G05900.1	2e-16	| neurofilament protein-related | chr3
contig01997	AT1G05260.1	6e-79	RCI3, RCI3A | RCI3 (RARE COLD INDUCIBLE GENE 3); peroxidase | chr1
contig01998	AT3G55440.1	3e-96	ATCTIMC, TPI | TPI (TRIOSEPHOSPHATE ISOMERASE); triose-phosphate isomerase | chr3
contig01999	AT2G23200.1	1e-63	| protein kinase family protein | chr2
contig02000	AT5G24010.1	1e-98	| protein kinase family protein | chr5
contig02001	AT4G13360.1	9e-114	| catalytic | chr4
contig02002	AT3G56860.2	3e-27	UBA2A | UBP1 interacting protein 2a (UBA2a) | chr3
contig02003	AT2G15580.1	4e-14	| zinc finger (C3HC4-type RING finger) family protein | chr2
contig02004	AT1G03060.1	1e-34	| WD-40 repeat family protein / beige-related | chr1
contig02005	AT5G01820.1	2e-26	ATSR1, SnRK3.15, CIPK14, ATCIPK14 | ATSR1 (ARABIDOPSIS THALIANA SERINE/THREONINE PROTEIN KINASE 1); ATP binding / kinase/ protein kinase/ protein serine/threonine kinase | chr5
contig02006	AT1G01100.4	8e-19	| 60S acidic ribosomal protein P1 (RPP1A) | chr1
contig02007	AT5G45470.1	5e-33	| unknown protein | chr5
contig02009	AT5G50920.1	9e-80	CLPC, ATHSP93-V, HSP93-V, DCA1, CLPC1 | CLPC1; ATP binding / ATP-dependent peptidase/ ATPase | chr5
contig02010	AT4G32750.1	3e-32	| unknown protein | chr4
contig02011	AT5G10370.1	7e-38	| helicase domain-containing protein / IBR domain-containing protein / zinc finger protein-related | chr5
contig02012	AT3G57990.1	7e-11	| unknown protein | chr3
contig02014	AT1G34300.1	0	| lectin protein kinase family protein | chr1
contig02015	AT2G28840.1	1e-91	| ankyrin repeat family protein | chr2
contig02016	AT5G40270.1	3e-117	| metal-dependent phosphohydrolase HD domain-containing protein | chr5
contig02017	AT1G52910.1	2e-43	| unknown protein | chr1
contig02018	AT4G27450.1	1e-76	| unknown protein | chr4
contig02019	AT5G42440.1	7e-23	| protein kinase family protein | chr5
contig02020	AT4G28740.1	1e-45	| FUNCTIONS IN
contig02021	AT1G26665.1	5e-48	| FUNCTIONS IN
contig02023	AT1G08510.1	1e-130	FATB | FATB (fatty acyl-ACP thioesterases B); acyl carrier/ acyl-[acyl-carrier-protein] hydrolase | chr1
contig02024	AT3G21540.1	8e-40	| transducin family protein / WD-40 repeat family protein | chr3
contig02025	AT3G13050.1	1e-39	| transporter-related | chr3
contig02026	AT1G13980.1	6e-17	GN, VAN7, EMB30 | GN (GNOM); GTP
contig02027	AT2G48110.1	1e-108	REF4 | REF4 (REDUCED EPIDERMAL FLUORESCENCE 4) | chr2
contig02028	AT3G26935.1	8e-38	| zinc finger (DHHC type) family protein | chr3
contig02029	AT5G56550.1	7e-07	OXS3, ATOXS3 | OXS3 (OXIDATIVE STRESS 3) | chr5
contig02031	AT1G50670.1	5e-76	| OTU-like cysteine protease family protein | chr1
contig02032	AT5G42850.2	2e-41	| INVOLVED IN
contig02033	AT5G05340.1	2e-83	| peroxidase, putative | chr5
contig02034	AT1G48950.1	3e-16	| zinc ion binding | chr1
contig02035	AT1G67325.1	5e-97	| binding / zinc ion binding | chr1
contig02036	AT3G49720.2	6e-84	| unknown protein | chr3
contig02037	AT3G58460.1	2e-11	ATRBL15 | ATRBL15 (ARABIDOPSIS RHOMBOID-LIKE PROTEIN 15) | chr3
contig02038	AT5G65020.1	6e-107	ANNAT2 | ANNAT2 (Annexin Arabidopsis 2); calcium ion binding / calcium-dependent phospholipid binding | chr5
contig02039	AT4G14880.2	4e-116	OASA1, CYTACS1, ATCYS-3A | OASA1 (O-ACETYLSERINE (THIOL) LYASE (OAS-TL) ISOFORM A1); cysteine synthase | chr4
contig02040	AT1G11050.1	8e-59	| protein kinase family protein | chr1
contig02041	AT5G54160.1	1e-90	ATOMT1, OMT1 | ATOMT1 (O-METHYLTRANSFERASE 1); caffeate O-methyltransferase/ myricetin 3'-O-methyltransferase/ quercetin 3-O-methyltransferase | chr5
contig02042	AT4G25730.1	8e-42	| FtsJ-like methyltransferase family protein | chr4
contig02043	AT4G26190.1	6e-25	| FUNCTIONS IN
contig02044	AT2G01860.1	4e-69	EMB975 | EMB975 (EMBRYO DEFECTIVE 975) | chr2
contig02045	AT1G77510.1	2e-38	ATPDIL1-2, PDI6, ATPDI6 | ATPDIL1-2 (PDI-LIKE 1-2); protein disulfide isomerase | chr1
contig02046	AT1G26110.2	3e-17	| unknown protein | chr1
contig02047	AT1G74530.3	7e-78	| unknown protein | chr1
contig02049	AT5G17190.1	1e-45	| unknown protein | chr5
contig02051	AT5G05370.1	7e-32	| ubiquinol-cytochrome C reductase complex ubiquinone-binding protein, putative / ubiquinol-cytochrome C reductase complex 8.2 kDa protein, putative | chr5
contig02052	AT2G20780.1	3e-54	| mannitol transporter, putative | chr2
contig02053	AT3G01280.1	7e-107	VDAC1, ATVDAC1 | VDAC1 (VOLTAGE DEPENDENT ANION CHANNEL 1); voltage-gated anion channel | chr3
contig02054	AT3G16570.1	4e-25	RALFL23 | RALFL23 (ralf-like 23); signal transducer | chr3
contig02055	AT1G21450.1	2e-09	SCL1 | SCL1 (SCARECROW-LIKE 1); transcription factor | chr1
contig02056	AT3G53990.1	3e-39	| universal stress protein (USP) family protein | chr3
contig02057	AT4G28940.1	6e-96	| catalytic | chr4
contig02058	AT1G33590.1	3e-68	| disease resistance protein-related / LRR protein-related | chr1
contig02060	AT3G11964.1	8e-08	| RNA binding | chr3
contig02061	AT1G22840.1	2e-10	CYTC-1, ATCYTC-A | CYTC-1 (CYTOCHROME C-1); electron carrier/ heme binding / iron ion binding | chr1
contig02062	ATMG00660.1	2e-07	ORF149 | hypothetical protein | chrM
contig02063	AT1G26970.1	8e-99	| protein kinase, putative | chr1
contig02064	AT5G51820.1	7e-80	PGM, ATPGMP, PGM1, STF1 | PGM (PHOSPHOGLUCOMUTASE); phosphoglucomutase | chr5
contig02065	AT3G58060.1	3e-46	| cation efflux family protein / metal tolerance protein, putative (MTPc3) | chr3
contig02067	AT4G27280.1	1e-29	| calcium-binding EF hand family protein | chr4
contig02068	AT5G42905.1	5e-08	| nucleic acid binding / ribonuclease H | chr5
contig02069	AT5G27470.1	6e-154	| seryl-tRNA synthetase / serine--tRNA ligase | chr5
contig02070	AT2G37790.1	9e-53	| aldo/keto reductase family protein | chr2
contig02071	AT5G44790.1	1e-89	RAN1, HMA7 | RAN1 (RESPONSIVE-TO-ANTAGONIST 1); ATPase, coupled to transmembrane movement of ions, phosphorylative mechanism / copper ion transmembrane transporter | chr5
contig02072	AT1G08880.1	9e-43	HTA5, H2AXA, G-H2AX, GAMMA-H2AX | H2AXA; DNA binding | chr1
contig02075	ATMG00640.1	9e-82	ORF25 | encodes a plant b subunit of mitochondrial ATP synthase based on structural similarity and the presence in the F(0) complex. | chrM
contig02077	AT1G80930.1	2e-89	| MIF4G domain-containing protein / MA3 domain-containing protein | chr1
contig02078	AT1G13540.1	6e-75	| unknown protein | chr1
contig02079	AT3G58180.1	3e-53	| PBS lyase HEAT-like repeat-containing protein | chr3
contig02080	AT5G23140.1	9e-94	CLPP2, NCLPP7 | NCLPP7 (NUCLEAR-ENCODED CLP PROTEASE P7); serine-type endopeptidase | chr5
contig02081	AT5G18170.1	5e-06	GDH1 | GDH1 (GLUTAMATE DEHYDROGENASE 1); ATP binding / glutamate dehydrogenase [NAD(P)+]/ oxidoreductase | chr5
contig02082	AT1G74520.1	3e-65	ATHVA22A | ATHVA22A | chr1
contig02084	AT3G10920.1	4e-67	MSD1, MEE33, ATMSD1 | MSD1 (MANGANESE SUPEROXIDE DISMUTASE 1); metal ion binding / superoxide dismutase | chr3
contig02085	AT2G42880.1	4e-88	ATMPK20 | ATMPK20; MAP kinase | chr2
contig02086	AT4G01900.1	3e-57	PII, GLB1 | GLB1 (GLNB1 HOMOLOG); acetylglutamate kinase regulator | chr4
contig02087	AT2G31200.1	3e-50	ADF6, ATADF6 | ADF6 (ACTIN DEPOLYMERIZING FACTOR 6); actin binding | chr2
contig02088	AT1G05560.1	1e-47	UGT1, UGT75B1 | UGT75B1 (UDP-GLUCOSYLTRANSFERASE 75B1); UDP-glucose
contig02089	AT3G18030.1	3e-84	ATHAL3A, HAL3A, HAL3, ATHAL3 | ATHAL3A; FMN binding / phosphopantothenoylcysteine decarboxylase | chr3
contig02090	AT5G18840.1	4e-10	| sugar transporter, putative | chr5
contig02091	AT1G60640.2	8e-12	| unknown protein | chr1
contig02092	AT5G44730.1	1e-83	| haloacid dehalogenase-like hydrolase family protein | chr5
contig02094	AT2G39430.1	5e-61	| disease resistance-responsive protein-related / dirigent protein-related | chr2
contig02097	AT4G13940.3	2e-101	HOG1, SAHH1 | MEE58 (MATERNAL EFFECT EMBRYO ARREST 58); adenosylhomocysteinase/ copper ion binding | chr4
contig02099	AT4G15930.1	2e-09	| microtubule motor | chr4
contig02100	AT1G26190.1	2e-34	| phosphoribulokinase/uridine kinase family protein | chr1
contig02101	AT2G28690.1	2e-28	| unknown protein | chr2
contig02103	AT5G13570.1	6e-55	DCP2, TDT, ATDCP2 | DCP2 (DECAPPING 2); hydrolase/ m7G(5')pppN diphosphatase/ mRNA binding / protein homodimerization | chr5
contig02105	AT5G22210.2	6e-24	| unknown protein | chr5
contig02106	AT4G02590.3	7e-60	UNE12 | UNE12 (unfertilized embryo sac 12); DNA binding / transcription factor | chr4
contig02107	AT4G28510.1	8e-102	ATPHB1 | ATPHB1 (PROHIBITIN 1) | chr4
contig02108	AT5G03720.1	6e-33	AT-HSFA3, HSFA3 | AT-HSFA3; DNA binding / transcription factor | chr5
contig02109	AT1G27435.1	3e-22	| unknown protein | chr1
contig02111	AT2G17036.1	3e-17	| F-box family protein | chr2
contig02112	AT2G44860.2	1e-65	| 60S ribosomal protein L24, putative | chr2
contig02113	AT2G44200.1	3e-57	| unknown protein | chr2
contig02114	AT2G31320.1	4e-20	PARP2, ATPARP2 | PARP2 (POLY(ADP-RIBOSE) POLYMERASE 2); DNA binding / NAD or NADH binding / NAD+ ADP-ribosyltransferase/ zinc ion binding | chr2
contig02115	AT2G30000.1	1e-52	| LOCATED IN
contig02116	AT5G61670.2	2e-105	| Encodes a close homolog of the Cauliflower OR (Orange) protein. The function of OR is to induce the differentiation of proplastids or other noncolored plastids into chromoplasts for carotenoid accumulation. Both proteins contain a Cysteine-rich zinc finger domain that is highly specific to DnaJ-like molecular chaperons. | chr5
contig02117	AT1G68320.1	3e-33	MYB62, AtMYB62, BW62B, BW62C | MYB62 (myb domain protein 62); DNA binding / transcription factor | chr1
contig02119	AT2G28370.1	2e-71	| FUNCTIONS IN
contig02120	AT1G28590.1	2e-92	| lipase, putative | chr1
contig02122	AT4G31460.1	6e-61	| ribosomal protein L28 family protein | chr4
contig02123	AT3G03890.1	8e-108	| FMN binding | chr3
contig02124	AT5G12840.3	1e-29	HAP2A, ATHAP2A, NF-YA1 | NF-YA1 (NUCLEAR FACTOR Y, SUBUNIT A1); transcription factor | chr5
contig02126	AT2G06255.1	8e-32	ELF4-L3 | ELF4-L3 (ELF4-Like 3) | chr2
contig02128	AT4G16600.1	2e-50	| transferase, transferring glycosyl groups / transferase, transferring hexosyl groups | chr4
contig02129	AT2G36830.1	4e-90	GAMMA-TIP, TIP1;1, GAMMA-TIP1 | GAMMA-TIP (GAMMA TONOPLAST INTRINSIC PROTEIN); water channel | chr2
contig02130	AT1G31200.1	7e-29	ATPP2-A9 | ATPP2-A9 (Phloem protein 2-A9); carbohydrate binding | chr1
contig02131	AT5G11200.3	2e-24	| DEAD/DEAH box helicase, putative | chr5
contig02132	AT5G61210.1	6e-46	SNAP33, ATSNAP33, SNP33, ATSNAP33B | SNAP33 (SOLUBLE N-ETHYLMALEIMIDE-SENSITIVE FACTOR ADAPTOR PROTEIN 33); SNAP receptor/ protein binding | chr5
contig02134	AT2G30290.1	1e-91	| vacuolar sorting receptor, putative | chr2
contig02135	AT4G34370.1	3e-13	ATARI1, ARI1 | ARI1 (ARIADNE); protein binding / zinc ion binding | chr4
contig02136	AT4G02340.1	7e-64	| epoxide hydrolase, putative | chr4
contig02137	AT2G43850.2	6e-70	| ankyrin protein kinase, putative (APK1) | chr2
contig02138	AT4G16130.1	4e-96	ARA1, ISA1, ATISA1 | ARA1 (ARABINOSE KINASE); ATP binding / L-arabinokinase/ galactokinase | chr4
contig02140	AT5G63190.2	2e-47	| MA3 domain-containing protein | chr5
contig02141	AT5G51340.1	2e-68	| unknown protein | chr5
contig02142	AT2G29990.1	1e-132	NDA2 | NDA2 (ALTERNATIVE NAD(P)H DEHYDROGENASE 2); FAD binding / NADH dehydrogenase/ oxidoreductase | chr2
contig02144	AT5G63840.1	3e-69	RSW3 | RSW3 (RADIAL SWELLING 3); glucosidase/ hydrolase, hydrolyzing O-glycosyl compounds | chr5
contig02145	AT5G53300.2	9e-83	UBC10 | UBC10 (ubiquitin-conjugating enzyme 10); ubiquitin-protein ligase | chr5
contig02146	AT2G32210.1	3e-07	| unknown protein | chr2
contig02147	AT3G15650.1	2e-103	| phospholipase/carboxylesterase family protein | chr3
contig02148	AT3G01410.2	1e-70	| RNase H domain-containing protein | chr3
contig02149	AT1G73230.1	1e-45	| nascent polypeptide-associated complex (NAC) domain-containing protein | chr1
contig02150	AT2G17030.1	8e-34	| F-box family protein | chr2
contig02152	AT4G02600.2	4e-100	MLO1, ATMLO1 | MLO1; calmodulin binding | chr4
contig02153	AT1G11530.1	7e-39	ATCXXS1 | ATCXXS1 (C-terminal cysteine residue is changed to a serine 1); protein disulfide isomerase | chr1
contig02154	AT2G36780.1	1e-55	| UDP-glucoronosyl/UDP-glucosyl transferase family protein | chr2
contig02155	AT5G06360.1	1e-96	| ribosomal protein S8e family protein | chr5
contig02156	AT5G64400.1	2e-14	| FUNCTIONS IN
contig02157	AT1G24430.1	2e-13	| transferase/ transferase, transferring acyl groups other than amino-acyl groups | chr1
contig02158	AT1G20300.1	1e-61	| pentatricopeptide (PPR) repeat-containing protein | chr1
contig02159	AT5G18900.1	1e-111	| oxidoreductase, 2OG-Fe(II) oxygenase family protein | chr5
contig02160	AT4G36090.3	8e-38	| oxidoreductase, 2OG-Fe(II) oxygenase family protein | chr4
contig02161	AT1G01720.1	9e-107	ATAF1, ANAC002 | ATAF1; transcription activator/ transcription factor | chr1
contig02163	AT2G39940.1	1e-85	COI1 | COI1 (CORONATINE INSENSITIVE 1); protein binding / ubiquitin-protein ligase | chr2
contig02164	AT5G20280.1	6e-83	ATSPS1F | ATSPS1F (sucrose phosphate synthase 1F); sucrose-phosphate synthase/ transferase, transferring glycosyl groups | chr5
contig02165	AT2G27710.3	2e-16	| 60S acidic ribosomal protein P2 (RPP2B) | chr2
contig02166	AT4G18800.1	1e-58	ATHSGBP, ATRAB11B, ATRABA1D | ATRABA1D (ARABIDOPSIS RAB GTPASE HOMOLOG A1D); GTP binding | chr4
contig02167	AT5G47580.1	2e-58	| unknown protein | chr5
contig02168	AT5G40580.2	2e-62	PBB2 | PBB2; endopeptidase/ peptidase/ threonine-type endopeptidase | chr5
contig02170	AT5G56030.1	2e-158	HSP81-2, ERD8, HSP90.2 | HSP81-2 (HEAT SHOCK PROTEIN 81-2); ATP binding | chr5
contig02171	AT5G01750.2	1e-55	| unknown protein | chr5
contig02172	AT3G21420.1	6e-29	| oxidoreductase, 2OG-Fe(II) oxygenase family protein | chr3
contig02173	AT3G17310.1	5e-38	| methyltransferase family protein | chr3
contig02174	AT3G18760.2	4e-08	| ribosomal protein S6 family protein | chr3
contig02175	AT4G37530.1	3e-93	| peroxidase, putative | chr4
contig02180	AT1G08290.1	2e-66	| zinc finger (C2H2 type) protein (WIP3) | chr1
contig02182	AT5G63680.1	7e-70	| pyruvate kinase, putative | chr5
contig02183	AT4G24110.1	9e-37	| unknown protein | chr4
contig02184	AT3G28720.1	5e-95	| unknown protein | chr3
contig02185	AT4G02820.1	1e-15	| pentatricopeptide (PPR) repeat-containing protein | chr4
contig02188	AT1G18500.1	4e-74	MAML-4, IPMS1 | MAML-4 (METHYLTHIOALKYLMALATE SYNTHASE-LIKE 4); 2-isopropylmalate synthase | chr1
contig02190	AT1G74040.1	2e-66	IMS1, MAML-3, IPMS2 | IMS1 (2-ISOPROPYLMALATE SYNTHASE 1); 2-isopropylmalate synthase | chr1
contig02191	AT3G13772.1	0	| endomembrane protein 70, putative | chr3
contig02192	ATMG00410.1	4e-67	ATP6-1, ATP6 | ATPase subunit 6 | chrM
contig02193	AT4G18880.1	8e-18	AT-HSFA4A, HSF A4A | AT-HSFA4A; DNA binding / transcription factor | chr4
contig02194	AT1G08010.2	2e-33	| zinc finger (GATA type) family protein | chr1
contig02196	AT2G24170.1	6e-06	| endomembrane protein 70, putative | chr2
contig02197	AT4G21450.1	1e-91	| vesicle-associated membrane family protein / VAMP family protein | chr4
contig02198	AT4G24290.2	1e-53	| FUNCTIONS IN
contig02199	AT5G18640.1	3e-49	| lipase class 3 family protein | chr5
contig02200	AT3G25980.1	1e-65	| mitotic spindle checkpoint protein, putative (MAD2) | chr3
contig02202	AT4G11410.1	2e-06	| short-chain dehydrogenase/reductase (SDR) family protein | chr4
contig02203	AT3G42670.1	5e-81	CHR38, CLSY | CHR38 (CHROMATIN REMODELING 38); ATP binding / DNA binding / helicase/ nucleic acid binding | chr3
contig02204	AT5G40200.1	4e-51	DegP9 | DegP9 (DegP protease 9); catalytic/ protein binding / serine-type endopeptidase/ serine-type peptidase | chr5
contig02205	AT3G06720.2	9e-155	AT-IMP, ATKAP ALPHA, AIMP ALPHA | IMPA-1 (IMPORTIN ALPHA ISOFORM 1); binding / protein transporter | chr3
contig02206	AT5G65270.1	4e-59	AtRABA4a | AtRABA4a (Arabidopsis Rab GTPase homolog A4a); GTP binding | chr5
contig02207	AT5G52040.4	2e-17	| ATRSP41; RNA binding / nucleic acid binding / nucleotide binding | chr5
contig02208	AT4G11660.1	1e-41	AT-HSFB2B, HSFB2B | AT-HSFB2B; transcription factor/ transcription repressor | chr4
contig02209	AT4G30510.1	2e-34	ATATG18B, ATG18B | AtATG18b | chr4
contig02210	AT5G61480.1	4e-70	| leucine-rich repeat transmembrane protein kinase, putative | chr5
contig02211	AT5G53160.2	3e-80	| unknown protein | chr5
contig02212	AT1G26910.1	1e-66	| 60S ribosomal protein L10 (RPL10B) | chr1
contig02213	AT1G53035.1	5e-42	| unknown protein | chr1
contig02214	AT4G29010.1	1e-80	AIM1 | AIM1 (ABNORMAL INFLORESCENCE MERISTEM); enoyl-CoA hydratase | chr4
contig02216	AT1G78300.1	2e-113	GRF2, 14-3-3OMEGA, GF14 OMEGA | GRF2 (GENERAL REGULATORY FACTOR 2); protein binding / protein phosphorylated amino acid binding | chr1
contig02217	AT1G78570.1	4e-46	RHM1, ROL1, ATRHM1 | RHM1 (RHAMNOSE BIOSYNTHESIS 1); UDP-L-rhamnose synthase/ UDP-glucose 4,6-dehydratase/ catalytic | chr1
contig02218	AT1G76810.1	5e-42	| eukaryotic translation initiation factor 2 family protein / eIF-2 family protein | chr1
contig02219	AT5G18650.1	2e-137	| zinc finger (C3HC4-type RING finger) family protein | chr5
contig02221	AT5G62270.1	3e-73	| FUNCTIONS IN
contig02222	AT4G08320.2	9e-27	| tetratricopeptide repeat (TPR)-containing protein | chr4
contig02223	AT2G33590.1	2e-107	| cinnamoyl-CoA reductase family | chr2
contig02224	AT5G35690.1	3e-11	| LOCATED IN
contig02226	AT5G59870.1	7e-23	HTA6 | HTA6; DNA binding | chr5
contig02227	AT2G32060.2	1e-42	| 40S ribosomal protein S12 (RPS12C) | chr2
contig02228	AT4G32940.1	4e-143	GAMMA-VPE, GAMMAVPE | GAMMA-VPE (GAMMA VACUOLAR PROCESSING ENZYME); cysteine-type endopeptidase | chr4
contig02229	AT2G17740.1	2e-34	| DC1 domain-containing protein | chr2
contig02230	AT3G57785.1	1e-34	| unknown protein | chr3
contig02232	AT1G66080.1	3e-71	| unknown protein | chr1
contig02233	AT1G52340.1	2e-26	ABA2, SIS4, GIN1, SDR1, ISI4, SRE1, ATABA2, ATSDR1 | ABA2 (ABA DEFICIENT 2); alcohol dehydrogenase/ oxidoreductase/ xanthoxin dehydrogenase | chr1
contig02234	AT4G10310.1	3e-46	HKT1, ATHKT1 | HKT1 (HIGH-AFFINITY K+ TRANSPORTER 1); sodium ion transmembrane transporter | chr4
contig02236	AT3G20410.1	0	CPK9 | CPK9 (calmodulin-domain protein kinase 9); calmodulin-dependent protein kinase/ kinase | chr3
contig02237	AT4G38660.2	3e-95	| thaumatin, putative | chr4
contig02238	AT1G21630.1	5e-13	| calcium-binding EF hand family protein | chr1
contig02240	AT1G24480.1	4e-49	| methyltransferase | chr1
contig02241	AT4G38160.2	5e-44	pde191 | pde191 (pigment defective 191) | chr4
contig02242	AT3G55610.1	1e-66	P5CS2 | P5CS2 (DELTA 1-PYRROLINE-5-CARBOXYLATE SYNTHASE 2); catalytic/ glutamate 5-kinase/ glutamate-5-semialdehyde dehydrogenase/ oxidoreductase | chr3
contig02243	AT1G22610.1	2e-70	| C2 domain-containing protein | chr1
contig02244	AT5G47700.2	3e-17	| 60S acidic ribosomal protein P1 (RPP1C) | chr5
contig02246	AT3G55360.1	1e-113	CER10, ECR, ATTSC13, TSC13 | CER10; 3-oxo-5-alpha-steroid 4-dehydrogenase/ fatty acid elongase/ trans-2-enoyl-CoA reductase (NADPH) | chr3
contig02247	AT2G35040.1	5e-39	| AICARFT/IMPCHase bienzyme family protein | chr2
contig02248	AT1G18370.1	1e-17	HIK, ATNACK1, NACK1 | HIK (HINKEL); ATP binding / microtubule motor | chr1
contig02249	AT3G03270.2	2e-55	| universal stress protein (USP) family protein / early nodulin ENOD18 family protein | chr3
contig02250	AT1G04210.1	6e-19	| leucine-rich repeat family protein / protein kinase family protein | chr1
contig02251	AT5G06600.2	1e-37	UBP12 | UBP12 (UBIQUITIN-SPECIFIC PROTEASE 12); double-stranded DNA binding / ubiquitin thiolesterase/ ubiquitin-specific protease | chr5
contig02252	AT1G17550.1	1e-66	HAB2 | HAB2; catalytic/ protein serine/threonine phosphatase | chr1
contig02253	AT3G53110.1	6e-72	LOS4 | LOS4 (LOW EXPRESSION OF OSMOTICALLY RESPONSIVE GENES 4); ATP-dependent helicase/ RNA helicase/ RNA-dependent ATPase | chr3
contig02255	AT4G35690.1	6e-25	| unknown protein | chr4
contig02256	AT3G04020.1	7e-07	| unknown protein | chr3
contig02258	AT5G51970.2	2e-138	| sorbitol dehydrogenase, putative / L-iditol 2-dehydrogenase, putative | chr5
contig02259	AT1G13280.1	2e-61	AOC4 | AOC4 (ALLENE OXIDE CYCLASE 4); allene-oxide cyclase | chr1
contig02260	AT2G37980.1	8e-108	| unknown protein | chr2
contig02261	AT5G61450.1	2e-38	| 2-phosphoglycerate kinase-related | chr5
contig02264	AT5G58320.2	8e-36	| kinase interacting protein-related | chr5
contig02265	AT1G61820.1	8e-85	BGLU46 | BGLU46 (BETA GLUCOSIDASE 46); catalytic/ cation binding / hydrolase, hydrolyzing O-glycosyl compounds | chr1
contig02266	AT3G12460.1	1e-11	| 3'-5' exonuclease/ nucleic acid binding | chr3
contig02267	AT2G40030.1	3e-30	NRPD1B, DRD3, ATNRPD1B, DMS5, NRPE1 | NRPD1B; DNA binding / DNA-directed RNA polymerase | chr2
contig02269	AT5G19330.1	2e-31	| armadillo/beta-catenin repeat family protein / BTB/POZ domain-containing protein | chr5
contig02270	AT1G64550.1	0	ATGCN3 | ATGCN3; transporter | chr1
contig02271	AT2G36400.1	7e-21	AtGRF3 | AtGRF3 (GROWTH-REGULATING FACTOR 3); transcription activator | chr2
contig02272	AT2G29630.1	3e-109	THIC | THIC (ThiaminC); ADP-ribose pyrophosphohydrolase/ catalytic/ iron-sulfur cluster binding | chr2
contig02273	AT4G32140.1	2e-100	| FUNCTIONS IN
contig02274	AT5G05250.1	2e-29	| unknown protein | chr5
contig02275	AT4G24204.3	4e-17	| protein binding / zinc ion binding | chr4
contig02276	AT4G25570.1	4e-44	ACYB-2 | ACYB-2; carbon-monoxide oxygenase | chr4
contig02277	AT1G78830.1	2e-68	| curculin-like (mannose-binding) lectin family protein | chr1
contig02278	AT5G51160.1	4e-21	| ankyrin repeat family protein | chr5
contig02280	AT5G37490.1	2e-76	| U-box domain-containing protein | chr5
contig02281	AT2G01600.1	1e-29	| epsin N-terminal homology (ENTH) domain-containing protein | chr2
contig02283	AT4G22140.2	1e-60	| DNA binding / protein binding / zinc ion binding | chr4
contig02284	AT4G01690.1	5e-116	PPOX, HEMG1, PPO1 | PPOX; protoporphyrinogen oxidase | chr4
contig02285	AT3G02530.1	5e-95	| chaperonin, putative | chr3
contig02286	AT5G53310.1	2e-46	| myosin heavy chain-related | chr5
contig02287	AT3G63010.1	1e-22	ATGID1B, GID1B | GID1B (GA INSENSITIVE DWARF1B); hydrolase | chr3
contig02289	AT5G17640.1	1e-47	| unknown protein | chr5
contig02290	AT5G22850.1	8e-67	| aspartyl protease family protein | chr5
contig02291	AT5G20320.1	1e-19	DCL4, ATDCL4 | DCL4 (DICER-LIKE 4); RNA binding / protein binding / ribonuclease III | chr5
contig02292	AT5G44670.1	5e-117	| unknown protein | chr5
contig02293	AT4G18195.1	2e-81	ATPUP8, PUP8 | PUP8 (ARABIDOPSIS THALIANA PURINE PERMEASE 8); purine transmembrane transporter | chr4
contig02294	AT3G32930.1	6e-48	| unknown protein | chr3
contig02295	AT1G71780.1	3e-30	| unknown protein | chr1
contig02298	AT1G60690.1	7e-67	| aldo/keto reductase family protein | chr1
contig02299	AT4G23850.1	7e-42	| long-chain-fatty-acid--CoA ligase / long-chain acyl-CoA synthetase | chr4
contig02300	AT2G46170.2	3e-36	| reticulon family protein (RTNLB5) | chr2
contig02301	AT4G11220.1	4e-30	BTI2 | BTI2 (VIRB2-INTERACTING PROTEIN 2) | chr4
contig02302	AT2G39570.1	1e-78	| ACT domain-containing protein | chr2
contig02303	AT4G23000.1	2e-48	| hydrolase/ protein serine/threonine phosphatase | chr4
contig02304	AT2G31300.1	2e-89	ARPC1B, ARPC1 | ARPC1B (ACTIN-RELATED PROTEIN C1B); actin binding / nucleotide binding | chr2
contig02305	AT1G14610.1	8e-31	TWN2, VALRS | TWN2 (TWIN 2); ATP binding / aminoacyl-tRNA ligase/ nucleotide binding / valine-tRNA ligase | chr1
contig02306	AT5G24760.1	4e-50	| alcohol dehydrogenase, putative | chr5
contig02307	AT5G65270.1	4e-58	AtRABA4a | AtRABA4a (Arabidopsis Rab GTPase homolog A4a); GTP binding | chr5
contig02308	AT4G16143.2	7e-152	IMPA-2 | IMPA-2 (IMPORTIN ALPHA ISOFORM 2); binding / protein transporter | chr4
contig02309	AT1G26850.2	8e-56	| dehydration-responsive family protein | chr1
contig02310	AT3G53580.1	3e-109	| diaminopimelate epimerase family protein | chr3
contig02311	AT4G23840.1	3e-25	| leucine-rich repeat family protein | chr4
contig02312	AT1G77600.1	1e-06	| binding | chr1
contig02313	AT1G08390.1	4e-25	| nucleic acid binding | chr1
contig02314	AT5G50020.1	7e-59	| zinc finger (DHHC type) family protein | chr5
contig02315	AT3G60860.1	3e-26	| guanine nucleotide exchange family protein | chr3
contig02319	AT5G36930.2	3e-27	| disease resistance protein (TIR-NBS-LRR class), putative | chr5
contig02321	AT2G14170.3	5e-64	ALDH6B2 | ALDH6B2; 3-chloroallyl aldehyde dehydrogenase/ methylmalonate-semialdehyde dehydrogenase (acylating)/ oxidoreductase | chr2
contig02322	AT1G60650.2	2e-08	| glycine-rich RNA-binding protein, putative | chr1
contig02323	AT1G25420.1	1e-06	| unknown protein | chr1
contig02324	AT3G02830.1	4e-32	ZFN1 | ZFN1 (ZINC FINGER PROTEIN 1); DNA binding / nuclease/ nucleic acid binding | chr3
contig02325	AT1G53240.1	4e-06	| malate dehydrogenase (NAD), mitochondrial | chr1
contig02326	AT2G24700.1	5e-11	| transcriptional factor B3 family protein | chr2
contig02328	AT3G28345.1	4e-64	| ABC transporter family protein | chr3
contig02329	AT5G42250.1	1e-94	| alcohol dehydrogenase, putative | chr5
contig02332	AT5G18110.1	1e-34	NCBP | NCBP (NOVEL CAP-BINDING PROTEIN); RNA binding / translation initiation factor | chr5
contig02333	AT5G18250.1	2e-34	| unknown protein | chr5
contig02335	AT2G43790.1	3e-39	ATMPK6, MPK6, MAPK6 | ATMPK6 (ARABIDOPSIS THALIANA MAP KINASE 6); MAP kinase/ kinase | chr2
contig02336	AT2G43950.1	1e-59	OEP37, ATOEP37 | OEP37; ion channel | chr2
contig02337	AT2G43210.2	1e-54	| UBX domain-containing protein | chr2
contig02338	AT4G25640.1	2e-174	| MATE efflux family protein | chr4
contig02340	AT3G56340.1	4e-27	| 40S ribosomal protein S26 (RPS26C) | chr3
contig02341	AT4G27760.1	3e-16	FEY, FEY3 | FEY (FOREVER YOUNG); binding / catalytic/ oxidoreductase | chr4
contig02342	AT3G58970.1	3e-84	| magnesium transporter CorA-like family protein | chr3
contig02343	AT2G35660.3	5e-89	CTF2A | CTF2A; monooxygenase/ oxidoreductase | chr2
contig02344	AT4G08850.1	1e-80	| kinase | chr4
contig02345	AT3G06240.1	1e-16	| F-box family protein | chr3
contig02346	AT5G16910.1	0	ATCSLD2, CSLD2 | CSLD2 (CELLULOSE-SYNTHASE LIKE D2); cellulose synthase/ transferase, transferring glycosyl groups | chr5
contig02348	AT5G42320.1	5e-64	| metallocarboxypeptidase/ zinc ion binding | chr5
contig02349	AT2G06530.1	7e-08	VPS2.1 | VPS2.1 | chr2
contig02351	AT3G20300.1	2e-97	| unknown protein | chr3
contig02353	AT3G57360.1	2e-23	| unknown protein | chr3
contig02354	AT1G06650.2	5e-24	| 2-oxoglutarate-dependent dioxygenase, putative | chr1
contig02355	AT1G21080.1	2e-151	| DNAJ heat shock N-terminal domain-containing protein | chr1
contig02356	AT2G16660.1	2e-15	| nodulin family protein | chr2
contig02357	AT5G58787.2	1e-11	| zinc finger (C3HC4-type RING finger) family protein | chr5
contig02358	AT2G23460.1	4e-171	XLG1, ATXLG1 | XLG1 (EXTRA-LARGE G-PROTEIN 1); guanyl nucleotide binding / signal transducer | chr2
contig02359	AT3G04600.3	2e-103	| tRNA synthetase class I (W and Y) family protein | chr3
contig02360	AT3G10180.1	2e-19	| kinesin motor protein-related | chr3
contig02362	AT3G06810.1	2e-68	IBR3 | IBR3 (IBA-RESPONSE 3); acyl-CoA dehydrogenase/ oxidoreductase | chr3
contig02363	AT1G55250.1	1e-36	HUB2 | HUB2 (HISTONE MONO-UBIQUITINATION 2); protein binding / zinc ion binding | chr1
contig02364	AT4G17080.1	3e-47	| FUNCTIONS IN
contig02365	AT4G38220.2	4e-27	| aminoacylase, putative / N-acyl-L-amino-acid amidohydrolase, putative | chr4
contig02367	AT3G03870.2	4e-26	| unknown protein | chr3
contig02368	AT5G20610.1	1e-29	| unknown protein | chr5
contig02370	AT2G06025.1	3e-10	| GCN5-related N-acetyltransferase (GNAT) family protein | chr2
contig02371	AT3G27740.1	2e-147	CARA | CARA (CARBAMOYL PHOSPHATE SYNTHETASE A); carbamoyl-phosphate synthase (glutamine-hydrolyzing)/ carbamoyl-phosphate synthase/ catalytic | chr3
contig02374	AT5G41760.2	4e-78	| nucleotide-sugar transporter family protein | chr5
contig02376	AT1G77670.1	2e-20	| aminotransferase class I and II family protein | chr1
contig02377	AT4G24820.2	3e-53	| 26S proteasome regulatory subunit, putative (RPN7) | chr4
contig02378	AT5G06060.1	5e-78	| tropinone reductase, putative / tropine dehydrogenase, putative | chr5
contig02380	AT5G49710.3	4e-16	| unknown protein | chr5
contig02382	AT4G11570.2	2e-61	| haloacid dehalogenase-like hydrolase family protein | chr4
contig02383	AT5G50375.1	1e-116	CPI1 | CPI1 (CYCLOPROPYL ISOMERASE); cycloeucalenol cycloisomerase | chr5
contig02384	AT5G50870.1	5e-76	UBC27 | UBC27 (ubiquitin-conjugating enzyme 27); ubiquitin-protein ligase | chr5
contig02385	AT4G11650.1	3e-82	ATOSM34 | ATOSM34 (osmotin 34) | chr4
contig02386	AT1G19180.1	8e-19	JAZ1, TIFY10A | JAZ1 (JASMONATE-ZIM-DOMAIN PROTEIN 1); protein binding | chr1
contig02387	AT5G52650.1	2e-40	| 40S ribosomal protein S10 (RPS10C) | chr5
contig02388	AT1G60440.1	1e-98	ATCOAA, ATPANK1 | ATPANK1 (PANTOTHENATE KINASE 1); pantothenate kinase | chr1
contig02390	AT5G54910.1	1e-05	| DEAD/DEAH box helicase, putative | chr5
contig02391	AT3G14750.1	2e-75	| unknown protein | chr3
contig02392	AT3G05190.1	5e-57	| aminotransferase class IV family protein | chr3
contig02393	AT1G73090.1	1e-33	| unknown protein | chr1
contig02394	ATMG00820.1	7e-08	ORF170 | hypothetical protein | chrM
contig02395	AT4G30920.1	2e-87	| cytosol aminopeptidase family protein | chr4
contig02396	AT5G54380.1	6e-13	THE1 | THE1 (THESEUS1); kinase/ protein kinase | chr5
contig02397	AT3G48680.1	6e-85	GAMMA CAL2 | GAMMA CAL2 (GAMMA CARBONIC ANHYDRASE-LIKE 2); transferase | chr3
contig02398	AT2G01630.1	2e-50	| glycosyl hydrolase family 17 protein / beta-1,3-glucanase, putative | chr2
contig02399	AT1G49000.1	1e-08	| unknown protein | chr1
contig02400	AT4G22285.1	4e-14	| ubiquitin thiolesterase/ zinc ion binding | chr4
contig02401	AT4G10790.1	7e-37	| UBX domain-containing protein | chr4
contig02402	AT1G47128.1	3e-130	RD21, RD21A | RD21 (responsive to dehydration 21); cysteine-type endopeptidase/ cysteine-type peptidase | chr1
contig02405	AT5G19210.1	1e-90	| DEAD/DEAH box helicase, putative | chr5
contig02406	AT1G21280.1	4e-17	| unknown protein | chr1
contig02407	AT2G01670.1	2e-28	atnudt17 | atnudt17 (Arabidopsis thaliana Nudix hydrolase homolog 17); hydrolase | chr2
contig02408	AT5G39590.1	9e-34	| FUNCTIONS IN
contig02409	AT3G04970.1	2e-43	| zinc finger (DHHC type) family protein | chr3
contig02410	AT1G80520.1	8e-23	| FUNCTIONS IN
contig02411	AT4G15800.1	5e-23	RALFL33 | RALFL33 (ralf-like 33); signal transducer | chr4
contig02413	AT2G25140.1	2e-32	HSP98.7, CLPB-M, CLPB4 | CLPB4 (CASEIN LYTIC PROTEINASE B4); ATP binding / ATPase/ nucleoside-triphosphatase/ nucleotide binding / protein binding | chr2
contig02414	AT5G49010.1	9e-14	SLD5 | SLD5 (SYNTHETIC LETHALITY WITH DPB11-1 5) | chr5
contig02415	AT4G25780.1	9e-40	| pathogenesis-related protein, putative | chr4
contig02416	AT5G18100.1	4e-54	CSD3 | CSD3 (copper/zinc superoxide dismutase 3); superoxide dismutase | chr5
contig02417	AT2G22540.1	7e-49	SVP, AGL22 | SVP (SHORT VEGETATIVE PHASE); transcription factor/ translation repressor, nucleic acid binding | chr2
contig02418	AT1G48830.2	2e-86	| 40S ribosomal protein S7 (RPS7A) | chr1
contig02419	AT1G61690.1	4e-25	| phosphoinositide binding | chr1
contig02420	AT3G54610.1	5e-34	HAT1, GCN5, HAG1, HAC3, HAG01, BGT | GCN5; DNA binding / H3 histone acetyltransferase/ histone acetyltransferase | chr3
contig02421	AT5G62480.1	1e-62	ATGSTU9, GST14, GST14B | ATGSTU9 (ARABIDOPSIS THALIANA GLUTATHIONE S-TRANSFERASE TAU 9); glutathione transferase | chr5
contig02423	AT4G30210.2	7e-143	ATR2, AR2 | ATR2 (ARABIDOPSIS P450 REDUCTASE 2); NADPH-hemoprotein reductase | chr4
contig02424	AT1G06840.1	7e-75	| leucine-rich repeat transmembrane protein kinase, putative | chr1
contig02425	AT2G45880.1	1e-103	BMY4, BAM7 | BAM7 (BETA-AMYLASE 7); beta-amylase/ catalytic/ cation binding | chr2
contig02426	AT4G06599.1	2e-94	| ubiquitin family protein | chr4
contig02427	AT3G23920.1	2e-168	BAM1, BMY7, TR-BAMY | BAM1 (BETA-AMYLASE 1); beta-amylase | chr3
contig02428	AT1G05180.1	8e-19	AXR1 | AXR1 (AUXIN RESISTANT 1); small protein activating enzyme | chr1
contig02429	AT3G13480.1	4e-15	| unknown protein | chr3
contig02430	AT5G67420.1	4e-09	LBD37 | LBD37 (LOB DOMAIN-CONTAINING PROTEIN 37) | chr5
contig02431	AT1G17840.1	3e-37	WBC11, ABCG11, DSO, COF1, ATWBC11 | WBC11 (WHITE-BROWN COMPLEX HOMOLOG PROTEIN 11); ATPase, coupled to transmembrane movement of substances / fatty acid transporter | chr1
contig02432	AT2G27710.3	2e-17	| 60S acidic ribosomal protein P2 (RPP2B) | chr2
contig02433	AT4G26270.1	2e-21	PFK3 | PFK3 (PHOSPHOFRUCTOKINASE 3); 6-phosphofructokinase | chr4
contig02436	AT5G09590.1	5e-62	MTHSC70-2, HSC70-5 | MTHSC70-2 (MITOCHONDRIAL HSP70 2); ATP binding | chr5
contig02438	AT1G10180.1	9e-46	| unknown protein | chr1
contig02439	AT1G78560.1	7e-33	| bile acid
contig02440	AT5G19760.1	1e-113	| dicarboxylate/tricarboxylate carrier (DTC) | chr5
contig02442	AT1G18800.1	2e-80	NRP2 | NRP2 (NAP1-RELATED PROTEIN 2); DNA binding / chromatin binding / histone binding | chr1
contig02443	AT1G31970.1	2e-61	STRS1 | STRS1 (STRESS RESPONSE SUPPRESSOR 1); ATP binding / ATP-dependent helicase/ helicase/ nucleic acid binding | chr1
contig02444	AT5G11850.1	4e-55	| protein kinase family protein | chr5
contig02445	AT5G48240.1	1e-68	| unknown protein | chr5
contig02446	AT5G55230.1	2e-134	ATMAP65-1, MAP65-1 | ATMAP65-1 (MICROTUBULE-ASSOCIATED PROTEINS 65-1); microtubule binding | chr5
contig02447	AT3G23920.1	3e-54	BAM1, BMY7, TR-BAMY | BAM1 (BETA-AMYLASE 1); beta-amylase | chr3
contig02448	AT3G61920.1	9e-35	| unknown protein | chr3
contig02450	AT4G17830.1	2e-177	| peptidase M20/M25/M40 family protein | chr4
contig02451	AT3G01640.1	3e-61	| GHMP kinase family protein | chr3
contig02452	AT4G38580.1	7e-71	ATFP6, HIPP26 | ATFP6 (FARNESYLATED PROTEIN 6); metal ion binding | chr4
contig02454	AT4G32605.1	1e-13	| LOCATED IN
contig02455	AT4G15000.1	4e-54	| 60S ribosomal protein L27 (RPL27C) | chr4
contig02457	AT2G19870.1	1e-39	| tRNA/rRNA methyltransferase (SpoU) family protein | chr2
contig02458	AT5G12010.1	1e-100	| unknown protein | chr5
contig02459	AT1G32640.1	2e-112	ATMYC2, RD22BP1, JAI1, JIN1, MYC2, ZBF1 | MYC2; DNA binding / transcription activator/ transcription factor | chr1
contig02461	AT5G12410.1	5e-81	| THUMP domain-containing protein | chr5
contig02462	AT3G16510.1	3e-36	| C2 domain-containing protein | chr3
contig02463	AT5G03290.1	7e-22	| isocitrate dehydrogenase, putative / NAD+ isocitrate dehydrogenase, putative | chr5
contig02464	AT2G29420.1	2e-47	ATGSTU7, GST25 | ATGSTU7 (ARABIDOPSIS THALIANA GLUTATHIONE S-TRANSFERASE TAU 7); glutathione transferase | chr2
contig02466	ATMG00560.1	4e-42	RPL2 | encodes a mitochondrial ribosomal protein L2, a constituent of the large subunit of the ribosomal complex | chrM
contig02467	AT5G23670.2	0	LCB2 | LCB2; protein binding / serine C-palmitoyltransferase | chr5
contig02469	AT5G47400.1	2e-111	| unknown protein | chr5
contig02470	AT3G14280.1	2e-13	| unknown protein | chr3
contig02471	AT4G24610.1	1e-21	| unknown protein | chr4
contig02472	AT5G01430.1	9e-52	| Got1-like family protein | chr5
contig02474	AT5G64810.1	8e-25	WRKY51, ATWRKY51 | WRKY51; transcription factor | chr5
contig02475	AT4G16110.1	7e-13	ARR2 | ARR2 (ARABIDOPSIS RESPONSE REGULATOR 2); transcription factor/ two-component response regulator | chr4
contig02479	AT5G06950.4	1e-11	AHBP-1B, TGA2 | AHBP-1B; DNA binding / transcription activator/ transcription factor/ transcription repressor | chr5
contig02480	AT3G06980.1	8e-49	| DEAD/DEAH box helicase, putative | chr3
contig02481	AT1G60870.1	5e-18	MEE9 | MEE9 (maternal effect embryo arrest 9) | chr1
contig02482	AT2G15490.1	2e-48	UGT73B4 | UGT73B4 (UDP-GLYCOSYLTRANSFERASE 73B4); UDP-glucosyltransferase/ UDP-glycosyltransferase/ quercetin 3-O-glucosyltransferase/ quercetin 7-O-glucosyltransferase/ transferase, transferring glycosyl groups | chr2
contig02484	AT4G34500.1	6e-87	| protein kinase family protein | chr4
contig02485	AT1G34370.3	6e-53	STOP1 | STOP1 (sensitive to proton rhizotoxicity 1); nucleic acid binding / transcription factor/ zinc ion binding | chr1
contig02486	AT1G14310.1	8e-87	| haloacid dehalogenase-like hydrolase family protein | chr1
contig02487	AT5G01960.1	8e-27	| zinc finger (C3HC4-type RING finger) family protein | chr5
contig02488	AT2G20840.1	5e-65	| secretory carrier membrane protein (SCAMP) family protein | chr2
contig02489	AT1G70300.1	1e-95	KUP6 | KUP6; potassium ion transmembrane transporter | chr1
contig02490	AT1G72100.1	2e-38	| late embryogenesis abundant domain-containing protein / LEA domain-containing protein | chr1
contig02492	AT5G67080.1	5e-68	MAPKKK19 | MAPKKK19; ATP binding / kinase/ protein kinase/ protein serine/threonine kinase | chr5
contig02493	AT1G66910.1	5e-57	| protein kinase, putative | chr1
contig02494	AT1G22410.1	3e-121	| 2-dehydro-3-deoxyphosphoheptonate aldolase, putative / 3-deoxy-D-arabino-heptulosonate 7-phosphate synthase, putative / DAHP synthetase, putative | chr1
contig02495	AT1G34750.1	3e-89	| protein phosphatase 2C, putative / PP2C, putative | chr1
contig02496	ATMG00180.1	2e-19	CCB452 | cytochrome c biogenesis orf452 | chrM
contig02499	AT3G16260.1	7e-55	TRZ4 | TRZ4 (TRNASE Z 4); 3'-tRNA processing endoribonuclease/ catalytic | chr3
contig02500	AT1G03150.1	2e-90	| GCN5-related N-acetyltransferase (GNAT) family protein | chr1
contig02502	AT3G01400.1	2e-65	| armadillo/beta-catenin repeat family protein | chr3
contig02503	AT5G56940.1	2e-24	| ribosomal protein S16 family protein | chr5
contig02504	AT5G32470.1	1e-62	| FUNCTIONS IN
contig02505	AT3G14610.1	2e-25	CYP72A7 | CYP72A7; electron carrier/ heme binding / iron ion binding / monooxygenase/ oxygen binding | chr3
contig02506	AT4G17230.1	1e-49	SCL13 | SCL13 (Scarecrow-like 13); transcription factor | chr4
contig02507	AT2G18360.1	2e-21	| hydrolase, alpha/beta fold family protein | chr2
contig02508	AT1G28050.1	2e-22	| zinc finger (B-box type) family protein | chr1
contig02509	AT1G53345.1	2e-31	| unknown protein | chr1
contig02510	AT3G49220.1	2e-21	| pectinesterase family protein | chr3
contig02512	AT1G58060.1	2e-32	| helicase domain-containing protein | chr1
contig02513	AT4G34120.1	3e-12	LEJ1, CDCP1 | LEJ1 (LOSS OF THE TIMING OF ET AND JA BIOSYNTHESIS 1) | chr4
contig02515	AT5G09250.1	1e-25	KIWI | KIWI; DNA binding / protein binding / transcription coactivator | chr5
contig02517	AT5G11950.2	2e-71	| protein homodimerization | chr5
contig02518	AT1G07080.1	2e-07	| gamma interferon responsive lysosomal thiol reductase family protein / GILT family protein | chr1
contig02519	AT1G76660.1	3e-85	| FUNCTIONS IN
contig02520	AT2G39970.1	3e-99	| peroxisomal membrane protein (PMP36) | chr2
contig02521	AT2G07772.1	4e-08	| unknown protein | chr2
contig02522	AT5G66760.1	2e-10	SDH1-1 | SDH1-1; ATP binding / succinate dehydrogenase | chr5
contig02525	AT3G03990.1	2e-65	| esterase/lipase/thioesterase family protein | chr3
contig02527	AT1G62940.1	6e-11	ACOS5 | ACOS5 (ACYL-COA SYNTHETASE 5); 4-coumarate-CoA ligase/ long-chain-fatty-acid-CoA ligase/ medium-chain-fatty-acid-CoA ligase | chr1
contig02528	AT4G30010.1	2e-28	| unknown protein | chr4
contig02529	AT5G58090.1	1e-47	| glycosyl hydrolase family 17 protein | chr5
contig02531	AT1G17840.1	9e-95	WBC11, ABCG11, DSO, COF1, ATWBC11 | WBC11 (WHITE-BROWN COMPLEX HOMOLOG PROTEIN 11); ATPase, coupled to transmembrane movement of substances / fatty acid transporter | chr1
contig02532	AT2G21860.1	1e-80	| violaxanthin de-epoxidase-related | chr2
contig02534	AT5G42200.1	1e-10	| zinc finger (C3HC4-type RING finger) family protein | chr5
contig02535	AT3G02110.1	4e-19	scpl25 | scpl25 (serine carboxypeptidase-like 25); serine-type carboxypeptidase | chr3
contig02537	AT4G34490.1	6e-60	ATCAP1, CAP 1, CAP1 | ATCAP1 (ARABIDOPSIS THALIANA CYCLASE ASSOCIATED PROTEIN 1); actin binding | chr4
contig02538	AT5G67330.1	2e-146	ATNRAMP4, NRAMP4 | ATNRAMP4; inorganic anion transmembrane transporter/ manganese ion transmembrane transporter/ metal ion transmembrane transporter | chr5
contig02539	AT1G48110.2	4e-38	ECT7 | ECT7 (evolutionarily conserved C-terminal region 7) | chr1
contig02540	AT5G56480.1	3e-06	| protease inhibitor/seed storage/lipid transfer protein (LTP) family protein | chr5
contig02541	AT4G34412.1	6e-19	| FUNCTIONS IN
contig02543	AT4G23330.1	2e-17	| eukaryotic translation initiation factor-related | chr4
contig02545	AT5G27640.2	7e-12	TIF3B1, EIF3B, ATEIF3B-1, EIF3B-1, ATTIF3B1 | TIF3B1 (TRANSLATION INITIATION FACTOR 3B1); nucleic acid binding / translation initiation factor | chr5
contig02546	AT4G23820.1	1e-94	| glycoside hydrolase family 28 protein / polygalacturonase (pectinase) family protein | chr4
contig02548	AT1G52500.2	7e-46	FPG-1, ATFPG-1, ATMMH-1 | ATMMH-1 (ARABIDOPSIS THALIANA MUTM HOMOLOG-1); DNA N-glycosylase | chr1
contig02549	AT1G53420.1	1e-53	| serine/threonine protein kinase-related | chr1
contig02550	AT3G04090.1	6e-45	SIP1;1, SIP1A | SIP1A (SMALL AND BASIC INTRINSIC PROTEIN 1A); water channel | chr3
contig02551	AT3G29060.1	7e-53	| LOCATED IN
contig02552	AT2G47900.2	6e-52	AtTLP3 | AtTLP3 (TUBBY LIKE PROTEIN 3); phosphoric diester hydrolase/ transcription factor | chr2
contig02554	AT3G52950.1	6e-33	| CBS domain-containing protein / octicosapeptide/Phox/Bemp1 (PB1) domain-containing protein | chr3
contig02555	AT5G11730.1	9e-63	| unknown protein | chr5
contig02557	AT4G01610.2	1e-16	| cathepsin B-like cysteine protease, putative | chr4
contig02558	AT2G33845.1	2e-34	| DNA-binding protein-related | chr2
contig02559	AT1G77940.1	2e-51	| 60S ribosomal protein L30 (RPL30B) | chr1
contig02560	AT4G30780.1	3e-38	| unknown protein | chr4
contig02561	AT2G43780.2	2e-08	| unknown protein | chr2
contig02562	AT4G29170.2	9e-60	ATMND1 | ATMND1 | chr4
contig02563	AT3G27080.1	5e-52	TOM20-3 | TOM20-3 (TRANSLOCASE OF OUTER MEMBRANE 20 KDA SUBUNIT 3); P-P-bond-hydrolysis-driven protein transmembrane transporter | chr3
contig02564	AT5G49940.1	8e-35	NFU2, ATCNFU2 | NFU2 (NIFU-LIKE PROTEIN 2); structural molecule | chr5
contig02565	AT1G64890.1	1e-42	| integral membrane transporter family protein | chr1
contig02566	AT2G30600.4	1e-72	| BTB/POZ domain-containing protein | chr2
[truncated: 35,869 more rows]
