# Supplementary material for: De Novo Assembly, Functional Annotation and Comparative Analysis of Withania somnifera Leaf and Root Transcriptomes to Identify Putative Genes Involved in the Withanolides Biosynthesis
Source: PLoS One. 2013 May 8;8(5):e62714. doi: 10.1371/journal.pone.0062714 (PMC3648579; doi:10.1371/journal.pone.0062714)
Supplement: Table S8 — Annotation of Withania root transcriptome (101R) using tomato genome database. (XLS) [file pone.0062714.s010.xls]

## Sheet: 1R_tomato_prtn_blast
Supplementry Table S8 : Annotation of Withania root transcriptome using Tomato database
Query id	Subject id	e-value	Description
contig00003	Solyc04g077980.1.1	1e-82	Zinc-finger protein
contig00005	Solyc11g010250.1.1	1e-35	Avr9/Cf-9 rapidly elicited protein 75
contig00006	Solyc12g056390.1.1	6e-93	Thaumatin-like protein
contig00007	Solyc09g008230.2.1	2e-63	Zinc finger protein 593 (Fragment)
contig00008	Solyc07g008370.2.1	4e-128	60S ribosomal protein L7
contig00009	Solyc02g090310.1.1	2e-24	Dof zinc finger protein 4
contig00010	Solyc00g244290.1.1	2e-27	NADH dehydrogenase subunit II (Fragment)
contig00011	Solyc03g082920.2.1	3e-87	Heat shock protein
contig00011	Solyc03g082920.2.1	3e-87	Heat shock protein
contig00011	Solyc03g082920.2.1	3e-87	Heat shock protein
contig00012	Solyc03g114470.2.1	2e-115	Heat shock protein DnaJ domain protein
contig00013	Solyc10g081190.1.1	2e-105	Lrr, resistance protein fragment
contig00013	Solyc10g081190.1.1	2e-105	Lrr, resistance protein fragment
contig00014	Solyc03g098740.1.1	2e-82	Kunitz trypsin inhibitor
contig00015	Solyc09g055340.2.1	2e-26	Cohesin loading complex subunit SCC4 homolog
contig00016	Solyc02g093460.2.1	1e-63	tRNA pseudouridine synthase B
contig00017	Solyc09g008720.1.1	2e-96	Ethylene receptor
contig00019	Solyc06g061020.2.1	4e-22	Baculoviral IAP repeat-containing protein 3
contig00020	Solyc01g080790.2.1	6e-67	PBSP domain-containing protein
contig00021	Solyc06g068450.1.1	8e-50	CBL-interacting protein kinase
contig00022	Solyc05g054580.2.1	3e-82	60S acidic ribosomal protein P0
contig00023	Solyc11g063540.1.1	3e-108	RNA-dependent RNA polymerase
contig00024	Solyc03g031910.2.1	7e-41	Helicase sen1
contig00024	Solyc03g031910.2.1	7e-41	Helicase sen1
contig00025	Solyc03g119530.2.1	2e-116	LOB domain protein 42
contig00026	Solyc09g005120.2.1	1e-126	Chaperone protein DnaJ
contig00026	Solyc09g005120.2.1	2e-63	Chaperone protein DnaJ
contig00027	Solyc12g056220.1.1	2e-164	Aquaporin
contig00028	Solyc03g121460.1.1	1e-59	Prenylated rab acceptor PRA1
contig00029	Solyc11g017380.1.1	3e-64	DUF803 domain membrane protein
contig00030	Solyc04g081900.2.1	0	Nucleoredoxin 1
contig00031	Solyc04g056560.2.1	3e-68	Protein phosphatase 2c
contig00032	Solyc09g015770.2.1	7e-119	WRKY transcription factor 6
contig00033	Solyc02g070570.2.1	3e-52	30S ribosomal protein S11
contig00034	Solyc12g094520.1.1	0	4-coumarate-coa ligase
contig00036	Solyc01g066430.2.1	5e-101	Ring H2 finger protein
contig00037	Solyc01g104110.2.1	6e-133	Legumin 11S-globulin
contig00037	Solyc01g104110.2.1	6e-133	Legumin 11S-globulin
contig00037	Solyc01g104110.2.1	6e-133	Legumin 11S-globulin
contig00038	Solyc09g007010.1.1	6e-61	Pathogenesis related protein PR-1
contig00039	Solyc11g042930.1.1	1e-71	SKP1
contig00040	Solyc04g056560.2.1	2e-80	Protein phosphatase 2c
contig00041	Solyc02g087630.2.1	5e-55	Thioredoxin H
contig00041	Solyc02g087630.2.1	2e-08	Thioredoxin H
contig00042	Solyc05g056090.2.1	5e-96	Unknown Protein
contig00043	Solyc01g111280.2.1	2e-12	Cold shock protein-1
contig00044	Solyc04g074300.2.1	3e-74	30S ribosomal protein S5
contig00045	Solyc07g056470.2.1	1e-48	Glutathione S-transferase-like protein
contig00047	Solyc10g054780.1.1	3e-102	Acetyl esterase
contig00047	Solyc10g054780.1.1	3e-102	Acetyl esterase
contig00049	Solyc02g067230.2.1	7e-32	Dof zinc finger protein
contig00049	Solyc02g067230.2.1	7e-32	Dof zinc finger protein
contig00050	Solyc03g096950.2.1	4e-53	D-xylose transporter
contig00051	Solyc04g014730.2.1	6e-92	Fumarylacetoacetase
contig00052	Solyc03g115230.2.1	9e-22	ClpB chaperone
contig00053	Solyc08g016180.2.1	8e-101	60S ribosomal protein L18a
contig00054	Solyc05g007470.2.1	0	AAA-ATPase
contig00054	Solyc05g007470.2.1	0	AAA-ATPase
contig00055	Solyc02g063350.1.1	6e-69	Calmodulin
contig00056	Solyc03g112390.2.1	2e-38	Myb transcription factor
contig00059	Solyc06g048820.1.1	3e-32	Wound-induced protein 1
contig00060	Solyc01g095320.2.1	3e-93	BCL-2-associated athanogene 6
contig00061	Solyc02g090770.1.1	5e-63	Ethylene responsive transcription factor 2b
contig00062	Solyc06g075690.2.1	7e-142	Auxin-regulated protein
contig00063	Solyc08g061250.2.1	3e-142	ATP binding / serine-threonine kinase
contig00064	Solyc03g007810.2.1	5e-161	Pyruvate kinase
contig00065	Solyc11g062220.1.1	2e-25	Novel protein containing a PHD-finger domain (Fragment)
contig00065	Solyc11g062220.1.1	2e-25	Novel protein containing a PHD-finger domain (Fragment)
contig00065	Solyc11g062220.1.1	6e-10	Novel protein containing a PHD-finger domain (Fragment)
contig00066	Solyc06g074030.1.1	2e-123	CCR4-NOT transcription complex subunit 7
contig00067	Solyc09g082270.2.1	7e-08	Non-specific lipid-transfer protein
contig00068	Solyc06g019170.2.1	0	Gamma-glutamyl phosphate reductase
contig00069	Solyc05g012130.2.1	4e-97	Serine/threonine kinase 25
contig00071	Solyc01g101060.2.1	0	S-adenosylmethionine synthase
contig00072	Solyc06g009020.2.1	2e-65	Glutathione S-transferase
contig00073	Solyc06g060230.2.1	2e-93	NAC domain protein IPR003441
contig00074	Solyc06g075690.2.1	8e-11	Auxin-regulated protein
contig00075	Solyc06g072430.1.1	6e-120	Bcl-2-associated athanogene-like protein
contig00077	Solyc04g080880.2.1	1e-179	Cathepsin B-like cysteine proteinase
contig00077	Solyc04g080880.2.1	1e-179	Cathepsin B-like cysteine proteinase
contig00078	Solyc11g010780.1.1	4e-98	Glucosyltransferase
contig00079	Solyc01g095620.2.1	3e-166	UDP-glucosyltransferase
contig00079	Solyc01g095620.2.1	2e-11	UDP-glucosyltransferase
contig00080	Solyc07g065980.2.1	1e-131	Alkaline alpha galactosidase I
contig00083	Solyc02g062620.2.1	2e-88	Nuclear cap-binding protein subunit 2
contig00084	Solyc12g009650.1.1	2e-16	Proline rich protein (Fragment)
contig00085	Solyc04g074830.1.1	6e-155	At4g40080-like protein (Fragment)
contig00086	Solyc02g084890.1.1	0	Cc-nbs-lrr, resistance protein
contig00086	Solyc02g084890.1.1	0	Cc-nbs-lrr, resistance protein
contig00087	Solyc06g062330.1.1	4e-84	UDP-glucosyltransferase HvUGT5876
contig00088	Solyc05g005590.2.1	4e-149	Ribosomal RNA large subunit methyltransferase N
contig00089	Solyc08g006150.2.1	7e-110	ChaC cation transport regulator-like 1
contig00090	Solyc02g082060.1.1	2e-57	PPPDE peptidase domain-containing protein 1
contig00091	Solyc03g119010.2.1	3e-78	Pre-mRNA-splicing factor SPF27
contig00092	Solyc06g051400.2.1	9e-100	Omega-3 fatty acid desaturase
contig00093	Solyc09g074510.2.1	2e-40	Tubby-like F-box protein 3
contig00094	Solyc04g082040.2.1	9e-88	Predicted mechanosensitive ion channel
contig00095	Solyc03g115740.1.1	9e-149	Alpha-1 6-xylosyltransferase
contig00096	Solyc06g009210.2.1	8e-89	Ribosomal protein L19
contig00097	Solyc01g107390.2.1	0	Auxin-responsive GH3 product
contig00099	Solyc05g050120.2.1	2e-31	Malic enzyme
contig00100	Solyc02g082690.2.1	1e-154	Syntaxin binding protein 5 (Tomosyn)
contig00100	Solyc02g082690.2.1	1e-154	Syntaxin binding protein 5 (Tomosyn)
contig00100	Solyc02g082690.2.1	4e-44	Syntaxin binding protein 5 (Tomosyn)
contig00101	Solyc12g005330.1.1	4e-76	50S ribosomal protein L2
contig00102	Solyc12g017460.1.1	0	GDSL esterase/lipase At1g28590
contig00104	Solyc01g060020.2.1	8e-167	Beta-glucanase
contig00105	Solyc03g115230.2.1	2e-58	ClpB chaperone
contig00107	Solyc09g064780.2.1	5e-32	At2g23590-like protein (Fragment)
contig00108	Solyc11g017140.1.1	9e-56	C2-H2 zinc finger protein
contig00110	Solyc05g050120.2.1	7e-32	Malic enzyme
contig00112	Solyc03g122290.2.1	3e-117	Lipase family protein expressed
contig00112	Solyc03g122290.2.1	3e-117	Lipase family protein expressed
contig00113	Solyc08g080830.2.1	0	Receptor like kinase, RLK
contig00114	Solyc04g005030.2.1	2e-101	Phosphoglucomutase/phosphomannomutase family protein
contig00115	Solyc08g008370.2.1	3e-13	Genomic DNA chromosome 5 P1 clone MJC20
contig00116	Solyc09g090610.2.1	4e-41	50S ribosomal protein L14
contig00118	Solyc01g105710.2.1	1e-52	Peptidyl-prolyl cis-trans isomerase
contig00119	Solyc02g081290.2.1	6e-175	ATP-dependent RNA helicase
contig00121	Solyc00g042130.1.1	9e-12	ATP synthase subunit alpha
contig00123	Solyc08g077440.2.1	0	ATP-dependent protease La
contig00124	Solyc02g088260.2.1	6e-166	Latex abundant protein 1
contig00125	Solyc01g007700.2.1	1e-07	Conserved protein
contig00126	Solyc01g097740.2.1	5e-18	Tetratricopeptide repeat protein KIAA0103
contig00128	Solyc01g109460.2.1	4e-167	Solute carrier family 2, facilitated glucose transporter member 3
contig00129	Solyc07g065980.2.1	2e-171	Alkaline alpha galactosidase I
contig00130	Solyc10g005060.2.1	4e-177	O-methyltransferase-like protein
contig00131	Solyc02g078210.2.1	9e-70	Ubiquitin-conjugating enzyme 22
contig00132	Solyc02g082420.2.1	2e-53	Ring finger protein
contig00134	Solyc08g061160.1.1	2e-35	ORF107c
contig00135	Solyc03g117630.1.1	0	heat shock protein
contig00135	Solyc03g117630.1.1	0	heat shock protein
contig00139	Solyc04g011440.2.1	2e-128	heat shock protein
contig00140	Solyc01g106320.2.1	5e-101	Octicosapeptide/Phox/Bem1p domain-containing protein
contig00141	Solyc07g053710.2.1	8e-150	Tyrosine aminotransferase
contig00143	Solyc08g066580.2.1	2e-68	Nuclear pore complex protein Nup85
contig00145	Solyc03g078370.1.1	0	Receptor-like protein kinase
contig00146	Solyc12g096000.1.1	1e-147	ATP-dependent RNA helicase eIF4A
contig00148	Solyc10g024490.1.1	6e-40	Peptide transporter-like protein
contig00149	Solyc06g082780.2.1	1e-63	Coiled-coil domain containing 109B
contig00151	Solyc06g050930.2.1	4e-139	Endo beta n-acetylglucosaminidase
contig00152	Solyc11g056410.1.1	2e-62	Cytochrome c oxidase subunit 2
contig00153	Solyc01g104740.2.1	4e-68	Multiprotein bridging factor 1
contig00154	Solyc01g007070.2.1	3e-84	BEL1-like homeodomain protein 1
contig00154	Solyc01g007070.2.1	3e-84	BEL1-like homeodomain protein 1
contig00156	Solyc06g082780.2.1	2e-23	Coiled-coil domain containing 109B
contig00157	Solyc06g062920.2.1	4e-134	ATP binding / serine-threonine kinase
contig00159	Solyc08g082320.2.1	5e-124	Ubr7 protein (Fragment)
contig00160	Solyc08g036520.2.1	2e-28	Unknown Protein
contig00160	Solyc08g036520.2.1	2e-28	Unknown Protein
contig00162	Solyc02g084980.2.1	1e-68	Galactinol synthase
contig00164	Solyc06g011350.2.1	2e-115	Aquaporin 2
contig00165	Solyc08g079260.2.1	5e-28	Serine/threonine-protein phosphatase (Fragment)
contig00166	Solyc00g127870.2.1	2e-38	Phosphatidylinositol N-acetylglucosaminyltransferase subunit P
contig00166	Solyc00g127870.2.1	2e-38	Phosphatidylinositol N-acetylglucosaminyltransferase subunit P
contig00166	Solyc00g127870.2.1	2e-38	Phosphatidylinositol N-acetylglucosaminyltransferase subunit P
contig00167	Solyc12g011000.1.1	6e-107	Citrate synthase
contig00169	Solyc08g068150.2.1	4e-117	BURP domain-containing protein
contig00169	Solyc08g068150.2.1	1e-12	BURP domain-containing protein
contig00170	Solyc05g015890.2.1	3e-48	Genomic DNA chromosome 5 TAC clone K24M7
contig00170	Solyc05g015890.2.1	3e-48	Genomic DNA chromosome 5 TAC clone K24M7
contig00171	Solyc03g117210.2.1	1e-17	Unknown Protein
contig00172	Solyc03g117640.1.1	0	Serine/threonine-protein kinase 3
contig00173	Solyc01g081510.2.1	4e-40	3-hydroxyisobutyrate dehydrogenase
contig00174	Solyc12g014380.1.1	5e-163	Glucose-6-phosphate isomerase 1
contig00175	Solyc02g090820.2.1	1e-92	Heat stress transcription factor
contig00176	Solyc09g007940.2.1	3e-143	Adenosine kinase
contig00179	Solyc11g012130.1.1	1e-55	Blue copper protein
contig00180	Solyc09g074240.1.1	7e-54	Receptor-like serine/threonine kinase
contig00181	Solyc00g019740.1.1	5e-67	ATPase subunit 8
contig00182	Solyc01g006300.2.1	2e-44	Peroxidase
contig00184	Solyc04g005160.1.1	0	6-phosphogluconate dehydrogenase decarboxylating
contig00185	Solyc02g021770.1.1	4e-23	Cytochrome c oxidase subunit 1
contig00185	Solyc02g021770.1.1	1e-06	Cytochrome c oxidase subunit 1
contig00186	Solyc03g096950.2.1	2e-128	D-xylose transporter
contig00187	Solyc09g059030.2.1	7e-118	Alcohol dehydrogenase zinc-containing
contig00188	Solyc12g005330.1.1	6e-141	50S ribosomal protein L2
contig00189	Solyc12g098330.1.1	1e-111	60S ribosomal protein L13a-like protein
contig00190	Solyc10g081190.1.1	1e-108	Lrr, resistance protein fragment
contig00191	Solyc09g018450.2.1	9e-145	Ubiquitin-activating enzyme E1
contig00192	Solyc07g006150.2.1	7e-58	Transmembrane protein 208
contig00193	Solyc08g074290.2.1	3e-134	BRI1-KD interacting protein 129 (Fragment)
contig00194	Solyc01g007110.2.1	9e-125	NC domain-containing protein
contig00195	Solyc04g007980.2.1	2e-106	1-aminocyclopropane-1-carboxylate oxidase
contig00196	Solyc06g065840.2.1	1e-45	Trafficking protein particle complex subunit 9
contig00197	Solyc06g060890.2.1	5e-50	Unknown Protein
contig00198	Solyc02g070360.2.1	7e-132	40S ribosomal protein S4-like protein
contig00200	Solyc02g078210.2.1	2e-68	Ubiquitin-conjugating enzyme 22
contig00201	Solyc01g091260.2.1	1e-69	AT2G45380 protein (Fragment)
contig00202	Solyc04g011400.2.1	9e-172	UDP-glucose 4-epimerase
contig00203	Solyc03g111380.2.1	6e-84	Tubulin beta-1 chain
contig00205	Solyc08g061960.2.1	2e-101	Ribosomal protein
contig00206	Solyc02g088610.2.1	3e-51	ATP-dependent chaperone ClpB
contig00207	Solyc01g099820.2.1	8e-20	Hypoxia induced protein conserved region containing protein
contig00208	Solyc01g102500.2.1	7e-134	Genomic DNA chromosome 5 TAC clone K1F13
contig00208	Solyc01g102500.2.1	7e-134	Genomic DNA chromosome 5 TAC clone K1F13
contig00209	Solyc12g096450.1.1	3e-21	Zinc finger family protein
contig00211	Solyc06g053910.2.1	5e-140	Plant-specific domain TIGR01615 family protein
contig00211	Solyc06g053910.2.1	5e-140	Plant-specific domain TIGR01615 family protein
contig00212	Solyc11g072200.1.1	2e-179	1-aminocyclopropane-1-carboxylate oxidase 3
contig00213	Solyc11g008280.1.1	0	Serine carboxypeptidase
contig00214	Solyc11g071760.1.1	2e-52	Calmodulin-like protein
contig00215	Solyc11g062190.1.1	2e-07	Mitochondrial ADP/ATP carrier proteins
contig00218	Solyc01g006990.2.1	1e-141	F-box family protein
contig00218	Solyc01g006990.2.1	1e-141	F-box family protein
contig00219	Solyc02g082260.2.1	2e-31	Hydroxy-methylglutaryl-coenzyme A reductase
contig00221	Solyc08g008030.2.1	1e-53	AT-hook motif nuclear localized protein 1
contig00221	Solyc08g008030.2.1	1e-53	AT-hook motif nuclear localized protein 1
contig00222	Solyc12g009180.1.1	5e-106	Cupin superfamily (DUF985)
contig00224	Solyc02g081170.2.1	1e-131	Plastid-lipid-associated protein, chloroplastic
contig00225	Solyc03g123760.2.1	9e-90	Phytoene desaturase
contig00226	Solyc10g044560.1.1	5e-60	ATP synthase subunit a chloroplastic
contig00227	Solyc10g081440.1.1	2e-73	NADH cytochrome b5 reductase
contig00228	Solyc02g090400.2.1	2e-70	Myb family transcription factor
contig00229	Solyc09g015040.1.1	0	Os08g0119500 protein (Fragment)
contig00229	Solyc09g015040.1.1	0	Os08g0119500 protein (Fragment)
contig00231	Solyc05g041910.2.1	0	Membrane protein
contig00234	Solyc05g009480.1.1	7e-35	Unknown Protein
contig00235	Solyc08g008370.2.1	2e-29	Genomic DNA chromosome 5 P1 clone MJC20
contig00235	Solyc08g008370.2.1	2e-29	Genomic DNA chromosome 5 P1 clone MJC20
contig00236	Solyc03g044720.1.1	7e-106	Pinoresinol-lariciresinol reductase
contig00236	Solyc03g044720.1.1	7e-106	Pinoresinol-lariciresinol reductase
contig00237	Solyc03g007890.2.1	2e-57	Heat shock protein 90 (Fragment)
contig00238	Solyc12g099560.1.1	1e-130	Arginine N-methyltransferase family protein
contig00239	Solyc04g080250.2.1	2e-72	Deoxyuridine 5&apos-triphosphate nucleotidohydrolase
contig00240	Solyc05g008120.2.1	1e-29	Chaperone protein dnaJ
contig00241	Solyc03g005470.2.1	6e-54	Nicotiana lesion-inducing like
contig00241	Solyc03g005470.2.1	6e-54	Nicotiana lesion-inducing like
contig00242	Solyc00g005050.2.1	3e-12	Arabinogalactan protein
contig00243	Solyc01g104590.2.1	4e-40	Ribosomal protein L3
contig00244	Solyc07g066630.2.1	2e-33	Oxidoreductase short-chain dehydrogenase/reductase
contig00245	Solyc07g066630.2.1	1e-90	Oxidoreductase short-chain dehydrogenase/reductase
contig00246	Solyc06g060800.2.1	5e-78	Gibberellin 2-beta-dioxygenase
contig00247	Solyc09g082760.2.1	0	Aspartic proteinase 2
contig00250	Solyc12g005910.1.1	2e-93	B-cell receptor-associated protein 31-like containing protein
contig00251	Solyc08g069120.2.1	3e-06	Splicing factor arginine/serine-rich 7
contig00252	Solyc06g019200.2.1	7e-46	Peptidase M50 family protein
contig00252	Solyc06g019200.2.1	7e-46	Peptidase M50 family protein
contig00254	Solyc09g010520.2.1	3e-87	ADP-ribosylation factor GTPase activating protein 1
contig00255	Solyc01g111250.2.1	3e-170	Phosphatidylinositol-specific phospholipase c
contig00257	Solyc02g070110.1.1	2e-76	FAD-binding domain-containing protein
contig00258	Solyc03g007890.2.1	5e-95	Heat shock protein 90 (Fragment)
contig00259	Solyc05g016120.1.1	1e-64	Photosystem Q(B) protein
contig00260	Solyc01g088700.2.1	8e-92	Eukaryotic translation initiation factor 4 gamma 1
contig00262	Solyc08g081230.1.1	1e-143	Potassium channel tetramerization domain-containing protein
contig00263	Solyc07g053660.2.1	2e-117	WD repeat protein
contig00263	Solyc07g053660.2.1	2e-117	WD repeat protein
contig00264	Solyc01g101180.2.1	6e-173	Alpha-humulene/(-)-(E)-beta-caryophyllene synthase
contig00265	Solyc10g079500.1.1	3e-137	Inosine-5&apos-monophosphate dehydrogenase
contig00267	Solyc12g014100.1.1	2e-113	Homogentisate 1 2-dioxygenase
contig00268	Solyc02g082510.1.1	2e-41	Amino acid transporter family protein
contig00269	Solyc09g010400.2.1	1e-52	Histone H2A
contig00272	Solyc05g051660.1.1	1e-54	Gibberellin receptor GID1L2
contig00272	Solyc05g051660.1.1	1e-54	Gibberellin receptor GID1L2
contig00274	Solyc06g071700.1.1	0	Primary amine oxidase
contig00274	Solyc06g071700.1.1	0	Primary amine oxidase
contig00274	Solyc06g071700.1.1	0	Primary amine oxidase
contig00275	Solyc06g082100.2.1	4e-125	Related to ATP dependent RNA helicase
contig00275	Solyc06g082100.2.1	2e-06	Related to ATP dependent RNA helicase
contig00276	Solyc12g017240.1.1	1e-76	Xyloglucan endotransglucosylase/hydrolase 7
contig00277	Solyc04g045340.2.1	4e-82	Phosphoglucomutase
contig00278	Solyc09g090790.2.1	1e-94	MYB transcription factor
contig00278	Solyc09g090790.2.1	1e-94	MYB transcription factor
contig00279	Solyc08g083450.1.1	1e-169	cytochrome P450
contig00280	Solyc08g082190.2.1	6e-13	Unknown Protein
contig00281	Solyc01g100430.2.1	4e-143	Ribosomal RNA small subunit methyltransferase A
contig00282	Solyc02g032510.2.1	8e-88	Kelch-like protein
contig00284	Solyc06g083190.2.1	8e-10	Peptidyl-prolyl cis-trans isomerase
contig00285	Solyc09g010800.2.1	2e-17	Type 2 metallothionein
contig00286	Solyc11g071830.1.1	1e-17	Chaperone protein dnaj
contig00288	Solyc03g096840.2.1	5e-46	Seed specific protein Bn15D1B
contig00291	Solyc08g067020.2.1	7e-36	Ubiquinol-cytochrome c reductase complex protein
contig00292	Solyc04g082920.2.1	1e-37	Chlorophyll a-b binding protein, chloroplastic
contig00293	Solyc02g089290.2.1	7e-169	ATP binding / kinase/ protein serine / threonine kinase
contig00294	Solyc02g089290.2.1	7e-33	ATP binding / kinase/ protein serine / threonine kinase
contig00296	Solyc02g082140.2.1	5e-94	Unknown Protein
contig00297	Solyc09g007640.2.1	5e-123	Serine carboxypeptidase
contig00297	Solyc09g007640.2.1	5e-123	Serine carboxypeptidase
contig00298	Solyc11g067060.1.1	3e-78	Low molecular weight protein-tyrosine-phosphatase slr0328
contig00298	Solyc11g067060.1.1	3e-78	Low molecular weight protein-tyrosine-phosphatase slr0328
contig00299	Solyc08g016670.2.1	1e-34	Calcyclin-binding protein
contig00299	Solyc08g016670.2.1	1e-34	Calcyclin-binding protein
contig00300	Solyc06g083190.2.1	2e-17	Peptidyl-prolyl cis-trans isomerase
contig00301	Solyc07g049660.2.1	0	Acetyl coenzyme A cis-3-hexen-1-ol acetyl transferase
contig00302	Solyc03g082420.2.1	2e-56	Heat shock protein
contig00303	Solyc02g062910.1.1	7e-99	Pentatricopeptide repeat-containing protein
contig00303	Solyc02g062910.1.1	3e-06	Pentatricopeptide repeat-containing protein
contig00304	Solyc06g076140.2.1	9e-09	Metallothionein-like protein
contig00305	Solyc09g091030.2.1	5e-84	Beta-amylase
contig00306	Solyc04g007350.2.1	1e-81	Unknown Protein
contig00307	Solyc12g100040.1.1	3e-57	Os01g0318400 protein (Fragment)
contig00309	Solyc01g102800.2.1	6e-105	Histidyl-tRNA synthetase
contig00310	Solyc02g093220.2.1	6e-114	F-box/LRR-repeat protein 2
contig00311	Solyc03g118110.2.1	7e-61	Succinate dehydrogenase assembly factor 2, mitochondrial
contig00313	Solyc02g085540.1.1	2e-56	NADH ubiquinone oxidoreductase kD subunit
contig00314	Solyc03g117590.2.1	1e-70	Chaperone protein dnaJ
contig00317	Solyc08g075860.2.1	2e-100	Os06g0115800 protein (Fragment)
contig00318	Solyc06g073460.2.1	2e-66	Glutathione peroxidase
contig00320	Solyc06g076020.2.1	0	heat shock protein
contig00321	Solyc02g077430.2.1	1e-138	Lipase-like
contig00322	Solyc07g062970.2.1	2e-132	Serine/threonine phosphatase family protein
contig00322	Solyc07g062970.2.1	2e-132	Serine/threonine phosphatase family protein
contig00323	Solyc06g073720.1.1	0	Ethylene insensitive 3 class transcription factor
contig00323	Solyc06g073720.1.1	0	Ethylene insensitive 3 class transcription factor
contig00323	Solyc06g073720.1.1	0	Ethylene insensitive 3 class transcription factor
contig00324	Solyc05g013970.2.1	2e-52	RNA-binding protein 39
contig00324	Solyc05g013970.2.1	2e-52	RNA-binding protein 39
contig00325	Solyc05g055790.2.1	2e-14	Protein phosphatase 2c
contig00326	Solyc06g076020.2.1	3e-37	heat shock protein
contig00327	Solyc01g110440.2.1	9e-157	Arginine decarboxylase
contig00328	Solyc02g089720.1.1	0	Endo-beta-1 3-glucanase
contig00330	Solyc06g007710.2.1	1e-128	Mitochondrial import receptor subunit TOM40
contig00331	Solyc00g072100.2.1	5e-38	LTRGag-pol-polymerase 3
contig00332	Solyc04g015100.2.1	1e-85	Acetyl-CoA C-acetyltransferase protein
contig00333	Solyc11g011920.1.1	7e-149	Glutamate decarboxylase
contig00333	Solyc11g011920.1.1	7e-149	Glutamate decarboxylase
contig00335	Solyc03g005870.2.1	7e-49	Eukaryotic translation initiation factor 4E
contig00336	Solyc10g007960.1.1	3e-73	Allene oxide synthase
contig00336	Solyc10g007960.1.1	3e-73	Allene oxide synthase
contig00337	Solyc11g005860.1.1	2e-132	Cysteine desulfurase
contig00337	Solyc11g005860.1.1	2e-132	Cysteine desulfurase
contig00338	Solyc02g077240.2.1	0	Pyruvate decarboxylase
contig00339	Solyc08g082110.2.1	2e-145	WRKY transcription factor-30
contig00340	Solyc06g009120.2.1	5e-36	Unknown Protein
contig00341	Solyc03g117770.2.1	1e-24	Serine incorporator 1
contig00342	Solyc00g042130.1.1	4e-154	ATP synthase subunit alpha
contig00342	Solyc00g042130.1.1	4e-154	ATP synthase subunit alpha
contig00343	Solyc06g076020.2.1	0	heat shock protein
contig00344	Solyc03g119060.2.1	0	Alpha-dioxygenase 2
contig00345	Solyc08g065610.2.1	0	Vacuolar processing enzyme-1b
contig00346	Solyc01g049650.2.1	0	Pyruvate kinase
contig00346	Solyc01g049650.2.1	0	Pyruvate kinase
contig00347	Solyc12g099190.1.1	4e-59	Invertase inhibitor
contig00348	Solyc04g081730.2.1	1e-08	Unknown Protein
contig00349	Solyc05g054130.2.1	6e-57	Calcium-binding protein 39
contig00350	Solyc06g084820.1.1	0	cytochrome P450
contig00352	Solyc02g078360.2.1	2e-11	Thioredoxin family protein
contig00353	Solyc12g013690.1.1	0	Monooxygenase FAD-binding protein
contig00354	Solyc08g006920.1.1	8e-16	F-box/LRR-repeat protein 4
contig00354	Solyc08g006920.1.1	3e-11	F-box/LRR-repeat protein 4
contig00355	Solyc09g005720.2.1	2e-62	60S ribosomal protein L23a
contig00356	Solyc02g062360.2.1	2e-47	Histone-lysine N-methyltransferase NSD3
contig00357	Solyc02g089690.2.1	2e-51	Leaf senescence protein-like
contig00358	Solyc10g049620.1.1	2e-82	Progesterone 5-beta-reductase
contig00360	Solyc07g017400.2.1	9e-75	Proteasomal ubiquitin receptor ADRM1-like protein
contig00362	Solyc10g078860.1.1	3e-116	DNA-directed RNA polymerase
contig00363	Solyc06g083900.2.1	8e-89	Myb-related transcription factor
contig00363	Solyc06g083900.2.1	8e-89	Myb-related transcription factor
contig00364	Solyc01g109300.2.1	0	4-hydroxy-3-methylbut-2-enyl diphosphate reductase
contig00364	Solyc01g109300.2.1	0	4-hydroxy-3-methylbut-2-enyl diphosphate reductase
contig00365	Solyc01g110060.2.1	1e-87	Purple acid phosphatase
contig00366	Solyc10g083640.1.1	2e-31	Splicing factor U2af subunit
contig00367	Solyc10g081030.1.1	4e-63	Nascent polypeptide-associated complex alpha subunit-like protein
contig00368	Solyc07g005750.2.1	5e-74	F-box/LRR-repeat protein 17
contig00369	Solyc11g056320.1.1	7e-60	Unknown Protein
contig00369	Solyc11g056320.1.1	7e-60	Unknown Protein
contig00370	Solyc07g008770.2.1	1e-10	Unknown Protein
contig00371	Solyc06g072580.2.1	0	Pyruvate dehydrogenase E1 component subunit beta
contig00372	Solyc11g005330.1.1	1e-54	Actin
contig00373	Solyc05g041200.2.1	4e-138	4-hydroxyphenylpyruvate dioxygenase
contig00374	Solyc01g079780.2.1	7e-70	Uncharacterized GPI-anchored protein At5g19250
contig00375	Solyc11g073210.1.1	7e-172	Legumin 11S-globulin
contig00377	Solyc06g076970.2.1	9e-98	Peptidyl-prolyl cis-trans isomerase
contig00378	Solyc01g091340.2.1	6e-41	Peptidyl-prolyl cis-trans isomerase
contig00379	Solyc10g044670.1.1	1e-100	Phytochrome A
contig00380	Solyc03g094010.2.1	0	Glutamate dehydrogenase
contig00382	Solyc01g049680.2.1	4e-89	Transcriptional activator protein Pur-alpha
contig00382	Solyc01g049680.2.1	1e-07	Transcriptional activator protein Pur-alpha
contig00383	Solyc10g077130.1.1	2e-33	Atcambp25-binding protein OF
contig00383	Solyc10g077130.1.1	2e-33	Atcambp25-binding protein OF
contig00385	Solyc01g008970.2.1	1e-105	Heterogeneous nuclear ribonucleoprotein A3-like protein 2
contig00385	Solyc01g008970.2.1	3e-07	Heterogeneous nuclear ribonucleoprotein A3-like protein 2
contig00386	Solyc09g011500.2.1	2e-70	Glutathione S-transferase-like protein
contig00387	Solyc03g025970.2.1	4e-48	Methyl binding domain protein
contig00388	Solyc05g008900.2.1	1e-103	COSII_At1g13380 (Fragment)
contig00389	Solyc08g080290.2.1	4e-63	Ethylene-responsive transcription factor 1
contig00390	Solyc01g009000.2.1	3e-45	RING finger protein 6
contig00391	Solyc10g009110.1.1	5e-45	Ethylene-responsive transcription factor 4
contig00392	Solyc01g106320.2.1	0	Octicosapeptide/Phox/Bem1p domain-containing protein
contig00393	Solyc04g081190.2.1	3e-93	BZIP transcription factor family protein expressed
contig00393	Solyc04g081190.2.1	3e-93	BZIP transcription factor family protein expressed
contig00394	Solyc06g074980.2.1	1e-39	26S protease regulatory subunit 6B homolog
contig00395	Solyc02g077670.2.1	7e-69	Chaperone protein dnaJ 2
contig00396	Solyc01g080960.2.1	4e-57	AT-hook DNA-binding protein (Fragment)
contig00397	Solyc02g085910.2.1	2e-45	LOB domain protein 42
contig00398	Solyc09g008200.2.1	5e-35	Heavy metal-associated domain containing protein expressed
contig00399	Solyc08g077270.2.1	7e-77	Phosphoacetylglucosamine mutase
contig00400	Solyc09g020140.2.1	3e-10	GPN-loop GTPase 3
contig00401	Solyc08g008250.1.1	7e-82	KTI12 homolog
contig00402	Solyc11g011330.1.1	1e-141	Cinnamyl alcohol dehydrogenase
contig00403	Solyc04g016380.2.1	1e-113	Ribosome biogenesis protein BRX1
contig00403	Solyc04g016380.2.1	1e-113	Ribosome biogenesis protein BRX1
contig00404	Solyc01g108080.2.1	2e-34	BZIP transcription factor
contig00405	Solyc04g078600.2.1	2e-75	Genomic DNA chromosome 5 P1 clone MCA23
contig00406	Solyc09g083210.2.1	4e-148	Receptor-like protein kinase
contig00407	Solyc01g111400.2.1	5e-173	Subtilisin-like protease
contig00407	Solyc01g111400.2.1	5e-173	Subtilisin-like protease
contig00408	Solyc01g081070.2.1	2e-58	Protein transport protein Sec23
contig00409	Solyc08g067050.2.1	6e-137	Arginine N-methyltransferase family protein
contig00410	Solyc03g122350.2.1	9e-178	Cytochrome P450
contig00410	Solyc03g122350.2.1	9e-178	Cytochrome P450
contig00410	Solyc03g122350.2.1	9e-178	Cytochrome P450
contig00413	Solyc10g007860.2.1	4e-146	Cytochrome P450 ent-kaurenoic acid oxidase
contig00414	Solyc01g106000.2.1	9e-126	Isochorismatase hydrolase
contig00415	Solyc10g083120.1.1	1e-48	Ubiquitin-conjugating enzyme family protein-like
contig00418	Solyc07g008140.2.1	2e-54	Blue copper protein (Fragment)
contig00419	Solyc08g077980.2.1	7e-80	Bax inhibitor
contig00422	Solyc03g034100.2.1	3e-44	Plant-specific domain TIGR01568 family protein
contig00423	Solyc02g069090.2.1	3e-179	Cathepsin B
contig00424	Solyc06g006110.2.1	6e-59	Calcium/proton exchanger
contig00428	Solyc01g093970.2.1	3e-24	Glycosyltransferase
contig00429	Solyc01g104770.2.1	9e-42	Actin
contig00431	Solyc04g005480.1.1	2e-38	Unknown Protein
contig00431	Solyc04g005480.1.1	2e-38	Unknown Protein
contig00432	Solyc10g074700.1.1	8e-109	Bifunctional protein hldE
contig00432	Solyc10g074700.1.1	7e-17	Bifunctional protein hldE
contig00433	Solyc03g113910.2.1	8e-34	Gibberellin-regulated protein 2
contig00434	Solyc07g006220.1.1	4e-170	UDP-D-glucuronate 4-epimerase 1
contig00435	Solyc02g090760.2.1	3e-28	Os03g0395600 protein (Fragment)
contig00436	Solyc04g079720.2.1	0	Transferase family protein
contig00438	Solyc10g081170.1.1	1e-69	Calmodulin-2
contig00438	Solyc10g081170.1.1	9e-12	Calmodulin-2
contig00438	Solyc10g081170.1.1	2e-08	Calmodulin-2
contig00440	Solyc12g008940.1.1	2e-65	Nucleosome assembly protein 1-like protein 2
contig00441	Solyc06g066750.2.1	3e-51	Unknown Protein
contig00442	Solyc09g091670.2.1	3e-161	ATP-binding cassette transporter
contig00442	Solyc09g091670.2.1	1e-10	ATP-binding cassette transporter
contig00443	Solyc07g064160.2.1	3e-137	Thiazole biosynthetic enzyme
contig00444	Solyc01g080500.2.1	5e-60	Unknown Protein
contig00445	Solyc01g080670.2.1	1e-138	Squamosa promoter binding protein-like 1
contig00446	Solyc04g074480.2.1	8e-128	3-deoxy-7-phosphoheptulonate synthase (Phospho-2-dehydro-3-deoxyheptonate aldolase) (DAHP synthetase class II)
contig00447	Solyc03g117680.2.1	0	Transcription regulatory protein SNF5
contig00448	Solyc01g096760.2.1	1e-68	Pre-rRNA-processing protein TSR2
contig00449	Solyc05g012270.2.1	3e-50	Argininosuccinate synthase
contig00450	Solyc01g104770.2.1	1e-168	Actin
contig00451	Solyc03g044010.2.1	4e-48	Mitochondrial porin (Voltage-dependent anion channel) outer membrane protein
contig00452	Solyc02g092440.2.1	8e-37	Mitochondrial porin (Voltage-dependent anion channel) outer membrane protein
contig00453	Solyc01g059860.2.1	1e-14	Kinase family protein
contig00454	Solyc02g020890.2.1	9e-72	Transmembrane protein 53
contig00455	Solyc06g073300.1.1	9e-51	60S ribosomal protein L27
contig00456	Solyc01g021600.2.1	7e-76	Disease resistance response protein
contig00457	Solyc12g014350.1.1	8e-118	Receptor like kinase, RLK
contig00458	Solyc03g111830.2.1	1e-42	Protein-L-isoaspartate O-methyltransferase
contig00459	Solyc01g101020.2.1	2e-78	FACT complex subunit SPT16
contig00459	Solyc01g101020.2.1	2e-78	FACT complex subunit SPT16
contig00460	Solyc09g014770.2.1	2e-123	AMP deaminase
contig00461	Solyc03g026350.2.1	4e-32	WD-40 repeat family protein
contig00461	Solyc03g026350.2.1	4e-32	WD-40 repeat family protein
contig00462	Solyc05g014250.2.1	8e-54	Ring finger protein 141
contig00464	Solyc07g053280.2.1	0	Ketol-acid reductoisomerase
contig00465	Solyc01g104470.2.1	6e-115	mRNA turnover protein 4 homolog
contig00466	Solyc09g082650.2.1	1e-102	Acireductone dioxygenase
contig00466	Solyc09g082650.2.1	1e-102	Acireductone dioxygenase
contig00467	Solyc05g052260.2.1	2e-97	Appr-1-p processing domain protein
contig00468	Solyc06g048530.2.1	3e-148	Hydroxyacylglutathione hydrolase
contig00470	Solyc01g094950.2.1	4e-161	Protein BPS1, chloroplastic
contig00470	Solyc01g094950.2.1	4e-161	Protein BPS1, chloroplastic
contig00471	Solyc01g088350.2.1	2e-08	NADH dehydrogenase
contig00471	Solyc01g088350.2.1	2e-08	NADH dehydrogenase
contig00471	Solyc01g088350.2.1	2e-08	NADH dehydrogenase
contig00472	Solyc11g005880.1.1	6e-32	NADH-ubiquinone oxidoreductase kD subunit
contig00473	Solyc01g111170.2.1	1e-83	Peptidyl-prolyl cis-trans isomerase
contig00475	Solyc04g071350.2.1	3e-132	Exocyst complex component 2
contig00476	Solyc07g008150.2.1	1e-30	Glucan endo-1 3-beta-glucosidase 7
contig00477	Solyc01g100130.2.1	5e-16	PHD-finger family protein
contig00477	Solyc01g100130.2.1	5e-16	PHD-finger family protein
contig00478	Solyc07g054270.2.1	2e-124	Os08g0100600 protein (Fragment)
contig00479	Solyc11g069900.1.1	3e-13	Unknown Protein
contig00481	Solyc03g115140.2.1	3e-55	Chaperone protein dnaJ
contig00482	Solyc08g014340.2.1	3e-101	Cysteine synthase
contig00483	Solyc02g070870.2.1	5e-27	Mitochondrial inner membrane protease subunit 1
contig00484	Solyc01g100970.2.1	6e-18	Pyrrolidone-carboxylate peptidase
contig00485	Solyc02g094200.2.1	3e-63	Nuclear transport factor 2
contig00486	Solyc11g020040.1.1	0	Chaperone DnaK
contig00487	Solyc08g078950.2.1	1e-32	Nitrate transporter
contig00487	Solyc08g078950.2.1	1e-32	Nitrate transporter
contig00488	Solyc09g091670.2.1	1e-164	ATP-binding cassette transporter
contig00488	Solyc09g091670.2.1	1e-11	ATP-binding cassette transporter
contig00489	Solyc06g068780.2.1	5e-22	Protein kish-A
contig00490	Solyc09g091900.2.1	6e-43	ER lumen protein retaining receptor
contig00491	Solyc06g069640.2.1	2e-50	MazG nucleotide pyrophosphohydrolase
contig00492	Solyc03g113420.2.1	2e-142	Peptide transporter
contig00493	Solyc03g120390.2.1	1e-94	Auxin responsive protein
contig00494	Solyc07g064150.2.1	2e-13	Translation initiation factor SUI1
contig00495	Solyc12g096000.1.1	6e-155	ATP-dependent RNA helicase eIF4A
contig00498	Solyc09g007490.2.1	1e-102	Cell number regulator 8
contig00500	Solyc03g111010.2.1	1e-166	Glyceraldehyde-3-phosphate dehydrogenase
contig00501	Solyc02g077000.2.1	0	Lipase-like
contig00502	Solyc11g010230.1.1	4e-66	Histone H3
contig00503	Solyc12g044600.2.1	1e-136	NADP-dependent malic enzyme, chloroplastic
contig00504	Solyc05g047530.2.1	8e-64	Cytochrome P450
contig00505	Solyc05g010300.2.1	1e-115	DNA-directed RNA polymerase II subunit 3
contig00505	Solyc05g010300.2.1	1e-115	DNA-directed RNA polymerase II subunit 3
contig00506	Solyc06g060970.1.1	8e-63	Expansin-like protein
contig00507	Solyc11g012140.1.1	1e-165	Isoleucyl-tRNA synthetase
contig00508	Solyc12g088720.1.1	2e-17	Polyadenylate-binding protein 2
contig00509	Solyc01g058730.2.1	7e-139	Os03g0310500 protein (Fragment)
contig00510	Solyc02g081380.2.1	4e-06	Ras-related protein Rab-5C
contig00511	Solyc01g095050.2.1	3e-43	Negatively light-regulated protein
contig00512	Solyc01g106350.2.1	1e-07	Glutamyl-tRNA(Gln) amidotransferase subunit A
contig00514	Solyc05g051240.1.1	3e-129	Aspartic proteinase nepenthesin I
contig00515	Solyc01g090690.2.1	2e-142	Elongation factor G
contig00516	Solyc10g083640.1.1	5e-42	Splicing factor U2af subunit
contig00517	Solyc06g063040.1.1	1e-135	Alcohol dehydrogenase zinc-binding domain protein
contig00518	Solyc12g009120.1.1	4e-30	RING-box protein
contig00519	Solyc02g089440.2.1	0	Glycosyltransferase
contig00520	Solyc01g096230.2.1	4e-72	ATPase AAA family protein expressed
contig00520	Solyc01g096230.2.1	4e-72	ATPase AAA family protein expressed
contig00521	Solyc02g094280.2.1	2e-115	Oligopeptide transporter (Fragment)
contig00523	Solyc11g019930.1.1	1e-92	RING finger protein 13
contig00524	Solyc01g087530.2.1	5e-70	Zinc transporter
contig00524	Solyc01g087530.2.1	4e-08	Zinc transporter
contig00525	Solyc11g010230.1.1	5e-72	Histone H3
contig00526	Solyc01g096590.2.1	5e-38	30S ribosomal protein S10
contig00527	Solyc03g061560.1.1	1e-10	NADH-ubiquinone oxidoreductase subunit 9
contig00528	Solyc10g051390.1.1	5e-22	RNA-binding glycine-rich protein-1b
contig00529	Solyc01g103720.2.1	1e-50	Ribosome biogenesis protein ERB1
contig00529	Solyc01g103720.2.1	1e-50	Ribosome biogenesis protein ERB1
contig00531	Solyc00g005050.2.1	1e-33	Arabinogalactan protein
contig00532	Solyc12g057080.1.1	0	UDP-glucuronosyltransferase
contig00532	Solyc12g057080.1.1	0	UDP-glucuronosyltransferase
contig00533	Solyc03g006260.2.1	1e-78	Sodium/calcium exchanger family protein
contig00534	Solyc03g112230.2.1	9e-82	ZZ type zinc finger domain-containing protein (Fragment)
contig00535	Solyc01g090780.2.1	0	Ccr4-Not transcription complex subunit
contig00535	Solyc01g090780.2.1	0	Ccr4-Not transcription complex subunit
contig00536	Solyc02g090570.2.1	3e-07	Transducin family protein
contig00537	Solyc09g007270.2.1	4e-12	Ascorbate peroxidase
contig00538	Solyc03g008010.2.1	1e-45	PPPDE peptidase domain-containing protein 1
contig00538	Solyc03g008010.2.1	1e-45	PPPDE peptidase domain-containing protein 1
contig00539	Solyc08g080650.1.1	1e-145	Osmotin-like protein (Fragment)
contig00540	Solyc02g076820.2.1	6e-68	Light-dependent short hypocotyls 1
contig00541	Solyc03g119760.2.1	2e-146	Baculoviral IAP repeat-containing 4 (Predicted)
contig00548	Solyc00g075040.1.1	1e-112	Transposon Ty1-A Gag-Pol polyprotein
contig00549	Solyc08g005270.2.1	2e-92	Poly polymerase catalytic domain containing protein expressed
contig00549	Solyc08g005270.2.1	2e-92	Poly polymerase catalytic domain containing protein expressed
contig00550	Solyc06g008930.2.1	2e-07	Unknown Protein
contig00551	Solyc12g010340.1.1	2e-48	Pre-mRNA-splicing factor ini1
contig00552	Solyc07g053140.2.1	7e-33	CONSTANS-like zinc finger protein
contig00553	Solyc07g053140.2.1	4e-31	CONSTANS-like zinc finger protein
contig00554	Solyc06g060990.2.1	2e-71	AGAP008110-PA (Fragment)
contig00555	Solyc09g007270.2.1	6e-16	Ascorbate peroxidase
contig00556	Solyc01g006700.2.1	3e-44	Downstream neighbor of SON
contig00557	Solyc02g067840.2.1	6e-136	Sucrase/ferredoxin domain protein
contig00558	Solyc03g111340.2.1	5e-47	Ubiquitin-like modifier-activating enzyme 5
contig00559	Solyc01g095620.2.1	0	UDP-glucosyltransferase
contig00560	Solyc08g008280.2.1	1e-169	WRKY transcription factor-30
contig00562	Solyc07g008880.2.1	8e-81	Pre-mRNA-processing-splicing factor 8
contig00564	Solyc03g111840.2.1	2e-78	Polyadenylate-binding protein 1-like
contig00564	Solyc03g111840.2.1	5e-14	Polyadenylate-binding protein 1-like
contig00565	Solyc04g078290.2.1	0	Cytochrome P450
contig00566	Solyc02g068830.1.1	9e-80	Receptor like kinase, RLK
contig00567	Solyc08g067290.2.1	2e-75	RING finger protein 6
contig00568	Solyc06g073300.1.1	3e-62	60S ribosomal protein L27
contig00569	Solyc09g075290.2.1	3e-23	Ribosomal protein L18
contig00570	Solyc08g075580.1.1	6e-70	DNA-directed RNA polymerase III subunit F
contig00571	Solyc09g090610.2.1	1e-24	50S ribosomal protein L14
contig00571	Solyc09g090610.2.1	2e-10	50S ribosomal protein L14
contig00572	Solyc08g061000.2.1	1e-28	ATP-dependent RNA helicase
contig00573	Solyc06g071230.2.1	3e-109	MYB transcription factor
contig00574	Solyc09g007170.2.1	2e-13	Serine/threonine kinase
contig00576	Solyc03g034220.2.1	1e-48	Ribulose bisphosphate carboxylase small chain
contig00577	Solyc08g076790.2.1	3e-75	Cinnamoyl-CoA reductase-like protein
contig00577	Solyc08g076790.2.1	3e-75	Cinnamoyl-CoA reductase-like protein
contig00578	Solyc04g009510.2.1	2e-128	CCR4-NOT transcription complex subunit 4
contig00578	Solyc04g009510.2.1	2e-128	CCR4-NOT transcription complex subunit 4
contig00579	Solyc09g010820.2.1	2e-50	MYB transcription factor
contig00579	Solyc09g010820.2.1	2e-50	MYB transcription factor
contig00580	Solyc04g079550.2.1	4e-11	Signal peptidase I
contig00581	Solyc07g066600.2.1	3e-27	Phosphoglycerate kinase
contig00582	Solyc06g084090.2.1	3e-59	Histone H2A
contig00583	Solyc08g061000.2.1	9e-29	ATP-dependent RNA helicase
contig00584	Solyc08g067790.2.1	3e-35	Transcription elongation factor S-II
contig00584	Solyc08g067790.2.1	3e-35	Transcription elongation factor S-II
contig00587	Solyc07g053830.2.1	6e-176	Mitochondrial ADP/ATP carrier proteins
contig00588	Solyc03g078150.2.1	1e-36	Amino acid transporter family protein
contig00589	Solyc03g078150.2.1	8e-20	Amino acid transporter family protein
contig00591	Solyc03g095770.2.1	5e-27	WRKY transcription factor 6
contig00592	Solyc06g083810.2.1	4e-99	Glycolipid transfer protein domain-containing protein 1
contig00593	Solyc05g008980.2.1	3e-93	Receptor-like protein kinase
contig00594	Solyc01g101130.2.1	4e-137	Plant IF-like protein
contig00595	Solyc00g075040.1.1	4e-07	Transposon Ty1-A Gag-Pol polyprotein
contig00596	Solyc04g082460.2.1	0	Catalase
contig00597	Solyc01g107590.2.1	7e-135	Cinnamyl alcohol dehydrogenase
contig00598	Solyc01g099840.2.1	2e-52	Auxin-repressed protein
contig00599	Solyc04g078130.2.1	4e-163	Clathrin-coat assembly protein-like
contig00599	Solyc04g078130.2.1	4e-163	Clathrin-coat assembly protein-like
contig00601	Solyc04g011610.1.1	3e-60	RING finger protein 13
contig00601	Solyc04g011610.1.1	3e-60	RING finger protein 13
contig00601	Solyc04g011610.1.1	3e-60	RING finger protein 13
contig00602	Solyc11g006970.1.1	1e-80	Unknown protein DS12 from 2D-PAGE of leaf, chloroplastic
contig00602	Solyc11g006970.1.1	2e-32	Unknown protein DS12 from 2D-PAGE of leaf, chloroplastic
contig00604	Solyc08g076390.2.1	4e-42	Lysine-specific demethylase 5A
contig00605	Solyc12g087870.1.1	1e-137	Purine permease family protein
contig00607	Solyc07g056050.1.1	1e-69	Transmembrane 9 superfamily protein member 4
contig00608	Solyc04g011560.2.1	2e-64	Heterogeneous nuclear ribonucleoprotein A3-like protein 2
contig00608	Solyc04g011560.2.1	2e-09	Heterogeneous nuclear ribonucleoprotein A3-like protein 2
contig00608	Solyc04g011560.2.1	5e-06	Heterogeneous nuclear ribonucleoprotein A3-like protein 2
contig00609	Solyc00g012310.1.1	1e-10	Retrovirus-related Pol polyprotein from type-1 retrotransposable element R2 (Fragment)
contig00609	Solyc00g012310.1.1	1e-10	Retrovirus-related Pol polyprotein from type-1 retrotransposable element R2 (Fragment)
contig00611	Solyc01g105010.2.1	6e-41	Non-specific lipid-transfer protein
contig00612	Solyc03g082440.1.1	3e-17	G protein-coupled seven transmembrane receptor
contig00614	Solyc01g068530.2.1	1e-60	30S ribosomal protein S9
contig00615	Solyc02g092800.2.1	1e-171	Manganese transport protein mntH
contig00615	Solyc02g092800.2.1	1e-171	Manganese transport protein mntH
contig00615	Solyc02g092800.2.1	1e-171	Manganese transport protein mntH
contig00615	Solyc02g092800.2.1	3e-44	Manganese transport protein mntH
contig00616	Solyc03g111090.2.1	7e-42	Bromodomain factor
contig00617	Solyc05g007170.2.1	1e-08	Cc-nbs-lrr, resistance protein with an R1 specific domain
contig00619	Solyc09g015670.2.1	2e-168	Vacuolar sorting receptor
contig00619	Solyc09g015670.2.1	2e-168	Vacuolar sorting receptor
contig00620	Solyc03g123620.2.1	0	Pectinesterase
contig00621	Solyc08g081290.2.1	1e-52	ARID/BRIGHT DNA-binding domain-containing protein/ELM2 domain-containing protein/Myb-like DNA-binding domain-containing protein
contig00621	Solyc08g081290.2.1	1e-52	ARID/BRIGHT DNA-binding domain-containing protein/ELM2 domain-containing protein/Myb-like DNA-binding domain-containing protein
contig00622	Solyc12g099030.1.1	9e-69	Ubiquitin
contig00623	Solyc01g008280.2.1	1e-71	Serine/threonine-protein phosphatase 2A activator 2
contig00623	Solyc01g008280.2.1	1e-71	Serine/threonine-protein phosphatase 2A activator 2
contig00625	Solyc08g062800.2.1	2e-137	ATP-dependent RNA helicase eIF4A
contig00626	Solyc06g082670.2.1	4e-99	Ribosomal protein L10
contig00626	Solyc06g082670.2.1	2e-12	Ribosomal protein L10
contig00627	Solyc04g010020.2.1	2e-11	RNA-binding protein
contig00627	Solyc04g010020.2.1	2e-11	RNA-binding protein
contig00629	Solyc07g008340.2.1	7e-146	Zinc import ATP-binding protein ZnuC
contig00629	Solyc07g008340.2.1	7e-146	Zinc import ATP-binding protein ZnuC
contig00629	Solyc07g008340.2.1	3e-19	Zinc import ATP-binding protein ZnuC
contig00630	Solyc03g095410.2.1	6e-92	Exocyst complex component protein
contig00630	Solyc03g095410.2.1	6e-92	Exocyst complex component protein
contig00631	Solyc01g100320.2.1	4e-95	Thioredoxin/protein disulfide isomerase
contig00631	Solyc01g100320.2.1	3e-16	Thioredoxin/protein disulfide isomerase
contig00633	Solyc10g005730.2.1	2e-113	WD-40 repeat family protein
contig00634	Solyc09g010440.2.1	1e-48	Actin-depolymerizing factor 1
contig00635	Solyc02g077370.1.1	8e-11	Ethylene-responsive transcription factor 2
contig00636	Solyc12g089000.1.1	9e-110	Ariadne-like ubiquitin ligase
contig00637	Solyc01g103450.2.1	1e-59	Chaperone DnaK
contig00638	Solyc06g007630.1.1	3e-58	Ferredoxin
contig00640	Solyc03g121880.2.1	2e-57	Protein phosphatase 2C
contig00641	Solyc06g017860.1.1	7e-93	Serine carboxypeptidase
contig00642	Solyc08g006020.2.1	1e-27	NAC domain transcription factor
contig00642	Solyc08g006020.2.1	5e-25	NAC domain transcription factor
contig00644	Solyc12g011190.1.1	2e-36	Nodule inception protein (Fragment)
contig00645	Solyc06g060910.1.1	5e-80	Glycerol-3-phosphate transporter
contig00646	Solyc03g098050.2.1	6e-79	Calmodulin 3 protein
contig00646	Solyc03g098050.2.1	2e-10	Calmodulin 3 protein
contig00648	Solyc11g051160.1.1	3e-34	Phosphatidylinositol transfer protein SFH5
contig00650	Solyc11g011120.1.1	1e-90	Calmodulin-binding heat-shock protein
contig00651	Solyc07g053760.2.1	7e-132	Serine/threonine phosphatase family protein
contig00653	Solyc01g095970.2.1	1e-28	Dynamin 2
contig00656	Solyc06g069560.1.1	9e-64	ARID/BRIGHT DNA-binding domain-containing protein/ELM2 domain-containing protein/Myb-like DNA-binding domain-containing protein
contig00656	Solyc06g069560.1.1	9e-64	ARID/BRIGHT DNA-binding domain-containing protein/ELM2 domain-containing protein/Myb-like DNA-binding domain-containing protein
contig00656	Solyc06g069560.1.1	9e-64	ARID/BRIGHT DNA-binding domain-containing protein/ELM2 domain-containing protein/Myb-like DNA-binding domain-containing protein
contig00657	Solyc01g096460.2.1	1e-98	U-box domain-containing protein 4
contig00658	Solyc11g011850.1.1	8e-114	Galactosylgalactosylxylosylprotein 3-beta-glucuronosyltransferase 1
contig00659	Solyc05g013990.2.1	2e-131	T-complex protein 1 subunit epsilon
contig00660	Solyc03g083300.2.1	4e-36	Mediator of RNA polymerase II transcription subunit 22
contig00661	Solyc05g054800.1.1	4e-90	Cell cycle control protein
contig00662	Solyc06g007320.2.1	1e-149	Ubiquitin-activating enzyme E1
contig00663	Solyc03g123420.1.1	4e-12	Unknown Protein
contig00665	Solyc11g070130.1.1	6e-18	Profilin
contig00666	Solyc04g080190.2.1	1e-15	Pore protein of (OEP24)
contig00667	Solyc02g091940.2.1	1e-95	AT5g13970/MAC12_6
contig00668	Solyc02g080630.2.1	1e-153	Lactoylglutathione lyase
contig00670	Solyc07g005940.2.1	3e-24	Vacuolar ATPase subunit H protein
contig00672	Solyc11g066720.1.1	5e-18	Bifunctional polymyxin resistance arnA protein
contig00672	Solyc11g066720.1.1	5e-18	Bifunctional polymyxin resistance arnA protein
contig00673	Solyc11g071320.1.1	9e-36	50S ribosomal protein L27
contig00674	Solyc01g109940.2.1	1e-33	26S protease regulatory subunit
contig00675	Solyc06g083030.2.1	1e-120	Serine carboxypeptidase 1
contig00675	Solyc06g083030.2.1	1e-120	Serine carboxypeptidase 1
contig00676	Solyc02g085420.2.1	2e-58	U1 small nuclear ribonucleoprotein
contig00677	Solyc02g069090.2.1	5e-166	Cathepsin B
contig00678	Solyc10g008930.1.1	2e-30	Glutaredoxin
contig00680	Solyc08g078510.2.1	6e-28	GRAM-containing/ABA-responsive protein (Fragment)
contig00681	Solyc03g062940.2.1	2e-169	Peroxisomal targeting signal 2 receptor
contig00681	Solyc03g062940.2.1	2e-169	Peroxisomal targeting signal 2 receptor
contig00681	Solyc03g062940.2.1	6e-09	Peroxisomal targeting signal 2 receptor
contig00682	Solyc04g045530.2.1	1e-67	DNA primase large subunit
contig00685	Solyc05g012110.2.1	2e-143	6-phosphogluconolactonase
contig00685	Solyc05g012110.2.1	2e-143	6-phosphogluconolactonase
contig00686	Solyc03g123500.2.1	2e-17	Ethylene responsive transcription factor 2a
contig00687	Solyc04g081290.2.1	2e-94	Lysine decarboxylase-like protein
contig00689	Solyc02g086700.2.1	5e-180	Beta-1 3-glucanase
contig00692	Solyc02g082400.2.1	2e-98	Lysine-specific demethylase 3A
contig00693	Solyc07g043130.2.1	0	Os12g0117400 protein (Fragment)
contig00694	Solyc11g007130.1.1	4e-86	Major facilitator superfamily MFS_1
contig00695	Solyc03g121280.2.1	0	Os03g0731050 protein (Fragment)
contig00696	Solyc11g010600.1.1	3e-96	Os01g0841200 protein (Fragment)
contig00697	Solyc04g014210.2.1	5e-51	ATP dependent RNA helicase
contig00698	Solyc04g014820.2.1	1e-37	RNA-binding protein
contig00700	Solyc02g088580.1.1	1e-70	Genomic DNA chromosome 5 P1 clone MXM12
contig00700	Solyc02g088580.1.1	1e-70	Genomic DNA chromosome 5 P1 clone MXM12
contig00701	Solyc04g074300.2.1	7e-125	30S ribosomal protein S5
contig00702	Solyc10g080890.1.1	8e-102	3-oxoacyl-reductase
contig00703	Solyc01g028860.2.1	0	YTH domain family 2 (Predicted)
contig00704	Solyc10g046970.1.1	2e-126	Tubby-like F-box protein 14
contig00705	Solyc07g063870.2.1	8e-105	AT5g54540/MRB17_4
contig00706	Solyc05g007250.2.1	1e-82	Ribosomal protein
contig00707	Solyc03g082370.1.1	1e-18	Avr9/Cf-9 rapidly elicited protein 65
contig00708	Solyc08g067090.2.1	4e-20	Peptidyl-prolyl cis-trans isomerase
contig00708	Solyc08g067090.2.1	1e-07	Peptidyl-prolyl cis-trans isomerase
contig00709	Solyc01g110130.2.1	1e-29	DNA replication licensing factor
contig00710	Solyc01g104820.2.1	2e-43	Integral membrane protein
contig00711	Solyc01g108520.1.1	1e-44	Acetyl esterase
contig00712	Solyc11g056420.1.1	4e-39	Unknown Protein
contig00713	Solyc07g056470.2.1	8e-64	Glutathione S-transferase-like protein
contig00714	Solyc07g056420.2.1	4e-43	Glutathione S-transferase-like protein
contig00715	Solyc11g071930.1.1	6e-114	DnaJ homolog subfamily C member 8
contig00716	Solyc01g073950.2.1	2e-32	Bromodomain protein
contig00717	Solyc09g090580.2.1	4e-45	Eukaryotic translation initiation factor 4E-2
contig00719	Solyc04g008730.2.1	4e-22	Alpha-galactosidase 1
contig00719	Solyc04g008730.2.1	4e-22	Alpha-galactosidase 1
contig00720	Solyc02g079960.2.1	9e-21	Thioredoxin h
contig00721	Solyc12g020050.1.1	4e-30	Pentatricopeptide repeat-containing protein
contig00721	Solyc12g020050.1.1	4e-30	Pentatricopeptide repeat-containing protein
contig00722	Solyc06g082920.2.1	6e-91	Receptor like kinase, RLK
contig00723	Solyc01g088170.2.1	2e-152	Aldehyde oxidase
contig00723	Solyc01g088170.2.1	2e-152	Aldehyde oxidase
contig00724	Solyc05g053370.2.1	2e-63	Zinc transporter protein
contig00725	Solyc01g005420.2.1	6e-29	SRC2-like protein
contig00726	Solyc05g053370.2.1	1e-40	Zinc transporter protein
contig00727	Solyc06g082870.2.1	5e-128	60S ribosomal protein L5-1
contig00728	Solyc01g005920.2.1	2e-08	Amino acid permease (Fragment)
contig00728	Solyc01g005920.2.1	2e-08	Amino acid permease (Fragment)
contig00729	Solyc01g102900.2.1	5e-118	Germin-like protein 4
contig00730	Solyc06g043170.2.1	1e-52	Actin family protein
contig00731	Solyc04g056270.2.1	3e-10	Calmodulin-binding transcription activator 3
contig00732	Solyc10g083290.1.1	3e-175	Beta-fructofuranosidase insoluble isoenzyme 2
contig00733	Solyc10g080660.1.1	7e-40	Eukaryotic translation initiation factor 4E
contig00735	Solyc01g007630.2.1	1e-109	50S ribosomal protein L2 chloroplastic
contig00735	Solyc01g007630.2.1	1e-109	50S ribosomal protein L2 chloroplastic
contig00735	Solyc01g007630.2.1	1e-109	50S ribosomal protein L2 chloroplastic
contig00737	Solyc07g056540.2.1	5e-36	L-lactate dehydrogenase
contig00738	Solyc09g091840.2.1	0	Glutathione-disulfide reductase
contig00738	Solyc09g091840.2.1	0	Glutathione-disulfide reductase
contig00739	Solyc06g076430.2.1	5e-97	Serine/threonine-protein phosphatase
contig00739	Solyc06g076430.2.1	5e-97	Serine/threonine-protein phosphatase
contig00740	Solyc05g006940.2.1	2e-160	Regulator of chromosome condensation (RCC1)-like protein
contig00740	Solyc05g006940.2.1	2e-160	Regulator of chromosome condensation (RCC1)-like protein
contig00740	Solyc05g006940.2.1	3e-09	Regulator of chromosome condensation (RCC1)-like protein
contig00741	Solyc09g090380.1.1	1e-49	Genomic DNA chromosome 3 P1 clone MLM24
contig00742	Solyc01g088500.2.1	2e-74	Genomic DNA chromosome 5 TAC clone K6A12
contig00743	Solyc03g118040.2.1	3e-117	Calcium-binding protein Calnexin
contig00744	Solyc07g063520.2.1	8e-112	Transmembrane protein 34
contig00744	Solyc07g063520.2.1	3e-27	Transmembrane protein 34
contig00746	Solyc03g043700.2.1	4e-54	Armadillo/beta-catenin repeat family protein
contig00747	Solyc01g008550.2.1	3e-144	Cinnamoyl CoA reductase-like protein
contig00747	Solyc01g008550.2.1	3e-144	Cinnamoyl CoA reductase-like protein
contig00749	Solyc02g090890.2.1	4e-103	Zeaxanthin epoxidase, chloroplastic
contig00750	Solyc05g052870.2.1	1e-84	UDP-glucosyltransferase family 1 protein
contig00753	Solyc07g016150.2.1	7e-78	Elongation factor 1-beta
contig00754	Solyc12g099370.1.1	8e-57	GATA transcription factor 22
contig00755	Solyc06g036110.1.1	6e-82	C2 domain-containing protein
contig00756	Solyc08g083130.2.1	3e-41	Homeobox leucine zipper protein
contig00756	Solyc08g083130.2.1	2e-26	Homeobox leucine zipper protein
contig00757	Solyc12g005570.1.1	1e-32	Unknown Protein
contig00758	Solyc05g014470.2.1	6e-12	Glyceraldehyde 3-phosphate dehydrogenase
contig00759	Solyc03g031940.2.1	4e-82	Acyl-CoA synthetase/AMP-acid ligase II
contig00759	Solyc03g031940.2.1	4e-82	Acyl-CoA synthetase/AMP-acid ligase II
contig00759	Solyc03g031940.2.1	4e-82	Acyl-CoA synthetase/AMP-acid ligase II
contig00760	Solyc08g066800.2.1	0	Phospholipase D
contig00762	Solyc12g008320.1.1	2e-67	Solute carrier family 2, facilitated glucose transporter member 3
contig00762	Solyc12g008320.1.1	2e-67	Solute carrier family 2, facilitated glucose transporter member 3
contig00763	Solyc02g082480.2.1	2e-73	Glutamate-gated kainate-type ion channel receptor subunit GluR5
contig00764	Solyc02g031860.2.1	3e-79	Serine/threonine protein kinase
contig00765	Solyc01g086970.2.1	7e-71	Zinc finger A20 and AN1 domain-containing stress-associated protein 6
contig00766	Solyc03g111640.2.1	8e-75	Eukaryotic translation initiation factor 4 gamma 2 (Fragment)
contig00766	Solyc03g111640.2.1	8e-75	Eukaryotic translation initiation factor 4 gamma 2 (Fragment)
contig00766	Solyc03g111640.2.1	1e-11	Eukaryotic translation initiation factor 4 gamma 2 (Fragment)
contig00766	Solyc03g111640.2.1	7e-09	Eukaryotic translation initiation factor 4 gamma 2 (Fragment)
contig00767	Solyc02g014090.2.1	6e-63	LysM domain containing protein expressed
contig00768	Solyc02g062570.2.1	5e-36	Dolichyldiphosphatase 1
contig00768	Solyc02g062570.2.1	5e-36	Dolichyldiphosphatase 1
contig00769	Solyc04g054690.2.1	0	Laccase 1a
contig00770	Solyc07g045230.2.1	2e-44	Hydroxyproline-rich glycoprotein family protein-like
contig00771	Solyc07g064080.2.1	6e-37	Os06g0731950 protein (Fragment)
contig00772	Solyc02g090380.2.1	1e-78	Nbs-lrr, resistance protein
contig00773	Solyc06g076300.2.1	1e-48	Pyrimidine 5&apos-nucleotidase
contig00774	Solyc03g120940.2.1	4e-49	Os06g0483900 protein (Fragment)
contig00774	Solyc03g120940.2.1	4e-49	Os06g0483900 protein (Fragment)
contig00775	Solyc05g026310.2.1	1e-88	Derlin-3
contig00776	Solyc01g104240.2.1	2e-14	Hydroxyproline-rich glycoprotein-like
contig00776	Solyc01g104240.2.1	2e-14	Hydroxyproline-rich glycoprotein-like
contig00777	Solyc03g116680.2.1	3e-52	Methyl binding domain protein (Fragment)
contig00777	Solyc03g116680.2.1	5e-37	Methyl binding domain protein (Fragment)
contig00778	Solyc07g040790.2.1	3e-114	WD-repeat protein
contig00779	Solyc07g064510.2.1	6e-81	Polyadenylate-binding protein 2
contig00780	Solyc02g088340.2.1	5e-54	WRKY transcription factor-c
contig00780	Solyc02g088340.2.1	5e-54	WRKY transcription factor-c
contig00780	Solyc02g088340.2.1	2e-10	WRKY transcription factor-c
contig00780	Solyc02g088340.2.1	2e-10	WRKY transcription factor-c
contig00781	Solyc08g079500.2.1	5e-114	AT2G45380 protein (Fragment)
contig00782	Solyc02g077600.2.1	9e-102	Guanylate-binding protein 10
contig00783	Solyc11g066130.1.1	7e-134	Thaumatin-like protein
contig00784	Solyc06g061170.2.1	5e-80	Solute carrier family 25 (Mitochondrial carrier ornithine transporter) member 15
contig00786	Solyc01g088530.2.1	1e-48	Transposon protein
contig00787	Solyc02g068600.2.1	1e-72	Genomic DNA chromosome 5 P1 clone MUK11
contig00788	Solyc03g059490.1.1	0	Receptor like kinase, RLK
contig00788	Solyc03g059490.1.1	6e-08	Receptor like kinase, RLK
contig00789	Solyc03g117980.2.1	4e-130	Respiratory burst oxidase-like protein
contig00790	Solyc06g074090.2.1	0	Sterol reductase
contig00791	Solyc11g007830.1.1	1e-139	Dual-specificity protein-like phosphatase 3
contig00792	Solyc05g005190.2.1	6e-08	ADP-ribosylation factor
contig00793	Solyc10g080520.1.1	1e-147	E3 ubiquitin-protein ligase CHFR
contig00794	Solyc02g093370.2.1	3e-145	Sucrose cleavage protein-like
contig00795	Solyc12g056410.1.1	3e-130	F-box protein PP2-B1
contig00796	Solyc03g026270.1.1	1e-84	Ethylene-responsive transcription factor 4
contig00797	Solyc07g053830.2.1	2e-49	Mitochondrial ADP/ATP carrier proteins
contig00798	Solyc10g006580.2.1	4e-75	50S ribosomal protein L2
contig00799	Solyc12g036790.1.1	1e-49	NADH-ubiquinone oxidoreductase subunit
contig00801	Solyc08g069030.2.1	0	Delta-aminolevulinic acid dehydratase
contig00801	Solyc08g069030.2.1	0	Delta-aminolevulinic acid dehydratase
contig00802	Solyc03g025950.2.1	2e-89	Membrane-associated progesterone receptor component 1
contig00803	Solyc07g053910.2.1	5e-66	Cell division protein kinase 10
contig00803	Solyc07g053910.2.1	2e-24	Cell division protein kinase 10
contig00804	Solyc11g013550.1.1	1e-65	Transmembrane protein 50A
contig00805	Solyc02g083050.1.1	6e-46	CM0216.330.nc protein
contig00807	Solyc07g024000.2.1	3e-96	Dehydrogenase/ reductase 3
contig00807	Solyc07g024000.2.1	3e-96	Dehydrogenase/ reductase 3
contig00808	Solyc07g063890.2.1	2e-141	50S ribosomal protein L2
contig00809	Solyc00g142170.2.1	1e-13	RNA-dependent RNA polymerase
contig00809	Solyc00g142170.2.1	1e-13	RNA-dependent RNA polymerase
contig00810	Solyc08g065670.2.1	1e-107	Protein phosphatase-2C
contig00810	Solyc08g065670.2.1	1e-107	Protein phosphatase-2C
contig00812	Solyc00g142170.2.1	3e-06	RNA-dependent RNA polymerase
contig00813	Solyc01g068330.2.1	5e-59	Cell division protease ftsH homolog
contig00813	Solyc01g068330.2.1	5e-59	Cell division protease ftsH homolog
contig00814	Solyc02g084410.2.1	3e-83	Glyoxalase
contig00815	Solyc01g010590.2.1	1e-71	Peptidyl-prolyl cis-trans isomerase A
contig00815	Solyc01g010590.2.1	1e-71	Peptidyl-prolyl cis-trans isomerase A
contig00816	Solyc04g016470.2.1	8e-164	Beta-1 3-glucanase
contig00817	Solyc06g084540.2.1	8e-73	Universal stress protein
contig00818	Solyc04g025040.1.1	4e-43	Unknown Protein
contig00819	Solyc06g082930.2.1	5e-131	FRIGIDA (Fragment)
contig00821	Solyc11g011760.1.1	1e-34	Genomic DNA chromosome 5 P1 clone MQK4
contig00822	Solyc02g091500.1.1	1e-66	Calmodulin
contig00822	Solyc02g091500.1.1	9e-07	Calmodulin
contig00823	Solyc06g083440.2.1	4e-68	Cytochrome b5 reductase
contig00824	Solyc01g028810.2.1	6e-64	chaperonin
contig00825	Solyc10g078440.1.1	3e-31	Unknown Protein
contig00826	Solyc01g059930.2.1	1e-83	Universal stress protein
contig00827	Solyc05g008460.2.1	1e-126	ATP synthase subunit beta
contig00828	Solyc09g082060.2.1	3e-140	Cysteine synthase
contig00829	Solyc04g007000.1.1	1e-89	Ethylene-responsive transcription factor 4
contig00829	Solyc04g007000.1.1	1e-89	Ethylene-responsive transcription factor 4
contig00830	Solyc03g043960.2.1	2e-21	ADP-ribosylation factor-like protein
contig00832	Solyc10g005650.2.1	7e-87	Peroxisomal targeting signal 1 receptor
contig00833	Solyc08g065880.2.1	4e-164	3&apos-5&apos exonuclease domain-containing protein-like
contig00833	Solyc08g065880.2.1	4e-164	3&apos-5&apos exonuclease domain-containing protein-like
contig00833	Solyc08g065880.2.1	4e-164	3&apos-5&apos exonuclease domain-containing protein-like
contig00834	Solyc01g104080.2.1	4e-143	Hypothetical membrane spanning protein
contig00835	Solyc01g010430.2.1	2e-52	cDNA clone J023121M11 full insert sequence
contig00837	Solyc06g072610.2.1	1e-44	Palmitoyltransferase-like protein
contig00838	Solyc05g012730.1.1	8e-64	Exostosin-like glycosyltransferase
contig00839	Solyc04g071580.2.1	4e-23	Unknown Protein
contig00843	Solyc01g010430.2.1	3e-66	cDNA clone J023121M11 full insert sequence
contig00845	Solyc02g091580.2.1	7e-107	Oligopeptidase A
contig00849	Solyc01g086970.2.1	7e-55	Zinc finger A20 and AN1 domain-containing stress-associated protein 6
contig00850	Solyc06g065950.2.1	1e-117	Vesicle-associated membrane protein 7C
contig00851	Solyc06g076470.2.1	1e-31	Unknown Protein
contig00852	Solyc01g109540.2.1	1e-12	Coatomer subunit gamma
contig00853	Solyc01g111600.2.1	5e-85	Metal ion binding protein
contig00854	Solyc11g016990.1.1	5e-30	Receptor-type tyrosine-protein phosphatase S
contig00855	Solyc07g007330.1.1	6e-68	Serine-rich protein
contig00857	Solyc12g005330.1.1	4e-76	50S ribosomal protein L2
contig00858	Solyc01g014180.2.1	5e-90	Zinc finger A20 and AN1 domain-containing stress-associated protein 8
contig00859	Solyc03g032140.2.1	8e-111	Heterogeneous nuclear ribonucleoprotein H1
contig00860	Solyc03g117280.2.1	0	Unknown Protein
contig00861	Solyc09g014450.2.1	9e-59	Unknown Protein
contig00862	Solyc05g043430.2.1	5e-88	Carboxymethylenebutenolidase-like protein
contig00863	Solyc10g084850.1.1	9e-47	Vacuolar import and degradation protein 24
contig00864	Solyc04g071030.1.1	3e-158	U-box domain-containing protein
contig00864	Solyc04g071030.1.1	3e-158	U-box domain-containing protein
contig00865	Solyc01g107880.2.1	0	Membrane-associated ring finger 6
contig00866	Solyc11g012140.1.1	1e-128	Isoleucyl-tRNA synthetase
contig00867	Solyc12g005420.1.1	2e-118	Zinc finger protein CONSTANS-LIKE 3
contig00868	Solyc00g022100.1.1	2e-80	Ribosomal protein L10 (Fragment)
contig00868	Solyc00g022100.1.1	2e-80	Ribosomal protein L10 (Fragment)
contig00869	Solyc05g005000.2.1	2e-20	Lipase
contig00870	Solyc06g063140.2.1	1e-55	26S protease regulatory subunit 7
contig00871	Solyc07g006640.2.1	4e-19	ADP-ribosylation factor 3
contig00872	Solyc10g083280.1.1	1e-17	30S ribosomal protein S11
contig00873	Solyc09g010380.2.1	3e-83	Inorganic pyrophosphatase-like protein
contig00875	Solyc07g066410.2.1	1e-51	WD repeat protein
contig00876	Solyc07g065970.1.1	3e-45	Chaperone protein dnaJ 11
contig00877	Solyc01g095630.2.1	2e-37	WRKY transcription factor
contig00878	Solyc10g049630.1.1	6e-124	Serine/threonine protein phosphatase 2C
contig00879	Solyc02g068900.2.1	3e-175	Glutathione transferase
contig00882	Solyc02g078820.2.1	4e-76	Lysine ketoglutarate reductase trans-splicing related 1
contig00882	Solyc02g078820.2.1	4e-76	Lysine ketoglutarate reductase trans-splicing related 1
contig00883	Solyc01g112180.2.1	4e-56	Unknown Protein
contig00883	Solyc01g112180.2.1	4e-56	Unknown Protein
contig00884	Solyc01g111280.2.1	3e-12	Cold shock protein-1
contig00885	Solyc04g054910.2.1	2e-80	Ethylene-responsive transcription factor 13
contig00887	Solyc06g035700.1.1	1e-40	Ethylene-responsive transcription factor 1
contig00888	Solyc00g013140.1.1	5e-54	NADH dehydrogenase subunit 5 (Fragment)
contig00888	Solyc00g013140.1.1	5e-54	NADH dehydrogenase subunit 5 (Fragment)
contig00889	Solyc02g084240.2.1	2e-40	H1 histone-like protein
contig00890	Solyc07g065340.1.1	2e-75	Serine acetyltransferase
contig00891	Solyc06g062380.2.1	1e-127	Acid phosphatase
contig00892	Solyc09g075010.2.1	2e-25	Prostaglandin E synthase 3
contig00893	Solyc01g060130.2.1	6e-92	ADP-ribosylation factor-like protein 3
contig00894	Solyc08g076930.1.1	0	Transcription factor
contig00895	Solyc06g050980.2.1	8e-111	Ferritin
contig00896	Solyc04g014480.2.1	1e-40	class I heat shock protein 3
contig00897	Solyc06g051810.2.1	1e-120	X1 (Fragment)
contig00898	Solyc04g008100.1.1	7e-41	U-box domain-containing protein
contig00899	Solyc02g064680.2.1	0	Calcium-transporting ATPase 1
contig00901	Solyc05g050220.2.1	8e-42	G-box binding factor 3
contig00902	Solyc04g049450.2.1	3e-166	Protein disulfide isomerase L-2
contig00902	Solyc04g049450.2.1	3e-166	Protein disulfide isomerase L-2
contig00902	Solyc04g049450.2.1	5e-11	Protein disulfide isomerase L-2
contig00903	Solyc06g068760.2.1	1e-70	CRUMPLED LEAF
contig00905	Solyc06g074730.2.1	1e-114	ARGONAUTE 1
contig00906	Solyc01g099810.2.1	1e-77	Arginine/serine-rich splicing factor
contig00907	Solyc06g068240.2.1	2e-49	Pyrophosphate-energized proton pump
contig00908	Solyc10g084410.1.1	6e-98	Phosphatase 2C family protein
contig00908	Solyc10g084410.1.1	6e-98	Phosphatase 2C family protein
contig00909	Solyc12g042700.1.1	5e-60	Unknown Protein
contig00910	Solyc04g074270.2.1	2e-71	Phosphatase 1 regulatory subunit 7
contig00911	Solyc06g008310.2.1	1e-111	Elongator complex protein 2
contig00912	Solyc12g015660.1.1	6e-23	Zinc ion binding protein
contig00912	Solyc12g015660.1.1	9e-13	Zinc ion binding protein
contig00913	Solyc02g068110.2.1	4e-29	Enhancer of yellow 2 transcription factor homolog
contig00914	Solyc05g010670.2.1	3e-164	Chaperone protein htpG
contig00914	Solyc05g010670.2.1	3e-164	Chaperone protein htpG
contig00915	Solyc09g082860.2.1	7e-165	Sulfate adenylyltransferase
contig00916	Solyc04g071980.2.1	4e-93	Holocarboxylase synthetase (Fragment)
contig00917	Solyc12g042440.1.1	3e-52	FRIGIDA
contig00918	Solyc02g083120.1.1	2e-08	CM0216.240.nc protein
contig00918	Solyc02g083120.1.1	2e-08	CM0216.240.nc protein
contig00919	Solyc04g008100.1.1	3e-69	U-box domain-containing protein
contig00921	Solyc06g073320.2.1	9e-121	GDP-L-galactose phosphorylase 1
contig00922	Solyc05g046310.2.1	5e-31	Genomic DNA chromosome 5 P1 clone MVP2
contig00923	Solyc01g086990.2.1	0	Pre-mRNA-splicing factor SYF1
contig00923	Solyc01g086990.2.1	0	Pre-mRNA-splicing factor SYF1
contig00924	Solyc03g097290.2.1	3e-138	Alanyl-tRNA synthetase
contig00924	Solyc03g097290.2.1	3e-138	Alanyl-tRNA synthetase
contig00924	Solyc03g097290.2.1	2e-100	Alanyl-tRNA synthetase
contig00925	Solyc10g007410.2.1	1e-30	Gamma-glutamyl hydrolase 2
contig00926	Solyc02g089400.2.1	7e-77	Amino acid transporter
contig00927	Solyc09g007230.2.1	6e-24	Zinc finger CCCH domain-containing protein 15
contig00928	Solyc05g008600.2.1	1e-100	Fructose-bisphosphate aldolase
contig00929	Solyc06g071920.2.1	3e-118	Glyceraldehyde-3-phosphate dehydrogenase
contig00929	Solyc06g071920.2.1	3e-118	Glyceraldehyde-3-phosphate dehydrogenase
contig00930	Solyc10g005650.2.1	2e-95	Peroxisomal targeting signal 1 receptor
contig00932	Solyc11g066470.1.1	3e-17	Unknown Protein
contig00933	Solyc01g111910.2.1	2e-117	RNA polymerase II-associated protein 1
contig00933	Solyc01g111910.2.1	2e-117	RNA polymerase II-associated protein 1
contig00934	Solyc04g080240.2.1	2e-147	PERQ amino acid-rich with GYF domain-containing protein 2
contig00935	Solyc10g079610.1.1	3e-137	Strictosidine synthase family protein
contig00935	Solyc10g079610.1.1	3e-137	Strictosidine synthase family protein
contig00936	Solyc12g035360.1.1	7e-92	Histone H3 methyltransferase complex and RNA cleavage factor II complex subunit SWD2
contig00936	Solyc12g035360.1.1	7e-92	Histone H3 methyltransferase complex and RNA cleavage factor II complex subunit SWD2
contig00938	Solyc05g046310.2.1	1e-42	Genomic DNA chromosome 5 P1 clone MVP2
contig00940	Solyc11g028010.1.1	2e-127	GTPase IMAP family member 7
contig00941	Solyc09g020140.2.1	8e-113	GPN-loop GTPase 3
contig00943	Solyc03g118620.2.1	9e-43	Leucine-rich repeat family protein
contig00944	Solyc04g077000.2.1	3e-30	Predicted E3 ubiquitin ligase
contig00944	Solyc04g077000.2.1	1e-13	Predicted E3 ubiquitin ligase
contig00945	Solyc11g006540.1.1	1e-108	FAD-dependent pyridine nucleotide-disulphide oxidoreductase
contig00946	Solyc06g035520.2.1	2e-91	Acetyl esterase
contig00946	Solyc06g035520.2.1	2e-91	Acetyl esterase
contig00947	Solyc10g079620.1.1	4e-136	HAD superfamily (Subfamily IA) hydrolase TIGR02254
contig00948	Solyc05g007470.2.1	2e-135	AAA-ATPase
contig00948	Solyc05g007470.2.1	2e-135	AAA-ATPase
contig00950	Solyc02g089610.1.1	0	S-adenosylmethionine decarboxylase proenzyme
contig00951	Solyc03g122300.1.1	1e-70	Unknown Protein
contig00952	Solyc08g077030.2.1	7e-46	AT-hook motif nuclear localized protein 13
contig00953	Solyc09g066210.2.1	3e-44	Kelch repeat-containing F-box family protein
contig00954	Solyc11g066280.1.1	1e-154	U3 small nucleolar ribonucleoprotein protein imp4
contig00954	Solyc11g066280.1.1	1e-154	U3 small nucleolar ribonucleoprotein protein imp4
contig00955	Solyc05g051700.2.1	7e-73	Iron--sulfur cluster insertion protein erpA
contig00955	Solyc05g051700.2.1	7e-73	Iron--sulfur cluster insertion protein erpA
contig00956	Solyc03g095960.1.1	2e-57	Pentatricopeptide repeat-containing protein
contig00957	Solyc06g082390.2.1	3e-55	cDNA clone J065191E12 full insert sequence
contig00958	Solyc06g082390.2.1	2e-15	cDNA clone J065191E12 full insert sequence
contig00959	Solyc09g082730.2.1	2e-168	Aldo/keto reductase family protein
contig00960	Solyc02g078940.2.1	3e-179	Zinc-binding dehydrogenase superfamily (Quinone oxidoreductase NADPH dependent)
contig00961	Solyc03g119690.1.1	4e-105	Aspartic proteinase nepenthesin-1
contig00962	Solyc09g083150.2.1	2e-82	NAD(P)H-quinone oxidoreductase subunit N
contig00962	Solyc09g083150.2.1	2e-82	NAD(P)H-quinone oxidoreductase subunit N
contig00963	Solyc06g062950.1.1	7e-56	Subtilisin-like protease
contig00964	Solyc03g025340.1.1	6e-66	C2 domain-containing protein
contig00966	Solyc01g086960.2.1	5e-78	Zinc finger A20 and AN1 domain-containing stress-associated protein 6
contig00967	Solyc08g078090.1.1	1e-59	Lipase (Fragment)
contig00968	Solyc04g076740.2.1	1e-112	Tic20-like protein
contig00969	Solyc08g078090.1.1	1e-173	Lipase (Fragment)
contig00970	Solyc01g101060.2.1	0	S-adenosylmethionine synthase
contig00971	Solyc02g090680.2.1	3e-32	Cyclin-dependent kinase inhibitor 7
contig00971	Solyc02g090680.2.1	3e-32	Cyclin-dependent kinase inhibitor 7
contig00972	Solyc07g065320.2.1	0	Multidrug resistance protein ABC transporter family
contig00972	Solyc07g065320.2.1	0	Multidrug resistance protein ABC transporter family
contig00972	Solyc07g065320.2.1	0	Multidrug resistance protein ABC transporter family
contig00972	Solyc07g065320.2.1	2e-11	Multidrug resistance protein ABC transporter family
contig00973	Solyc10g005030.2.1	4e-91	Pseudo-response regulator 9
contig00974	Solyc02g090910.2.1	4e-06	RNA-binding like protein
contig00975	Solyc01g097330.2.1	3e-31	Opaque 2 (Fragment)
contig00978	Solyc07g041280.2.1	4e-101	Nitrilase 2
contig00979	Solyc08g006980.2.1	1e-89	Baculoviral IAP repeat-containing protein 3
contig00980	Solyc11g072100.1.1	1e-115	1-AMINOCYCLOPROPANE-1-CARBOXYLATE OXIDASE-like protein
contig00981	Solyc12g010440.1.1	5e-108	Glycerol-3-phosphate transporter
contig00982	Solyc01g103890.2.1	6e-71	Magnesium transporter MRS2-4
contig00984	Solyc11g064830.1.1	5e-92	Zinc finger family protein
contig00984	Solyc11g064830.1.1	5e-92	Zinc finger family protein
contig00985	Solyc04g076830.2.1	9e-44	Phosphoglycerate mutase-like protein
contig00986	Solyc03g031720.2.1	2e-09	RNA Binding Protein 45
contig00987	Solyc06g076960.1.1	3e-36	ELF4-like protein
contig00988	Solyc00g020010.1.1	3e-23	Unknown Protein
contig00989	Solyc11g072500.1.1	9e-95	Dof zinc finger protein 12
contig00990	Solyc08g079260.2.1	1e-45	Serine/threonine-protein phosphatase (Fragment)
contig00991	Solyc07g066410.2.1	8e-18	WD repeat protein
contig00992	Solyc12g006530.1.1	4e-67	Cycloartenol synthase
contig00993	Solyc01g068370.2.1	3e-27	Histone-lysine N-methyltransferase, H3 lysine-9 specific 3
contig00994	Solyc08g036600.1.1	2e-22	Cytochrome cd1-nitrite reductase-like C-terminal haem d1
contig00995	Solyc08g075890.2.1	1e-40	Cyclin-dependent kinase F-4
contig00996	Solyc06g075340.2.1	9e-95	Carbamoyl-phosphate synthase large chain
contig00996	Solyc06g075340.2.1	2e-25	Carbamoyl-phosphate synthase large chain
contig00998	Solyc03g095360.2.1	4e-134	Alcohol dehydrogenase zinc-binding
contig00999	Solyc06g082090.2.1	5e-24	Methionine aminopeptidase
contig01000	Solyc12g010930.1.1	2e-91	50S ribosomal protein L5
contig01001	Solyc08g082240.1.1	3e-26	Unknown Protein
contig01002	Solyc06g074960.2.1	1e-103	ABC transporter G family member 3
contig01003	Solyc05g012160.2.1	5e-34	Nitrilase associated protein-like (Fragment)
contig01004	Solyc04g076860.2.1	1e-77	Inter-alpha-trypsin inhibitor heavy chain H2
contig01004	Solyc04g076860.2.1	1e-77	Inter-alpha-trypsin inhibitor heavy chain H2
contig01005	Solyc05g050200.2.1	2e-61	Eukaryotic translation initiation factor 1A
contig01006	Solyc04g045630.2.1	1e-62	CTD phosphatase-like protein
contig01007	Solyc02g090970.1.1	2e-163	Serine/threonine-protein kinase 24
contig01008	Solyc03g114860.2.1	0	Alpha-1 4-glucan-protein synthase
contig01011	Solyc11g012410.1.1	4e-50	Inositol monophosphatase 3
contig01012	Solyc09g005750.2.1	4e-50	Os03g0819700 protein (Fragment)
contig01013	Solyc08g006900.2.1	2e-34	Ribosomal protein L32
contig01015	Solyc12g096700.1.1	3e-58	Ribosomal L9-like protein
contig01016	Solyc11g066610.1.1	1e-114	ATP synthase assembly protein Atp10 (Fragment)
contig01017	Solyc01g094550.2.1	3e-106	Acyl-CoA thioesterase family protein
contig01018	Solyc12g007230.1.1	6e-111	Auxin responsive protein
contig01019	Solyc01g049890.2.1	6e-75	Unknown Protein
contig01020	Solyc01g104840.2.1	4e-07	RNA-binding protein RZ-1
contig01021	Solyc10g074580.1.1	8e-108	Aminoacylase ACY1 and related metalloexopeptidases (ISS)
contig01023	Solyc04g071890.2.1	3e-74	Peroxidase 4
contig01025	Solyc10g086360.1.1	1e-37	BRI1-KD interacting protein 130
contig01026	Solyc00g005000.2.1	2e-87	Aspartic proteinase nepenthesin I
contig01027	Solyc07g053230.2.1	3e-91	Myb-related transcription factor
contig01028	Solyc11g007610.1.1	1e-58	DEAD-box ATP-dependent RNA helicase 5
contig01030	Solyc06g069520.2.1	2e-52	UPF0139 membrane protein At5g07960
contig01032	Solyc07g040720.2.1	8e-77	Serine/threonine kinase
contig01033	Solyc05g013630.1.1	2e-16	Unknown protein (Fragment)
contig01034	Solyc09g061310.2.1	3e-48	PPPDE peptidase domain containing 2a
contig01035	Solyc03g097710.2.1	5e-162	Genomic DNA chromosome 5 P1 clone MEE6
contig01036	Solyc04g008740.2.1	2e-156	Pyruvate kinase
contig01037	Solyc05g047540.2.1	8e-73	Pentatricopeptide repeat protein
contig01037	Solyc05g047540.2.1	8e-73	Pentatricopeptide repeat protein
contig01038	Solyc04g074230.2.1	5e-110	14-3-3 protein sigma gamma zeta beta/alpha
contig01039	Solyc03g078230.2.1	3e-88	E3 ubiquitin-protein ligase CHFR
contig01040	Solyc12g096610.1.1	2e-114	Poly(ADP-ribose) glycohydrolase
contig01041	Solyc11g010230.1.1	4e-71	Histone H3
contig01043	Solyc04g076050.2.1	4e-63	Divalent cation tolerance protein CutA
contig01044	Solyc01g107910.2.1	2e-132	Caffeoyl CoA 3-O-methyltransferase
contig01045	Solyc12g099390.1.1	2e-37	Protein DEHYDRATION-INDUCED 19 homolog 4
contig01047	Solyc12g035650.1.1	9e-51	Nucleoporin p54
contig01048	Solyc05g052490.2.1	1e-15	Ectonucleoside triphosphate diphosphohydrolase 1
contig01049	Solyc04g028560.2.1	2e-31	Zinc finger transcription factor
contig01053	Solyc01g079660.2.1	4e-84	Long cell-linked locus protein
contig01054	Solyc10g049600.1.1	5e-77	Progesterone 5-beta-reductase
contig01055	Solyc01g094030.2.1	1e-117	Syt1 synaptotagmin Ca2+-dependent lipid-binding protein putati (IC)
contig01055	Solyc01g094030.2.1	1e-09	Syt1 synaptotagmin Ca2+-dependent lipid-binding protein putati (IC)
contig01056	Solyc06g007770.2.1	2e-48	ER lumen retaining receptor family-like protein
contig01058	Solyc00g118690.1.1	7e-10	NADH-ubiquinone oxidoreductase chain 1
contig01058	Solyc00g118690.1.1	6e-06	NADH-ubiquinone oxidoreductase chain 1
contig01059	Solyc02g083580.2.1	5e-64	Ras-like GTP-binding protein RHO
contig01059	Solyc02g083580.2.1	5e-64	Ras-like GTP-binding protein RHO
contig01061	Solyc02g085730.2.1	1e-87	Allene oxide cyclase
contig01061	Solyc02g085730.2.1	1e-87	Allene oxide cyclase
contig01062	Solyc10g081090.1.1	2e-69	Splicing factor 3B subunit 1
contig01063	Solyc12g019000.1.1	8e-71	La-related protein 6
contig01064	Solyc12g044230.1.1	2e-34	Os01g0786800 protein (Fragment)
contig01064	Solyc12g044230.1.1	2e-34	Os01g0786800 protein (Fragment)
contig01065	Solyc11g020300.1.1	2e-85	Translocon Tic40
contig01066	Solyc07g040950.2.1	2e-78	Glyoxalase
contig01067	Solyc07g064040.2.1	7e-88	Transcription factor (Fragment)
contig01067	Solyc07g064040.2.1	9e-08	Transcription factor (Fragment)
contig01068	Solyc04g082400.2.1	0	1 4-alpha-glucan branching enzyme
contig01068	Solyc04g082400.2.1	0	1 4-alpha-glucan branching enzyme
contig01069	Solyc02g089850.2.1	6e-47	Coiled-coil domain-containing protein 109A
contig01070	Solyc10g083910.1.1	6e-43	Unknown Protein
contig01071	Solyc03g097340.1.1	1e-29	WD-repeat protein
contig01072	Solyc03g097340.1.1	6e-66	WD-repeat protein
contig01073	Solyc02g090870.1.1	5e-169	Unknown Protein
contig01073	Solyc02g090870.1.1	5e-169	Unknown Protein
contig01074	Solyc09g075850.2.1	5e-94	Transmembrane protein 49
contig01074	Solyc09g075850.2.1	5e-94	Transmembrane protein 49
contig01075	Solyc04g082530.2.1	5e-43	Bromodomain-containing protein
contig01076	Solyc02g030250.2.1	2e-130	Coatomer protein epsilon subunit family protein
contig01076	Solyc02g030250.2.1	6e-10	Coatomer protein epsilon subunit family protein
contig01077	Solyc06g005370.2.1	1e-110	Predicted 2 3-bisphosphoglycerate-independent phosphoglycerate mutase
contig01078	Solyc05g043350.2.1	1e-119	Centromere/kinetochore protein zw10 homolog
contig01080	Solyc06g071000.2.1	0	N-succinylglutamate 5-semialdehyde dehydrogenase
contig01081	Solyc02g094400.2.1	0	Glycerophosphodiester phosphodiesterase gde1
contig01082	Solyc06g063140.2.1	2e-55	26S protease regulatory subunit 7
contig01084	Solyc08g069120.2.1	3e-06	Splicing factor arginine/serine-rich 7
contig01085	Solyc07g062400.2.1	1e-67	Multiprotein bridging factor 1c
contig01086	Solyc10g076890.1.1	1e-103	RNA recognition motif-containing protein
contig01087	Solyc06g082080.2.1	1e-110	Integrin-linked kinase-associated serine/threonine phosphatase 2C
contig01088	Solyc03g111180.2.1	3e-155	Aspartyl aminopeptidase-like protein
contig01088	Solyc03g111180.2.1	3e-155	Aspartyl aminopeptidase-like protein
contig01089	Solyc02g090820.2.1	7e-105	Heat stress transcription factor
contig01090	Solyc03g025270.2.1	2e-93	rRNA 2&apos-O-methyltransferase fibrillarin
contig01091	Solyc09g011080.2.1	5e-131	Ribulose-1 5-bisphosphate carboxylase/oxygenase activase 1
contig01092	Solyc00g013190.1.1	1e-28	Unknown Protein
contig01093	Solyc01g005620.2.1	2e-136	Mitochondrial 2-oxoglutarate/malate carrier protein
contig01094	Solyc12g010040.1.1	8e-104	Leucyl aminopeptidase
contig01095	Solyc11g010230.1.1	1e-71	Histone H3
contig01096	Solyc06g050720.2.1	7e-134	Nuclease
contig01097	Solyc02g081390.2.1	0	Amine oxidase family protein
contig01098	Solyc06g062850.2.1	4e-25	PHD finger family protein
contig01098	Solyc06g062850.2.1	4e-25	PHD finger family protein
contig01099	Solyc08g028950.1.1	2e-70	DNA-directed RNA polymerase subunit beta&apos
contig01100	Solyc06g062990.1.1	1e-60	Exocyst complex protein exo70
contig01101	Solyc11g073240.1.1	6e-53	Transmembrane protein 14C
contig01101	Solyc11g073240.1.1	6e-53	Transmembrane protein 14C
contig01102	Solyc12g095860.1.1	1e-162	Cell division protein kinase 2
contig01103	Solyc11g045130.1.1	2e-149	CCR4-NOT transcription complex subunit 7
contig01104	Solyc06g035430.2.1	5e-34	AT-hook motif nuclear localized protein 3
contig01105	Solyc09g065380.1.1	9e-31	Unknown Protein
contig01106	Solyc04g079320.2.1	1e-60	Uroporphyrinogen III synthase
contig01106	Solyc04g079320.2.1	1e-60	Uroporphyrinogen III synthase
contig01108	Solyc03g096860.2.1	2e-99	Fiber protein Fb34
contig01109	Solyc10g007900.2.1	9e-87	Cytochrome P450
contig01109	Solyc10g007900.2.1	9e-87	Cytochrome P450
contig01111	Solyc02g078160.2.1	3e-129	Plant-specific domain TIGR01615 family protein
contig01112	Solyc06g009210.2.1	5e-88	Ribosomal protein L19
contig01113	Solyc03g079880.2.1	5e-47	Protease inhibitor/seed storage/lipid transfer protein family protein
contig01114	Solyc02g088610.2.1	3e-124	ATP-dependent chaperone ClpB
contig01115	Solyc04g008240.2.1	1e-42	Oxidoreductase 2OG-Fe oxygenase family protein
contig01115	Solyc04g008240.2.1	1e-42	Oxidoreductase 2OG-Fe oxygenase family protein
contig01115	Solyc04g008240.2.1	1e-42	Oxidoreductase 2OG-Fe oxygenase family protein
contig01116	Solyc01g094140.2.1	8e-71	Cytochrome P450
contig01118	Solyc08g080540.2.1	8e-66	Heat stress transcription factor
contig01118	Solyc08g080540.2.1	8e-66	Heat stress transcription factor
contig01119	Solyc03g098000.2.1	7e-12	At1g32160/F3C3_6
contig01120	Solyc06g082360.2.1	5e-32	U2 small nuclear ribonucleoprotein B
contig01121	Solyc05g012610.2.1	1e-36	Appr-1-p processing enzyme domain protein
contig01121	Solyc05g012610.2.1	1e-33	Appr-1-p processing enzyme domain protein
contig01122	Solyc00g304030.1.1	2e-09	Macrolide export ATP-binding/permease protein MacB
contig01123	Solyc03g121960.2.1	0	Phospholipid diacylglycerol acyltransferase
contig01124	Solyc08g083330.2.1	3e-88	Membrane related protein
contig01125	Solyc12g006290.1.1	8e-108	Reticulon family protein
contig01126	Solyc08g083330.2.1	3e-76	Membrane related protein
contig01126	Solyc08g083330.2.1	3e-76	Membrane related protein
contig01127	Solyc03g118670.2.1	4e-148	Protein sel-1 homolog 2
contig01127	Solyc03g118670.2.1	4e-148	Protein sel-1 homolog 2
contig01127	Solyc03g118670.2.1	4e-148	Protein sel-1 homolog 2
contig01128	Solyc10g081180.1.1	5e-20	RNA-binding protein
contig01129	Solyc10g007640.2.1	1e-103	Glutathione S-transferase-like protein
contig01130	Solyc07g026660.2.1	9e-06	Unknown Protein
contig01131	Solyc12g098150.1.1	3e-166	Voltage-gated potassium channel beta subunit
contig01133	Solyc04g074730.1.1	7e-12	Unknown Protein
contig01134	Solyc03g114920.1.1	0	Pentatricopeptide repeat-containing protein
contig01136	Solyc09g009170.2.1	8e-167	Serine/threonine protein phosphatase family protein
contig01137	Solyc11g011010.1.1	1e-47	Erwinia induced protein 2
contig01138	Solyc03g051970.2.1	0	Sphingosine-1-phosphate phosphatase
contig01138	Solyc03g051970.2.1	0	Sphingosine-1-phosphate phosphatase
contig01139	Solyc12g098420.1.1	4e-86	Ubiquitin carboxyl-terminal hydrolase
contig01139	Solyc12g098420.1.1	2e-85	Ubiquitin carboxyl-terminal hydrolase
contig01140	Solyc03g111200.2.1	5e-98	Adenylate kinase
contig01141	Solyc04g071160.2.1	8e-74	BZIP transcription factor family protein
contig01142	Solyc12g099820.1.1	2e-50	Signal recognition particle protein
contig01143	Solyc11g064890.1.1	3e-129	Receptor-like kinase
contig01143	Solyc11g064890.1.1	3e-129	Receptor-like kinase
contig01144	Solyc11g012110.1.1	6e-72	60S ribosomal protein L6
contig01145	Solyc01g096630.2.1	2e-09	ACI112
contig01146	Solyc05g015650.2.1	5e-42	Calmodulin-binding transcription activator 2
contig01147	Solyc02g089260.2.1	0	E3 ubiquitin-protein ligase UBR4
contig01147	Solyc02g089260.2.1	0	E3 ubiquitin-protein ligase UBR4
contig01148	Solyc08g080090.2.1	7e-96	Senescence-inducible chloroplast stay-green protein 2
contig01149	Solyc06g071050.2.1	1e-31	Spfh domain / band 7 family protein
contig01150	Solyc12g088960.1.1	7e-77	Transmembrane protein 147
contig01151	Solyc12g013510.1.1	4e-45	Histone H2B
contig01152	Solyc04g081730.2.1	4e-80	Unknown Protein
contig01153	Solyc03g121330.2.1	3e-73	60S ribosomal protein L28
contig01156	Solyc11g039870.1.1	3e-59	Unknown Protein
contig01158	Solyc01g094770.2.1	5e-41	Unknown Protein
contig01159	Solyc01g109560.2.1	7e-32	Guanine nucleotide-binding protein subunit beta
contig01160	Solyc12g062870.1.1	6e-71	Kinase family protein
contig01161	Solyc01g005500.2.1	1e-96	3-phenylpropionate-dihydrodiol/cinnamic acid-dihydrodiol dehydrogenase
contig01162	Solyc03g121850.2.1	1e-45	Aleurone layer morphogenesis protein
contig01162	Solyc03g121850.2.1	1e-45	Aleurone layer morphogenesis protein
contig01162	Solyc03g121850.2.1	2e-09	Aleurone layer morphogenesis protein
contig01162	Solyc03g121850.2.1	2e-09	Aleurone layer morphogenesis protein
contig01162	Solyc03g121850.2.1	2e-09	Aleurone layer morphogenesis protein
contig01163	Solyc03g083440.2.1	2e-80	Glutamate synthase
contig01164	Solyc08g077900.2.1	2e-132	Expansin-like protein
contig01165	Solyc08g041860.1.1	7e-11	Unknown Protein
contig01166	Solyc06g072300.2.1	1e-159	ARGONAUTE 1
contig01166	Solyc06g072300.2.1	1e-159	ARGONAUTE 1
contig01167	Solyc02g092830.2.1	3e-26	Unknown Protein
contig01167	Solyc02g092830.2.1	3e-26	Unknown Protein
contig01168	Solyc09g018750.2.1	6e-96	Inosine-5&apos-monophosphate dehydrogenase
contig01169	Solyc03g115650.2.1	8e-86	Eukaryotic translation initiation factor 5A
contig01170	Solyc09g057670.2.1	1e-30	FK506-binding protein 2 (EC 5.2.1.8)(Peptidyl-prolyl cis-trans isomerase)(PPIase)(Rotamase)
contig01172	Solyc01g099670.2.1	9e-52	40S ribosomal protein S10-like
contig01173	Solyc09g010420.2.1	4e-68	Arginine biosynthesis bifunctional protein ArgJ
contig01174	Solyc11g008430.1.1	9e-97	Ras-related protein Rab-5C
contig01174	Solyc11g008430.1.1	9e-97	Ras-related protein Rab-5C
contig01177	Solyc03g062850.1.1	1e-62	Transposon Ty1-PL Gag-Pol polyprotein
contig01177	Solyc03g062850.1.1	1e-62	Transposon Ty1-PL Gag-Pol polyprotein
contig01177	Solyc03g062850.1.1	1e-62	Transposon Ty1-PL Gag-Pol polyprotein
contig01177	Solyc03g062850.1.1	1e-62	Transposon Ty1-PL Gag-Pol polyprotein
contig01178	Solyc01g068530.2.1	1e-60	30S ribosomal protein S9
contig01179	Solyc04g051830.2.1	0	Developmentally regulated GTP binding protein 1
contig01180	Solyc06g034110.2.1	2e-29	Acid phosphatase
contig01181	Solyc11g005370.1.1	2e-48	Small nuclear ribonucleoprotein LsM3
contig01182	Solyc07g039510.2.1	3e-73	Esterase/lipase/thioesterase (Fragment)
contig01183	Solyc10g005370.2.1	6e-110	Pyruvate, phosphate dikinase regulatory protein 2
contig01184	Solyc03g121630.2.1	9e-51	Protein FAR1-RELATED SEQUENCE 4
contig01184	Solyc03g121630.2.1	7e-14	Protein FAR1-RELATED SEQUENCE 4
contig01186	Solyc03g007620.2.1	4e-124	Os01g0225300 protein (Fragment)
contig01187	Solyc03g118540.2.1	2e-29	Protein TIFY 6B
contig01189	Solyc03g118540.2.1	6e-87	Protein TIFY 6B
contig01190	Solyc02g078140.2.1	0	Protein kinase
contig01191	Solyc04g074560.1.1	2e-21	Unknown Protein
contig01192	Solyc07g053690.2.1	2e-54	OB-fold nucleic acid binding domain containing protein
contig01193	Solyc11g066620.1.1	7e-79	Aspartyl protease family protein
contig01194	Solyc06g061000.2.1	4e-52	Casein kinase II subunit beta-4
contig01195	Solyc03g121370.2.1	9e-33	30S ribosomal protein S8
contig01196	Solyc01g111590.2.1	8e-67	Histone-binding protein RBBP7
contig01196	Solyc01g111590.2.1	8e-06	Histone-binding protein RBBP7
contig01197	Solyc11g039910.1.1	3e-62	Mitochondrial import inner membrane translocase subunit Tim17
contig01198	Solyc10g055760.1.1	4e-114	NAC domain protein IPR003441
contig01199	Solyc06g082620.1.1	3e-16	RNA-binding protein PNO1-like protein
contig01200	Solyc05g013880.1.1	7e-171	WD-40 repeat family protein
contig01201	Solyc08g080340.2.1	0	Lysophospholipid acyltransferase
contig01201	Solyc08g080340.2.1	0	Lysophospholipid acyltransferase
contig01203	Solyc10g080970.1.1	6e-149	FolD bifunctional protein
contig01204	Solyc07g047800.2.1	1e-140	Short-chain dehydrogenase/reductase family protein
contig01205	Solyc05g013450.2.1	0	Mate efflux family protein
contig01206	Solyc06g082660.2.1	2e-57	26S protease regulatory subunit 6B
contig01208	Solyc03g005670.2.1	3e-26	Cc-nbs-lrr, resistance protein
contig01208	Solyc03g005670.2.1	3e-26	Cc-nbs-lrr, resistance protein
contig01209	Solyc06g082660.2.1	9e-55	26S protease regulatory subunit 6B
contig01210	Solyc03g005030.2.1	1e-63	Unknown Protein
contig01211	Solyc03g045140.2.1	6e-128	Cyclopropane-fatty-acyl-phospholipid synthase
contig01212	Solyc07g065050.2.1	5e-56	Cell division protein ftsZ
contig01213	Solyc04g049350.2.1	4e-82	Chorismate synthase
contig01214	Solyc01g028860.2.1	1e-127	YTH domain family 2 (Predicted)
contig01215	Solyc10g078690.1.1	8e-51	Mitochondrial protein translocase family (Fragment)
contig01216	Solyc04g014540.1.1	1e-44	Zinc finger protein 7
contig01217	Solyc01g079600.2.1	2e-81	Lipase
contig01218	Solyc02g036480.1.1	2e-69	Harpin-induced protein-like (Fragment)
contig01220	Solyc12g005860.1.1	1e-92	3-isopropylmalate dehydratase large subunit
contig01221	Solyc06g065020.2.1	0	Peptide transporter
contig01222	Solyc04g011970.1.1	2e-07	Gag-Pol polyprotein
contig01222	Solyc04g011970.1.1	2e-07	Gag-Pol polyprotein
contig01223	Solyc07g041000.2.1	3e-73	Cleavage and polyadenylation specificity factor subunit 5
contig01224	Solyc11g069830.1.1	1e-78	Arsenite ATPase transporter (Eurofung)
contig01225	Solyc01g106780.2.1	0	Pyruvate kinase
contig01225	Solyc01g106780.2.1	1e-20	Pyruvate kinase
contig01226	Solyc01g067750.2.1	3e-83	Shikimate dehydrogenase
contig01227	Solyc05g013530.2.1	4e-52	Octicosapeptide/Phox/Bem1p domain-containing protein
contig01230	Solyc01g108660.2.1	0	N-acetyl-gamma-glutamyl-phosphate reductase
contig01231	Solyc11g027880.1.1	0	Phosphatidylinositol transfer protein SFH5
contig01232	Solyc00g090870.2.1	4e-45	5-AMP-activated protein kinase subunit beta-1
contig01234	Solyc06g008960.2.1	1e-98	At2g23590-like protein (Fragment)
contig01237	Solyc10g085390.1.1	9e-56	D-alanine--D-alanine ligase family
contig01238	Solyc01g014180.2.1	2e-88	Zinc finger A20 and AN1 domain-containing stress-associated protein 8
contig01239	Solyc02g086530.2.1	2e-68	Alpha-galactosidase
contig01240	Solyc09g007800.2.1	6e-38	Unknown Protein
contig01241	Solyc03g116110.2.1	3e-139	Alpha/beta hydrolase fold protein
contig01242	Solyc10g081980.1.1	9e-38	Harpin-induced protein-like (Fragment)
contig01243	Solyc02g090670.2.1	3e-56	Methionine aminopeptidase
contig01244	Solyc01g088550.2.1	5e-25	Purine permease family protein
contig01245	Solyc02g067460.2.1	4e-75	Porin/voltage-dependent anion-selective channel protein
contig01246	Solyc06g060620.2.1	2e-62	Nitrate transporter
contig01247	Solyc05g055420.2.1	5e-76	Exostosin-2
contig01248	Solyc06g062420.2.1	4e-15	Unknown Protein
contig01249	Solyc05g053390.2.1	9e-25	Prefoldin subunit 3
contig01250	Solyc11g071760.1.1	1e-67	Calmodulin-like protein
contig01251	Solyc06g053710.2.1	4e-63	Ethylene receptor
contig01252	Solyc01g020460.1.1	2e-10	ORF65d
contig01253	Solyc06g007640.2.1	1e-63	FRIGIDA-LIKE 2
contig01254	Solyc01g008110.2.1	1e-75	Cytochrome P450
contig01255	Solyc03g117110.2.1	1e-81	DCN1-like protein 4
contig01257	Solyc09g097830.2.1	6e-90	TPR repeat protein
contig01258	Solyc03g112900.2.1	1e-85	Iron-sulfur cluster assembly scaffold protein IscU
contig01260	Solyc01g006280.2.1	0	Formate-tetrahydrofolate ligase
contig01261	Solyc05g018590.2.1	4e-88	26S protease regulatory subunit 8 homolog A
contig01264	Solyc03g121100.2.1	2e-75	Acid phosphatase
contig01265	Solyc09g008830.2.1	1e-54	Os01g0318400 protein (Fragment)
contig01266	Solyc12g056230.1.1	4e-84	Glutathione peroxidase
contig01268	Solyc12g009250.1.1	2e-89	chaperonin
contig01268	Solyc12g009250.1.1	5e-13	chaperonin
contig01269	Solyc03g013030.2.1	2e-71	Small ubiquitin-related modifier
contig01270	Solyc09g091180.2.1	4e-06	chaperonin
contig01271	Solyc11g065950.1.1	3e-56	Receptor-like protein kinase
contig01272	Solyc11g067050.1.1	9e-41	Neutral invertase
contig01274	Solyc11g068930.1.1	8e-42	Autophagy-related 7
contig01274	Solyc11g068930.1.1	2e-21	Autophagy-related 7
contig01275	Solyc03g114150.2.1	0	Aldehyde dehydrogenase
contig01276	Solyc02g069770.2.1	9e-06	Guanine nucleotide-binding protein subunit beta-like protein
contig01278	Solyc08g066070.1.1	2e-151	Exocyst complex protein EXO70
contig01279	Solyc11g065940.1.1	2e-74	Epsin 2-like protein (Fragment)
contig01281	Solyc10g081360.1.1	3e-59	Tyrosine phosphatase-like protein ptplad1
contig01282	Solyc03g082660.2.1	0	Major facilitator superfamily domain containing protein 5
contig01282	Solyc03g082660.2.1	0	Major facilitator superfamily domain containing protein 5
contig01283	Solyc06g067960.2.1	2e-88	Glutaredoxin family protein
contig01284	Solyc00g013160.1.1	1e-76	Unknown Protein
contig01284	Solyc00g013160.1.1	1e-76	Unknown Protein
contig01285	Solyc07g052980.2.1	2e-38	Xyloglucan endotransglucosylase/hydrolase 5
contig01287	Solyc02g071750.2.1	8e-80	Cyclic phosphodiesterase
contig01288	Solyc12g088720.1.1	5e-12	Polyadenylate-binding protein 2
contig01289	Solyc02g068920.2.1	9e-151	Lecithin cholesterol acyltransferase
contig01290	Solyc05g054760.2.1	8e-112	Dehydroascorbate reductase (Fragment)
contig01291	Solyc11g011240.1.1	5e-37	Geranylgeranyl pyrophosphate synthase 1
contig01293	Solyc11g011920.1.1	4e-102	Glutamate decarboxylase
contig01294	Solyc09g074910.1.1	1e-69	TspO and MBR like protein
contig01296	Solyc03g080140.2.1	0	Unknown Protein
contig01296	Solyc03g080140.2.1	0	Unknown Protein
contig01297	Solyc01g102590.2.1	5e-69	Eukaryotic translation initiation factor 3 subunit 8-like protein
contig01299	Solyc02g093490.2.1	6e-127	SAGA-associated factor 29 homolog
contig01300	Solyc06g007360.2.1	8e-71	40S ribosomal protein S4-like protein
contig01301	Solyc10g076940.1.1	3e-27	Major facilitator superfamily transporter
contig01302	Solyc02g082460.2.1	1e-50	Exoribonuclease 2
contig01303	Solyc08g074260.2.1	7e-161	Cytochrome P450
contig01304	Solyc03g045090.2.1	4e-63	cDNA clone 001-043-A08 full insert sequence
contig01305	Solyc12g013510.1.1	2e-48	Histone H2B
contig01306	Solyc11g007960.1.1	5e-125	Kelch domain-containing protein 3
contig01307	Solyc07g005000.2.1	1e-32	Os10g0479800 protein (Fragment)
contig01308	Solyc02g083580.2.1	4e-20	Ras-like GTP-binding protein RHO
contig01309	Solyc02g071890.2.1	7e-88	Histidinol dehydrogenase
contig01310	Solyc04g081880.2.1	3e-48	Ribonuclease P protein subunit p25
contig01311	Solyc04g049720.2.1	4e-105	Leukotriene-A4 hydrolase-like protein
contig01312	Solyc02g090760.2.1	2e-53	Os03g0395600 protein (Fragment)
contig01313	Solyc07g016050.2.1	1e-146	Lysine decarboxylase
contig01313	Solyc07g016050.2.1	1e-146	Lysine decarboxylase
contig01314	Solyc05g007810.2.1	6e-20	Nucleic acid binding protein
contig01315	Solyc01g081570.2.1	3e-154	Carboxyl-terminal peptidase
contig01316	Solyc08g062190.2.1	1e-27	Nitrilase 2
contig01317	Solyc02g086460.2.1	2e-36	Unknown Protein
contig01317	Solyc02g086460.2.1	2e-36	Unknown Protein
contig01317	Solyc02g086460.2.1	5e-25	Unknown Protein
contig01319	Solyc04g007060.2.1	4e-131	Cc-nbs-lrr, resistance protein
contig01319	Solyc04g007060.2.1	4e-131	Cc-nbs-lrr, resistance protein
contig01320	Solyc08g081010.2.1	3e-159	Glutamate-cysteine ligase
contig01320	Solyc08g081010.2.1	3e-159	Glutamate-cysteine ligase
contig01321	Solyc03g120010.2.1	0	Eukaryotic translation initiation factor 3 subunit 2
contig01322	Solyc12g062870.1.1	5e-66	Kinase family protein
contig01324	Solyc11g010470.1.1	2e-11	14-3-3 protein beta/alpha
contig01325	Solyc04g076060.2.1	4e-113	14-3-3 protein beta/alpha-B
contig01327	Solyc08g006780.2.1	1e-54	Complex interacting protein 9
contig01328	Solyc04g076030.1.1	2e-13	Transcription factor/ transcription regulator
contig01329	Solyc02g081500.2.1	3e-154	Receptor-like kinase
contig01329	Solyc02g081500.2.1	3e-154	Receptor-like kinase
contig01332	Solyc03g093210.2.1	3e-148	Unknown Protein
contig01332	Solyc03g093210.2.1	3e-148	Unknown Protein
contig01333	Solyc05g055120.2.1	2e-27	Unknown Protein
contig01334	Solyc07g056490.2.1	9e-110	Glutathione transferase
contig01337	Solyc12g038400.1.1	0	Acetyl-coenzyme A synthetase
contig01337	Solyc12g038400.1.1	0	Acetyl-coenzyme A synthetase
contig01337	Solyc12g038400.1.1	0	Acetyl-coenzyme A synthetase
contig01339	Solyc04g074270.2.1	6e-72	Phosphatase 1 regulatory subunit 7
contig01340	Solyc12g096560.1.1	2e-72	Ectonucleoside triphosphate diphosphohydrolase 6
contig01341	Solyc12g006170.1.1	2e-61	WRKY transcription factor 2
contig01341	Solyc12g006170.1.1	2e-61	WRKY transcription factor 2
contig01341	Solyc12g006170.1.1	1e-07	WRKY transcription factor 2
contig01341	Solyc12g006170.1.1	1e-07	WRKY transcription factor 2
contig01343	Solyc05g015860.2.1	8e-87	Sphingosine-1-phosphate lyase
contig01345	Solyc11g068770.1.1	5e-134	CCR4-NOT transcription complex subunit 7
contig01346	Solyc04g077680.2.1	4e-22	U3 small nucleolar RNA-associated protein
contig01347	Solyc04g054740.2.1	0	Inositol-3-phosphate synthase
contig01348	Solyc12g036200.1.1	3e-55	Peptidyl-prolyl cis-trans isomerase
contig01349	Solyc07g065030.2.1	6e-99	Syntaxin-8
contig01350	Solyc08g065990.2.1	7e-16	Cytosolic Fe-S cluster assembly factor NAR1
contig01351	Solyc01g095280.2.1	9e-85	Protein ABIL1
contig01351	Solyc01g095280.2.1	9e-85	Protein ABIL1
contig01353	Solyc06g048570.2.1	1e-75	Hydrolase alpha/beta fold family protein expressed
contig01354	Solyc02g088490.2.1	2e-95	Saccharopine dehydrogenase
contig01354	Solyc02g088490.2.1	2e-95	Saccharopine dehydrogenase
contig01355	Solyc04g071050.2.1	7e-102	RNA-binding protein
contig01357	Solyc01g068000.2.1	1e-135	Serine/threonine phosphatase family protein
contig01357	Solyc01g068000.2.1	1e-135	Serine/threonine phosphatase family protein
contig01358	Solyc11g069050.1.1	0	4-coumarate-coa ligase
contig01359	Solyc09g074520.2.1	1e-50	Auxin F-box protein 5
contig01360	Solyc03g079940.2.1	2e-120	Mitochondrial import inner membrane translocase
contig01361	Solyc01g107380.2.1	3e-173	Seed maturation protein PM23 (Fragment)
contig01361	Solyc01g107380.2.1	3e-173	Seed maturation protein PM23 (Fragment)
contig01362	Solyc01g106620.2.1	4e-89	Pathogenesis-related protein 1a
contig01363	Solyc05g018350.2.1	6e-79	Transcription factor
contig01363	Solyc05g018350.2.1	6e-79	Transcription factor
contig01364	Solyc04g082200.2.1	3e-21	Dehydrin
contig01365	Solyc11g012480.1.1	2e-98	Thymidine kinase
contig01366	Solyc11g072910.1.1	5e-152	Pto-like, Serine/threonine kinase protein, resistance protein
contig01366	Solyc11g072910.1.1	5e-152	Pto-like, Serine/threonine kinase protein, resistance protein
contig01367	Solyc01g008650.2.1	4e-94	Cytochrome P450
contig01368	Solyc04g077820.2.1	1e-92	ZCW7 protein
contig01369	Solyc02g092530.2.1	6e-105	Formamidase
contig01370	Solyc06g073870.2.1	2e-70	DNA-directed RNA polymerase II subunit RPB4
contig01371	Solyc06g060420.2.1	3e-51	YbaK/prolyl-tRNA synthetase
contig01372	Solyc12g095770.1.1	7e-76	YjbQ
contig01373	Solyc10g085590.1.1	3e-65	Tumor susceptibility protein 101 (Fragment)
contig01374	Solyc12g094510.1.1	6e-30	Unknown Protein
contig01376	Solyc02g093470.2.1	7e-90	Lysine ketoglutarate reductase trans-splicing related 1
contig01377	Solyc12g042380.1.1	0	MtN19-like protein
contig01378	Solyc07g007780.2.1	4e-25	Receptor-like kinase
contig01379	Solyc03g117950.2.1	4e-172	Chaperone protein ClpB 1
contig01380	Solyc07g047970.2.1	3e-108	Prolactin regulatory element-binding protein
contig01380	Solyc07g047970.2.1	3e-108	Prolactin regulatory element-binding protein
contig01380	Solyc07g047970.2.1	3e-26	Prolactin regulatory element-binding protein
contig01381	Solyc02g087300.1.1	1e-91	Protein transport SEC13-like protein
contig01381	Solyc02g087300.1.1	7e-10	Protein transport SEC13-like protein
contig01382	Solyc02g087770.2.1	3e-168	Aldose-1-epimerase-like protein
contig01382	Solyc02g087770.2.1	3e-168	Aldose-1-epimerase-like protein
contig01382	Solyc02g087770.2.1	3e-168	Aldose-1-epimerase-like protein
contig01384	Solyc08g067100.2.1	6e-123	Aspartic proteinase nepenthesin-1
contig01385	Solyc05g050130.2.1	9e-143	Acidic chitinase
contig01385	Solyc05g050130.2.1	9e-143	Acidic chitinase
contig01386	Solyc01g103880.2.1	3e-24	BZIP transcription factor family protein expressed
contig01387	Solyc04g009410.2.1	2e-105	Proteasome subunit beta type
contig01387	Solyc04g009410.2.1	2e-105	Proteasome subunit beta type
contig01388	Solyc01g090810.2.1	9e-81	Expansin protein
contig01389	Solyc06g060610.2.1	4e-98	Flavin-containing monooxygenase family protein
contig01389	Solyc06g060610.2.1	2e-48	Flavin-containing monooxygenase family protein
contig01389	Solyc06g060610.2.1	7e-20	Flavin-containing monooxygenase family protein
contig01390	Solyc12g040510.1.1	7e-18	Guanine nucleotide-binding protein beta subunit-like protein
contig01392	Solyc01g028810.2.1	3e-09	chaperonin
contig01393	Solyc10g078450.1.1	3e-19	U6 snRNA-associated Sm-like protein LSm6
contig01394	Solyc09g065830.2.1	9e-95	NADH ubiquinone oxidoreductase subunit
contig01395	Solyc01g086870.2.1	1e-101	BHLH transcription factor
contig01397	Solyc01g102660.2.1	1e-115	Maleylacetoacetate isomerase / glutathione S-transferase
contig01398	Solyc04g006970.2.1	4e-111	Phosphoenolpyruvate carboxylase
contig01398	Solyc04g006970.2.1	4e-111	Phosphoenolpyruvate carboxylase
contig01399	Solyc07g055060.2.1	7e-66	Phosphoenolpyruvate carboxylase 1
contig01401	Solyc09g075420.2.1	3e-88	Ethylene responsive transcription factor 2b
contig01402	Solyc03g093140.2.1	5e-41	MFS family major facilitator transporter glycerol-3-phosphate cation symporter
contig01403	Solyc09g075030.2.1	2e-77	Nucleolar protein (NOP16) involved in 60S ribosomal subunit biogenesis (ISS)
contig01404	Solyc11g005380.1.1	3e-109	GT-2 factor (Fragment)
contig01404	Solyc11g005380.1.1	3e-109	GT-2 factor (Fragment)
contig01404	Solyc11g005380.1.1	5e-17	GT-2 factor (Fragment)
contig01405	Solyc02g089260.2.1	6e-68	E3 ubiquitin-protein ligase UBR4
contig01406	Solyc08g081530.2.1	5e-145	Reductase
contig01406	Solyc08g081530.2.1	5e-145	Reductase
contig01408	Solyc08g008290.2.1	7e-42	Unknown Protein
contig01408	Solyc08g008290.2.1	7e-42	Unknown Protein
contig01408	Solyc08g008290.2.1	5e-07	Unknown Protein
contig01409	Solyc10g078750.1.1	1e-61	Zinc finger CCCH domain-containing protein 14
contig01411	Solyc03g098590.2.1	5e-78	RING finger protein 13
contig01412	Solyc00g069880.2.1	2e-31	Unknown Protein
contig01412	Solyc00g069880.2.1	3e-18	Unknown Protein
contig01413	Solyc02g082700.2.1	1e-13	High mobility group protein
contig01414	Solyc02g062920.2.1	5e-45	Splicing factor U2AF large subunit
contig01414	Solyc02g062920.2.1	5e-45	Splicing factor U2AF large subunit
contig01415	Solyc03g006260.2.1	1e-176	Sodium/calcium exchanger family protein
contig01415	Solyc03g006260.2.1	2e-15	Sodium/calcium exchanger family protein
contig01416	Solyc07g053910.2.1	0	Cell division protein kinase 10
contig01416	Solyc07g053910.2.1	0	Cell division protein kinase 10
contig01417	Solyc10g012160.2.1	2e-86	Methyltransferase type 11
contig01418	Solyc06g061000.2.1	2e-52	Casein kinase II subunit beta-4
contig01421	Solyc07g039330.2.1	8e-103	Histone-binding protein RBBP7
contig01421	Solyc07g039330.2.1	8e-103	Histone-binding protein RBBP7
contig01422	Solyc02g069250.2.1	1e-60	Cinnamyl alcohol dehydrogenase-like protein
contig01423	Solyc11g011340.1.1	1e-115	Alcohol dehydrogenase
contig01424	Solyc10g085560.1.1	5e-29	Histone deacetylase 2a-like
contig01424	Solyc10g085560.1.1	5e-29	Histone deacetylase 2a-like
contig01424	Solyc10g085560.1.1	1e-10	Histone deacetylase 2a-like
contig01425	Solyc10g078620.1.1	3e-106	Ribosomal protein S5
contig01426	Solyc03g058920.2.1	5e-110	Porin/voltage-dependent anion-selective channel protein
contig01428	Solyc06g065900.2.1	9e-46	Serine-rich protein
contig01430	Solyc09g008070.2.1	3e-71	Cell division protease ftsH homolog 3
contig01430	Solyc09g008070.2.1	2e-10	Cell division protease ftsH homolog 3
contig01431	Solyc03g118340.2.1	7e-87	ATP-dependent clp protease ATP-binding subunit
contig01432	Solyc00g323130.2.1	5e-96	Major latex-like protein
contig01432	Solyc00g323130.2.1	5e-96	Major latex-like protein
contig01432	Solyc00g323130.2.1	6e-60	Major latex-like protein
contig01432	Solyc00g323130.2.1	7e-27	Major latex-like protein
contig01433	Solyc09g089880.2.1	9e-25	Electron transfer flavoprotein beta-subunit
contig01434	Solyc03g115070.1.1	3e-95	Exocyst complex component 7
contig01435	Solyc09g059600.2.1	4e-103	GPI transamidase component PIG-S-like
contig01435	Solyc09g059600.2.1	8e-19	GPI transamidase component PIG-S-like
contig01436	Solyc01g007320.2.1	6e-148	ATP synthase subunit beta chloroplastic
contig01437	Solyc04g054330.2.1	1e-77	Zinc finger C3HC4 type family protein
contig01438	Solyc12g096250.1.1	5e-85	N-hydroxycinnamoyl/benzoyltransferase 5
contig01439	Solyc01g080910.2.1	8e-55	Unknown Protein
contig01440	Solyc08g063090.2.1	8e-160	Delta-6-desaturase
contig01441	Solyc01g088690.2.1	5e-127	ATP binding / serine-threonine kinase
contig01441	Solyc01g088690.2.1	5e-127	ATP binding / serine-threonine kinase
contig01441	Solyc01g088690.2.1	5e-127	ATP binding / serine-threonine kinase
contig01441	Solyc01g088690.2.1	5e-127	ATP binding / serine-threonine kinase
contig01442	Solyc02g078120.1.1	6e-101	Eukaryotic translation initiation factor 3 subunit 7
contig01443	Solyc05g052630.2.1	4e-35	Unknown Protein
contig01444	Solyc09g090080.1.1	2e-164	Inorganic phosphate transporter
contig01445	Solyc12g096520.1.1	3e-11	Protein phosphatase 2C
contig01447	Solyc09g098160.2.1	4e-146	Pirin-like protein
contig01449	Solyc09g064510.2.1	2e-68	Transcriptional activator TenA family
contig01449	Solyc09g064510.2.1	2e-68	Transcriptional activator TenA family
contig01450	Solyc01g094270.2.1	2e-61	Carbonyl reductase 1
contig01451	Solyc02g068670.1.1	3e-49	Ankyrin repeat-containing protein At3g12360
contig01452	Solyc07g049710.2.1	1e-34	V-type proton ATPase subunit e
contig01453	Solyc02g062690.2.1	7e-109	Transcription factor
contig01454	Solyc07g026960.2.1	2e-89	Xaa-Pro dipeptidase
contig01455	Solyc12g005760.1.1	8e-42	Genomic DNA chromosome 3 P1 clone MSD21
contig01457	Solyc07g065020.2.1	6e-54	Serine/threonine-protein phosphatase
contig01457	Solyc07g065020.2.1	6e-54	Serine/threonine-protein phosphatase
contig01458	Solyc08g069120.2.1	3e-07	Splicing factor arginine/serine-rich 7
contig01459	Solyc11g071910.1.1	2e-08	GTP-binding family protein
contig01460	Solyc06g083310.2.1	0	Glycosyltransferase
contig01461	Solyc04g039730.2.1	1e-159	Receptor like kinase, RLK
contig01461	Solyc04g039730.2.1	1e-159	Receptor like kinase, RLK
contig01462	Solyc11g069090.1.1	1e-125	ATP-binding cassette protein
contig01462	Solyc11g069090.1.1	6e-11	ATP-binding cassette protein
contig01463	Solyc07g025200.1.1	7e-55	Pentatricopeptide repeat-containing protein
contig01464	Solyc06g082500.2.1	8e-51	Solute carrier family 35 member E3
contig01464	Solyc06g082500.2.1	8e-51	Solute carrier family 35 member E3
contig01465	Solyc02g078800.2.1	3e-80	WD-repeat protein
contig01466	Solyc06g083620.2.1	5e-156	26S protease regulatory subunit 4
contig01467	Solyc11g010760.1.1	0	UDP-glucosyltransferase
contig01467	Solyc11g010760.1.1	0	UDP-glucosyltransferase
contig01468	Solyc01g080690.2.1	3e-07	Transcription initiation factor TFIID subunit 5
contig01469	Solyc11g065950.1.1	2e-10	Receptor-like protein kinase
contig01470	Solyc01g060470.2.1	5e-46	Importin alpha-1b subunit
contig01472	Solyc05g053870.2.1	8e-106	Copine I-like protein
contig01474	Solyc08g062450.1.1	4e-14	class II heat shock protein
contig01475	Solyc09g010950.2.1	0	Cell division protease ftsH homolog
contig01475	Solyc09g010950.2.1	0	Cell division protease ftsH homolog
contig01476	Solyc12g010930.1.1	7e-90	50S ribosomal protein L5
contig01477	Solyc05g005190.2.1	3e-101	ADP-ribosylation factor
contig01479	Solyc09g090270.2.1	3e-116	COP1-Interacting ProteinI 7 (CIP7) (Fragment)
contig01479	Solyc09g090270.2.1	3e-116	COP1-Interacting ProteinI 7 (CIP7) (Fragment)
contig01479	Solyc09g090270.2.1	2e-12	COP1-Interacting ProteinI 7 (CIP7) (Fragment)
contig01480	Solyc11g012590.1.1	8e-85	UPF0497 membrane protein 12
contig01482	Solyc04g014570.2.1	5e-58	Transmembrane 9 superfamily protein member 1
contig01482	Solyc04g014570.2.1	4e-42	Transmembrane 9 superfamily protein member 1
contig01483	Solyc07g008610.1.1	2e-78	ATP-binding cassette protein
contig01483	Solyc07g008610.1.1	1e-07	ATP-binding cassette protein
contig01484	Solyc06g065710.2.1	4e-45	Sister chromatid cohesion protein PDS5 homolog B-B
contig01485	Solyc08g082010.2.1	3e-72	Myosin heavy chain-like protein
contig01486	Solyc01g074010.2.1	9e-105	Protein kinase
contig01486	Solyc01g074010.2.1	9e-105	Protein kinase
contig01486	Solyc01g074010.2.1	9e-105	Protein kinase
contig01487	Solyc02g069690.1.1	1e-15	FAD-binding domain-containing protein
contig01487	Solyc02g069690.1.1	1e-15	FAD-binding domain-containing protein
contig01488	Solyc12g010130.1.1	2e-172	CBL-interacting protein kinase 7
contig01490	Solyc09g015830.1.1	0	Pto-like, Serine/threonine kinase protein, resistance protein
contig01492	Solyc06g082600.2.1	6e-25	Ubiquitin-conjugating enzyme E2-like protein
contig01493	Solyc02g064550.2.1	7e-44	C1orf93 homolog
contig01494	Solyc03g007000.2.1	6e-134	Peptidase M48 Ste24p
contig01494	Solyc03g007000.2.1	6e-134	Peptidase M48 Ste24p
contig01495	Solyc06g060680.1.1	7e-34	Receptor-like protein kinase 5
contig01496	Solyc02g014720.2.1	1e-43	Hydrolase
contig01497	Solyc11g010330.1.1	2e-82	RING finger protein
contig01498	Solyc05g007260.2.1	6e-119	Ribulose-phosphate 3-epimerase
contig01499	Solyc02g089930.2.1	2e-29	Homeobox protein LIM-3 (Fragment)
contig01500	Solyc01g112250.2.1	7e-94	Calcium-dependent protein kinase 3
contig01501	Solyc06g068390.1.1	6e-46	Zinc finger family protein
contig01502	Solyc08g005310.2.1	2e-35	Guanine nucleotide-binding protein alpha-1 subunit
contig01502	Solyc08g005310.2.1	2e-35	Guanine nucleotide-binding protein alpha-1 subunit
contig01504	Solyc01g094860.2.1	1e-37	Transmembrane protein 8B
contig01505	Solyc11g072590.1.1	4e-17	CCR4-NOT transcription complex subunit 4
contig01507	Solyc01g005560.2.1	1e-26	Isocitrate dehydrogenase
contig01508	Solyc05g047680.2.1	5e-150	Cytochrome P450
contig01509	Solyc01g103370.2.1	2e-110	Ras-related protein Rab-1A
contig01510	Solyc07g005390.2.1	2e-113	Aldehyde dehydrogenase
contig01511	Solyc06g076300.2.1	1e-09	Pyrimidine 5&apos-nucleotidase
contig01512	Solyc01g005550.2.1	3e-49	Carboxyl-terminal peptidase
contig01513	Solyc06g072350.2.1	4e-26	UPF0497 membrane protein 17
contig01515	Solyc08g015860.2.1	0	Rab GDP dissociation inhibitor
contig01516	Solyc10g086760.1.1	3e-100	Tubulin beta chain
contig01518	Solyc12g013700.1.1	2e-50	Aluminum-induced protein-like protein
contig01519	Solyc11g012510.1.1	7e-42	GRAS family transcription factor
contig01520	Solyc01g010860.2.1	1e-128	Sphingosine hydroxylase
contig01521	Solyc07g005180.2.1	8e-90	Unknown Protein
contig01522	Solyc01g007330.2.1	8e-101	Ribulose bisphosphate carboxylase large chain
contig01523	Solyc02g079150.1.1	7e-67	F-box family protein
contig01524	Solyc02g062640.2.1	5e-81	Pantetheine-phosphate adenylyltransferase
contig01526	Solyc07g043590.2.1	7e-91	Amine oxidase family protein
contig01527	Solyc07g042880.1.1	2e-109	Cytochrome P450
contig01527	Solyc07g042880.1.1	2e-109	Cytochrome P450
contig01528	Solyc06g069150.1.1	3e-69	Genomic DNA chromosome 3 P1 clone MPE11
contig01529	Solyc07g063890.2.1	5e-139	50S ribosomal protein L2
contig01530	Solyc02g071440.2.1	1e-141	1-aminocyclopropane-1-carboxylate oxidase 1
contig01531	Solyc10g085420.1.1	2e-64	Os03g0816700 protein (Fragment)
contig01533	Solyc07g064930.2.1	8e-84	Protein grpE
contig01533	Solyc07g064930.2.1	8e-84	Protein grpE
contig01533	Solyc07g064930.2.1	8e-84	Protein grpE
contig01535	Solyc09g018670.2.1	3e-59	Transmembrane protein 56
contig01535	Solyc09g018670.2.1	3e-59	Transmembrane protein 56
contig01537	Solyc03g033330.2.1	1e-56	RING finger protein 44
contig01538	Solyc04g082720.2.1	7e-68	Small heat shock protein
contig01539	Solyc03g082420.2.1	7e-97	Heat shock protein
contig01540	Solyc03g097250.2.1	2e-64	Chromosome 06 contig 1 DNA sequence
contig01541	Solyc08g060920.2.1	2e-55	Xenotropic and polytropic retrovirus receptor
contig01541	Solyc08g060920.2.1	2e-29	Xenotropic and polytropic retrovirus receptor
contig01543	Solyc02g082260.2.1	3e-82	Hydroxy-methylglutaryl-coenzyme A reductase
contig01544	Solyc06g060840.1.1	3e-49	Oleosin
contig01545	Solyc05g010330.2.1	3e-144	Peroxidase
contig01545	Solyc05g010330.2.1	3e-144	Peroxidase
contig01546	Solyc03g013470.1.1	6e-14	DNA polymerase
contig01547	Solyc10g047930.1.1	3e-84	Peptide methionine sulfoxide reductase msrB
contig01547	Solyc10g047930.1.1	3e-84	Peptide methionine sulfoxide reductase msrB
contig01549	Solyc12g009960.1.1	2e-83	Eukaryotic translation initiation factor 4
contig01550	Solyc06g063090.2.1	6e-135	Alanine aminotransferase
contig01551	Solyc03g078290.2.1	4e-41	40S ribosomal protein S18
contig01552	Solyc04g008690.2.1	3e-25	cDNA clone J013057D02 full insert sequence
contig01553	Solyc02g077780.2.1	4e-62	Necrotic spotted lesions 1 (Fragment)
contig01554	Solyc09g074400.2.1	3e-116	WD repeat protein 39
contig01554	Solyc09g074400.2.1	9e-17	WD repeat protein 39
contig01555	Solyc12g009030.1.1	8e-98	WD repeat-containing protein 61
contig01555	Solyc12g009030.1.1	3e-07	WD repeat-containing protein 61
contig01556	Solyc07g062450.2.1	1e-62	RAB3 GTPase activating protein subunit 2 (Non-catalytic)
contig01557	Solyc09g065130.2.1	2e-108	Mitochondrial Rho GTPase 1
contig01557	Solyc09g065130.2.1	6e-43	Mitochondrial Rho GTPase 1
contig01558	Solyc02g085670.2.1	5e-60	Major facilitator superfamily MFS_1
contig01558	Solyc02g085670.2.1	1e-17	Major facilitator superfamily MFS_1
contig01559	Solyc08g082110.2.1	8e-128	WRKY transcription factor-30
contig01559	Solyc08g082110.2.1	8e-128	WRKY transcription factor-30
contig01560	Solyc12g017630.1.1	2e-74	Nucleolar essential protein 1
contig01562	Solyc08g081080.2.1	1e-14	Oxidoreductase/ transition metal ion binding protein
contig01563	Solyc11g008420.1.1	7e-43	SKP1-like protein
contig01563	Solyc11g008420.1.1	7e-43	SKP1-like protein
contig01564	Solyc04g026350.2.1	1e-50	Calmodulin
contig01564	Solyc04g026350.2.1	1e-50	Calmodulin
contig01565	Solyc04g007500.1.1	2e-63	RING finger protein
contig01566	Solyc11g011110.1.1	2e-27	GDSL esterase/lipase At5g37690
contig01566	Solyc11g011110.1.1	3e-17	GDSL esterase/lipase At5g37690
contig01570	Solyc04g010120.2.1	6e-172	Macrophage erythroblast attacher
contig01571	Solyc03g113380.2.1	4e-166	Pentatricopeptide repeat-containing protein
contig01571	Solyc03g113380.2.1	8e-28	Pentatricopeptide repeat-containing protein
contig01572	Solyc11g066840.1.1	1e-63	Histone deacetylase-like protein
contig01572	Solyc11g066840.1.1	1e-63	Histone deacetylase-like protein
contig01572	Solyc11g066840.1.1	7e-17	Histone deacetylase-like protein
contig01573	Solyc09g056340.2.1	2e-109	Ras-related protein Rab-25
contig01574	Solyc12g042060.1.1	4e-112	ATP-dependent clp protease ATP-binding subunit
contig01575	Solyc10g009330.2.1	1e-24	Arginine/serine-rich splicing factor 31
contig01576	Solyc11g020040.1.1	2e-47	Chaperone DnaK
contig01577	Solyc10g081560.1.1	7e-133	Tropinone reductase I
contig01578	Solyc06g053820.2.1	3e-76	30S ribosomal protein S19
contig01578	Solyc06g053820.2.1	3e-76	30S ribosomal protein S19
contig01579	Solyc01g111530.2.1	1e-30	Ubiquitin-protein ligase 4
contig01580	Solyc01g096040.2.1	1e-167	Aspartic proteinase nepenthesin I
contig01580	Solyc01g096040.2.1	1e-167	Aspartic proteinase nepenthesin I
contig01581	Solyc01g007220.2.1	1e-89	NHL1 (Fragment)
contig01582	Solyc04g072930.1.1	1e-72	F-box family protein
contig01583	Solyc06g053370.1.1	4e-49	Rhomboid domain-containing protein
contig01584	Solyc06g069440.2.1	4e-66	Zinc finger CCCH domain-containing protein 55
contig01584	Solyc06g069440.2.1	4e-66	Zinc finger CCCH domain-containing protein 55
contig01585	Solyc08g081490.2.1	2e-78	Mitogen-activated protein kinase
contig01586	Solyc08g076210.2.1	3e-65	Secretory carrier-associated membrane protein 2
contig01586	Solyc08g076210.2.1	3e-65	Secretory carrier-associated membrane protein 2
contig01587	Solyc06g073050.2.1	2e-30	NAC domain protein IPR003441
contig01588	Solyc07g043250.1.1	2e-35	Unknown Protein
contig01589	Solyc02g094390.2.1	5e-35	Palmitoyltransferase-like protein
contig01590	Solyc07g045070.2.1	3e-61	Ribosomal RNA small subunit methyltransferase B
contig01592	Solyc08g076420.2.1	0	Poly polymerase catalytic domain containing protein expressed
contig01593	Solyc08g083380.2.1	5e-29	Mitochondrial import inner membrane translocase subunit Tim13
contig01594	Solyc08g006020.2.1	1e-08	NAC domain transcription factor
contig01595	Solyc06g051790.2.1	2e-46	Unknown Protein
contig01595	Solyc06g051790.2.1	6e-43	Unknown Protein
contig01597	Solyc06g009750.2.1	3e-159	Importin alpha-1b subunit
contig01597	Solyc06g009750.2.1	3e-159	Importin alpha-1b subunit
contig01600	Solyc03g118570.2.1	3e-106	Geranylgeranyltransferase type II beta subunit
contig01600	Solyc03g118570.2.1	5e-11	Geranylgeranyltransferase type II beta subunit
contig01601	Solyc11g006780.1.1	3e-129	Vesicle-associated membrane protein 7B
contig01602	Solyc04g078540.2.1	8e-113	Cathepsin B-like cysteine proteinase
contig01602	Solyc04g078540.2.1	4e-13	Cathepsin B-like cysteine proteinase
contig01603	Solyc03g063880.2.1	2e-45	1-acyl-sn-glycerol-3-phosphate acyltransferase
contig01604	Solyc07g053140.2.1	5e-12	CONSTANS-like zinc finger protein
contig01605	Solyc07g049550.2.1	2e-42	1-aminocyclopropane-1-carboxylate oxidase
contig01606	Solyc06g064550.2.1	8e-73	Aspartokinase-homoserine dehydrogenase
contig01607	Solyc12g099100.1.1	2e-73	Dihydrolipoyl dehydrogenase
contig01608	Solyc07g007870.2.1	0	NADH flavin oxidoreductase/12-oxophytodienoate reductase
contig01609	Solyc00g014830.2.1	9e-35	NADH-quinone oxidoreductase subunit D
contig01610	Solyc01g008340.2.1	2e-90	50S ribosomal protein L19
contig01611	Solyc12g005860.1.1	4e-94	3-isopropylmalate dehydratase large subunit
contig01612	Solyc05g018320.2.1	6e-134	Ninja-family protein Os05g0558800
contig01612	Solyc05g018320.2.1	6e-134	Ninja-family protein Os05g0558800
contig01613	Solyc01g058280.2.1	3e-41	Transmembrane protein 93
contig01614	Solyc08g029130.2.1	3e-164	Chromodomain helicase DNA binding protein 3
contig01615	Solyc05g055090.2.1	7e-52	Ubiquitin carboxyl-terminal hydrolase family protein expressed
contig01616	Solyc10g080700.1.1	0	Casein kinase-like protein
contig01616	Solyc10g080700.1.1	0	Casein kinase-like protein
contig01617	Solyc08g062770.2.1	7e-70	Methyltransferase-like protein 6
contig01618	Solyc04g079440.2.1	4e-54	Serpin (Serine protease inhibitor)
contig01619	Solyc11g006090.1.1	1e-34	AT-hook DNA-binding protein (Fragment)
contig01620	Solyc01g008020.2.1	8e-149	Equilibrative nucleoside transporter 1
contig01622	Solyc05g054100.2.1	9e-132	Transmembrane protein 111
contig01623	Solyc04g080730.2.1	7e-102	Mitogen-activated protein kinase 9
contig01625	Solyc05g051070.2.1	3e-20	Pre-mRNA-splicing factor ISY1
contig01626	Solyc02g085700.1.1	2e-116	Geranylgeranyl pyrophosphate synthase
contig01628	Solyc02g087540.1.1	4e-115	Cell division AAA ATPase family protein
contig01629	Solyc01g006730.2.1	2e-21	Calcium dependent protein kinase 2
contig01630	Solyc03g096840.2.1	1e-47	Seed specific protein Bn15D1B
contig01632	Solyc04g008280.2.1	2e-58	Regulator of ribonuclease activity A
contig01634	Solyc09g015660.2.1	1e-84	Bromodomain containing 2 (Fragment)
contig01635	Solyc06g076520.1.1	3e-06	class I heat shock protein
contig01636	Solyc04g054990.2.1	7e-63	Lipoxygenase homology domain-containing protein 1
contig01637	Solyc11g068760.1.1	2e-35	Unknown Protein
contig01638	Solyc00g075040.1.1	9e-19	Transposon Ty1-A Gag-Pol polyprotein
contig01639	Solyc07g044780.2.1	4e-77	Zinc finger family protein
contig01639	Solyc07g044780.2.1	4e-77	Zinc finger family protein
contig01640	Solyc01g094290.2.1	4e-42	Glutathione-regulated potassium-efflux system protein
contig01640	Solyc01g094290.2.1	4e-42	Glutathione-regulated potassium-efflux system protein
contig01642	Solyc03g032160.2.1	5e-146	Ubiquilin-1
contig01642	Solyc03g032160.2.1	2e-07	Ubiquilin-1
contig01643	Solyc05g047520.2.1	2e-118	ATP-dependent RNA helicase DOB1
contig01643	Solyc05g047520.2.1	2e-118	ATP-dependent RNA helicase DOB1
contig01645	Solyc06g082670.2.1	6e-119	Ribosomal protein L10
contig01646	Solyc04g072780.2.1	6e-48	Genomic DNA chromosome 5 TAC clone K14A3
contig01646	Solyc04g072780.2.1	6e-48	Genomic DNA chromosome 5 TAC clone K14A3
contig01647	Solyc09g064860.2.1	0	CUE domain containing protein expressed
contig01648	Solyc06g083080.2.1	3e-67	Unknown Protein
contig01650	Solyc02g078570.2.1	9e-103	Epoxide hydrolase 3
contig01651	Solyc02g092140.1.1	1e-71	Phloem protein (Fragment)
contig01651	Solyc02g092140.1.1	1e-71	Phloem protein (Fragment)
contig01652	Solyc04g054710.2.1	6e-80	Aspartate aminotransferase
contig01654	Solyc03g114760.2.1	1e-37	TMV-MP30 binding protein 2C
contig01655	Solyc04g082980.1.1	9e-66	TPR repeat-containing protein
contig01656	Solyc10g008460.2.1	3e-116	LanC-like protein 2
contig01657	Solyc01g108130.2.1	7e-73	B3 domain-containing protein At3g19184
contig01658	Solyc07g045240.2.1	2e-31	RNA-binding protein-like
contig01658	Solyc07g045240.2.1	8e-06	RNA-binding protein-like
contig01659	Solyc01g067580.2.1	4e-14	Unknown Protein
contig01660	Solyc01g100350.2.1	9e-99	ADP-ribosylation factor-like protein 3
contig01661	Solyc04g005250.2.1	2e-104	DNA (Cytosine-5-)-methyltransferase 3
contig01662	Solyc01g090990.2.1	1e-97	Vesicle-associated membrane protein-associated protein
contig01662	Solyc01g090990.2.1	1e-97	Vesicle-associated membrane protein-associated protein
contig01664	Solyc01g111770.2.1	8e-101	Os11g0198100 protein (Fragment)
contig01664	Solyc01g111770.2.1	8e-101	Os11g0198100 protein (Fragment)
contig01665	Solyc04g074900.2.1	2e-41	40S ribosomal protein S21
contig01666	Solyc04g077790.2.1	5e-82	GPN-loop GTPase 2
contig01667	Solyc10g007260.2.1	7e-59	Ubiquitin-conjugating enzyme E2 N
contig01668	Solyc09g058990.2.1	1e-108	Unknown Protein
contig01669	Solyc12g043090.1.1	1e-100	Transcription factor
contig01669	Solyc12g043090.1.1	1e-100	Transcription factor
contig01672	Solyc09g009120.2.1	8e-24	mRNA cleavage factor complex component Pcf11
contig01672	Solyc09g009120.2.1	7e-06	mRNA cleavage factor complex component Pcf11
contig01673	Solyc07g017500.2.1	3e-29	Lateral signaling target protein 2 homolog
contig01674	Solyc02g068670.1.1	3e-90	Ankyrin repeat-containing protein At3g12360
contig01675	Solyc03g115660.2.1	4e-33	Cell division protein kinase 12
contig01676	Solyc02g093110.2.1	3e-85	Ubiquitin-conjugating enzyme E2 I
contig01676	Solyc02g093110.2.1	3e-85	Ubiquitin-conjugating enzyme E2 I
contig01678	Solyc02g091100.2.1	4e-103	Oxalyl-CoA decarboxylase
contig01679	Solyc06g074980.2.1	5e-87	26S protease regulatory subunit 6B homolog
contig01679	Solyc06g074980.2.1	6e-18	26S protease regulatory subunit 6B homolog
contig01680	Solyc01g008960.2.1	5e-79	Argonaute 4-like protein
contig01681	Solyc12g009220.1.1	9e-80	Jasmonate ZIM-domain protein 1
contig01682	Solyc06g009380.2.1	6e-21	mRNA clone RAFL24-05-D16
contig01683	Solyc12g099930.1.1	8e-122	Serine-glyoxylate aminotransferase
contig01683	Solyc12g099930.1.1	8e-122	Serine-glyoxylate aminotransferase
contig01684	Solyc02g088610.2.1	3e-136	ATP-dependent chaperone ClpB
contig01685	Solyc05g053230.2.1	3e-65	Serine/threonine protein kinase
contig01687	Solyc03g123560.2.1	4e-14	Chaperone protein dnaJ
contig01688	Solyc01g088150.2.1	0	Glycerol-3-phosphate dehydrogenase-like protein
contig01690	Solyc06g069020.2.1	4e-08	Elongation factor 1 alpha
contig01691	Solyc03g031890.2.1	3e-46	Cold induced protein-like
contig01692	Solyc02g082900.2.1	4e-146	Strictosidine synthase family protein
contig01694	Solyc12g096500.1.1	1e-69	CONSTANS-like protein
contig01696	Solyc10g007930.2.1	1e-14	Cytochrome P450
contig01697	Solyc09g015120.2.1	4e-138	Kelch-like protein
contig01697	Solyc09g015120.2.1	4e-18	Kelch-like protein
contig01699	Solyc04g014270.2.1	5e-88	Phosphofructokinase family protein
contig01700	Solyc07g048040.1.1	2e-49	C2 domain-containing protein
contig01702	Solyc03g045090.2.1	8e-11	cDNA clone 001-043-A08 full insert sequence
contig01703	Solyc03g083970.2.1	9e-102	IQ calmodulin-binding motif family protein
contig01703	Solyc03g083970.2.1	9e-102	IQ calmodulin-binding motif family protein
contig01704	Solyc04g078920.2.1	3e-63	Peroxisomal multifunctional enzyme type 2
contig01705	Solyc06g051510.2.1	1e-58	Kinase family protein
contig01706	Solyc02g030300.2.1	3e-31	Serine/threonine-protein kinase receptor
contig01708	Solyc07g062860.2.1	1e-46	Genomic DNA chromosome 3 BAC clone F4B12
contig01709	Solyc12g010420.1.1	1e-13	Unknown Protein
contig01710	Solyc10g084760.1.1	8e-76	Ubiquitin ligase E3 (Fragment)
contig01711	Solyc02g086710.2.1	2e-103	Monodehydroascorbate reductase (NADH)-like protein
contig01712	Solyc06g065470.2.1	6e-33	RNA-binding protein 8A
contig01714	Solyc11g065370.1.1	7e-134	Set1/Ash2 histone methyltransferase complex subunit ASH2
contig01714	Solyc11g065370.1.1	7e-134	Set1/Ash2 histone methyltransferase complex subunit ASH2
contig01714	Solyc11g065370.1.1	7e-134	Set1/Ash2 histone methyltransferase complex subunit ASH2
contig01715	Solyc03g031980.2.1	2e-81	Receptor-like kinase
contig01715	Solyc03g031980.2.1	2e-81	Receptor-like kinase
contig01716	Solyc01g060180.2.1	3e-56	AMP-dependent synthetase and ligase
contig01717	Solyc01g009100.2.1	4e-49	Ribosomal protein L30
contig01718	Solyc10g086020.1.1	5e-71	30S ribosomal protein S12
contig01719	Solyc12g096250.1.1	7e-164	N-hydroxycinnamoyl/benzoyltransferase 5
contig01720	Solyc12g044740.1.1	1e-73	Ubiquitin carboxyl-terminal hydrolase
contig01721	Solyc09g005860.2.1	2e-67	Ankyrin repeat family protein
contig01721	Solyc09g005860.2.1	2e-67	Ankyrin repeat family protein
contig01723	Solyc06g007120.2.1	2e-149	1-phosphatidylinositol-4 5-bisphosphate phosphodiesterase
contig01724	Solyc09g083270.2.1	2e-41	Genomic DNA chromosome 5 P1 clone MQD19
contig01725	Solyc02g090970.1.1	3e-145	Serine/threonine-protein kinase 24
contig01726	Solyc05g054500.1.1	1e-62	DNA/RNA-binding protein KIN17
contig01727	Solyc04g054730.2.1	1e-48	High affinity sulfate transporter 2
contig01728	Solyc11g071420.1.1	7e-71	Cc-nbs-lrr, resistance protein
contig01729	Solyc11g069990.1.1	3e-39	Nbs-lrr, resistance protein
contig01730	Solyc05g041400.1.1	9e-17	Unknown Protein
contig01731	Solyc09g074870.2.1	6e-41	Aldose-1-epimerase-like protein
contig01732	Solyc08g005010.2.1	4e-67	Unknown Protein
contig01734	Solyc09g009090.2.1	3e-67	Protein kinase
contig01736	Solyc02g088790.2.1	3e-16	RNA-binding protein
contig01737	Solyc04g025530.2.1	0	Glutamate decarboxylase
contig01738	Solyc08g062450.1.1	4e-68	class II heat shock protein
contig01740	Solyc05g007030.2.1	8e-56	AT3g17900/MEB5_12
contig01740	Solyc05g007030.2.1	8e-56	AT3g17900/MEB5_12
contig01741	Solyc04g051390.2.1	1e-08	Unknown Protein
contig01744	Solyc11g013000.1.1	4e-91	Transmembrane emp24 domain-containing protein 10
contig01745	Solyc02g071180.2.1	9e-95	TA9 protein (Fragment)
contig01745	Solyc02g071180.2.1	9e-95	TA9 protein (Fragment)
contig01745	Solyc02g071180.2.1	9e-95	TA9 protein (Fragment)
contig01746	Solyc10g086400.1.1	6e-71	THO complex subunit 4
contig01747	Solyc01g107560.2.1	2e-84	UDP-glucosyltransferase 1
contig01748	Solyc01g087980.2.1	3e-103	Unknown Protein
contig01748	Solyc01g087980.2.1	3e-103	Unknown Protein
contig01749	Solyc11g066100.1.1	3e-103	heat shock protein
contig01750	Solyc05g009980.2.1	1e-31	Protein LSM14 homolog B
contig01750	Solyc05g009980.2.1	1e-31	Protein LSM14 homolog B
contig01751	Solyc02g085010.1.1	4e-34	Unknown Protein
contig01752	Solyc06g076100.2.1	0	Protein phosphatase 2C containing protein
contig01753	Solyc02g065170.2.1	6e-80	Laccase-22
contig01754	Solyc01g099410.2.1	4e-44	Histone H2A
contig01755	Solyc08g007420.2.1	2e-63	L-lactate dehydrogenase
contig01757	Solyc09g072990.2.1	2e-22	Unknown Protein
contig01758	Solyc05g051460.2.1	4e-13	Homeobox-leucine zipper protein
contig01759	Solyc11g072550.1.1	5e-32	Extradiol ring-cleavage dioxygenase class III protein subunit B
contig01760	Solyc06g082710.2.1	2e-78	Nucleic acid binding protein
contig01761	Solyc00g019950.1.1	2e-78	NADH-quinone oxidoreductase subunit C
contig01762	Solyc04g071140.2.1	8e-18	Decarboxylase family protein
contig01763	Solyc04g071140.2.1	3e-95	Decarboxylase family protein
contig01764	Solyc03g031730.2.1	3e-28	Beta-glucosidase 47
contig01765	Solyc02g065730.1.1	9e-26	MADS box transcription factor
contig01766	Solyc03g058300.1.1	3e-08	Unknown Protein
contig01767	Solyc01g028870.2.1	3e-48	N utilization substance protein B homolog
contig01768	Solyc10g008800.2.1	5e-14	Apoptosis inhibitor 5
contig01769	Solyc10g008800.2.1	2e-18	Apoptosis inhibitor 5
contig01770	Solyc07g054790.1.1	3e-38	Wound induced protein
contig01771	Solyc02g089840.2.1	2e-58	Transcription factor
contig01772	Solyc04g045480.2.1	2e-30	Ubiquitin thioesterase otubain-like protein
contig01773	Solyc05g013340.2.1	3e-132	AP-1 complex subunit mu-1
contig01774	Solyc08g006110.2.1	1e-100	Opaque 2 (Fragment)
contig01775	Solyc05g009290.2.1	6e-89	Myosin-like protein
contig01776	Solyc05g009290.2.1	9e-20	Myosin-like protein
contig01777	Solyc10g055800.1.1	2e-89	Chitinase
contig01778	Solyc03g121100.2.1	2e-46	Acid phosphatase
contig01779	Solyc02g091500.1.1	1e-63	Calmodulin
contig01779	Solyc02g091500.1.1	1e-63	Calmodulin
contig01779	Solyc02g091500.1.1	3e-06	Calmodulin
contig01781	Solyc01g087870.2.1	6e-148	Glucosamine--fructose-6-phosphate aminotransferase
contig01781	Solyc01g087870.2.1	4e-13	Glucosamine--fructose-6-phosphate aminotransferase
contig01782	Solyc05g006400.2.1	1e-160	Genomic DNA chromosome 5 P1 clone MBG8
contig01782	Solyc05g006400.2.1	1e-160	Genomic DNA chromosome 5 P1 clone MBG8
contig01782	Solyc05g006400.2.1	1e-160	Genomic DNA chromosome 5 P1 clone MBG8
contig01783	Solyc03g097070.2.1	3e-34	Vacuolar protein sorting-associated protein 27
contig01784	Solyc03g097070.2.1	5e-68	Vacuolar protein sorting-associated protein 27
contig01785	Solyc04g071990.2.1	1e-65	Tomato GIGANTEA 1
contig01785	Solyc04g071990.2.1	1e-65	Tomato GIGANTEA 1
contig01786	Solyc01g073690.2.1	3e-122	V-type ATP synthase subunit D
contig01787	Solyc04g008740.2.1	6e-158	Pyruvate kinase
contig01788	Solyc04g078820.2.1	7e-49	Annexin
contig01788	Solyc04g078820.2.1	2e-06	Annexin
contig01789	Solyc10g079820.1.1	3e-15	Early response to dehydration 15-like protein (Fragment)
contig01790	Solyc12g007130.1.1	1e-76	Integral membrane protein
contig01792	Solyc03g114590.2.1	0	Serine/threonine protein kinase
contig01793	Solyc11g068400.1.1	1e-23	Ubiquinol-cytochrome C reductase
contig01794	Solyc07g047880.2.1	9e-19	Downward leaf curling protein
contig01796	Solyc08g067920.2.1	2e-08	Nucleic acid binding protein
contig01797	Solyc10g074880.1.1	4e-32	Homology to unknown gene (Fragment)
contig01797	Solyc10g074880.1.1	4e-32	Homology to unknown gene (Fragment)
contig01798	Solyc11g065620.1.1	2e-103	Sulfite reductase
contig01798	Solyc11g065620.1.1	2e-103	Sulfite reductase
contig01798	Solyc11g065620.1.1	2e-103	Sulfite reductase
contig01799	Solyc10g084630.1.1	1e-20	RNA binding protein
contig01800	Solyc03g115110.2.1	1e-96	ATP synthase gamma chain
contig01803	Solyc01g056780.2.1	9e-43	50S ribosomal protein L34
contig01804	Solyc12g010930.1.1	2e-61	50S ribosomal protein L5
contig01805	Solyc05g052700.2.1	1e-34	TPR domain protein
contig01806	Solyc02g091880.2.1	6e-23	Cytochrome c oxidase subunit VIa family protein expressed
contig01807	Solyc04g078340.2.1	0	Cytochrome P450
contig01807	Solyc04g078340.2.1	0	Cytochrome P450
contig01808	Solyc05g013030.1.1	6e-72	26S proteasome regulatory subunit
contig01809	Solyc10g081730.1.1	3e-35	Os02g0200800 protein (Fragment)
contig01810	Solyc05g008180.2.1	2e-129	Nicotinate-nucleotide pyrophosphorylase
contig01811	Solyc02g069110.2.1	2e-13	Cathepsin B
contig01811	Solyc02g069110.2.1	2e-13	Cathepsin B
contig01812	Solyc01g107330.2.1	7e-68	SWIB/MDM2 domain protein
contig01813	Solyc11g016940.1.1	8e-92	DUF803 domain membrane protein
contig01814	Solyc06g076750.2.1	9e-83	Peptide transporter
contig01815	Solyc07g044760.2.1	9e-122	ATP-dependent RNA helicase
contig01816	Solyc04g082130.2.1	3e-113	THUMP domain protein
contig01816	Solyc04g082130.2.1	3e-113	THUMP domain protein
contig01817	Solyc07g006500.2.1	9e-44	Alpha alpha-trehalose-phosphate synthase (UDP-forming)
contig01818	Solyc11g056310.1.1	3e-44	30S ribosomal protein S13
contig01819	Solyc12g009020.1.1	4e-130	Protein kinase
contig01820	Solyc12g099090.1.1	2e-45	YTH domain family 2 (Predicted)
contig01820	Solyc12g099090.1.1	2e-45	YTH domain family 2 (Predicted)
contig01821	Solyc08g078800.1.1	5e-89	GRAS family transcription factor
contig01822	Solyc10g079080.1.1	3e-51	Zinc finger A20 and AN1 domain-containing stress-associated protein 6
contig01823	Solyc06g082390.2.1	2e-12	cDNA clone J065191E12 full insert sequence
contig01824	Solyc12g088730.1.1	2e-118	50S ribosomal protein L4
contig01825	Solyc12g005930.1.1	7e-48	TBC1 domain family member 2
contig01826	Solyc06g034100.2.1	6e-51	Ubiquinol-cytochrome C chaperone family protein
contig01826	Solyc06g034100.2.1	6e-51	Ubiquinol-cytochrome C chaperone family protein
contig01827	Solyc03g031600.2.1	3e-48	Peroxisomal membrane protein PMP22
contig01828	Solyc08g066840.2.1	1e-104	Aquaporin-like protein
contig01829	Solyc03g098660.2.1	2e-103	FIP1
contig01830	Solyc09g011340.2.1	6e-132	Os12g0283800 protein (Fragment)
contig01831	Solyc01g091160.2.1	4e-55	Agmatinase
contig01831	Solyc01g091160.2.1	4e-55	Agmatinase
contig01832	Solyc10g018340.1.1	1e-37	Auxin responsive SAUR protein
contig01832	Solyc10g018340.1.1	1e-37	Auxin responsive SAUR protein
contig01833	Solyc06g036310.2.1	1e-31	Heavy metal transport/detoxification protein
contig01834	Solyc06g035720.2.1	2e-52	BCL-2 binding anthanogene-1
contig01835	Solyc07g053020.1.1	0	Cc-nbs-lrr, resistance protein
contig01835	Solyc07g053020.1.1	0	Cc-nbs-lrr, resistance protein
contig01836	Solyc10g049650.1.1	1e-81	Ubiquitin carboxyl-terminal hydrolase
contig01837	Solyc02g081940.2.1	5e-130	RNA binding protein
contig01837	Solyc02g081940.2.1	5e-130	RNA binding protein
contig01837	Solyc02g081940.2.1	3e-06	RNA binding protein
contig01838	Solyc09g011550.2.1	4e-85	Glutathione S-transferase-like protein
contig01839	Solyc02g081620.2.1	1e-56	Zinc finger protein 207
contig01840	Solyc02g080640.2.1	2e-175	Phosphoadenosine phosphosulfate reductase
contig01840	Solyc02g080640.2.1	2e-175	Phosphoadenosine phosphosulfate reductase
contig01840	Solyc02g080640.2.1	2e-175	Phosphoadenosine phosphosulfate reductase
contig01841	Solyc06g071720.1.1	8e-83	60S ribosomal protein L27A
contig01842	Solyc04g014680.2.1	4e-56	Cysteine-type endopeptidase/ ubiquitin thiolesterase
contig01843	Solyc04g024530.2.1	6e-73	Actin-like protein 3
contig01844	Solyc07g007890.2.1	7e-99	CCR4-NOT transcription complex subunit 10
contig01844	Solyc07g007890.2.1	7e-99	CCR4-NOT transcription complex subunit 10
contig01846	Solyc02g077690.2.1	1e-22	Unknown Protein
contig01847	Solyc02g070130.1.1	2e-29	FAD-binding domain-containing protein
contig01848	Solyc10g080350.1.1	2e-12	DNA-directed RNA polymerase
contig01849	Solyc09g013100.2.1	2e-80	RNA binding protein
contig01850	Solyc12g011370.1.1	4e-122	Amino acid transporter
contig01850	Solyc12g011370.1.1	4e-122	Amino acid transporter
contig01851	Solyc01g028830.2.1	2e-96	ATP binding / serine-threonine kinase
contig01851	Solyc01g028830.2.1	2e-96	ATP binding / serine-threonine kinase
contig01852	Solyc05g005710.2.1	4e-160	Spermidine synthase
contig01852	Solyc05g005710.2.1	4e-160	Spermidine synthase
contig01852	Solyc05g005710.2.1	4e-160	Spermidine synthase
contig01853	Solyc06g051080.2.1	9e-36	UDP-sugar pyrophosphorylase
contig01854	Solyc03g083360.2.1	7e-106	Pectinesterase
contig01854	Solyc03g083360.2.1	7e-106	Pectinesterase
contig01854	Solyc03g083360.2.1	3e-38	Pectinesterase
contig01855	Solyc05g009930.2.1	2e-94	Chloroplast unusual positioning 1A
contig01856	Solyc02g089090.2.1	2e-68	Pto-like, Serine/threonine kinase protein, resistance protein
contig01856	Solyc02g089090.2.1	2e-68	Pto-like, Serine/threonine kinase protein, resistance protein
contig01857	Solyc04g082820.2.1	2e-78	ARID/BRIGHT DNA-binding domain-containing protein
contig01858	Solyc04g082070.2.1	8e-40	tRNA pseudouridine synthase family protein
contig01860	Solyc04g008380.2.1	3e-116	GAGA-binding transcriptional activator
contig01863	Solyc09g007980.1.1	1e-29	Unknown Protein
contig01864	Solyc06g071500.2.1	8e-62	Boron transporter
contig01864	Solyc06g071500.2.1	8e-11	Boron transporter
contig01865	Solyc06g063240.2.1	0	Os03g0169000 protein (Fragment)
contig01865	Solyc06g063240.2.1	0	Os03g0169000 protein (Fragment)
contig01867	Solyc09g090580.2.1	3e-40	Eukaryotic translation initiation factor 4E-2
contig01868	Solyc09g092390.2.1	1e-145	Adenosylhomocysteinase
contig01869	Solyc05g018650.2.1	2e-85	Ferrochelatase
contig01870	Solyc04g078870.2.1	4e-60	Serine/threonine-protein kinase 38
contig01870	Solyc04g078870.2.1	4e-60	Serine/threonine-protein kinase 38
contig01871	Solyc06g008880.2.1	7e-110	WD repeat protein 23
contig01872	Solyc11g017040.1.1	3e-81	Sentrin specific protease 1b
contig01873	Solyc02g079090.2.1	2e-10	F-box family protein
contig01873	Solyc02g079090.2.1	2e-10	F-box family protein
contig01874	Solyc08g078250.2.1	2e-84	Palmitoyl-protein thioesterase 1
contig01874	Solyc08g078250.2.1	6e-58	Palmitoyl-protein thioesterase 1
contig01875	Solyc09g090580.2.1	3e-48	Eukaryotic translation initiation factor 4E-2
contig01876	Solyc03g095620.2.1	2e-101	ABC-1 domain protein
contig01877	Solyc12g040460.1.1	2e-112	DUF599 family protein
contig01878	Solyc03g061540.1.1	1e-31	NADH dehydrogenase subunit 2
contig01879	Solyc11g071760.1.1	8e-68	Calmodulin-like protein
contig01880	Solyc07g056590.2.1	3e-123	Polyadenylate-binding protein 1
contig01880	Solyc07g056590.2.1	3e-123	Polyadenylate-binding protein 1
contig01880	Solyc07g056590.2.1	3e-123	Polyadenylate-binding protein 1
contig01881	Solyc01g096900.2.1	8e-96	DNA gyrase subunit A family protein
contig01881	Solyc01g096900.2.1	8e-96	DNA gyrase subunit A family protein
contig01881	Solyc01g096900.2.1	8e-96	DNA gyrase subunit A family protein
contig01881	Solyc01g096900.2.1	8e-96	DNA gyrase subunit A family protein
contig01882	Solyc05g052240.2.1	1e-61	Chalcone--flavonone isomerase
contig01883	Solyc06g084220.1.1	2e-18	Unknown Protein
contig01884	Solyc12g056080.1.1	0	Pre-mRNA-splicing factor CLF1
contig01884	Solyc12g056080.1.1	4e-23	Pre-mRNA-splicing factor CLF1
contig01885	Solyc09g008830.2.1	2e-39	Os01g0318400 protein (Fragment)
contig01885	Solyc09g008830.2.1	3e-06	Os01g0318400 protein (Fragment)
contig01886	Solyc08g079420.2.1	3e-56	Cytochrome P450
contig01887	Solyc10g086090.1.1	3e-42	Proteinase inhibitor I
contig01888	Solyc03g115860.2.1	1e-95	Endoplasmic reticulum membrane protein YGL010W
contig01889	Solyc04g008310.1.1	3e-56	Glucosyltransferase
contig01891	Solyc01g103170.2.1	1e-40	Lysine ketoglutarate reductase trans-splicing related 1-like
contig01892	Solyc12g099990.1.1	2e-81	Calmodulin 2
contig01892	Solyc12g099990.1.1	5e-12	Calmodulin 2
contig01893	Solyc05g047530.2.1	1e-80	Cytochrome P450
contig01893	Solyc05g047530.2.1	1e-80	Cytochrome P450
contig01893	Solyc05g047530.2.1	1e-80	Cytochrome P450
contig01894	Solyc07g007820.2.1	6e-08	Phosphatidylinositol binding clathrin assembly protein like
contig01894	Solyc07g007820.2.1	6e-08	Phosphatidylinositol binding clathrin assembly protein like
contig01895	Solyc08g081730.2.1	2e-120	Reticulon family protein
contig01897	Solyc10g079420.1.1	2e-09	Calmodulin
contig01897	Solyc10g079420.1.1	2e-09	Calmodulin
contig01898	Solyc01g089970.2.1	1e-76	Nucleoside diphosphate kinase
contig01899	Solyc01g105030.2.1	3e-63	Chlorophyll a-b binding protein, chloroplastic
contig01900	Solyc12g006500.1.1	2e-131	Phosphate translocator protein
contig01901	Solyc09g076030.2.1	2e-101	Chromosome 04 contig 1 DNA sequence
contig01902	Solyc10g081590.1.1	7e-16	N6-adenine-specific DNA methyltransferase 2
contig01902	Solyc10g081590.1.1	7e-16	N6-adenine-specific DNA methyltransferase 2
contig01903	Solyc06g082930.2.1	2e-92	FRIGIDA (Fragment)
contig01904	Solyc01g009090.2.1	2e-68	Serrate RNA effector molecule homolog
contig01904	Solyc01g009090.2.1	6e-26	Serrate RNA effector molecule homolog
[truncated: 63,536 more rows]
