# Supplementary material for: De Novo Assembly, Functional Annotation and Comparative Analysis of Withania somnifera Leaf and Root Transcriptomes to Identify Putative Genes Involved in the Withanolides Biosynthesis
Source: PLoS One. 2013 May 8;8(5):e62714. doi: 10.1371/journal.pone.0062714 (PMC3648579; doi:10.1371/journal.pone.0062714)
Supplement: Table S9 — Annotation of Withania root transcriptome (101R) using potato genome database. (XLS) [file pone.0062714.s011.xls]

## Sheet: 1R_potato_prtn
Supplementry Table S9 : Annotation of Withania root transcriptome using Potato database
Query id	Subject id	e-value	Description
contig00001	PGSC0003DMP400064417	2e-07
contig00003	PGSC0003DMP400037281	2e-68	Gag-pol polyprotein
contig00005	PGSC0003DMP400028210	4e-37	HSP90 co-chaperone
contig00006	PGSC0003DMP400007581	2e-92	Conserved gene of unknown function
contig00007	PGSC0003DMP400006859	5e-64	Protein OBERON 4
contig00008	PGSC0003DMP400034533	5e-128	Gag-pol polyprotein
contig00009	PGSC0003DMP400007249	4e-26	Gene of unknown function
contig00011	PGSC0003DMP400021684	1e-53	E3 ubiquitin-protein ligase RMA1H1
contig00011	PGSC0003DMP400021684	8e-28	E3 ubiquitin-protein ligase RMA1H1
contig00012	PGSC0003DMP400042395	7e-115	Gene of unknown function
contig00013	PGSC0003DMP400048837	4e-67
contig00013	PGSC0003DMP400048837	2e-37
contig00014	PGSC0003DMP400017936	7e-84	Late embryogenis abundant protein 5
contig00016	PGSC0003DMP400022338	1e-64	Gene of unknown function
contig00017	PGSC0003DMP400023003	3e-99	Conserved gene of unknown function
contig00019	PGSC0003DMP400046212	4e-23	Gag-pol protein
contig00020	PGSC0003DMP400011122	5e-72	Gene of unknown function
contig00021	PGSC0003DMP400049596	7e-49
contig00022	PGSC0003DMP400040514	2e-82	chromo' domain containing protein
contig00023	PGSC0003DMP400056091	8e-159
contig00023	PGSC0003DMP400056091	1e-16
contig00024	PGSC0003DMP400041664	2e-35
contig00025	PGSC0003DMP400010124	1e-114
contig00026	PGSC0003DMP400011113	7e-118	Nbs-lrr resistance protein
contig00026	PGSC0003DMP400011113	4e-65	Nbs-lrr resistance protein
contig00026	PGSC0003DMP400011113	7e-12	Nbs-lrr resistance protein
contig00027	PGSC0003DMP400008878	7e-163	Conserved gene of unknown function
contig00028	PGSC0003DMP400004431	3e-59	Conserved gene of unknown function
contig00029	PGSC0003DMP400043176	1e-50	Gene of unknown function
contig00030	PGSC0003DMP400017424	0
contig00031	PGSC0003DMP400018609	1e-68
contig00032	PGSC0003DMP400050864	1e-127
contig00033	PGSC0003DMP400036684	3e-52	Gene of unknown function
contig00034	PGSC0003DMP400051055	0
contig00036	PGSC0003DMP400020053	5e-105	Copalyl diphosphate synthase
contig00037	PGSC0003DMP400041119	1e-105
contig00037	PGSC0003DMP400041119	3e-22
contig00038	PGSC0003DMP400003636	4e-57
contig00039	PGSC0003DMP400010969	3e-70	Tnp2 transposase
contig00040	PGSC0003DMP400018609	7e-82
contig00041	PGSC0003DMP400002542	7e-66
contig00042	PGSC0003DMP400040594	4e-97	Gene of unknown function
contig00043	PGSC0003DMP400002882	4e-11
contig00044	PGSC0003DMP400043049	4e-74
contig00045	PGSC0003DMP400054156	4e-48
contig00047	PGSC0003DMP400006843	3e-23	SBT4C protein
contig00047	PGSC0003DMP400006843	7e-14	SBT4C protein
contig00049	PGSC0003DMP400043612	1e-17	Gene of unknown function
contig00049	PGSC0003DMP400043612	2e-11	Gene of unknown function
contig00050	PGSC0003DMP400001135	4e-53	Conserved gene of unknown function
contig00051	PGSC0003DMP400040849	5e-92	Gene of unknown function
contig00052	PGSC0003DMP400042657	2e-21
contig00053	PGSC0003DMP400052521	3e-101
contig00054	PGSC0003DMP400036630	2e-107	Conserved gene of unknown function
contig00055	PGSC0003DMP400018400	2e-66	Conserved gene of unknown function
contig00056	PGSC0003DMP400031557	2e-41	Translocation transactivator/inclusion body protein
contig00059	PGSC0003DMP400011750	4e-64	Cytochrome P-450
contig00060	PGSC0003DMP400000187	0	Conserved gene of unknown function
contig00061	PGSC0003DMP400007178	5e-58	P-coumaroyl quinate/shikimate 3'-hydroxylase
contig00062	PGSC0003DMP400052749	2e-144
contig00063	PGSC0003DMP400023028	1e-142	Calcium-binding protein
contig00064	PGSC0003DMP400011647	1e-160
contig00065	PGSC0003DMP400039071	5e-16	Gene of unknown function
contig00066	PGSC0003DMP400010448	2e-128	UDP-N-acetylglucosamine pyrophosphorylase
contig00067	PGSC0003DMP400055449	1e-07
contig00068	PGSC0003DMP400046503	0	Gene of unknown function
contig00071	PGSC0003DMP400031888	0	Auxin response factor 2
contig00072	PGSC0003DMP400025769	2e-65	Reticulon-3
contig00073	PGSC0003DMP400030689	1e-91	Protein OS-9
contig00074	PGSC0003DMP400052749	2e-11
contig00075	PGSC0003DMP400063133	3e-120
contig00077	PGSC0003DMP400006709	3e-126	CXE carboxylesterase
contig00077	PGSC0003DMP400006709	1e-51	CXE carboxylesterase
contig00078	PGSC0003DMP400028162	2e-98	Ribosomal protein S14
contig00079	PGSC0003DMP400058080	5e-142
contig00079	PGSC0003DMP400058080	5e-12
contig00080	PGSC0003DMP400038562	1e-131	Conserved gene of unknown function
contig00083	PGSC0003DMP400015487	8e-09
contig00084	PGSC0003DMP400023938	1e-28
contig00085	PGSC0003DMP400003821	2e-156	RNA-binding protein
contig00086	PGSC0003DMP400006281	0	Conserved gene of unknown function
contig00086	PGSC0003DMP400006281	1e-10	Conserved gene of unknown function
contig00087	PGSC0003DMP400029312	2e-84
contig00088	PGSC0003DMP400053984	2e-148
contig00089	PGSC0003DMP400016874	3e-109	Gene of unknown function
contig00090	PGSC0003DMP400012995	1e-58	Guanine nucleotide-binding protein alpha-1 subunit
contig00091	PGSC0003DMP400009964	9e-87	Conserved gene of unknown function
contig00092	PGSC0003DMP400014857	3e-100	Transferase, transferring glycosyl groups
contig00093	PGSC0003DMP400018829	2e-51	Kinesin heavy chain
contig00094	PGSC0003DMP400017440	1e-87	Basic helix-loop-helix (bHLH) family protein
contig00095	PGSC0003DMP400039617	0	Gene of unknown function
contig00096	PGSC0003DMP400031277	4e-88	F-box domain-containing protein
contig00097	PGSC0003DMP400044852	0	Gene of unknown function
contig00099	PGSC0003DMP400056248	5e-31
contig00100	PGSC0003DMP400002735	2e-67
contig00100	PGSC0003DMP400002735	1e-45
contig00101	PGSC0003DMP400037788	5e-76
contig00102	PGSC0003DMP400011470	0	FKBP-type peptidyl-prolyl cis-trans isomerase
contig00104	PGSC0003DMP400062364	2e-163
contig00105	PGSC0003DMP400042657	1e-57
contig00107	PGSC0003DMP400001793	1e-31
contig00108	PGSC0003DMP400016291	5e-56	Phosphoenolpyruvate carboxylase kinase 2
contig00110	PGSC0003DMP400056248	3e-31
contig00112	PGSC0003DMP400039710	4e-101	Retrotransposon gag protein
contig00112	PGSC0003DMP400039710	1e-21	Retrotransposon gag protein
contig00113	PGSC0003DMP400021614	0	Nucleotide-sugar transmembrane transporter/ sugar:hydrogen symporter
contig00114	PGSC0003DMP400003407	2e-101	Conserved gene of unknown function
contig00115	PGSC0003DMP400010363	4e-13	Zinc finger protein
contig00116	PGSC0003DMP400029957	2e-41
contig00118	PGSC0003DMP400056071	8e-52
contig00119	PGSC0003DMP400029239	1e-174	Conserved gene of unknown function
contig00120	PGSC0003DMP400062865	3e-12
contig00121	PGSC0003DMP400038511	1e-13	Gene of unknown function
contig00123	PGSC0003DMP400003299	0	Zinc finger family protein
contig00124	PGSC0003DMP400002591	3e-161	RNA binding protein
contig00125	PGSC0003DMP400035256	3e-19	DNAJ heat shock N-terminal domain-containing protein
contig00126	PGSC0003DMP400039032	1e-18	Skp1
contig00127	PGSC0003DMP400008036	7e-12	Serine-threonine protein kinase, plant-type
contig00128	PGSC0003DMP400043694	2e-169	Gene of unknown function
contig00129	PGSC0003DMP400038562	4e-172	Conserved gene of unknown function
contig00130	PGSC0003DMP400019953	2e-177	Conserved gene of unknown function
contig00131	PGSC0003DMP400051779	8e-70
contig00132	PGSC0003DMP400024177	9e-51
contig00133	PGSC0003DMP400014852	7e-11
contig00134	PGSC0003DMP400056935	7e-46
contig00135	PGSC0003DMP400025002	0	Protein kinase
contig00135	PGSC0003DMP400025002	4e-45	Protein kinase
contig00139	PGSC0003DMP400048253	2e-127
contig00140	PGSC0003DMP400005586	4e-104	Gene of unknown function
contig00141	PGSC0003DMP400016570	3e-150	Auxin-induced SAUR
contig00145	PGSC0003DMP400032146	0	10-formyltetrahydrofolate synthetase
contig00146	PGSC0003DMP400051017	2e-147
contig00148	PGSC0003DMP400041720	1e-40	Gene of unknown function
contig00149	PGSC0003DMP400048128	1e-66
contig00151	PGSC0003DMP400041396	2e-144	Gene of unknown function
contig00152	PGSC0003DMP400054535	5e-59
contig00153	PGSC0003DMP400051868	3e-68
contig00154	PGSC0003DMP400036956	5e-82
contig00156	PGSC0003DMP400048128	3e-23
contig00157	PGSC0003DMP400008626	3e-133	Gene of unknown function
contig00159	PGSC0003DMP400021745	4e-126	Mechanosensitive ion channel domain-containing protein
contig00160	PGSC0003DMP400003928	8e-09	Conserved gene of unknown function
contig00162	PGSC0003DMP400006276	1e-69	NtPRp27
contig00164	PGSC0003DMP400041843	3e-117
contig00165	PGSC0003DMP400008482	8e-28	ATP binding protein
contig00166	PGSC0003DMP400003075	7e-30	Plasma membrane associated protein
contig00166	PGSC0003DMP400003075	2e-07	Plasma membrane associated protein
contig00167	PGSC0003DMP400013728	2e-107	Conserved gene of unknown function
contig00169	PGSC0003DMP400025570	3e-122	Enoyl-CoA hydratase, mitochondrial
contig00169	PGSC0003DMP400025570	3e-12	Enoyl-CoA hydratase, mitochondrial
contig00170	PGSC0003DMP400034414	2e-46	Gag-pol polyprotein
contig00171	PGSC0003DMP400024978	5e-22	Indole-3-acetic acid-amido synthetase GH3.3
contig00172	PGSC0003DMP400025003	0	Transcription factor
contig00173	PGSC0003DMP400054191	2e-40
contig00174	PGSC0003DMP400022866	2e-17	E3 ubiquitin-protein ligase BAH1-like 1
contig00175	PGSC0003DMP400007176	6e-93	Auxin-induced protein 5NG4
contig00176	PGSC0003DMP400037351	5e-144	Gene of unknown function
contig00178	PGSC0003DMP400038463	5e-12
contig00179	PGSC0003DMP400023469	2e-25	Conserved gene of unknown function
contig00180	PGSC0003DMP400066849	4e-54
contig00181	PGSC0003DMP400020092	2e-68
contig00182	PGSC0003DMP400055404	2e-42
contig00184	PGSC0003DMP400043596	0	TNP2-like transposon protein
contig00185	PGSC0003DMP400005340	1e-22	Anti-PCD protein
contig00185	PGSC0003DMP400005340	2e-10	Anti-PCD protein
contig00186	PGSC0003DMP400001134	3e-129
contig00187	PGSC0003DMP400042125	3e-119	chromo' domain containing protein
contig00188	PGSC0003DMP400037788	8e-141
contig00189	PGSC0003DMP400051667	1e-112
contig00190	PGSC0003DMP400048837	6e-109
contig00191	PGSC0003DMP400046288	2e-144	Gene of unknown function
contig00192	PGSC0003DMP400019852	2e-56	Translocon-associated protein, beta subunit
contig00193	PGSC0003DMP400026153	7e-107
contig00194	PGSC0003DMP400037018	1e-125
contig00195	PGSC0003DMP400051414	2e-105
contig00197	PGSC0003DMP400041766	7e-50	Zinc knuckle family protein
contig00197	PGSC0003DMP400041766	1e-17	Zinc knuckle family protein
contig00198	PGSC0003DMP400036709	8e-132	Gag-pol polyprotein
contig00200	PGSC0003DMP400051779	9e-69
contig00201	PGSC0003DMP400045018	3e-82
contig00202	PGSC0003DMP400048231	7e-172
contig00203	PGSC0003DMP400026639	2e-84	Conserved gene of unknown function
contig00205	PGSC0003DMP400033974	1e-100
contig00206	PGSC0003DMP400002610	9e-50
contig00207	PGSC0003DMP400042805	3e-19	Gene of unknown function
contig00208	PGSC0003DMP400031758	2e-103	Phospholipase A1
contig00208	PGSC0003DMP400031758	4e-29	Phospholipase A1
contig00209	PGSC0003DMP400051149	4e-21
contig00211	PGSC0003DMP400028430	2e-130	DNA-directed RNA polymerase II 19 kD polypeptide rpb7
contig00212	PGSC0003DMP400047625	2e-178
contig00213	PGSC0003DMP400054112	0
contig00214	PGSC0003DMP400005372	7e-54	Photosystem I P700 chlorophyll a apoprotein A1
contig00215	PGSC0003DMP400055144	7e-08
contig00218	PGSC0003DMP400036962	7e-110
contig00218	PGSC0003DMP400036962	7e-41
contig00219	PGSC0003DMP400032562	1e-31	ATP-dependent Clp protease proteolytic subunit
contig00221	PGSC0003DMP400010327	1e-53	Anthocyanin acyltransferase
contig00222	PGSC0003DMP400005231	6e-105	Ribosomal RNA methyltransferase
contig00224	PGSC0003DMP400029248	1e-130	Gene of unknown function
contig00225	PGSC0003DMP400016140	6e-90	Mitochondrial dicarboxylate carrier protein
contig00227	PGSC0003DMP400049041	2e-75
contig00228	PGSC0003DMP400017819	3e-76
contig00229	PGSC0003DMP400020622	0	Elicitor-inducible protein EIG-J7
contig00231	PGSC0003DMP400036081	0
contig00234	PGSC0003DMP400025653	5e-36	Gene of unknown function
contig00235	PGSC0003DMP400010363	1e-22	Zinc finger protein
contig00236	PGSC0003DMP400039746	2e-75	Gene of unknown function
contig00236	PGSC0003DMP400039746	2e-30	Gene of unknown function
contig00237	PGSC0003DMP400016818	4e-60
contig00238	PGSC0003DMP400008354	8e-131	Conserved gene of unknown function
contig00239	PGSC0003DMP400009159	5e-72	D-3-phosphoglycerate dehydrogenase, chloroplastic
contig00240	PGSC0003DMP400053161	5e-31
contig00241	PGSC0003DMP400023717	4e-49	AP2/ERF domain-containing transcription factor
contig00242	PGSC0003DMP400052238	2e-11
contig00243	PGSC0003DMP400051855	2e-40
contig00245	PGSC0003DMP400038228	7e-85	Gene of unknown function
contig00246	PGSC0003DMP400041771	1e-79	Gene of unknown function
contig00247	PGSC0003DMP400052543	0
contig00250	PGSC0003DMP400024523	4e-94	Transcription factor BIM1
contig00251	PGSC0003DMP400051450	4e-06
contig00252	PGSC0003DMP400048775	5e-45
contig00254	PGSC0003DMP400015697	1e-88	Gene of unknown function
contig00255	PGSC0003DMP400002941	4e-173	Ulp1 protease family, C-terminal catalytic domain containing protein
contig00257	PGSC0003DMP400036590	1e-76	Gene of unknown function
contig00258	PGSC0003DMP400016818	2e-98
contig00259	PGSC0003DMP400007506	7e-87	DOF domain class transcription factor
contig00259	PGSC0003DMP400007506	7e-22	DOF domain class transcription factor
contig00260	PGSC0003DMP400003096	7e-93
contig00262	PGSC0003DMP400021568	9e-145	Proliferating cell nuclear antigen gene-controlling element binding factor
contig00263	PGSC0003DMP400016606	1e-72	Conserved gene of unknown function
contig00263	PGSC0003DMP400016606	2e-42	Conserved gene of unknown function
contig00264	PGSC0003DMP400031782	7e-170
contig00265	PGSC0003DMP400014350	4e-138
contig00267	PGSC0003DMP400026877	7e-113	Gene of unknown function
contig00268	PGSC0003DMP400057927	1e-40
contig00269	PGSC0003DMP400015710	9e-53	Gene of unknown function
contig00272	PGSC0003DMP400055122	2e-52
contig00272	PGSC0003DMP400055122	2e-46
contig00274	PGSC0003DMP400040125	5e-132	Conserved gene of unknown function
contig00274	PGSC0003DMP400040125	1e-78	Conserved gene of unknown function
contig00275	PGSC0003DMP400052852	2e-127
contig00275	PGSC0003DMP400052852	3e-06
contig00276	PGSC0003DMP400054172	1e-76
contig00278	PGSC0003DMP400002707	2e-56	Gene of unknown function
contig00278	PGSC0003DMP400002707	2e-40	Gene of unknown function
contig00279	PGSC0003DMP400002041	3e-158	Phosphoenolpyruvate carboxykinase
contig00280	PGSC0003DMP400021753	3e-25
contig00281	PGSC0003DMP400004978	5e-144
contig00282	PGSC0003DMP400048624	2e-14
contig00284	PGSC0003DMP400034881	5e-10	Gene of unknown function
contig00285	PGSC0003DMP400015676	3e-17
contig00286	PGSC0003DMP400005364	2e-17
contig00288	PGSC0003DMP400001092	9e-48	UDP-glucoronosyl/UDP-glucosyl transferase family protein
contig00291	PGSC0003DMP400050667	6e-36
contig00292	PGSC0003DMP400017529	3e-57	Xyloglucan-specific endoglucanase inhibitor protein
contig00292	PGSC0003DMP400017529	3e-15	Xyloglucan-specific endoglucanase inhibitor protein
contig00292	PGSC0003DMP400017529	3e-06	Xyloglucan-specific endoglucanase inhibitor protein
contig00293	PGSC0003DMP400002669	3e-169	Meiotic recombination repair protein
contig00294	PGSC0003DMP400002669	5e-33	Meiotic recombination repair protein
contig00296	PGSC0003DMP400024112	4e-93	Gene of unknown function
contig00297	PGSC0003DMP400003138	1e-121	Elongation factor Ts
contig00298	PGSC0003DMP400046133	5e-77	Gene of unknown function
contig00299	PGSC0003DMP400021375	2e-18	Conserved gene of unknown function
contig00299	PGSC0003DMP400021375	3e-16	Conserved gene of unknown function
contig00300	PGSC0003DMP400034881	3e-17	Gene of unknown function
contig00301	PGSC0003DMP400002005	0	Gene of unknown function
contig00302	PGSC0003DMP400005812	1e-56
contig00303	PGSC0003DMP400027110	3e-99
contig00303	PGSC0003DMP400027110	1e-06
contig00304	PGSC0003DMP400052769	1e-08
contig00305	PGSC0003DMP400002800	3e-85	Nicotianamine synthase
contig00306	PGSC0003DMP400010616	3e-83	E3 ubiquitin ligase PUB14
contig00307	PGSC0003DMP400041231	2e-57	Conserved gene of unknown function
contig00309	PGSC0003DMP400031813	7e-105	Gamma-tubulin complex component
contig00310	PGSC0003DMP400007188	7e-114	Desaturase
contig00311	PGSC0003DMP400024917	7e-62	Bromodomain-containing protein
contig00313	PGSC0003DMP400022431	2e-56	Zinc finger, Dof-type
contig00314	PGSC0003DMP400024998	4e-72	Conserved gene of unknown function
contig00317	PGSC0003DMP400053781	7e-95
contig00318	PGSC0003DMP400021853	1e-48	Acyl-CoA oxidase ACX3
contig00320	PGSC0003DMP400052917	0
contig00321	PGSC0003DMP400054972	8e-143
contig00322	PGSC0003DMP400021944	1e-121	Conserved gene of unknown function
contig00322	PGSC0003DMP400021944	5e-09	Conserved gene of unknown function
contig00323	PGSC0003DMP400010490	2e-172	Acidic class II 1,3-beta-glucanase
contig00323	PGSC0003DMP400010490	4e-109	Acidic class II 1,3-beta-glucanase
contig00323	PGSC0003DMP400010490	3e-11	Acidic class II 1,3-beta-glucanase
contig00324	PGSC0003DMP400019057	1e-47
contig00324	PGSC0003DMP400019057	3e-08
contig00325	PGSC0003DMP400040624	1e-16	Gene of unknown function
contig00326	PGSC0003DMP400052917	3e-37
contig00327	PGSC0003DMP400002989	2e-163	Strictosidine synthase
contig00328	PGSC0003DMP400032710	0
contig00330	PGSC0003DMP400035023	8e-26	Gene of unknown function
contig00331	PGSC0003DMP400037902	2e-42
contig00332	PGSC0003DMP400034321	4e-85	Gene of unknown function
contig00333	PGSC0003DMP400023594	2e-133	Acyltransferase
contig00333	PGSC0003DMP400023594	7e-12	Acyltransferase
contig00335	PGSC0003DMP400023754	1e-48	Patatin
contig00336	PGSC0003DMP400018673	1e-51
contig00336	PGSC0003DMP400018673	4e-20
contig00337	PGSC0003DMP400049933	2e-89
contig00337	PGSC0003DMP400049933	1e-41
contig00338	PGSC0003DMP400039802	0	Integrase core domain containing protein
contig00339	PGSC0003DMP400021486	2e-150
contig00340	PGSC0003DMP400031286	9e-37	Calcium-binding protein CML22
contig00341	PGSC0003DMP400024899	1e-23
contig00342	PGSC0003DMP400038511	3e-47	Gene of unknown function
contig00343	PGSC0003DMP400052917	0
contig00344	PGSC0003DMP400010186	0	Kunitz-type enzyme inhibitor S9C11
contig00345	PGSC0003DMP400024416	0	DNA binding protein
contig00346	PGSC0003DMP400019275	0	Conserved gene of unknown function
contig00346	PGSC0003DMP400019275	5e-54	Conserved gene of unknown function
contig00347	PGSC0003DMP400008168	9e-61	Conserved gene of unknown function
contig00348	PGSC0003DMP400017565	7e-09	Multidrug resistance pump
contig00349	PGSC0003DMP400014843	9e-57	Chloroplast zebra-necrosis protein
contig00350	PGSC0003DMP400029292	0	Cadmium-induced protein AS8
contig00352	PGSC0003DMP400024119	9e-09
contig00353	PGSC0003DMP400051071	2e-137
contig00354	PGSC0003DMP400011183	4e-27	Endosomal P24A protein
contig00355	PGSC0003DMP400041362	2e-62	Integrase core domain containing protein
contig00356	PGSC0003DMP400021252	2e-46
contig00357	PGSC0003DMP400017896	2e-50	Gene of unknown function
contig00358	PGSC0003DMP400009639	9e-82
contig00359	PGSC0003DMP400003955	4e-08	Pentatricopeptide repeat-containing protein
contig00362	PGSC0003DMP400020273	4e-116
contig00363	PGSC0003DMP400034798	2e-82	Gene of unknown function
contig00363	PGSC0003DMP400034798	1e-10	Gene of unknown function
contig00364	PGSC0003DMP400043678	2e-140
contig00364	PGSC0003DMP400043678	2e-98
contig00365	PGSC0003DMP400053930	7e-86
contig00366	PGSC0003DMP400049137	4e-31
contig00367	PGSC0003DMP400048826	5e-62
contig00368	PGSC0003DMP400019686	2e-74	Potato resistance I2GA-SH23-1
contig00369	PGSC0003DMP400015720	7e-12	Gene of unknown function
contig00370	PGSC0003DMP400050042	1e-10
contig00371	PGSC0003DMP400046771	0	Threonyl-tRNA synthetase
contig00372	PGSC0003DMP400052766	2e-54
contig00373	PGSC0003DMP400030938	3e-139
contig00374	PGSC0003DMP400015820	2e-71	Gene of unknown function
contig00375	PGSC0003DMP400027237	1e-171
contig00377	PGSC0003DMP400052979	9e-97
contig00378	PGSC0003DMP400022635	7e-41	Increased size exclusion limit 2
contig00379	PGSC0003DMP400027650	3e-102	Ctc-interacting domain 9
contig00380	PGSC0003DMP400028005	0	Gene of unknown function
contig00383	PGSC0003DMP400012768	3e-23	Carnitine racemase
contig00383	PGSC0003DMP400012768	3e-07	Carnitine racemase
contig00385	PGSC0003DMP400039339	4e-121
contig00386	PGSC0003DMP400003884	1e-70	SAUR family protein
contig00387	PGSC0003DMP400025237	7e-56
contig00388	PGSC0003DMP400053231	1e-102
contig00389	PGSC0003DMP400039459	4e-64	Gene of unknown function
contig00390	PGSC0003DMP400039366	3e-45
contig00391	PGSC0003DMP400039575	1e-47	Gene of unknown function
contig00392	PGSC0003DMP400005586	0	Gene of unknown function
contig00393	PGSC0003DMP400006634	6e-91
contig00394	PGSC0003DMP400021243	1e-39	Golgi transport complex protein
contig00395	PGSC0003DMP400054959	8e-69
contig00396	PGSC0003DMP400002138	7e-45	MYBR domain class transcription factor
contig00397	PGSC0003DMP400022411	1e-49
contig00398	PGSC0003DMP400006915	1e-34	Conserved gene of unknown function
contig00399	PGSC0003DMP400041915	6e-77	Gene of unknown function
contig00400	PGSC0003DMP400035254	8e-11	Gene of unknown function
contig00401	PGSC0003DMP400010259	1e-81	F-box family protein
contig00402	PGSC0003DMP400027474	2e-144
contig00403	PGSC0003DMP400022526	2e-106	Aspartic proteinase nepenthesin-1
contig00404	PGSC0003DMP400044913	9e-32	Gene of unknown function
contig00405	PGSC0003DMP400013979	3e-78	Transferase, transferring glycosyl groups
contig00406	PGSC0003DMP400010800	5e-148
contig00406	PGSC0003DMP400010800	2e-08
contig00407	PGSC0003DMP400010997	5e-87	Tyramine N-feruloyltransferase 4/11
contig00407	PGSC0003DMP400010997	1e-83	Tyramine N-feruloyltransferase 4/11
contig00408	PGSC0003DMP400003237	6e-59	Conserved gene of unknown function
contig00409	PGSC0003DMP400040092	3e-136	Gene of unknown function
contig00410	PGSC0003DMP400039698	3e-85
contig00410	PGSC0003DMP400039698	6e-63
contig00413	PGSC0003DMP400041994	2e-129	Conserved gene of unknown function
contig00414	PGSC0003DMP400056078	1e-126
contig00415	PGSC0003DMP400049091	1e-47
contig00418	PGSC0003DMP400053863	3e-53
contig00419	PGSC0003DMP400045560	9e-82	Gene of unknown function
contig00422	PGSC0003DMP400022490	9e-78	Sodium/hydrogen exchanger
contig00423	PGSC0003DMP400018308	1e-113	Serine-threonine protein kinase, plant-type
contig00424	PGSC0003DMP400007432	4e-59	Amine oxidase
contig00428	PGSC0003DMP400000033	3e-24	Conserved gene of unknown function
contig00429	PGSC0003DMP400032139	9e-41	Conserved gene of unknown function
contig00431	PGSC0003DMP400057747	2e-32
contig00432	PGSC0003DMP400035964	2e-72	Gene of unknown function
contig00432	PGSC0003DMP400035964	1e-16	Gene of unknown function
contig00433	PGSC0003DMP400042322	5e-32
contig00434	PGSC0003DMP400019858	2e-171	Pentatricopeptide repeat-containing protein
contig00435	PGSC0003DMP400008013	4e-32	Thioredoxin
contig00436	PGSC0003DMP400007622	0	Chaperonin containing t-complex protein 1, beta subunit, tcpb
contig00438	PGSC0003DMP400047620	3e-69
contig00438	PGSC0003DMP400047620	1e-11
contig00438	PGSC0003DMP400047620	2e-08
contig00440	PGSC0003DMP400000555	1e-64	Nam 1
contig00441	PGSC0003DMP400028930	2e-50	Conserved gene of unknown function
contig00442	PGSC0003DMP400051612	1e-158
contig00442	PGSC0003DMP400051612	2e-09
contig00443	PGSC0003DMP400033461	1e-136
contig00444	PGSC0003DMP400055219	4e-61
contig00445	PGSC0003DMP400011137	8e-139	Eukaryotic translation initiation factor 5A-3
contig00446	PGSC0003DMP400053664	8e-127
contig00447	PGSC0003DMP400025005	0	2,4-dienoyl-CoA reductase
contig00448	PGSC0003DMP400047827	2e-74
contig00449	PGSC0003DMP400049228	8e-50
contig00450	PGSC0003DMP400032139	2e-165	Conserved gene of unknown function
contig00451	PGSC0003DMP400016011	7e-49	Calmodulin
contig00452	PGSC0003DMP400037174	1e-36	Gene of unknown function
contig00453	PGSC0003DMP400041534	7e-15
contig00454	PGSC0003DMP400004684	6e-76	RelA-SpoT RSH4
contig00455	PGSC0003DMP400046714	1e-50	Conserved gene of unknown function
contig00456	PGSC0003DMP400009589	4e-77	Gag-pol polyprotein
contig00457	PGSC0003DMP400049859	8e-119
contig00458	PGSC0003DMP400026707	6e-45
contig00459	PGSC0003DMP400031894	1e-65	Gene of unknown function
contig00459	PGSC0003DMP400031894	7e-11	Gene of unknown function
contig00460	PGSC0003DMP400014917	5e-124	Leucine-rich repeat receptor kinase
contig00461	PGSC0003DMP400025200	1e-24	Gene of unknown function
contig00461	PGSC0003DMP400025200	8e-06	Gene of unknown function
contig00462	PGSC0003DMP400018999	5e-53	RNA binding protein
contig00464	PGSC0003DMP400035517	0	Gene of unknown function
contig00465	PGSC0003DMP400041085	7e-114	Gene of unknown function
contig00466	PGSC0003DMP400011445	2e-109	DNA-directed RNA polymerase
contig00467	PGSC0003DMP400020660	2e-98	Protein kinase domain containing protein
contig00468	PGSC0003DMP400047989	2e-147
contig00470	PGSC0003DMP400000141	3e-147
contig00470	PGSC0003DMP400000141	5e-21
contig00472	PGSC0003DMP400049964	6e-31
contig00473	PGSC0003DMP400002952	9e-83	12-oxophytodienoate reductase
contig00475	PGSC0003DMP400041701	2e-107	Translation initiation factor
contig00476	PGSC0003DMP400053867	8e-31
contig00477	PGSC0003DMP400042825	6e-14
contig00478	PGSC0003DMP400031991	1e-123
contig00479	PGSC0003DMP400014180	2e-17	AAA-type ATPase family protein
contig00481	PGSC0003DMP400042460	6e-56	Polyprotein protein
contig00482	PGSC0003DMP400040123	3e-101
contig00483	PGSC0003DMP400014586	7e-36	Conserved gene of unknown function
contig00484	PGSC0003DMP400005001	7e-19	Alcohol dehydrogenase
contig00485	PGSC0003DMP400035196	3e-63	Gag-pol protein
contig00486	PGSC0003DMP400043144	0	SKP1 1
contig00487	PGSC0003DMP400008499	7e-19	ATP binding protein
contig00487	PGSC0003DMP400008499	5e-10	ATP binding protein
contig00488	PGSC0003DMP400051612	1e-162
contig00488	PGSC0003DMP400051612	3e-10
contig00489	PGSC0003DMP400044339	5e-22	Integrase core domain containing protein
contig00490	PGSC0003DMP400054520	7e-43
contig00491	PGSC0003DMP400055808	4e-52
contig00492	PGSC0003DMP400043958	2e-143	Chloroplast processing enzyme
contig00493	PGSC0003DMP400004724	1e-97
contig00494	PGSC0003DMP400033462	2e-13
contig00495	PGSC0003DMP400051017	1e-154
contig00498	PGSC0003DMP400003125	9e-104
contig00500	PGSC0003DMP400026753	3e-167	Steroid sulfotransferase
contig00501	PGSC0003DMP400018068	0	Fringe
contig00502	PGSC0003DMP400053707	5e-66
contig00503	PGSC0003DMP400045947	2e-136	Ubiquinone biosynthesis protein coq-8
contig00504	PGSC0003DMP400053024	5e-95
contig00505	PGSC0003DMP400051898	7e-08
contig00506	PGSC0003DMP400045514	3e-64	Gene of unknown function
contig00507	PGSC0003DMP400023622	7e-166	Peroxisomal small heat shock protein
contig00508	PGSC0003DMP400027000	2e-17	Hyoscyamine 6-dioxygenase
contig00509	PGSC0003DMP400002198	2e-139	Mariner transposase
contig00510	PGSC0003DMP400034272	5e-06
contig00511	PGSC0003DMP400000413	2e-42	Conserved gene of unknown function
contig00514	PGSC0003DMP400025733	5e-131
contig00515	PGSC0003DMP400045160	3e-143	Gene of unknown function
contig00516	PGSC0003DMP400049137	3e-42
contig00517	PGSC0003DMP400054026	4e-139
contig00518	PGSC0003DMP400008628	5e-30	RNase H family protein
contig00519	PGSC0003DMP400002508	0	Conserved gene of unknown function
contig00520	PGSC0003DMP400000513	1e-67	Stachyose synthase
contig00521	PGSC0003DMP400035191	4e-114	Aluminum-activated malate transporter
contig00523	PGSC0003DMP400045311	1e-74
contig00524	PGSC0003DMP400012145	2e-69	Conserved gene of unknown function
contig00524	PGSC0003DMP400012145	2e-07	Conserved gene of unknown function
contig00525	PGSC0003DMP400053707	6e-72
contig00526	PGSC0003DMP400005905	2e-38
contig00527	PGSC0003DMP400036280	4e-07	Isopentenyltransferase
contig00528	PGSC0003DMP400056300	6e-21
contig00529	PGSC0003DMP400043240	2e-49
contig00529	PGSC0003DMP400043240	6e-23
contig00531	PGSC0003DMP400052238	3e-33
contig00532	PGSC0003DMP400015027	3e-176	Gene of unknown function
contig00532	PGSC0003DMP400015027	5e-06	Gene of unknown function
contig00533	PGSC0003DMP400022702	6e-78
contig00534	PGSC0003DMP400031572	3e-86
contig00537	PGSC0003DMP400003107	5e-12	Adhesive/proline-rich protein
contig00538	PGSC0003DMP400017931	4e-33	Conserved gene of unknown function
contig00538	PGSC0003DMP400017931	2e-08	Conserved gene of unknown function
contig00539	PGSC0003DMP400005467	4e-146
contig00540	PGSC0003DMP400035507	1e-78	Gene of unknown function
contig00541	PGSC0003DMP400001542	8e-95	Conserved gene of unknown function
contig00548	PGSC0003DMP400040145	9e-101	Gene of unknown function
contig00549	PGSC0003DMP400026058	2e-23
contig00549	PGSC0003DMP400026058	1e-16
contig00550	PGSC0003DMP400025790	2e-08	Conserved gene of unknown function
contig00551	PGSC0003DMP400013901	3e-48	Dual specificity protein phosphatase
contig00552	PGSC0003DMP400045432	2e-33	Spotted leaf protein
contig00553	PGSC0003DMP400045432	1e-37	Spotted leaf protein
contig00554	PGSC0003DMP400046190	1e-74	Gene of unknown function
contig00555	PGSC0003DMP400052341	2e-15
contig00556	PGSC0003DMP400036994	3e-45	Hcr9-9E
contig00557	PGSC0003DMP400012242	3e-138	YS1
contig00558	PGSC0003DMP400026726	6e-47	OJ991113_30.6 protein
contig00559	PGSC0003DMP400058080	0
contig00560	PGSC0003DMP400010348	2e-173	Conserved gene of unknown function
contig00562	PGSC0003DMP400050055	8e-81
contig00564	PGSC0003DMP400026589	9e-79	Conserved gene of unknown function
contig00564	PGSC0003DMP400026589	4e-14	Conserved gene of unknown function
contig00565	PGSC0003DMP400037342	0	Type I MADS box transcription factor
contig00566	PGSC0003DMP400018288	4e-80	Nucleic acid binding protein
contig00567	PGSC0003DMP400013057	2e-77	Gene of unknown function
contig00568	PGSC0003DMP400046714	3e-62	Conserved gene of unknown function
contig00569	PGSC0003DMP400055019	1e-22
contig00570	PGSC0003DMP400006838	2e-84	SBT4E protein
contig00571	PGSC0003DMP400034969	1e-24	Gene of unknown function
contig00571	PGSC0003DMP400034969	2e-10	Gene of unknown function
contig00572	PGSC0003DMP400036120	1e-28	Gene of unknown function
contig00573	PGSC0003DMP400055764	3e-108
contig00574	PGSC0003DMP400048528	9e-13
contig00576	PGSC0003DMP400045853	3e-48	Gene of unknown function
contig00577	PGSC0003DMP400030640	2e-72	Conserved gene of unknown function
contig00578	PGSC0003DMP400055614	6e-69
contig00578	PGSC0003DMP400055614	6e-61
contig00579	PGSC0003DMP400015671	2e-36	DNA repair protein xp-C / rad4
contig00579	PGSC0003DMP400015671	5e-12	DNA repair protein xp-C / rad4
contig00580	PGSC0003DMP400020703	5e-11	Antifungal protein
contig00581	PGSC0003DMP400038231	2e-26
contig00582	PGSC0003DMP400033537	2e-60
contig00583	PGSC0003DMP400036120	1e-28	Gene of unknown function
contig00584	PGSC0003DMP400056111	2e-30
contig00587	PGSC0003DMP400055728	6e-176
contig00588	PGSC0003DMP400054605	3e-38
contig00589	PGSC0003DMP400054605	1e-19
contig00591	PGSC0003DMP400035817	3e-29	Gene of unknown function
contig00592	PGSC0003DMP400034811	3e-112	NADH-ubiquinone oxidoreductase chain 4
contig00593	PGSC0003DMP400053143	4e-92
contig00594	PGSC0003DMP400031786	6e-144	60S ribosomal protein L22
contig00595	PGSC0003DMP400040145	9e-15	Gene of unknown function
contig00596	PGSC0003DMP400017481	0	Gene of unknown function
contig00597	PGSC0003DMP400044639	7e-134
contig00598	PGSC0003DMP400042808	2e-52
contig00599	PGSC0003DMP400037301	3e-162	NB-ARC domain containing protein
contig00601	PGSC0003DMP400011250	8e-42	MYB transcription factor
contig00601	PGSC0003DMP400011250	3e-14	MYB transcription factor
contig00602	PGSC0003DMP400041438	2e-79
contig00602	PGSC0003DMP400041438	9e-33
contig00604	PGSC0003DMP400026032	3e-47	Carotenoid cleavage dioxygenase 7
contig00605	PGSC0003DMP400003820	2e-93	Oligopeptide transporter
contig00607	PGSC0003DMP400054164	2e-69
contig00608	PGSC0003DMP400011263	2e-66	Conserved gene of unknown function
contig00608	PGSC0003DMP400011263	1e-08	Conserved gene of unknown function
contig00609	PGSC0003DMP400054046	2e-07
contig00611	PGSC0003DMP400022245	2e-42	F-box family protein
contig00612	PGSC0003DMP400005815	9e-17	Cytochrome P450
contig00614	PGSC0003DMP400052338	4e-59
contig00615	PGSC0003DMP400043348	2e-110
contig00615	PGSC0003DMP400043348	1e-46
contig00615	PGSC0003DMP400043348	4e-44
contig00615	PGSC0003DMP400043348	2e-09
contig00616	PGSC0003DMP400026659	8e-40	Retroelement pol polyprotein
contig00617	PGSC0003DMP400044376	7e-10	Gene of unknown function
contig00619	PGSC0003DMP400052293	2e-168
contig00620	PGSC0003DMP400016181	0	4-nitrophenylphosphatase
contig00621	PGSC0003DMP400021560	4e-47	Auxin response factor ARF16
contig00622	PGSC0003DMP400009230	5e-69	Non-imprinted in Prader-Willi/Angelman syndrome region protein
contig00623	PGSC0003DMP400028648	2e-54	Blue copper
contig00623	PGSC0003DMP400028648	2e-16	Blue copper
contig00625	PGSC0003DMP400014413	3e-137	Transcription initiation factor tfiid
contig00626	PGSC0003DMP400052894	3e-99
contig00626	PGSC0003DMP400052894	6e-12
contig00627	PGSC0003DMP400040483	7e-07	Ubiquitin-protein ligase
contig00629	PGSC0003DMP400034528	6e-143	N-acetyltransferase
contig00629	PGSC0003DMP400034528	2e-19	N-acetyltransferase
contig00630	PGSC0003DMP400009332	4e-80	Protein HVA22
contig00630	PGSC0003DMP400009332	1e-09	Protein HVA22
contig00631	PGSC0003DMP400004986	1e-93	Ubiquitin-conjugating enzyme E2 8
contig00631	PGSC0003DMP400004986	2e-16	Ubiquitin-conjugating enzyme E2 8
contig00632	PGSC0003DMP400054729	7e-06
contig00633	PGSC0003DMP400015276	1e-113	Serine-threonine protein kinase, plant-type
contig00634	PGSC0003DMP400015707	4e-49	Gene of unknown function
contig00635	PGSC0003DMP400018962	5e-18
contig00636	PGSC0003DMP400027076	5e-113	Agenet domain-containing protein
contig00637	PGSC0003DMP400043144	2e-59	SKP1 1
contig00638	PGSC0003DMP400048148	1e-61
contig00640	PGSC0003DMP400004588	5e-58	Epsin, N-terminal; ENTH/VHS
contig00641	PGSC0003DMP400024661	2e-95	Brassinosteroid LRR receptor kinase
contig00642	PGSC0003DMP400026135	3e-37	Mitochondrial glycoprotein family protein
contig00642	PGSC0003DMP400026135	4e-27	Mitochondrial glycoprotein family protein
contig00644	PGSC0003DMP400013831	2e-36	Vacuolar processing enzyme
contig00645	PGSC0003DMP400041785	1e-81
contig00646	PGSC0003DMP400056198	8e-79
contig00646	PGSC0003DMP400056198	2e-10
contig00648	PGSC0003DMP400028123	6e-34	Cell number regulator 5
contig00650	PGSC0003DMP400027458	8e-93	Serine-threonine protein kinase, plant-type
contig00650	PGSC0003DMP400027458	7e-23	Serine-threonine protein kinase, plant-type
contig00651	PGSC0003DMP400055724	3e-131
contig00652	PGSC0003DMP400035140	1e-10	MADS-box transcription factor 47
contig00653	PGSC0003DMP400000483	5e-29	TRNA
contig00656	PGSC0003DMP400055868	4e-37
contig00656	PGSC0003DMP400055868	9e-24
contig00657	PGSC0003DMP400062587	1e-98
contig00658	PGSC0003DMP400023573	5e-113
contig00659	PGSC0003DMP400049773	9e-75
contig00660	PGSC0003DMP400015997	1e-35	Conserved gene of unknown function
contig00661	PGSC0003DMP400040498	5e-91	Conserved gene of unknown function
contig00662	PGSC0003DMP400035725	1e-151	Gene of unknown function
contig00663	PGSC0003DMP400008623	9e-22	LEA III protein isoform 1
contig00665	PGSC0003DMP400032334	5e-18
contig00666	PGSC0003DMP400022489	3e-20	Mitochondrial import inner membrane translocase subunit tim44
contig00667	PGSC0003DMP400037133	9e-86	Histidine kinase 1 plant
contig00668	PGSC0003DMP400028772	3e-154	ATP binding protein
contig00670	PGSC0003DMP400019832	2e-24	Transport protein
contig00672	PGSC0003DMP400048766	2e-12
contig00673	PGSC0003DMP400032349	6e-36
contig00674	PGSC0003DMP400053921	2e-33
contig00675	PGSC0003DMP400034903	6e-96	Gene of unknown function
contig00675	PGSC0003DMP400034903	9e-18	Gene of unknown function
contig00676	PGSC0003DMP400026204	3e-60
contig00677	PGSC0003DMP400018307	1e-118	E3 ubiquitin-protein ligase RMA1H1
contig00678	PGSC0003DMP400039597	9e-36	Gene of unknown function
contig00680	PGSC0003DMP400008459	3e-28	Calcium-binding protein
contig00681	PGSC0003DMP400015828	1e-156	ERF transcription factor 5
contig00681	PGSC0003DMP400015828	2e-12	ERF transcription factor 5
contig00681	PGSC0003DMP400015828	3e-09	ERF transcription factor 5
contig00683	PGSC0003DMP400004226	6e-22
contig00685	PGSC0003DMP400049319	7e-105
contig00685	PGSC0003DMP400049319	1e-34
contig00686	PGSC0003DMP400016096	2e-19
contig00687	PGSC0003DMP400006646	2e-94
contig00689	PGSC0003DMP400001032	0	COBRA 10
contig00692	PGSC0003DMP400028749	9e-59
contig00693	PGSC0003DMP400021196	0	Charged multivesicular body protein 2b-B
contig00694	PGSC0003DMP400033842	2e-87	Rac-GTP binding protein
contig00695	PGSC0003DMP400004445	0	Carboxylic ester hydrolase
contig00696	PGSC0003DMP400028302	4e-97	Flavonol 4'-sulfotransferase
contig00697	PGSC0003DMP400040889	4e-51
contig00698	PGSC0003DMP400040772	3e-35
contig00700	PGSC0003DMP400002438	5e-70	Gene of unknown function
contig00701	PGSC0003DMP400043049	8e-125
contig00702	PGSC0003DMP400048811	4e-103
contig00703	PGSC0003DMP400041513	0	Gene of unknown function
contig00704	PGSC0003DMP400002065	4e-125
contig00705	PGSC0003DMP400033486	5e-102
contig00706	PGSC0003DMP400039951	1e-81	S-RNase binding protein p11
contig00707	PGSC0003DMP400005808	2e-23	Valacyclovir hydrolase
contig00708	PGSC0003DMP400040095	2e-20	Gene of unknown function
contig00708	PGSC0003DMP400040095	2e-07	Gene of unknown function
contig00709	PGSC0003DMP400053935	6e-30
contig00710	PGSC0003DMP400006178	1e-56	Pentatricopeptide repeat-containing protein
contig00711	PGSC0003DMP400044750	6e-44	Gene of unknown function
contig00713	PGSC0003DMP400025812	1e-66
contig00714	PGSC0003DMP400054154	2e-43
contig00715	PGSC0003DMP400005362	6e-115
contig00716	PGSC0003DMP400011203	3e-33	Conserved gene of unknown function
contig00716	PGSC0003DMP400011203	1e-18	Conserved gene of unknown function
contig00717	PGSC0003DMP400029959	1e-44	ADP-ribosylation factor
contig00718	PGSC0003DMP400030422	4e-09	C-4 methyl sterol oxidase
contig00719	PGSC0003DMP400006168	2e-16	Ubiquitin-conjugating enzyme E2 23
contig00720	PGSC0003DMP400037644	4e-20	Gene of unknown function
contig00721	PGSC0003DMP400015418	4e-24	Zinc finger protein
contig00721	PGSC0003DMP400015418	5e-06	Zinc finger protein
contig00722	PGSC0003DMP400048141	2e-92
contig00723	PGSC0003DMP400032614	1e-111
contig00723	PGSC0003DMP400032614	1e-37
contig00724	PGSC0003DMP400047196	2e-63
contig00725	PGSC0003DMP400054891	3e-34
contig00726	PGSC0003DMP400047196	1e-40
contig00727	PGSC0003DMP400048111	3e-128
contig00728	PGSC0003DMP400055429	5e-11
contig00729	PGSC0003DMP400031797	4e-120	Polygalacturonase
contig00730	PGSC0003DMP400026320	6e-08	Sarcosine oxidase
contig00732	PGSC0003DMP400049114	2e-174
contig00733	PGSC0003DMP400040937	7e-40	Gene of unknown function
contig00735	PGSC0003DMP400030342	1e-10	Conserved gene of unknown function
contig00737	PGSC0003DMP400036811	4e-36	Gene of unknown function
contig00738	PGSC0003DMP400051673	2e-127
contig00738	PGSC0003DMP400051673	3e-42
contig00738	PGSC0003DMP400051673	3e-09
contig00739	PGSC0003DMP400052947	6e-72
contig00739	PGSC0003DMP400052947	3e-22
contig00740	PGSC0003DMP400030809	1e-141	Phi-1 protein
contig00740	PGSC0003DMP400030809	1e-16	Phi-1 protein
contig00740	PGSC0003DMP400030809	9e-09	Phi-1 protein
contig00741	PGSC0003DMP400064941	3e-55
contig00742	PGSC0003DMP400056349	3e-76
contig00743	PGSC0003DMP400025062	7e-120	NAC transcription factor
contig00744	PGSC0003DMP400033513	8e-112
contig00744	PGSC0003DMP400033513	4e-27
contig00746	PGSC0003DMP400029164	1e-52	Hydroxyproline-rich glycoprotein family protein
contig00747	PGSC0003DMP400049658	9e-56
contig00747	PGSC0003DMP400049658	2e-07
contig00749	PGSC0003DMP400007171	1e-104	3'-N-debenzoyl-2'-deoxytaxol N-benzoyltransferase
contig00750	PGSC0003DMP400047141	2e-88	Gene of unknown function
contig00753	PGSC0003DMP400017263	2e-78	Gene of unknown function
contig00754	PGSC0003DMP400008181	4e-57	UDP-glucose:glucosyltransferase
contig00755	PGSC0003DMP400052125	3e-89
contig00756	PGSC0003DMP400000519	3e-26	Glucan endo-1,3-beta-glucosidase, acidic isoform GI9
contig00757	PGSC0003DMP400024300	5e-35	Transmembrane emp24 domain-containing protein 10
contig00758	PGSC0003DMP400030463	4e-12	NN mitogen-activated protein kinase
contig00759	PGSC0003DMP400041667	5e-32	Zinc knuckle family protein
contig00759	PGSC0003DMP400041667	2e-31	Zinc knuckle family protein
contig00759	PGSC0003DMP400041667	5e-18	Zinc knuckle family protein
contig00760	PGSC0003DMP400016959	0	ATP synthase delta chain, chloroplastic
contig00762	PGSC0003DMP400047700	2e-79
contig00763	PGSC0003DMP400017495	1e-35	Conserved gene of unknown function
contig00764	PGSC0003DMP400018472	1e-94	Transcription factor
contig00765	PGSC0003DMP400012069	4e-89
contig00766	PGSC0003DMP400054255	1e-21
contig00766	PGSC0003DMP400054255	7e-19
contig00766	PGSC0003DMP400054255	4e-14
contig00767	PGSC0003DMP400018706	5e-64	Amidase family protein
contig00768	PGSC0003DMP400027187	9e-22	Proline transporter 3
contig00768	PGSC0003DMP400027187	7e-11	Proline transporter 3
contig00769	PGSC0003DMP400009720	0	1-aminocyclopropane-1-carboxylate oxidase
contig00770	PGSC0003DMP400038582	2e-08	Gene of unknown function
contig00771	PGSC0003DMP400033466	2e-22
contig00772	PGSC0003DMP400014065	9e-20
contig00773	PGSC0003DMP400052938	5e-49
contig00774	PGSC0003DMP400004488	7e-43	Gene of unknown function
contig00774	PGSC0003DMP400004488	7e-06	Gene of unknown function
contig00775	PGSC0003DMP400028797	5e-19	Calcium-binding allergen Ole e 8
contig00776	PGSC0003DMP400041168	2e-13	Gag-pol polyprotein
contig00777	PGSC0003DMP400001236	2e-43
contig00777	PGSC0003DMP400001236	1e-31
contig00778	PGSC0003DMP400045702	1e-08	Gene of unknown function
contig00779	PGSC0003DMP400038473	1e-80	Gene of unknown function
contig00780	PGSC0003DMP400002598	3e-50	Conserved gene of unknown function
contig00780	PGSC0003DMP400002598	4e-08	Conserved gene of unknown function
contig00781	PGSC0003DMP400006999	1e-116	Conserved gene of unknown function
contig00782	PGSC0003DMP400039596	3e-84	Gene of unknown function
contig00783	PGSC0003DMP400000789	9e-133	Lectin protein kinase family protein
contig00784	PGSC0003DMP400003767	7e-80
contig00784	PGSC0003DMP400003767	3e-15
contig00784	PGSC0003DMP400003767	2e-08
contig00786	PGSC0003DMP400003023	1e-50
contig00787	PGSC0003DMP400018466	2e-79	Mak
contig00788	PGSC0003DMP400021872	0	Cytochrome P450
contig00788	PGSC0003DMP400021872	7e-08	Cytochrome P450
contig00788	PGSC0003DMP400021872	2e-06	Cytochrome P450
contig00788	PGSC0003DMP400021872	9e-06	Cytochrome P450
contig00789	PGSC0003DMP400024913	1e-129	Coatomer delta subunit
contig00790	PGSC0003DMP400010516	0
contig00791	PGSC0003DMP400047519	2e-137
contig00791	PGSC0003DMP400047519	3e-28
contig00792	PGSC0003DMP400028677	7e-08	Conserved gene of unknown function
contig00793	PGSC0003DMP400040947	8e-148	Polyprotein protein
contig00794	PGSC0003DMP400022324	8e-157
contig00795	PGSC0003DMP400007578	2e-131	Conserved gene of unknown function
contig00796	PGSC0003DMP400025210	2e-88
contig00797	PGSC0003DMP400055728	3e-49
contig00798	PGSC0003DMP400043413	5e-75	Gene of unknown function
contig00799	PGSC0003DMP400040035	5e-54	Conserved gene of unknown function
contig00801	PGSC0003DMP400051438	0
contig00801	PGSC0003DMP400051438	4e-10
contig00802	PGSC0003DMP400025238	8e-90
contig00803	PGSC0003DMP400031954	4e-70
contig00803	PGSC0003DMP400031954	3e-25
contig00804	PGSC0003DMP400048334	1e-67
contig00805	PGSC0003DMP400002774	3e-43	Ribosomal pseudouridine synthase
contig00807	PGSC0003DMP400052606	5e-76
contig00807	PGSC0003DMP400052606	2e-19
contig00808	PGSC0003DMP400033485	1e-141
contig00809	PGSC0003DMP400056866	6e-13
contig00810	PGSC0003DMP400003938	1e-55	P69E protein
contig00810	PGSC0003DMP400003938	2e-31	P69E protein
contig00812	PGSC0003DMP400036115	2e-43
contig00812	PGSC0003DMP400036115	1e-27
contig00813	PGSC0003DMP400031316	9e-41
contig00813	PGSC0003DMP400031316	4e-15
contig00814	PGSC0003DMP400006482	5e-86	APETALA2
contig00815	PGSC0003DMP400001662	2e-67	Arginine decarboxylase
contig00816	PGSC0003DMP400022509	1e-172	DNA-damage-repair/toleration protein DRT102
contig00817	PGSC0003DMP400041561	4e-76	Gene of unknown function
contig00818	PGSC0003DMP400015353	7e-47	Hcr2-p3
contig00818	PGSC0003DMP400015353	1e-08	Hcr2-p3
contig00819	PGSC0003DMP400048118	3e-133
contig00821	PGSC0003DMP400023449	3e-58	Pentatricopeptide repeat-containing protein
contig00822	PGSC0003DMP400053306	2e-67
contig00822	PGSC0003DMP400053306	3e-07
contig00823	PGSC0003DMP400034986	3e-69	Integrase core domain containing protein
contig00824	PGSC0003DMP400041521	8e-64	Gene of unknown function
contig00825	PGSC0003DMP400014697	1e-28
contig00826	PGSC0003DMP400037844	2e-83	Cytochrome P450
contig00827	PGSC0003DMP400053197	1e-126
contig00828	PGSC0003DMP400055475	1e-140
contig00829	PGSC0003DMP400001547	1e-76	F-box family protein
contig00829	PGSC0003DMP400001547	2e-54	F-box family protein
contig00830	PGSC0003DMP400016009	2e-21	S-adenosylmethionine decarboxylase proenzyme
contig00832	PGSC0003DMP400019880	6e-87
contig00833	PGSC0003DMP400004454	4e-83	Glutaredoxin, grx
contig00833	PGSC0003DMP400004454	7e-40	Glutaredoxin, grx
contig00834	PGSC0003DMP400041176	2e-142	Gene of unknown function
contig00835	PGSC0003DMP400013616	7e-51	Transcription factor
contig00837	PGSC0003DMP400046767	4e-45	Gene of unknown function
contig00838	PGSC0003DMP400044343	3e-76
contig00839	PGSC0003DMP400041677	2e-24	Gene of unknown function
contig00843	PGSC0003DMP400013616	4e-65	Transcription factor
contig00845	PGSC0003DMP400053312	3e-107
contig00849	PGSC0003DMP400012069	9e-73
contig00850	PGSC0003DMP400045354	1e-116	Conserved gene of unknown function
contig00851	PGSC0003DMP400052800	6e-34
contig00852	PGSC0003DMP400001377	1e-12	MADS-box protein
contig00853	PGSC0003DMP400010945	5e-85	Gene of unknown function
contig00854	PGSC0003DMP400045325	6e-22	Gene of unknown function
contig00855	PGSC0003DMP400053516	8e-69
contig00857	PGSC0003DMP400037788	5e-76
contig00858	PGSC0003DMP400055149	2e-88
contig00859	PGSC0003DMP400032539	3e-126	Conserved gene of unknown function
contig00860	PGSC0003DMP400024843	0	Conserved gene of unknown function
contig00861	PGSC0003DMP400014926	7e-60
contig00863	PGSC0003DMP400019556	1e-46
contig00864	PGSC0003DMP400001513	6e-117	50S robosomal protein L11
contig00864	PGSC0003DMP400001513	5e-46	50S robosomal protein L11
contig00865	PGSC0003DMP400044893	0	Conserved gene of unknown function
contig00866	PGSC0003DMP400023622	2e-129	Peroxisomal small heat shock protein
contig00867	PGSC0003DMP400033088	6e-140	Synaptosomal associated protein
contig00869	PGSC0003DMP400013573	6e-21	Kinesin NACK2
contig00870	PGSC0003DMP400016132	2e-55	Centromere protein
contig00871	PGSC0003DMP400047762	1e-19
contig00872	PGSC0003DMP400048925	1e-17
contig00873	PGSC0003DMP400015715	2e-83
contig00876	PGSC0003DMP400038302	9e-46	Integrase core domain containing protein
contig00877	PGSC0003DMP400000453	8e-37	DNA ligase
contig00878	PGSC0003DMP400044605	3e-140	B3 domain-containing protein
contig00879	PGSC0003DMP400018246	0	Sugar transporter ERD6-like 16
contig00882	PGSC0003DMP400038876	2e-61
contig00882	PGSC0003DMP400038876	4e-13
contig00883	PGSC0003DMP400025819	2e-46	Gibberellin receptor GID1
contig00884	PGSC0003DMP400002882	1e-10
contig00885	PGSC0003DMP400035842	8e-124
contig00887	PGSC0003DMP400043872	4e-43	Gene of unknown function
contig00889	PGSC0003DMP400006491	2e-40	Ribosomal protein L28
contig00890	PGSC0003DMP400038387	5e-75	Pentatricopeptide repeat-containing protein
contig00891	PGSC0003DMP400028846	2e-130	Avr9/Cf-9 rapidly elicited protein 132
contig00892	PGSC0003DMP400020190	1e-25	Protein kinase family protein
contig00892	PGSC0003DMP400020190	8e-07	Protein kinase family protein
contig00893	PGSC0003DMP400046393	6e-92	Conserved gene of unknown function
contig00894	PGSC0003DMP400030626	0	Receptor protein kinase CLAVATA1
contig00895	PGSC0003DMP400015440	8e-110	SAM (And some other nucleotide) binding motif; WW/Rsp5/WWP
contig00896	PGSC0003DMP400040869	1e-40	Gene of unknown function
contig00897	PGSC0003DMP400042191	1e-120	Gene of unknown function
contig00898	PGSC0003DMP400051323	1e-41
contig00899	PGSC0003DMP400023079	0	MYB transcription factor
contig00901	PGSC0003DMP400056253	1e-42
contig00902	PGSC0003DMP400022802	7e-98
contig00902	PGSC0003DMP400022802	2e-68
contig00902	PGSC0003DMP400022802	8e-11
contig00903	PGSC0003DMP400044338	1e-70
contig00905	PGSC0003DMP400012635	2e-117	Acetylglucosaminyltransferase
contig00906	PGSC0003DMP400042899	1e-76	Gene of unknown function
contig00907	PGSC0003DMP400024993	2e-49	Thermosensitive gluconokinase
contig00908	PGSC0003DMP400003624	2e-79	Extensin
contig00908	PGSC0003DMP400003624	7e-30	Extensin
contig00909	PGSC0003DMP400049911	5e-63
contig00910	PGSC0003DMP400054777	2e-70
contig00911	PGSC0003DMP400044225	6e-115
contig00912	PGSC0003DMP400016194	6e-73	UDP-rhamnose:rhamnosyltransferase
contig00913	PGSC0003DMP400012264	4e-47	RNA polymerase II transcriptional coactivator KELP
contig00914	PGSC0003DMP400010903	2e-132
contig00914	PGSC0003DMP400010903	3e-83
contig00915	PGSC0003DMP400032980	1e-165
contig00916	PGSC0003DMP400043489	2e-101
contig00917	PGSC0003DMP400025443	7e-56	Gene of unknown function
contig00918	PGSC0003DMP400032508	1e-24	CBL-interacting serine/threonine-protein kinase
contig00919	PGSC0003DMP400051323	2e-71
contig00921	PGSC0003DMP400046903	1e-122	Gene of unknown function
contig00922	PGSC0003DMP400024212	7e-34	Uridylate kinase plant
contig00923	PGSC0003DMP400012182	8e-154	Transducin family protein
contig00923	PGSC0003DMP400012182	8e-43	Transducin family protein
contig00925	PGSC0003DMP400036830	5e-31	Restricted tev movement 1
contig00926	PGSC0003DMP400002674	3e-78	Integrase core domain containing protein
contig00927	PGSC0003DMP400048517	2e-21
contig00928	PGSC0003DMP400053207	2e-101
contig00929	PGSC0003DMP400026753	8e-77	Steroid sulfotransferase
contig00929	PGSC0003DMP400026753	7e-39	Steroid sulfotransferase
contig00930	PGSC0003DMP400019880	5e-95
contig00932	PGSC0003DMP400000904	4e-32	Gene of unknown function
contig00934	PGSC0003DMP400009125	1e-150	Ubiquitin
contig00935	PGSC0003DMP400052023	6e-127
contig00936	PGSC0003DMP400053328	8e-06
contig00938	PGSC0003DMP400024212	2e-45	Uridylate kinase plant
contig00940	PGSC0003DMP400044278	3e-151	Gene of unknown function
contig00941	PGSC0003DMP400035254	2e-113	Gene of unknown function
contig00943	PGSC0003DMP400010011	3e-42
contig00944	PGSC0003DMP400008846	7e-30	P-type trefoil
contig00944	PGSC0003DMP400008846	1e-12	P-type trefoil
contig00945	PGSC0003DMP400003554	8e-113	Conserved gene of unknown function
contig00946	PGSC0003DMP400032745	1e-61
contig00946	PGSC0003DMP400032745	5e-60
contig00947	PGSC0003DMP400052022	4e-139
contig00948	PGSC0003DMP400054495	8e-72
contig00948	PGSC0003DMP400054495	1e-63
contig00950	PGSC0003DMP400017785	3e-180	Serine palmitoyltransferase long chain base subunit
contig00951	PGSC0003DMP400039705	9e-75	Gene of unknown function
contig00952	PGSC0003DMP400030582	1e-44	Gene of unknown function
contig00953	PGSC0003DMP400054724	9e-42
contig00954	PGSC0003DMP400000797	5e-152	F-box family protein
contig00955	PGSC0003DMP400052427	1e-66
contig00956	PGSC0003DMP400048210	5e-60
contig00957	PGSC0003DMP400052886	9e-58
contig00958	PGSC0003DMP400052888	2e-17
contig00959	PGSC0003DMP400011423	9e-173	Gb protein
contig00960	PGSC0003DMP400038870	2e-180	Gene of unknown function
contig00961	PGSC0003DMP400009908	5e-106	Gene of unknown function
contig00962	PGSC0003DMP400010795	3e-76	Conserved gene of unknown function
contig00963	PGSC0003DMP400059687	1e-72
contig00964	PGSC0003DMP400017913	1e-65	Cytochrome-c oxidase
contig00966	PGSC0003DMP400012071	4e-76	Nodulation signaling pathway 2 protein
contig00967	PGSC0003DMP400045570	6e-58
contig00968	PGSC0003DMP400011330	1e-112	Branched-chain alpha-keto acid dehydrogenase E2 subunit
contig00969	PGSC0003DMP400045570	2e-172
contig00970	PGSC0003DMP400031888	0	Auxin response factor 2
contig00971	PGSC0003DMP400027659	1e-27
contig00971	PGSC0003DMP400027659	2e-09
contig00972	PGSC0003DMP400038391	1e-171	SKP1 1
contig00972	PGSC0003DMP400038391	3e-16	SKP1 1
contig00972	PGSC0003DMP400038391	4e-11	SKP1 1
contig00973	PGSC0003DMP400020015	2e-92
contig00974	PGSC0003DMP400007169	5e-06	2,4-dienoyl-CoA reductase
contig00975	PGSC0003DMP400033825	4e-31
contig00978	PGSC0003DMP400033990	4e-104
contig00979	PGSC0003DMP400035662	9e-94	Gene of unknown function
contig00980	PGSC0003DMP400047644	2e-115
contig00981	PGSC0003DMP400013895	1e-108	RabGAP/TBC domain-containing protein
contig00982	PGSC0003DMP400043251	4e-71	Gene of unknown function
contig00984	PGSC0003DMP400016731	6e-69	60S ribosomal protein L10, mitochondrial
contig00984	PGSC0003DMP400016731	3e-22	60S ribosomal protein L10, mitochondrial
contig00985	PGSC0003DMP400011318	3e-43
contig00986	PGSC0003DMP400009048	3e-09
contig00987	PGSC0003DMP400052837	1e-36
contig00988	PGSC0003DMP400058527	8e-08
contig00989	PGSC0003DMP400044011	8e-106	Conserved gene of unknown function
contig00990	PGSC0003DMP400008482	5e-45	ATP binding protein
contig00992	PGSC0003DMP400033008	5e-69
contig00993	PGSC0003DMP400031317	1e-28	Myb-like transcription factor 1
contig00994	PGSC0003DMP400031212	2e-99	Nucellin
contig00995	PGSC0003DMP400032172	1e-29	HEAT repeat family protein
contig00996	PGSC0003DMP400013290	7e-95	Conserved gene of unknown function
contig00996	PGSC0003DMP400013290	3e-26	Conserved gene of unknown function
contig00998	PGSC0003DMP400038870	3e-23	Gene of unknown function
contig00999	PGSC0003DMP400052850	9e-25
contig01000	PGSC0003DMP400045827	3e-91	Gene of unknown function
contig01001	PGSC0003DMP400021751	2e-36	RWP-RK domain containing protein
contig01002	PGSC0003DMP400012707	1e-102	Zeatin O-glucosyltransferase
contig01003	PGSC0003DMP400049330	6e-34
contig01004	PGSC0003DMP400011338	1e-76	Gene of unknown function
contig01005	PGSC0003DMP400056249	3e-60
contig01006	PGSC0003DMP400030886	4e-61
contig01007	PGSC0003DMP400007207	2e-163	ADP-ribosylation factor GTPase-activating protein AGD14
contig01008	PGSC0003DMP400042631	0	E3 ubiquitin-protein ligase UPL5
contig01011	PGSC0003DMP400023494	1e-50	Calcium/calmodulin protein kinase
contig01012	PGSC0003DMP400041331	5e-50	Retrotransposon
contig01013	PGSC0003DMP400015389	1e-34
contig01015	PGSC0003DMP400050946	4e-58
contig01016	PGSC0003DMP400000842	5e-117	Conserved gene of unknown function
contig01017	PGSC0003DMP400000362	8e-103
contig01018	PGSC0003DMP400000747	3e-110	Geraniol 10-hydroxylase
contig01019	PGSC0003DMP400036540	2e-77	Conserved gene of unknown function
contig01021	PGSC0003DMP400029398	2e-108	Auxin efflux carrier family protein
contig01023	PGSC0003DMP400043523	4e-86
contig01025	PGSC0003DMP400033383	8e-41
contig01026	PGSC0003DMP400003920	1e-95	AT-hook DNA-binding protein
contig01027	PGSC0003DMP400045419	8e-90	Gene of unknown function
contig01028	PGSC0003DMP400047544	2e-59
contig01032	PGSC0003DMP400055690	3e-77
contig01033	PGSC0003DMP400032424	3e-15
contig01034	PGSC0003DMP400030852	4e-47	CYCLOPS
contig01035	PGSC0003DMP400021274	3e-165	Conserved gene of unknown function
contig01036	PGSC0003DMP400043892	5e-155	Gene of unknown function
contig01037	PGSC0003DMP400024218	1e-59	Conserved gene of unknown function
contig01037	PGSC0003DMP400024218	1e-10	Conserved gene of unknown function
contig01038	PGSC0003DMP400011378	2e-117	CONSTANS-like zinc finger protein
contig01040	PGSC0003DMP400051136	3e-135
contig01041	PGSC0003DMP400053707	4e-71
contig01043	PGSC0003DMP400022868	2e-63	2-oxoglutarate-dependent dioxygenase
contig01044	PGSC0003DMP400044896	4e-132	Gene of unknown function
contig01045	PGSC0003DMP400008183	9e-37	BHLH transcription factor PTF1
contig01048	PGSC0003DMP400047215	2e-15	Cystatin
contig01049	PGSC0003DMP400026611	1e-23	Conserved gene of unknown function
contig01053	PGSC0003DMP400059466	2e-87
contig01054	PGSC0003DMP400017369	2e-79	Gene of unknown function
contig01055	PGSC0003DMP400024191	4e-116	Gene of unknown function
contig01056	PGSC0003DMP400035874	5e-49	Conserved gene of unknown function
contig01057	PGSC0003DMP400019453	3e-07
contig01059	PGSC0003DMP400006396	4e-62	Serine hydroxymethyltransferase
contig01061	PGSC0003DMP400022472	3e-42	Conserved gene of unknown function
contig01061	PGSC0003DMP400022472	3e-41	Conserved gene of unknown function
contig01062	PGSC0003DMP400048828	5e-157
contig01062	PGSC0003DMP400048828	9e-64
contig01063	PGSC0003DMP400050958	2e-39
contig01064	PGSC0003DMP400013414	7e-23	Chlorophyll a-b binding protein 3C, chloroplastic
contig01064	PGSC0003DMP400013414	2e-11	Chlorophyll a-b binding protein 3C, chloroplastic
contig01065	PGSC0003DMP400040259	1e-84
contig01066	PGSC0003DMP400018947	8e-93	Conserved gene of unknown function
contig01067	PGSC0003DMP400033472	4e-88
contig01067	PGSC0003DMP400033472	3e-09
contig01068	PGSC0003DMP400017626	3e-133
contig01068	PGSC0003DMP400017626	2e-115
contig01069	PGSC0003DMP400017884	2e-47	F-box protein interaction domain containing protein
contig01070	PGSC0003DMP400049172	8e-43
contig01071	PGSC0003DMP400001125	2e-30
contig01072	PGSC0003DMP400001125	2e-66
contig01073	PGSC0003DMP400007212	5e-111
contig01073	PGSC0003DMP400007212	3e-57
contig01074	PGSC0003DMP400055105	6e-71
contig01074	PGSC0003DMP400055105	3e-20
contig01075	PGSC0003DMP400017644	2e-46	Zinc knuckle (CCHC-type) family protein
contig01076	PGSC0003DMP400036643	1e-134	Gag/pol polyprotein
contig01076	PGSC0003DMP400036643	3e-13	Gag/pol polyprotein
contig01077	PGSC0003DMP400006173	8e-111	Beta-galactosidase
contig01078	PGSC0003DMP400033365	2e-119
contig01080	PGSC0003DMP400055843	0
contig01081	PGSC0003DMP400035174	0	Gene of unknown function
contig01082	PGSC0003DMP400016132	2e-55	Centromere protein
contig01084	PGSC0003DMP400051450	3e-06
contig01085	PGSC0003DMP400012592	3e-67	Chloroplast-targeted copper chaperone
contig01086	PGSC0003DMP400012785	3e-104	Conserved gene of unknown function
contig01087	PGSC0003DMP400052847	6e-111
contig01088	PGSC0003DMP400026650	5e-121	Gene of unknown function
contig01088	PGSC0003DMP400026650	2e-36	Gene of unknown function
contig01089	PGSC0003DMP400007176	4e-106	Auxin-induced protein 5NG4
contig01090	PGSC0003DMP400017919	5e-93	Conserved gene of unknown function
contig01091	PGSC0003DMP400033265	1e-127
contig01092	PGSC0003DMP400034432	2e-24	Gene of unknown function
contig01092	PGSC0003DMP400034432	6e-14	Gene of unknown function
contig01093	PGSC0003DMP400055366	3e-136
contig01094	PGSC0003DMP400013800	3e-104	Serine-threonine protein kinase, plant-type
contig01095	PGSC0003DMP400053707	1e-71
contig01096	PGSC0003DMP400031231	7e-136	Conserved gene of unknown function
contig01097	PGSC0003DMP400034270	0
contig01098	PGSC0003DMP400008696	8e-22	Histone H4
contig01099	PGSC0003DMP400051575	2e-150
contig01100	PGSC0003DMP400008707	8e-61	Conserved gene of unknown function
contig01101	PGSC0003DMP400027244	7e-48
contig01102	PGSC0003DMP400051026	1e-163
contig01103	PGSC0003DMP400039631	3e-153	Gene of unknown function
contig01104	PGSC0003DMP400048608	5e-36
contig01105	PGSC0003DMP400033638	1e-27	Endosomal P24A protein
contig01108	PGSC0003DMP400001138	7e-100	Conserved gene of unknown function
contig01109	PGSC0003DMP400018670	1e-54	Amino acid transporter
contig01109	PGSC0003DMP400018670	2e-29	Amino acid transporter
contig01111	PGSC0003DMP400051785	2e-130
contig01112	PGSC0003DMP400031277	2e-87	F-box domain-containing protein
contig01113	PGSC0003DMP400037611	1e-47	Gene of unknown function
contig01114	PGSC0003DMP400002610	5e-121
contig01115	PGSC0003DMP400051390	1e-17
contig01115	PGSC0003DMP400051390	6e-11
contig01115	PGSC0003DMP400051390	6e-08
contig01116	PGSC0003DMP400000331	2e-71	Serine/threonine-protein kinase
contig01118	PGSC0003DMP400025228	2e-53	Gamma aminobutyrate transaminase isoform2
contig01118	PGSC0003DMP400025228	1e-48	Gamma aminobutyrate transaminase isoform2
contig01119	PGSC0003DMP400056203	9e-12
contig01120	PGSC0003DMP400052999	1e-32
contig01121	PGSC0003DMP400049255	1e-37
contig01121	PGSC0003DMP400049255	8e-35
contig01122	PGSC0003DMP400054404	1e-12
contig01123	PGSC0003DMP400004386	0	Conserved gene of unknown function
contig01124	PGSC0003DMP400021397	3e-90	Gene of unknown function
contig01125	PGSC0003DMP400050192	3e-106
contig01126	PGSC0003DMP400021397	2e-72	Gene of unknown function
contig01128	PGSC0003DMP400048836	3e-21
contig01129	PGSC0003DMP400036810	4e-103
contig01131	PGSC0003DMP400029481	7e-166	Meprin and TRAF homology domain-containing protein / MATH domain-containing protein
contig01133	PGSC0003DMP400053685	3e-12
contig01134	PGSC0003DMP400042634	0
contig01136	PGSC0003DMP400004867	1e-166
contig01137	PGSC0003DMP400027448	1e-47	Conserved gene of unknown function
contig01138	PGSC0003DMP400002048	5e-99	DNA binding protein
contig01138	PGSC0003DMP400002048	5e-97	DNA binding protein
contig01139	PGSC0003DMP400008070	4e-87	SAUR family protein
contig01139	PGSC0003DMP400008070	3e-86	SAUR family protein
contig01140	PGSC0003DMP400026647	8e-98	Kinase
contig01141	PGSC0003DMP400030704	2e-86	ATP binding protein
contig01142	PGSC0003DMP400008369	2e-50	Phosphatidylinositol-4-phosphate 5-kinase
contig01143	PGSC0003DMP400016724	2e-120	NSFL1 cofactor p47
contig01143	PGSC0003DMP400016724	7e-06	NSFL1 cofactor p47
contig01144	PGSC0003DMP400023468	1e-71
contig01145	PGSC0003DMP400005899	7e-11	CCR4-associated factor
contig01147	PGSC0003DMP400002488	9e-131	Mitochondrial import inner membrane translocase subunit Tim17 family protein
contig01148	PGSC0003DMP400039435	2e-97	Conserved gene of unknown function
contig01149	PGSC0003DMP400055776	1e-33
contig01150	PGSC0003DMP400027069	8e-77	O-linked n-acetylglucosamine transferase, ogt
contig01151	PGSC0003DMP400015060	4e-45	Protein ycf2
contig01152	PGSC0003DMP400017565	2e-83	Multidrug resistance pump
contig01153	PGSC0003DMP400004639	7e-74	Photosystem II 5 kDa protein, chloroplastic
contig01156	PGSC0003DMP400038133	2e-29	Reverse transcriptase
contig01158	PGSC0003DMP400011525	4e-80	EDNR2GH4 protein
contig01159	PGSC0003DMP400001405	1e-32	Serine/threonine protein kinase
contig01160	PGSC0003DMP400054674	7e-71
contig01161	PGSC0003DMP400055230	6e-98
contig01162	PGSC0003DMP400004594	3e-10	Serine/threonine-protein kinase PBS1
contig01164	PGSC0003DMP400045512	9e-135	Gene of unknown function
contig01165	PGSC0003DMP400052082	6e-11
contig01166	PGSC0003DMP400046800	3e-107	Gene of unknown function
contig01166	PGSC0003DMP400046800	2e-49	Gene of unknown function
contig01167	PGSC0003DMP400043353	2e-23	B3 domain-containing protein REM10
contig01168	PGSC0003DMP400035260	4e-107	Gene of unknown function
contig01169	PGSC0003DMP400042494	2e-87	Conserved gene of unknown function
contig01170	PGSC0003DMP400015341	2e-30	Glucose-6-phosphate isomerase
contig01172	PGSC0003DMP400042895	1e-51	Gene of unknown function
contig01173	PGSC0003DMP400015541	5e-69
contig01174	PGSC0003DMP400013183	3e-74	Calcium-dependent protein kinase 1
contig01174	PGSC0003DMP400013183	1e-20	Calcium-dependent protein kinase 1
contig01176	PGSC0003DMP400033685	7e-14	Calmodulin
contig01176	PGSC0003DMP400033685	3e-07	Calmodulin
contig01177	PGSC0003DMP400052324	2e-33
contig01177	PGSC0003DMP400052324	2e-08
contig01178	PGSC0003DMP400052338	3e-59
contig01179	PGSC0003DMP400020588	6e-113	Rpi-vnt1
contig01180	PGSC0003DMP400050741	5e-28
contig01181	PGSC0003DMP400007109	2e-48	Cytochrome P450
contig01182	PGSC0003DMP400038124	2e-25	Gene of unknown function
contig01183	PGSC0003DMP400019980	2e-109	Pentatricopeptide repeat-containing protein
contig01184	PGSC0003DMP400062638	9e-13
contig01186	PGSC0003DMP400016811	3e-125	Gene of unknown function
contig01187	PGSC0003DMP400024951	3e-29	Conserved gene of unknown function
contig01188	PGSC0003DMP400024951	7e-25	Conserved gene of unknown function
contig01189	PGSC0003DMP400024951	4e-86	Conserved gene of unknown function
contig01190	PGSC0003DMP400051723	1e-180
contig01191	PGSC0003DMP400053706	1e-31
contig01192	PGSC0003DMP400016572	6e-54	Glutaredoxin family protein
contig01193	PGSC0003DMP400000847	4e-79	Binding protein
contig01194	PGSC0003DMP400046194	2e-52
contig01195	PGSC0003DMP400043932	3e-70	Gene of unknown function
contig01196	PGSC0003DMP400010948	8e-66	Calcineurin-like phosphoesterase family protein
contig01196	PGSC0003DMP400010948	9e-07	Calcineurin-like phosphoesterase family protein
contig01197	PGSC0003DMP400034348	2e-63	Gene of unknown function
contig01198	PGSC0003DMP400019203	4e-124	Conserved gene of unknown function
contig01199	PGSC0003DMP400053035	3e-16
contig01200	PGSC0003DMP400029655	6e-176	F-Box protein
contig01201	PGSC0003DMP400039461	5e-157
contig01201	PGSC0003DMP400039461	1e-41
contig01203	PGSC0003DMP400048821	6e-148
contig01204	PGSC0003DMP400010905	8e-140	Amino acid transporter
contig01205	PGSC0003DMP400032441	0
contig01206	PGSC0003DMP400053036	2e-57
contig01208	PGSC0003DMP400023730	8e-23	F-box family protein
contig01209	PGSC0003DMP400053036	3e-54
contig01210	PGSC0003DMP400023764	7e-65	Globulin
contig01211	PGSC0003DMP400030048	2e-115	Gene of unknown function
contig01212	PGSC0003DMP400038431	6e-56	Gene of unknown function
contig01213	PGSC0003DMP400042200	2e-83
contig01214	PGSC0003DMP400041513	8e-131	Gene of unknown function
contig01215	PGSC0003DMP400020251	4e-51	Nuclear transport factor
contig01216	PGSC0003DMP400040863	1e-44	Integrase core domain containing protein
contig01217	PGSC0003DMP400015835	8e-82	Receptor kinase
contig01218	PGSC0003DMP400037182	1e-73	Gene of unknown function
contig01220	PGSC0003DMP400015375	7e-93
contig01221	PGSC0003DMP400054567	0
contig01222	PGSC0003DMP400056866	5e-13
contig01223	PGSC0003DMP400031386	2e-75
contig01224	PGSC0003DMP400014212	5e-79	Heat shock protein
contig01225	PGSC0003DMP400044555	0	Gene of unknown function
contig01225	PGSC0003DMP400044555	4e-21	Gene of unknown function
contig01226	PGSC0003DMP400041585	1e-41	Gene of unknown function
contig01227	PGSC0003DMP400032429	2e-49
contig01230	PGSC0003DMP400044947	0	Gene of unknown function
contig01231	PGSC0003DMP400044436	0	Conserved gene of unknown function
contig01232	PGSC0003DMP400002118	5e-47	LeTIR
contig01234	PGSC0003DMP400025766	4e-100	Ribosomal pseudouridine synthase
contig01237	PGSC0003DMP400019612	1e-55	Cyclic nucleotide-gated calmodulin-binding ion channel
contig01238	PGSC0003DMP400055149	6e-88
contig01239	PGSC0003DMP400001018	5e-72	Gene of unknown function
contig01240	PGSC0003DMP400037345	4e-38	Gene of unknown function
contig01241	PGSC0003DMP400033946	1e-139
contig01242	PGSC0003DMP400048907	5e-37
contig01243	PGSC0003DMP400027675	1e-56	50S ribosomal protein L17, chloroplastic
contig01244	PGSC0003DMP400003082	2e-24	Conserved gene of unknown function
contig01245	PGSC0003DMP400012204	6e-75	Conserved gene of unknown function
contig01246	PGSC0003DMP400024385	5e-63	Gene of unknown function
contig01247	PGSC0003DMP400040426	2e-77
contig01248	PGSC0003DMP400028841	4e-17	EXO70-G1 protein
contig01249	PGSC0003DMP400047291	2e-24	Gene of unknown function
contig01250	PGSC0003DMP400005372	1e-67	Photosystem I P700 chlorophyll a apoprotein A1
contig01251	PGSC0003DMP400028451	1e-63	ATP binding protein
contig01253	PGSC0003DMP400035891	4e-65
contig01254	PGSC0003DMP400028658	1e-75	Conserved gene of unknown function
contig01255	PGSC0003DMP400024966	2e-82
contig01257	PGSC0003DMP400027628	1e-86
contig01258	PGSC0003DMP400031624	3e-88
contig01260	PGSC0003DMP400055304	0
contig01261	PGSC0003DMP400026316	5e-88
contig01264	PGSC0003DMP400004475	1e-73
contig01265	PGSC0003DMP400004904	3e-54	Gene of unknown function
contig01266	PGSC0003DMP400008875	5e-85
contig01268	PGSC0003DMP400005279	1e-90	Peroxidase
contig01268	PGSC0003DMP400005279	2e-13	Peroxidase
contig01269	PGSC0003DMP400018348	8e-74	Prenyl-dependent CAAX protease
contig01270	PGSC0003DMP400020557	3e-06
contig01271	PGSC0003DMP400000866	2e-38	22 kDa peroxisomal membrane protein
contig01272	PGSC0003DMP400046100	1e-40
contig01274	PGSC0003DMP400034113	1e-41
contig01274	PGSC0003DMP400034113	2e-21
contig01275	PGSC0003DMP400007372	2e-164	Endonuclease/exonuclease/phosphatase family protein
contig01278	PGSC0003DMP400044148	3e-150	Conserved gene of unknown function
contig01279	PGSC0003DMP400000768	2e-76
contig01281	PGSC0003DMP400049031	5e-60
contig01282	PGSC0003DMP400032263	0	Calmodulin protein kinase
contig01283	PGSC0003DMP400049647	4e-88
contig01284	PGSC0003DMP400024317	7e-37	Storage protein
contig01285	PGSC0003DMP400045445	4e-38
contig01287	PGSC0003DMP400049488	4e-79
contig01288	PGSC0003DMP400027000	7e-12	Hyoscyamine 6-dioxygenase
contig01289	PGSC0003DMP400018289	2e-149	Hydrolase, hydrolyzing O-glycosyl compounds
contig01290	PGSC0003DMP400040501	3e-112	Acyltransferase
contig01291	PGSC0003DMP400027464	4e-38	Kaempferol 3-O-beta-D-galactosyltransferase
contig01293	PGSC0003DMP400023594	1e-101	Acyltransferase
contig01294	PGSC0003DMP400057304	2e-70
contig01296	PGSC0003DMP400001121	2e-145	Cysteine desulfurylase
contig01296	PGSC0003DMP400001121	6e-48	Cysteine desulfurylase
contig01297	PGSC0003DMP400031749	3e-70	OB-fold nucleic acid binding domain containing protein
contig01299	PGSC0003DMP400022339	4e-128
contig01300	PGSC0003DMP400036709	2e-70	Gag-pol polyprotein
contig01301	PGSC0003DMP400012748	4e-26
contig01303	PGSC0003DMP400051479	1e-159
contig01304	PGSC0003DMP400032708	3e-62
contig01305	PGSC0003DMP400015060	1e-48	Protein ycf2
contig01306	PGSC0003DMP400047532	2e-63
contig01307	PGSC0003DMP400032174	6e-17
contig01308	PGSC0003DMP400006396	5e-20	Serine hydroxymethyltransferase
contig01309	PGSC0003DMP400049426	1e-45
contig01310	PGSC0003DMP400017573	4e-62	Ribosomal protein L15
contig01311	PGSC0003DMP400050523	9e-107
contig01312	PGSC0003DMP400008013	2e-55	Thioredoxin
contig01313	PGSC0003DMP400038174	7e-108	Gene of unknown function
contig01313	PGSC0003DMP400038174	4e-18	Gene of unknown function
contig01314	PGSC0003DMP400032073	1e-21
contig01315	PGSC0003DMP400054196	3e-155
contig01316	PGSC0003DMP400033990	9e-20
contig01319	PGSC0003DMP400013231	1e-125	Calcium ion binding protein
contig01320	PGSC0003DMP400021588	2e-132	Gene of unknown function
contig01320	PGSC0003DMP400021588	9e-26	Gene of unknown function
contig01321	PGSC0003DMP400009870	0
contig01322	PGSC0003DMP400001029	2e-66
contig01324	PGSC0003DMP400022845	1e-11	Pax transcription activation domain interacting protein
contig01325	PGSC0003DMP400022845	1e-113	Pax transcription activation domain interacting protein
contig01327	PGSC0003DMP400045652	2e-54	Gene of unknown function
contig01328	PGSC0003DMP400003656	4e-17	Aspartic proteinase nepenthesin-2
contig01329	PGSC0003DMP400034283	1e-135
contig01329	PGSC0003DMP400034283	3e-17
contig01332	PGSC0003DMP400026075	2e-132
contig01332	PGSC0003DMP400026075	9e-15
contig01333	PGSC0003DMP400040673	3e-35	Gene of unknown function
contig01334	PGSC0003DMP400025849	2e-108	Phosphoribosylformylglycinamidine synthase
contig01337	PGSC0003DMP400042394	2e-105	Integrase core domain containing protein
contig01337	PGSC0003DMP400042394	1e-63	Integrase core domain containing protein
contig01339	PGSC0003DMP400054777	6e-72
contig01340	PGSC0003DMP400051142	8e-74
contig01341	PGSC0003DMP400050209	3e-38
contig01341	PGSC0003DMP400050209	1e-23
contig01342	PGSC0003DMP400033685	5e-22	Calmodulin
contig01343	PGSC0003DMP400034410	3e-88	GK19787
contig01345	PGSC0003DMP400034083	2e-137	Mitochondrial phosphate translocator
contig01346	PGSC0003DMP400018770	2e-22	Beta-glucan-binding protein 4
contig01347	PGSC0003DMP400048544	0
contig01348	PGSC0003DMP400037986	1e-55	Integrase core domain containing protein
contig01349	PGSC0003DMP400038628	4e-114
contig01350	PGSC0003DMP400044164	4e-16	Conserved gene of unknown function
contig01351	PGSC0003DMP400000179	2e-67	RLK4 (RECEPTOR KINASE 4); protein kinase/ sugar binding
contig01351	PGSC0003DMP400000179	8e-16	RLK4 (RECEPTOR KINASE 4); protein kinase/ sugar binding
contig01352	PGSC0003DMP400040917	3e-06	Conserved gene of unknown function
contig01353	PGSC0003DMP400047991	5e-74
contig01354	PGSC0003DMP400002429	2e-53
contig01354	PGSC0003DMP400002429	3e-38
contig01355	PGSC0003DMP400001487	2e-103
contig01357	PGSC0003DMP400009265	3e-116	Gene of unknown function
contig01357	PGSC0003DMP400009265	2e-16	Gene of unknown function
contig01358	PGSC0003DMP400014290	0
contig01359	PGSC0003DMP400041556	2e-54
contig01360	PGSC0003DMP400001150	6e-121	Cysteine-type peptidase
contig01361	PGSC0003DMP400044851	3e-171	Gene of unknown function
contig01362	PGSC0003DMP400009080	3e-90	Triacylglycerol lipase
contig01363	PGSC0003DMP400047727	2e-66
contig01363	PGSC0003DMP400047727	1e-10
contig01364	PGSC0003DMP400017597	9e-21	Conserved gene of unknown function
contig01365	PGSC0003DMP400023502	5e-98	DAG protein, chloroplast
contig01366	PGSC0003DMP400027254	2e-143
contig01367	PGSC0003DMP400017286	8e-90	Receptor-like kinase
contig01368	PGSC0003DMP400018748	9e-89
contig01369	PGSC0003DMP400043329	2e-105	Gene of unknown function
contig01370	PGSC0003DMP400010462	2e-70	Bcl-2-associated athanogene
contig01371	PGSC0003DMP400030701	3e-53	NGMTP1
contig01372	PGSC0003DMP400051199	3e-76
contig01373	PGSC0003DMP400014719	2e-65	Hcr2-2A
contig01374	PGSC0003DMP400051219	3e-30
contig01376	PGSC0003DMP400022390	8e-90
contig01377	PGSC0003DMP400025500	5e-173	Glutamate receptor 3 plant
contig01378	PGSC0003DMP400048571	2e-26
contig01379	PGSC0003DMP400025036	3e-172	Nucleic acid binding protein
contig01380	PGSC0003DMP400010921	6e-89	Conserved gene of unknown function
contig01380	PGSC0003DMP400010921	5e-27	Conserved gene of unknown function
contig01380	PGSC0003DMP400010921	2e-15	Conserved gene of unknown function
contig01381	PGSC0003DMP400002323	4e-92	Exostosin family protein
contig01381	PGSC0003DMP400002323	9e-10	Exostosin family protein
contig01382	PGSC0003DMP400002359	4e-129	ATEXO70C1
contig01382	PGSC0003DMP400002359	2e-24	ATEXO70C1
contig01382	PGSC0003DMP400002359	6e-11	ATEXO70C1
contig01384	PGSC0003DMP400040088	5e-122	Gene of unknown function
contig01385	PGSC0003DMP400056271	4e-109
contig01385	PGSC0003DMP400056271	2e-34
contig01386	PGSC0003DMP400043249	1e-32	Gene of unknown function
contig01387	PGSC0003DMP400055621	5e-84
contig01387	PGSC0003DMP400055621	3e-19
contig01388	PGSC0003DMP400045146	2e-81	Conserved gene of unknown function
contig01389	PGSC0003DMP400024373	2e-97	HAT family dimerisation domain containing protein
contig01389	PGSC0003DMP400024373	7e-35	HAT family dimerisation domain containing protein
contig01390	PGSC0003DMP400009959	6e-18	Ornithine decarboxylase
contig01392	PGSC0003DMP400041521	3e-09	Gene of unknown function
contig01393	PGSC0003DMP400014695	5e-42	60S ribosomal protein L17
contig01394	PGSC0003DMP400033534	4e-94
contig01395	PGSC0003DMP400043846	3e-102
contig01397	PGSC0003DMP400031826	2e-116	Fiber protein Fb2
contig01398	PGSC0003DMP400013240	3e-59	Conserved gene of unknown function
contig01398	PGSC0003DMP400013240	1e-51	Conserved gene of unknown function
contig01399	PGSC0003DMP400035467	9e-66	Disease resistance protein RGA2
contig01401	PGSC0003DMP400055026	8e-95
contig01402	PGSC0003DMP400026095	9e-41	Golgi snare 11 protein
contig01403	PGSC0003DMP400020142	1e-78	Protein mrp
contig01404	PGSC0003DMP400007054	2e-58	60S ribosomal protein L18a, plant
contig01404	PGSC0003DMP400007054	8e-51	60S ribosomal protein L18a, plant
contig01404	PGSC0003DMP400007054	6e-06	60S ribosomal protein L18a, plant
contig01406	PGSC0003DMP400021804	2e-118	Conserved gene of unknown function
contig01406	PGSC0003DMP400021804	1e-27	Conserved gene of unknown function
contig01408	PGSC0003DMP400010263	2e-39	MADS-box transcription factor FBP28
contig01408	PGSC0003DMP400010263	4e-07	MADS-box transcription factor FBP28
contig01409	PGSC0003DMP400020222	2e-59	26S proteasome regulatory subunit S3
contig01411	PGSC0003DMP400018016	3e-98	Multidrug resistance pump
contig01413	PGSC0003DMP400014923	5e-28
contig01414	PGSC0003DMP400038909	4e-73	Gene of unknown function
contig01414	PGSC0003DMP400038909	4e-10	Gene of unknown function
contig01415	PGSC0003DMP400022702	0
contig01415	PGSC0003DMP400022702	4e-15
contig01416	PGSC0003DMP400031955	9e-164
contig01416	PGSC0003DMP400031955	1e-23
contig01417	PGSC0003DMP400033730	9e-87
contig01418	PGSC0003DMP400046194	1e-52
contig01421	PGSC0003DMP400004419	3e-34	Sugar transporter
contig01422	PGSC0003DMP400036674	3e-62	Kiwellin
contig01423	PGSC0003DMP400028146	1e-140	Aluminum-activated malate transporter
contig01424	PGSC0003DMP400014739	5e-28	M18S-3Ap
contig01424	PGSC0003DMP400014739	4e-11	M18S-3Ap
contig01425	PGSC0003DMP400031125	4e-101	Non-specific lipid-transfer protein
contig01426	PGSC0003DMP400003691	1e-110	Phenylcoumaran benzylic ether reductase
contig01428	PGSC0003DMP400045290	9e-72	Gene of unknown function
contig01430	PGSC0003DMP400037374	5e-71	Conserved gene of unknown function
contig01430	PGSC0003DMP400037374	4e-10	Conserved gene of unknown function
contig01431	PGSC0003DMP400025093	4e-88	Ubiquitin-protein ligase
contig01432	PGSC0003DMP400013680	1e-99	Pectinesterase
contig01432	PGSC0003DMP400013680	1e-60	Pectinesterase
contig01432	PGSC0003DMP400013680	1e-26	Pectinesterase
contig01432	PGSC0003DMP400013680	1e-26	Pectinesterase
contig01433	PGSC0003DMP400029997	5e-25
contig01434	PGSC0003DMP400042458	7e-96	F-box 1
contig01435	PGSC0003DMP400030557	1e-106	Membrane associated ring finger 1,8
contig01436	PGSC0003DMP400001921	2e-138	Nuclease
contig01437	PGSC0003DMP400011246	9e-71	Glyceraldehyde-3-phosphate dehydrogenase
contig01438	PGSC0003DMP400050984	5e-68
contig01439	PGSC0003DMP400003268	3e-59	Gene of unknown function
contig01440	PGSC0003DMP400033669	0
contig01441	PGSC0003DMP400003094	8e-76	Leucoanthocyanidin dioxygenase
contig01441	PGSC0003DMP400003094	6e-21	Leucoanthocyanidin dioxygenase
contig01441	PGSC0003DMP400003094	3e-16	Leucoanthocyanidin dioxygenase
contig01441	PGSC0003DMP400003094	5e-09	Leucoanthocyanidin dioxygenase
contig01442	PGSC0003DMP400051725	5e-101
contig01443	PGSC0003DMP400047228	1e-35	Gene of unknown function
contig01444	PGSC0003DMP400030104	8e-165	DNA-directed RNA polymerase II
contig01445	PGSC0003DMP400050965	4e-11
contig01447	PGSC0003DMP400021093	2e-146	Conserved gene of unknown function
contig01449	PGSC0003DMP400015076	1e-64	WRKY transcription factor
contig01450	PGSC0003DMP400000068	5e-61	Pentatricopeptide repeat-containing protein
contig01451	PGSC0003DMP400018460	3e-48	Ankyrin repeat-containing protein
contig01452	PGSC0003DMP400002017	1e-34	S-locus-specific glycoprotein S6
contig01453	PGSC0003DMP400027130	2e-109	Phosphoinositide-specific phospholipase C
contig01457	PGSC0003DMP400038432	5e-51	Polyprotein protein
contig01458	PGSC0003DMP400051450	3e-07
contig01459	PGSC0003DMP400005399	3e-08
contig01460	PGSC0003DMP400034871	0	Integrase core domain containing protein
contig01461	PGSC0003DMP400013611	2e-115
contig01461	PGSC0003DMP400013611	4e-46
contig01462	PGSC0003DMP400014286	5e-124	Gene of unknown function
contig01462	PGSC0003DMP400014286	8e-11	Gene of unknown function
contig01463	PGSC0003DMP400009511	4e-55	Aspartic protease inhibitor 8
contig01464	PGSC0003DMP400029121	6e-41	Actin
contig01464	PGSC0003DMP400029121	2e-17	Actin
contig01465	PGSC0003DMP400038880	4e-84	Cell differentiation protein rcd1
contig01466	PGSC0003DMP400034839	6e-156	Serine/threonine-protein phosphatase 7 long form homolog
contig01467	PGSC0003DMP400028290	5e-180
contig01467	PGSC0003DMP400028290	2e-33
contig01468	PGSC0003DMP400011146	7e-07	F-box family protein
contig01470	PGSC0003DMP400026357	6e-46	DNA polymerase epsilon P17 subunit
contig01472	PGSC0003DMP400027603	5e-107
contig01474	PGSC0003DMP400014394	5e-14	Conserved gene of unknown function
contig01475	PGSC0003DMP400015503	0	Sugar transporter
contig01475	PGSC0003DMP400015503	6e-43	Sugar transporter
contig01476	PGSC0003DMP400045827	9e-90	Gene of unknown function
contig01477	PGSC0003DMP400023902	3e-101
contig01479	PGSC0003DMP400030077	5e-68	Histone-lysine N-methyltransferase, H3 lysine-9 specific SUVH1
contig01479	PGSC0003DMP400030077	3e-48	Histone-lysine N-methyltransferase, H3 lysine-9 specific SUVH1
contig01479	PGSC0003DMP400030077	2e-12	Histone-lysine N-methyltransferase, H3 lysine-9 specific SUVH1
contig01480	PGSC0003DMP400023512	2e-83	60S ribosomal protein L35
contig01482	PGSC0003DMP400040786	6e-58	Conserved gene of unknown function
contig01482	PGSC0003DMP400040786	4e-42	Conserved gene of unknown function
contig01483	PGSC0003DMP400039854	3e-78	Gene of unknown function
contig01483	PGSC0003DMP400039854	1e-07	Gene of unknown function
contig01485	PGSC0003DMP400021772	6e-74
contig01486	PGSC0003DMP400011237	6e-70	Peroxisomal targeting signal 1 receptor
contig01486	PGSC0003DMP400011237	4e-32	Peroxisomal targeting signal 1 receptor
contig01487	PGSC0003DMP400061451	1e-09
contig01488	PGSC0003DMP400013924	8e-171	Septum-promoting GTP-binding protein 1 (GTPase spg1)
contig01490	PGSC0003DMP400052063	0
contig01491	PGSC0003DMP400027945	6e-14	RIN4c protein
contig01492	PGSC0003DMP400053031	7e-25
contig01493	PGSC0003DMP400005956	6e-44	Auxin efflux carrier
contig01494	PGSC0003DMP400054018	2e-98
contig01494	PGSC0003DMP400054018	2e-34
contig01495	PGSC0003DMP400021051	1e-47	Hcr9-9D
contig01497	PGSC0003DMP400028328	2e-87
contig01498	PGSC0003DMP400039953	5e-83	F-box domain-containing protein
contig01499	PGSC0003DMP400017757	2e-29	Arabinogalactan-protein
contig01500	PGSC0003DMP400029383	5e-90	Gene of unknown function
contig01501	PGSC0003DMP400049605	2e-62
contig01502	PGSC0003DMP400016444	3e-33	Aminomethyltransferase, mitochondrial
contig01502	PGSC0003DMP400016444	6e-08	Aminomethyltransferase, mitochondrial
contig01504	PGSC0003DMP400000390	5e-39
contig01505	PGSC0003DMP400031122	5e-16	Ubiquinone/menaquinone biosynthesis methyltransferase
contig01507	PGSC0003DMP400055235	2e-26
contig01508	PGSC0003DMP400024217	8e-156	Pseudo response regulator
contig01509	PGSC0003DMP400043132	7e-110	Gene of unknown function
contig01510	PGSC0003DMP400019654	2e-113	BHLH domain class transcription factor
contig01511	PGSC0003DMP400052938	5e-10
contig01512	PGSC0003DMP400055233	4e-49
contig01513	PGSC0003DMP400046973	3e-27	Gene of unknown function
contig01515	PGSC0003DMP400024244	0	Conserved gene of unknown function
contig01516	PGSC0003DMP400033237	4e-100
contig01518	PGSC0003DMP400038907	2e-37	Autoinhibited calcium ATPase
contig01519	PGSC0003DMP400023645	2e-41	Disease resistance protein BS2
contig01520	PGSC0003DMP400011587	4e-128	NADH-ubiquinone oxidoreductase B16.6 subunit
contig01521	PGSC0003DMP400005761	3e-90	Gene of unknown function
contig01522	PGSC0003DMP400055787	1e-100
contig01523	PGSC0003DMP400019913	3e-52	Tm-2
contig01524	PGSC0003DMP400027182	7e-83	Eukaryotic translation initiation factor 3f, eif3f
contig01526	PGSC0003DMP400027895	4e-91
contig01527	PGSC0003DMP400013378	8e-103	Metalloendopeptidase
contig01527	PGSC0003DMP400013378	2e-09	Metalloendopeptidase
contig01528	PGSC0003DMP400050148	2e-70
contig01529	PGSC0003DMP400033485	3e-139
contig01530	PGSC0003DMP400012825	9e-126	DOF zinc finger protein
contig01531	PGSC0003DMP400019497	2e-62	UDP-glucose:glucosyltransferase
contig01533	PGSC0003DMP400038637	6e-47	Protein SUPPRESSOR OF GENE SILENCING 3
contig01533	PGSC0003DMP400038637	4e-23	Protein SUPPRESSOR OF GENE SILENCING 3
contig01533	PGSC0003DMP400038637	1e-10	Protein SUPPRESSOR OF GENE SILENCING 3
contig01535	PGSC0003DMP400044069	2e-65
contig01535	PGSC0003DMP400044069	8e-42
contig01537	PGSC0003DMP400039045	3e-57	Gene of unknown function
contig01538	PGSC0003DMP400017659	1e-67	Thioredoxin
contig01539	PGSC0003DMP400005812	1e-94
contig01540	PGSC0003DMP400046006	3e-64	Gene of unknown function
contig01541	PGSC0003DMP400027779	1e-51	Flavonol 3-sulfotransferase
contig01541	PGSC0003DMP400027779	3e-29	Flavonol 3-sulfotransferase
contig01543	PGSC0003DMP400017516	3e-119	Ubiquitin carboxyl-terminal hydrolase
contig01544	PGSC0003DMP400041761	7e-49
contig01545	PGSC0003DMP400011328	2e-64	Mads box protein
contig01547	PGSC0003DMP400046532	1e-50	Gene of unknown function
contig01547	PGSC0003DMP400046532	7e-34	Gene of unknown function
contig01549	PGSC0003DMP400013945	2e-84	Gene of unknown function
contig01550	PGSC0003DMP400008716	2e-133	Conserved gene of unknown function
contig01551	PGSC0003DMP400054600	5e-41
contig01552	PGSC0003DMP400009408	3e-16	UDP-glucosyltransferase
contig01553	PGSC0003DMP400054955	2e-61
contig01554	PGSC0003DMP400029423	2e-93	Auxin-induced protein 6B
contig01554	PGSC0003DMP400029423	2e-17	Auxin-induced protein 6B
contig01555	PGSC0003DMP400000642	6e-101	ATP binding protein
contig01555	PGSC0003DMP400000642	3e-08	ATP binding protein
contig01556	PGSC0003DMP400012538	7e-63	Conserved gene of unknown function
contig01557	PGSC0003DMP400022831	9e-109	Conserved gene of unknown function
contig01557	PGSC0003DMP400022831	7e-43	Conserved gene of unknown function
contig01558	PGSC0003DMP400022474	1e-61	Conserved gene of unknown function
contig01558	PGSC0003DMP400022474	6e-17	Conserved gene of unknown function
contig01559	PGSC0003DMP400021486	7e-129
contig01560	PGSC0003DMP400056097	4e-74
contig01562	PGSC0003DMP400021579	1e-14	Cytochrome P450
contig01563	PGSC0003DMP400013182	8e-22	LOB domain-containing protein
contig01563	PGSC0003DMP400013182	6e-19	LOB domain-containing protein
contig01564	PGSC0003DMP400007177	1e-22	Peptidylprolyl isomerase
contig01564	PGSC0003DMP400007177	1e-14	Peptidylprolyl isomerase
contig01565	PGSC0003DMP400010598	8e-71	CYP72A58
contig01566	PGSC0003DMP400027503	2e-28	Chromatin remodeling complex subunit
contig01566	PGSC0003DMP400027503	4e-17	Chromatin remodeling complex subunit
contig01570	PGSC0003DMP400020305	9e-173	Ribosomal protein L5
contig01571	PGSC0003DMP400023319	5e-168	Alcohol dehydrogenase
contig01571	PGSC0003DMP400023319	7e-28	Alcohol dehydrogenase
contig01572	PGSC0003DMP400046104	3e-51
contig01572	PGSC0003DMP400046104	1e-17
contig01572	PGSC0003DMP400046104	2e-10
contig01573	PGSC0003DMP400009585	8e-109
contig01574	PGSC0003DMP400025512	5e-112	Late blight resistance protein Rpi-blb2
contig01575	PGSC0003DMP400032893	2e-24
contig01576	PGSC0003DMP400043144	9e-39	SKP1 1
contig01577	PGSC0003DMP400049052	1e-134
contig01578	PGSC0003DMP400028517	7e-74	Conserved gene of unknown function
contig01579	PGSC0003DMP400021158	2e-25	Ribosomal protein S14
contig01580	PGSC0003DMP400000488	4e-156	50S ribosomal protein L12, chloroplastic
contig01580	PGSC0003DMP400000488	2e-11	50S ribosomal protein L12, chloroplastic
contig01581	PGSC0003DMP400048906	2e-101
contig01582	PGSC0003DMP400016765	1e-72	Conserved gene of unknown function
contig01583	PGSC0003DMP400028484	3e-48
contig01584	PGSC0003DMP400007255	6e-43
contig01584	PGSC0003DMP400007255	2e-24
contig01585	PGSC0003DMP400021542	6e-79	CYP81B36
contig01586	PGSC0003DMP400032006	1e-45
contig01587	PGSC0003DMP400046923	2e-34	Gene of unknown function
contig01588	PGSC0003DMP400020824	2e-37	Conserved gene of unknown function
contig01589	PGSC0003DMP400035176	1e-35	Gene of unknown function
contig01590	PGSC0003DMP400030453	8e-11	Mitochondrial carrier protein
contig01592	PGSC0003DMP400026058	0
contig01593	PGSC0003DMP400021396	6e-30	Orf147a protein
contig01594	PGSC0003DMP400051536	3e-06
contig01595	PGSC0003DMP400041212	5e-42	Gene of unknown function
contig01597	PGSC0003DMP400012911	7e-111	Pentatricopeptide repeat-containing protein
contig01597	PGSC0003DMP400012911	9e-47	Pentatricopeptide repeat-containing protein
contig01597	PGSC0003DMP400012911	6e-10	Pentatricopeptide repeat-containing protein
contig01600	PGSC0003DMP400010014	2e-101	Conserved gene of unknown function
contig01601	PGSC0003DMP400041427	2e-129	Gene of unknown function
contig01602	PGSC0003DMP400014071	9e-113	Ntc12 protein
contig01602	PGSC0003DMP400014071	1e-12	Ntc12 protein
contig01603	PGSC0003DMP400014340	7e-35	Cytochrome B561
contig01604	PGSC0003DMP400045432	5e-15	Spotted leaf protein
contig01605	PGSC0003DMP400024510	9e-41
contig01606	PGSC0003DMP400055898	1e-72
contig01607	PGSC0003DMP400008155	3e-73	Acyltransferase
contig01608	PGSC0003DMP400053803	0
contig01609	PGSC0003DMP400053890	2e-34
contig01610	PGSC0003DMP400028640	7e-97	Conserved gene of unknown function
contig01611	PGSC0003DMP400015375	2e-94
contig01612	PGSC0003DMP400047724	3e-132
contig01613	PGSC0003DMP400050617	9e-41
contig01614	PGSC0003DMP400045279	8e-16	Gene of unknown function
contig01615	PGSC0003DMP400049058	4e-50
contig01616	PGSC0003DMP400040934	2e-142	Histidine-rich glycoprotein
contig01616	PGSC0003DMP400040934	3e-95	Histidine-rich glycoprotein
contig01618	PGSC0003DMP400014152	2e-54	Hydroxycinnamoyl transferase
contig01619	PGSC0003DMP400049947	6e-45
contig01620	PGSC0003DMP400028606	7e-150	Microsomal signal peptidase 23 kD subunit
contig01622	PGSC0003DMP400014818	2e-132	Aquaporin, MIP family
contig01623	PGSC0003DMP400006600	8e-102
contig01625	PGSC0003DMP400012374	9e-21	Transmembrane transporter
contig01626	PGSC0003DMP400069148	5e-114
contig01628	PGSC0003DMP400002540	4e-141
contig01629	PGSC0003DMP400048877	3e-21
contig01630	PGSC0003DMP400001092	3e-50	UDP-glucoronosyl/UDP-glucosyl transferase family protein
contig01632	PGSC0003DMP400019878	1e-75
contig01634	PGSC0003DMP400030066	5e-58
contig01635	PGSC0003DMP400052807	5e-06
contig01636	PGSC0003DMP400035839	1e-62	Gene of unknown function
contig01638	PGSC0003DMP400051318	4e-33
contig01639	PGSC0003DMP400001784	1e-63	Pentatricopeptide repeat-containing protein
contig01639	PGSC0003DMP400001784	2e-13	Pentatricopeptide repeat-containing protein
contig01642	PGSC0003DMP400002846	1e-131	Zinc finger protein
contig01642	PGSC0003DMP400002846	2e-07	Zinc finger protein
contig01643	PGSC0003DMP400024220	7e-68	Pyruvate kinase isozyme G, chloroplastic
contig01643	PGSC0003DMP400024220	4e-48	Pyruvate kinase isozyme G, chloroplastic
contig01645	PGSC0003DMP400052894	7e-119
contig01646	PGSC0003DMP400016746	3e-42	Short chain alcohol dehydrogenase
contig01648	PGSC0003DMP400035026	1e-66	Gene of unknown function
contig01650	PGSC0003DMP400037565	2e-150	Ulp1 protease family, C-terminal catalytic domain containing protein
contig01651	PGSC0003DMP400037148	2e-73	Conserved gene of unknown function
contig01652	PGSC0003DMP400048550	8e-79
contig01654	PGSC0003DMP400042422	2e-37	Gene of unknown function
contig01656	PGSC0003DMP400037594	6e-114
contig01657	PGSC0003DMP400044703	9e-75	Gene of unknown function
contig01658	PGSC0003DMP400030421	2e-33	TFIIA
contig01658	PGSC0003DMP400030421	1e-05	TFIIA
contig01659	PGSC0003DMP400018839	4e-13	Acid phosphatase 1
contig01660	PGSC0003DMP400004985	1e-98	Atpob1
contig01661	PGSC0003DMP400003450	6e-106	Pectinesterase
contig01662	PGSC0003DMP400045038	6e-97	Gene of unknown function
contig01664	PGSC0003DMP400006095	2e-60	F-box family protein
contig01664	PGSC0003DMP400006095	2e-39	F-box family protein
contig01665	PGSC0003DMP400003795	2e-40	Oligopeptide transporter
contig01666	PGSC0003DMP400018763	3e-85	Conserved gene of unknown function
contig01667	PGSC0003DMP400021904	3e-58
contig01669	PGSC0003DMP400054664	2e-61
contig01669	PGSC0003DMP400054664	2e-37
contig01672	PGSC0003DMP400004878	4e-23
contig01673	PGSC0003DMP400049432	7e-14
contig01674	PGSC0003DMP400018460	9e-91	Ankyrin repeat-containing protein
contig01675	PGSC0003DMP400042497	4e-33	Gene of unknown function
contig01676	PGSC0003DMP400017363	5e-41
contig01676	PGSC0003DMP400017363	4e-15
contig01678	PGSC0003DMP400053358	1e-101
contig01679	PGSC0003DMP400021243	6e-87	Golgi transport complex protein
contig01679	PGSC0003DMP400021243	8e-18	Golgi transport complex protein
contig01680	PGSC0003DMP400039372	2e-78	Gene of unknown function
contig01681	PGSC0003DMP400005281	2e-83
contig01682	PGSC0003DMP400012922	6e-21
contig01683	PGSC0003DMP400008235	7e-99
contig01683	PGSC0003DMP400008235	1e-20
contig01684	PGSC0003DMP400002610	4e-136
contig01685	PGSC0003DMP400047283	6e-65	TNP2-like transposon protein
contig01687	PGSC0003DMP400016106	5e-09
contig01687	PGSC0003DMP400016106	6e-06
contig01688	PGSC0003DMP400011956	0
contig01689	PGSC0003DMP400006551	1e-26
contig01690	PGSC0003DMP400009970	5e-07	Conserved gene of unknown function
contig01691	PGSC0003DMP400041655	1e-45	Gene of unknown function
contig01692	PGSC0003DMP400002853	5e-150	Conserved gene of unknown function
contig01694	PGSC0003DMP400051145	2e-68
contig01696	PGSC0003DMP400018635	8e-15	Expansin
contig01697	PGSC0003DMP400020619	1e-137	Trehalose-6-phosphate synthase
contig01697	PGSC0003DMP400020619	4e-18	Trehalose-6-phosphate synthase
contig01699	PGSC0003DMP400040885	8e-88	Gene of unknown function
contig01700	PGSC0003DMP400010926	8e-51
contig01701	PGSC0003DMP400040733	4e-08	F-box domain-containing protein
contig01702	PGSC0003DMP400032708	5e-12
contig01703	PGSC0003DMP400024455	1e-86
contig01703	PGSC0003DMP400024455	2e-15
contig01704	PGSC0003DMP400014027	4e-63	Germin
contig01705	PGSC0003DMP400029610	2e-57	Gene of unknown function
contig01706	PGSC0003DMP400031305	6e-47	Histone-lysine n-methyltransferase, suvh
contig01707	PGSC0003DMP400033685	8e-41	Calmodulin
contig01709	PGSC0003DMP400013787	7e-39	Gene of unknown function
contig01711	PGSC0003DMP400000948	2e-102
contig01712	PGSC0003DMP400016240	3e-38	Beta-hexosaminidase
contig01714	PGSC0003DMP400052264	9e-127
contig01714	PGSC0003DMP400052264	2e-15
contig01715	PGSC0003DMP400032555	2e-83	NAC domain protein
contig01716	PGSC0003DMP400013369	4e-56
contig01717	PGSC0003DMP400032598	1e-46
contig01718	PGSC0003DMP400044057	6e-71	Gene of unknown function
contig01719	PGSC0003DMP400007187	9e-113	Zinc finger protein
contig01720	PGSC0003DMP400032140	4e-07	KH domain protein
contig01721	PGSC0003DMP400041337	2e-66	Integrase core domain containing protein
contig01723	PGSC0003DMP400047126	4e-118
contig01724	PGSC0003DMP400010815	8e-42	PME inhibitor
contig01725	PGSC0003DMP400007207	1e-149	ADP-ribosylation factor GTPase-activating protein AGD14
contig01726	PGSC0003DMP400040521	2e-63
contig01727	PGSC0003DMP400048536	7e-50
contig01728	PGSC0003DMP400032361	2e-68
contig01729	PGSC0003DMP400047612	1e-39
contig01731	PGSC0003DMP400020174	3e-35	Transcription factor
contig01732	PGSC0003DMP400002140	3e-67	Gene of unknown function
contig01734	PGSC0003DMP400014715	2e-54	Calmodulin binding protein
contig01736	PGSC0003DMP400002635	5e-23
contig01737	PGSC0003DMP400039465	0
contig01738	PGSC0003DMP400014394	4e-68	Conserved gene of unknown function
contig01740	PGSC0003DMP400030776	3e-13	Acyl-[acyl-carrier-protein] desaturase
contig01740	PGSC0003DMP400030776	1e-07	Acyl-[acyl-carrier-protein] desaturase
contig01741	PGSC0003DMP400034250	9e-09
contig01741	PGSC0003DMP400034250	9e-07
contig01744	PGSC0003DMP400001726	2e-90	Conserved gene of unknown function
contig01745	PGSC0003DMP400005540	6e-49	TCH
contig01745	PGSC0003DMP400005540	7e-39	TCH
contig01745	PGSC0003DMP400005540	7e-08	TCH
contig01746	PGSC0003DMP400033375	2e-75
contig01747	PGSC0003DMP400044862	6e-85	Gag-pol polyprotein
contig01748	PGSC0003DMP400064098	3e-117
contig01749	PGSC0003DMP400000879	3e-103	White-brown-complex ABC transporter family
contig01750	PGSC0003DMP400001529	1e-14	Acidic 27 kDa endochitinase
contig01750	PGSC0003DMP400001529	2e-14	Acidic 27 kDa endochitinase
contig01751	PGSC0003DMP400006270	3e-34	Pyruvate decarboxylase
contig01752	PGSC0003DMP400052927	0
contig01753	PGSC0003DMP400001472	6e-80	Ubiquitin-protein ligase
contig01754	PGSC0003DMP400042879	4e-44
contig01755	PGSC0003DMP400022077	8e-64
contig01756	PGSC0003DMP400054404	2e-11
contig01757	PGSC0003DMP400006769	3e-23	Leucine-rich repeat containing protein
contig01758	PGSC0003DMP400029334	2e-12	Vacuolar protein sorting 35
contig01759	PGSC0003DMP400044021	6e-32	Gene of unknown function
contig01760	PGSC0003DMP400053038	1e-78
contig01761	PGSC0003DMP400038775	1e-45	Gene of unknown function
contig01762	PGSC0003DMP400001502	3e-18	Conserved gene of unknown function
contig01763	PGSC0003DMP400001500	4e-94
contig01764	PGSC0003DMP400009049	3e-29	Conserved gene of unknown function
contig01765	PGSC0003DMP400046163	1e-26	Conserved gene of unknown function
contig01770	PGSC0003DMP400032024	8e-38
contig01771	PGSC0003DMP400017885	2e-58	Conserved gene of unknown function
contig01772	PGSC0003DMP400011835	1e-30	Defective in cullin neddylation protein
contig01773	PGSC0003DMP400002107	4e-116	LRX2
contig01774	PGSC0003DMP400026159	6e-108	Ccd1
contig01775	PGSC0003DMP400025625	1e-91	Nutrient reservoir
contig01776	PGSC0003DMP400025625	1e-19	Nutrient reservoir
contig01777	PGSC0003DMP400046624	1e-89
contig01778	PGSC0003DMP400004475	2e-46
contig01779	PGSC0003DMP400053306	1e-63
contig01779	PGSC0003DMP400053306	9e-07
contig01780	PGSC0003DMP400020326	2e-57	Kinase
contig01781	PGSC0003DMP400011986	4e-149	Bax inhibitor-1
contig01781	PGSC0003DMP400011986	1e-13	Bax inhibitor-1
contig01782	PGSC0003DMP400039195	6e-95	Conserved gene of unknown function
contig01782	PGSC0003DMP400039195	5e-46	Conserved gene of unknown function
contig01782	PGSC0003DMP400039195	2e-14	Conserved gene of unknown function
contig01783	PGSC0003DMP400018184	3e-10	Carbohydrate binding protein
contig01784	PGSC0003DMP400018184	2e-26	Carbohydrate binding protein
contig01785	PGSC0003DMP400032753	1e-40
contig01785	PGSC0003DMP400032753	5e-08
contig01786	PGSC0003DMP400050495	2e-128
contig01787	PGSC0003DMP400043892	1e-156	Gene of unknown function
contig01788	PGSC0003DMP400014012	3e-47	Flavonoid 3-hydroxylase
contig01788	PGSC0003DMP400014012	5e-06	Flavonoid 3-hydroxylase
contig01789	PGSC0003DMP400052009	3e-14
contig01790	PGSC0003DMP400000619	2e-77	Nucleosome-binding protein
contig01792	PGSC0003DMP400042401	0	ATP binding protein
contig01793	PGSC0003DMP400045729	2e-23	Prf
contig01794	PGSC0003DMP400010912	1e-18	Zinc finger protein 7
contig01797	PGSC0003DMP400048187	3e-30
contig01798	PGSC0003DMP400018202	3e-72
contig01798	PGSC0003DMP400018202	1e-18
contig01798	PGSC0003DMP400018202	2e-09
contig01799	PGSC0003DMP400019534	7e-21	Transcription factor
contig01800	PGSC0003DMP400042647	6e-97	Gene of unknown function
contig01803	PGSC0003DMP400037257	2e-43
contig01804	PGSC0003DMP400045827	3e-61	Gene of unknown function
contig01805	PGSC0003DMP400047122	1e-33	Ulp1 protease family, C-terminal catalytic domain containing protein
contig01806	PGSC0003DMP400053344	4e-22
contig01807	PGSC0003DMP400005936	1e-176	YABBY domain class transcription factor
contig01808	PGSC0003DMP400049289	2e-71
contig01809	PGSC0003DMP400049070	2e-34
contig01810	PGSC0003DMP400053067	2e-128
contig01811	PGSC0003DMP400018073	9e-13	Kelch repeat-containing protein
contig01812	PGSC0003DMP400044848	5e-67	Integrase core domain containing protein
contig01813	PGSC0003DMP400016286	1e-88	Enoyl-CoA hydratase/isomerase family protein
contig01814	PGSC0003DMP400052967	4e-82
contig01815	PGSC0003DMP400036549	2e-120	Gene of unknown function
contig01816	PGSC0003DMP400017592	8e-68	P70 protein
contig01816	PGSC0003DMP400017592	1e-41	P70 protein
contig01817	PGSC0003DMP400047744	9e-41
contig01818	PGSC0003DMP400030453	2e-15	Mitochondrial carrier protein
contig01819	PGSC0003DMP400000549	1e-130	Conserved gene of unknown function
contig01820	PGSC0003DMP400008154	1e-35	GTP-binding protein
contig01820	PGSC0003DMP400008154	1e-09	GTP-binding protein
contig01821	PGSC0003DMP400008418	7e-88	Mismatch repair protein
contig01822	PGSC0003DMP400014342	3e-51	Metal ion binding protein
contig01823	PGSC0003DMP400052888	1e-12
contig01824	PGSC0003DMP400027002	4e-119	AGO4-1
contig01825	PGSC0003DMP400024512	9e-48	H/ACA ribonucleoprotein complex subunit
contig01827	PGSC0003DMP400009036	4e-48	Beta-glucosidase
contig01828	PGSC0003DMP400016970	1e-104	Gene of unknown function
contig01829	PGSC0003DMP400018009	4e-92	Pentatricopeptide repeat-containing protein
contig01830	PGSC0003DMP400041969	5e-133	Polyprotein protein
contig01832	PGSC0003DMP400045120	8e-35
contig01832	PGSC0003DMP400045120	1e-30
contig01833	PGSC0003DMP400054721	3e-23
contig01834	PGSC0003DMP400060663	7e-61
contig01835	PGSC0003DMP400045441	0
contig01835	PGSC0003DMP400045441	7e-23
contig01836	PGSC0003DMP400009626	9e-81	Gag-pol polyprotein
contig01837	PGSC0003DMP400012962	2e-93	Transcription factor HBP-1b(C1)
contig01837	PGSC0003DMP400012962	7e-35	Transcription factor HBP-1b(C1)
contig01838	PGSC0003DMP400003875	6e-81
contig01839	PGSC0003DMP400030983	1e-59	Conserved gene of unknown function
contig01840	PGSC0003DMP400028819	2e-79	RING-H2 finger protein ATL3J
contig01840	PGSC0003DMP400028819	8e-69	RING-H2 finger protein ATL3J
contig01840	PGSC0003DMP400028819	2e-22	RING-H2 finger protein ATL3J
contig01841	PGSC0003DMP400046862	1e-82	Gene of unknown function
contig01842	PGSC0003DMP400040781	1e-55	Gene of unknown function
contig01843	PGSC0003DMP400019051	4e-71	Serine-threonine protein kinase, plant-type
contig01844	PGSC0003DMP400053836	3e-93
contig01847	PGSC0003DMP400036590	1e-31	Gene of unknown function
contig01849	PGSC0003DMP400050834	2e-80
contig01850	PGSC0003DMP400013704	5e-122
contig01851	PGSC0003DMP400041518	4e-96	Integrase core domain containing protein
contig01852	PGSC0003DMP400007344	4e-78	Disease resistance protein R3a
contig01852	PGSC0003DMP400007344	4e-52	Disease resistance protein R3a
contig01852	PGSC0003DMP400007344	1e-26	Disease resistance protein R3a
contig01853	PGSC0003DMP400052310	5e-11
contig01854	PGSC0003DMP400015990	5e-101	Gene of unknown function
contig01854	PGSC0003DMP400015990	3e-38	Gene of unknown function
contig01855	PGSC0003DMP400001536	3e-94	Conserved gene of unknown function
contig01856	PGSC0003DMP400002464	2e-49	Pentatricopeptide repeat-containing protein
contig01856	PGSC0003DMP400002464	3e-16	Pentatricopeptide repeat-containing protein
contig01857	PGSC0003DMP400017674	2e-74
contig01858	PGSC0003DMP400017587	4e-41	Trypsin inhibitor 1
contig01860	PGSC0003DMP400051286	1e-120
contig01863	PGSC0003DMP400037405	5e-32
contig01864	PGSC0003DMP400047056	1e-57	Conserved gene of unknown function
contig01864	PGSC0003DMP400047056	1e-10	Conserved gene of unknown function
contig01865	PGSC0003DMP400016154	0	Conserved gene of unknown function
contig01867	PGSC0003DMP400029959	1e-39	ADP-ribosylation factor
contig01868	PGSC0003DMP400008076	3e-143	Protein disulfide isomerase
contig01869	PGSC0003DMP400003927	4e-66	Ubiquitin-protein ligase
contig01870	PGSC0003DMP400014020	2e-55	Homeobox protein GLABRA2
contig01871	PGSC0003DMP400011146	1e-75	F-box family protein
contig01872	PGSC0003DMP400016250	1e-70	CMP-sialic acid transporter
contig01873	PGSC0003DMP400038854	3e-35	Gene of unknown function
contig01873	PGSC0003DMP400038854	7e-06	Gene of unknown function
contig01874	PGSC0003DMP400045537	3e-84	Gene of unknown function
contig01874	PGSC0003DMP400045537	5e-57	Gene of unknown function
contig01875	PGSC0003DMP400029959	1e-47	ADP-ribosylation factor
contig01876	PGSC0003DMP400039793	2e-103	Gene of unknown function
contig01877	PGSC0003DMP400027745	5e-112	Triosephosphate isomerase
contig01879	PGSC0003DMP400005372	1e-69	Photosystem I P700 chlorophyll a apoprotein A1
contig01880	PGSC0003DMP400048092	3e-68
contig01880	PGSC0003DMP400048092	4e-20
contig01882	PGSC0003DMP400020663	1e-60	Gene of unknown function
contig01883	PGSC0003DMP400034929	1e-20
contig01884	PGSC0003DMP400008940	0	Short-chain dehydrogenase
contig01884	PGSC0003DMP400008940	5e-23	Short-chain dehydrogenase
contig01885	PGSC0003DMP400004904	2e-38	Gene of unknown function
contig01885	PGSC0003DMP400004904	3e-06	Gene of unknown function
contig01886	PGSC0003DMP400007050	5e-55	Virus-specific-signaling-pathway regulated protein
contig01887	PGSC0003DMP400030714	1e-38	Ubiquitin-protein ligase
contig01888	PGSC0003DMP400033930	7e-97	Gene of unknown function
contig01889	PGSC0003DMP400066256	5e-57
contig01891	PGSC0003DMP400043195	4e-42	Gene of unknown function
contig01892	PGSC0003DMP400047620	3e-81
contig01892	PGSC0003DMP400047620	6e-12
contig01893	PGSC0003DMP400024202	2e-46	Disease resistance protein BS2
contig01893	PGSC0003DMP400024202	3e-10	Disease resistance protein BS2
contig01895	PGSC0003DMP400021793	2e-119	SPX domain-containing membrane protein
contig01897	PGSC0003DMP400051980	8e-07
contig01898	PGSC0003DMP400054296	2e-77
contig01899	PGSC0003DMP400022301	4e-63	GrpE protein homolog
contig01900	PGSC0003DMP400042006	3e-131	Gene of unknown function
contig01901	PGSC0003DMP400052381	3e-102
contig01902	PGSC0003DMP400048871	2e-13
contig01903	PGSC0003DMP400048118	7e-91
contig01905	PGSC0003DMP400018257	9e-11
contig01907	PGSC0003DMP400010340	3e-108	MRNA splicing factor
contig01907	PGSC0003DMP400010340	2e-13	MRNA splicing factor
contig01908	PGSC0003DMP400053734	3e-56
contig01909	PGSC0003DMP400054086	8e-32
contig01909	PGSC0003DMP400054086	4e-08
contig01911	PGSC0003DMP400012659	1e-117	Serine/threonine-protein kinase HT1
contig01912	PGSC0003DMP400010498	2e-48	Photosystem II 5 kDa protein, chloroplast
contig01913	PGSC0003DMP400055790	3e-51
contig01914	PGSC0003DMP400055182	5e-21
contig01915	PGSC0003DMP400008210	1e-62
contig01916	PGSC0003DMP400012910	8e-76	Glucose-6-phosphate isomerase
contig01918	PGSC0003DMP400047620	4e-70
contig01918	PGSC0003DMP400047620	6e-12
contig01922	PGSC0003DMP400023091	2e-119
contig01923	PGSC0003DMP400033719	3e-07
contig01924	PGSC0003DMP400013527	9e-95	Gene of unknown function
contig01924	PGSC0003DMP400013527	5e-78	Gene of unknown function
contig01924	PGSC0003DMP400013527	1e-06	Gene of unknown function
contig01925	PGSC0003DMP400015860	2e-53	Molybdopterin cofactor sulfurase
contig01926	PGSC0003DMP400026110	3e-169	Adenylate kinase
contig01926	PGSC0003DMP400026110	1e-38	Adenylate kinase
contig01927	PGSC0003DMP400009882	5e-08	Nucleoredoxin
contig01928	PGSC0003DMP400050408	1e-76
contig01929	PGSC0003DMP400024338	4e-71	Hero resistance protein
contig01930	PGSC0003DMP400002572	6e-121	Conserved gene of unknown function
contig01931	PGSC0003DMP400039492	0	Gene of unknown function
contig01931	PGSC0003DMP400039492	1e-18	Gene of unknown function
contig01932	PGSC0003DMP400015505	5e-62	Anthranilate N-benzoyltransferase protein
contig01933	PGSC0003DMP400033375	1e-12
contig01934	PGSC0003DMP400031504	3e-52	Conserved gene of unknown function
contig01935	PGSC0003DMP400001984	9e-53
contig01936	PGSC0003DMP400010714	1e-86	Glutamate receptor 2 plant
contig01937	PGSC0003DMP400017551	3e-57
contig01938	PGSC0003DMP400047777	4e-101
contig01939	PGSC0003DMP400005023	2e-45	Castasterone 26-hydroxylase
contig01940	PGSC0003DMP400007987	2e-20	Gibberellin receptor GID1
contig01941	PGSC0003DMP400021670	7e-49	External rotenone-insensitive NADPH dehydrogenase
contig01941	PGSC0003DMP400021670	1e-09	External rotenone-insensitive NADPH dehydrogenase
contig01942	PGSC0003DMP400021185	2e-145
contig01943	PGSC0003DMP400033685	9e-07	Calmodulin
contig01944	PGSC0003DMP400055458	4e-29
contig01944	PGSC0003DMP400055458	3e-28
contig01945	PGSC0003DMP400050882	2e-12
contig01946	PGSC0003DMP400006102	6e-51	E3 ubiquitin ligase PUB14
contig01947	PGSC0003DMP400028658	3e-63	Conserved gene of unknown function
contig01948	PGSC0003DMP400046977	3e-11	Integrase core domain containing protein
contig01949	PGSC0003DMP400028386	2e-38	Conserved gene of unknown function
contig01950	PGSC0003DMP400021232	5e-57
contig01951	PGSC0003DMP400040677	2e-127	Gene of unknown function
contig01952	PGSC0003DMP400012882	2e-76	Conserved gene of unknown function
contig01953	PGSC0003DMP400028904	2e-70	SGT1
contig01954	PGSC0003DMP400048094	2e-50
contig01955	PGSC0003DMP400041188	2e-180
contig01957	PGSC0003DMP400006286	4e-06	WD-repeat protein
contig01959	PGSC0003DMP400018472	9e-81	Transcription factor
contig01960	PGSC0003DMP400020334	3e-100	Prephenate dehydrogenase
contig01962	PGSC0003DMP400017257	1e-15	Cellulose synthase
contig01963	PGSC0003DMP400047230	9e-53	Gene of unknown function
contig01964	PGSC0003DMP400041449	8e-39
contig01965	PGSC0003DMP400048333	2e-99
contig01967	PGSC0003DMP400059801	8e-84
contig01968	PGSC0003DMP400002438	1e-49	Gene of unknown function
contig01968	PGSC0003DMP400002438	3e-10	Gene of unknown function
contig01968	PGSC0003DMP400002438	2e-09	Gene of unknown function
contig01968	PGSC0003DMP400002438	1e-06	Gene of unknown function
contig01969	PGSC0003DMP400038804	3e-63	Gene of unknown function
contig01971	PGSC0003DMP400032413	2e-27
contig01971	PGSC0003DMP400032413	8e-26
contig01972	PGSC0003DMP400017757	7e-28	Arabinogalactan-protein
contig01973	PGSC0003DMP400017166	1e-49	Protein phosphatase 2c
contig01974	PGSC0003DMP400031452	1e-61	Hcr2-p5
contig01974	PGSC0003DMP400031452	1e-20	Hcr2-p5
contig01975	PGSC0003DMP400003268	3e-65	Gene of unknown function
contig01976	PGSC0003DMP400015184	2e-15	Cytochrome P450
contig01977	PGSC0003DMP400026391	8e-07	Conserved gene of unknown function
contig01978	PGSC0003DMP400053068	1e-69
contig01978	PGSC0003DMP400053068	3e-12
contig01979	PGSC0003DMP400046815	6e-26	Gene of unknown function
contig01979	PGSC0003DMP400046815	4e-15	Gene of unknown function
contig01980	PGSC0003DMP400033228	3e-90
contig01981	PGSC0003DMP400051441	5e-168
contig01983	PGSC0003DMP400010994	6e-91	Cytochrome P450 hydroxylase
contig01985	PGSC0003DMP400015865	2e-37	Gene of unknown function
contig01986	PGSC0003DMP400013887	2e-125	Conserved gene of unknown function
contig01987	PGSC0003DMP400000792	2e-40	Ran GTPase binding protein
contig01988	PGSC0003DMP400045290	5e-67	Gene of unknown function
contig01989	PGSC0003DMP400036738	5e-34	Gene of unknown function
contig01990	PGSC0003DMP400013112	7e-72
contig01991	PGSC0003DMP400049865	3e-49
contig01992	PGSC0003DMP400012988	4e-46	Polyadenylate-binding protein
contig01993	PGSC0003DMP400009313	6e-22	Cytochrome P450
contig01994	PGSC0003DMP400056035	2e-94
contig01996	PGSC0003DMP400031773	6e-84	Transcription elongation factor 1 homolog
contig01996	PGSC0003DMP400031773	4e-09	Transcription elongation factor 1 homolog
contig01997	PGSC0003DMP400044199	1e-114
contig01997	PGSC0003DMP400044199	9e-27
contig01998	PGSC0003DMP400048247	6e-107
contig01999	PGSC0003DMP400026188	4e-100	Conserved gene of unknown function
contig02000	PGSC0003DMP400045697	3e-130
contig02001	PGSC0003DMP400000046	5e-36	GPAT
contig02002	PGSC0003DMP400049030	1e-84
contig02002	PGSC0003DMP400049030	9e-09
contig02003	PGSC0003DMP400053535	5e-30
contig02005	PGSC0003DMP400038085	3e-58	F-box family protein
contig02005	PGSC0003DMP400038085	3e-09	F-box family protein
contig02006	PGSC0003DMP400055389	3e-27
contig02007	PGSC0003DMP400051043	6e-31
contig02009	PGSC0003DMP400025512	2e-83	Late blight resistance protein Rpi-blb2
contig02010	PGSC0003DMP400019160	5e-47
contig02011	PGSC0003DMP400040889	5e-50
contig02012	PGSC0003DMP400040953	1e-43
contig02013	PGSC0003DMP400007178	9e-16	P-coumaroyl quinate/shikimate 3'-hydroxylase
contig02014	PGSC0003DMP400052589	0
contig02014	PGSC0003DMP400052589	2e-79
contig02014	PGSC0003DMP400052589	5e-15
contig02015	PGSC0003DMP400015686	4e-76
contig02015	PGSC0003DMP400015686	3e-71
contig02016	PGSC0003DMP400053980	1e-110
contig02017	PGSC0003DMP400022040	5e-70
contig02018	PGSC0003DMP400022705	2e-109	Ngg1 interacting factor 3 like 1 binding protein 1 isoform 1
contig02019	PGSC0003DMP400043526	2e-44
contig02019	PGSC0003DMP400043526	2e-10
contig02020	PGSC0003DMP400038091	2e-62
contig02021	PGSC0003DMP400052189	6e-59
contig02022	PGSC0003DMP400051490	4e-35
contig02022	PGSC0003DMP400051490	6e-11
contig02022	PGSC0003DMP400051490	9e-09
contig02023	PGSC0003DMP400001999	1e-145	BZIP protein
contig02023	PGSC0003DMP400001999	5e-21	BZIP protein
contig02024	PGSC0003DMP400044520	3e-49
contig02025	PGSC0003DMP400024002	3e-66
contig02025	PGSC0003DMP400024002	8e-10
contig02026	PGSC0003DMP400049291	6e-28
contig02027	PGSC0003DMP400001797	6e-140	Enoyl-CoA-hydratase
contig02028	PGSC0003DMP400007700	3e-87
contig02029	PGSC0003DMP400028849	8e-18
contig02030	PGSC0003DMP400028849	3e-10
contig02031	PGSC0003DMP400038685	2e-84	Gene of unknown function
contig02032	PGSC0003DMP400045782	1e-67	Gene of unknown function
contig02033	PGSC0003DMP400024741	4e-106	Lipoxygenase
contig02034	PGSC0003DMP400009882	7e-54	Nucleoredoxin
contig02035	PGSC0003DMP400056400	6e-73
contig02035	PGSC0003DMP400056400	3e-52
contig02035	PGSC0003DMP400056400	7e-11
contig02036	PGSC0003DMP400037137	2e-105	Gene of unknown function
contig02037	PGSC0003DMP400048872	1e-23
contig02038	PGSC0003DMP400003357	2e-140	CONSTANS interacting protein 2b
contig02038	PGSC0003DMP400003357	8e-06	CONSTANS interacting protein 2b
contig02039	PGSC0003DMP400055475	2e-133
contig02040	PGSC0003DMP400041196	2e-82	Gag-pol protein
contig02041	PGSC0003DMP400019953	4e-152	Conserved gene of unknown function
contig02042	PGSC0003DMP400016369	3e-80	Nucleoside transporter
contig02043	PGSC0003DMP400046142	3e-61	Gene of unknown function
contig02044	PGSC0003DMP400036601	9e-107	Zinc knuckle family protein
contig02045	PGSC0003DMP400024675	2e-58	Gene of unknown function
contig02045	PGSC0003DMP400024675	9e-07	Gene of unknown function
contig02046	PGSC0003DMP400001529	4e-35	Acidic 27 kDa endochitinase
contig02047	PGSC0003DMP400001204	1e-61	Gene of unknown function
contig02047	PGSC0003DMP400001204	2e-45	Gene of unknown function
contig02049	PGSC0003DMP400040867	5e-51	Gene of unknown function
contig02051	PGSC0003DMP400035879	2e-35	NAC transcription factor
contig02052	PGSC0003DMP400013858	5e-72	BCL-2-associated athanogene 7
contig02053	PGSC0003DMP400001650	1e-142
contig02054	PGSC0003DMP400039616	3e-36	Integrase core domain containing protein
contig02055	PGSC0003DMP400043079	3e-19	Gene of unknown function
contig02056	PGSC0003DMP400020778	2e-53	Gene of unknown function
contig02057	PGSC0003DMP400050663	1e-146
contig02058	PGSC0003DMP400029544	6e-86	Ring finger protein
contig02060	PGSC0003DMP400015189	2e-12	Aspartyl aminopeptidase
contig02061	PGSC0003DMP400043115	8e-11	Integrase core domain containing protein
contig02062	PGSC0003DMP400056093	2e-06
contig02063	PGSC0003DMP400017640	2e-135	Homeobox protein
contig02063	PGSC0003DMP400017640	1e-73	Homeobox protein
contig02065	PGSC0003DMP400055388	7e-67
contig02067	PGSC0003DMP400045391	3e-47
contig02069	PGSC0003DMP400049800	0
contig02070	PGSC0003DMP400015631	1e-54	Endonuclease/exonuclease/phosphatase
contig02071	PGSC0003DMP400016690	2e-111	Ubiquitin-protein ligase
[truncated: 51,802 more rows]
