# Supplementary material for: De Novo Assembly, Functional Annotation and Comparative Analysis of Withania somnifera Leaf and Root Transcriptomes to Identify Putative Genes Involved in the Withanolides Biosynthesis
Source: PLoS One. 2013 May 8;8(5):e62714. doi: 10.1371/journal.pone.0062714 (PMC3648579; doi:10.1371/journal.pone.0062714)
Supplement: Table S10 — Percent of unigenes involved in various GO functional categories. (XLS) [file pone.0062714.s012.xls]

## Sheet: GO analysis
Supplementary Table S10 : Gene ontology classification of 101L and 101R
Keyword Category	Functional Category	% of unigenes in 101L	% of unigenes in 1R
BP	cell organization and biogenesis	16.7	16.5
	developmental processes	16.9	16.6
	DNA or RNA metabolism	4.4	4.3
	electron transport or energy pathways	4	3.7
	other biological processes	15.6	16
	other cellular processes	58.3	58.3
	other metabolic processes	54.2	54.4
	protein metabolism	21.9	22
	response to abiotic or biotic stimulus	18.5	18.2
	response to stress	18.5	18.7
	signal transduction	8.2	8.4
	transcription,DNA-dependent	9.8	9.7
	transport	16.3	16.6
	unknown biological processes	23	22
CC	cell wall	2.5	2.8
	chloroplast	20	18.6
	cytosol	9.3	9.7
	ER	3	3
	extracellular	7	7.4
	Golgi apparatus	4.8	4.9
	mitochondria	11.4	11.1
	nucleus	33.1	33.3
	other cellular components	5.3	5.4
	other cytoplasmic components	29.9	30.2
	other intracellular components	26.3	26.1
	other membranes	17.9	17.7
	plasma membrane	15.1	15.1
	plastid	8.4	7.7
	ribosome	2.2	2.4
	unknown cellular components	2.6	2.6
MF	DNA or RNA binding	9.9	10.1
	hydrolase activity	13.2	13.5
	kinase activity	6	5.9
	nucleic acid binding	3.9	4
	nucleotide binding	15.8	16
	other binding	25.9	26.5
	other enzyme activity	15.6	16.1
	other molecular functions	4.2	4.4
	protein binding	12.1	12.1
	receptor binding or activity	0.7	0.7
	structural molecule activity	2.3	2.6
	transcription factor activity	4.7	4.8
	transferase activity	13.3	13.3
	transporter activity	5.9	6
	unknown molecular functions	20	19.2
