# Supplementary material for: De Novo Assembly, Functional Annotation and Comparative Analysis of Withania somnifera Leaf and Root Transcriptomes to Identify Putative Genes Involved in the Withanolides Biosynthesis
Source: PLoS One. 2013 May 8;8(5):e62714. doi: 10.1371/journal.pone.0062714 (PMC3648579; doi:10.1371/journal.pone.0062714)
Supplement: Table S11 — Annotation of 101L and 101R combined assembly using NR, TAIR10, tomato and potato genome databases. (XLS) [file pone.0062714.s013.xls]

## Sheet: Sheet1
Supplementary Table S11: Annotation of 101L and 101R combined assembly against Tair10, Nr, Tomato and Potato database
Contig Ids	TAIR ids	Tomato Ids	Potato Ids		Nr Description	Tomato Description	TAIR Description	Potato Description
contig00001	ATCG00740.1	Solyc01g007570.2.1	PGSC0003DMP400024773		RNA polymerase alpha subunit [Solanum bulbocastanum]	30S ribosomal protein S11 chloroplastic	RPOA | RNA polymerase subunit alpha | chrC:77901-78890 REVERSE LENGTH=329	Methyl binding domain protein
contig00002	ATMG01110.1	Solyc03g063480.2.1	PGSC0003DMP400056091		orf448 (mitochondrion) [Brassica carinata]	ORF16-lacZ fusion protein	ORF251 | Mitovirus RNA-dependent RNA polymerase | chrM:283034-283789 REVERSE LENGTH=251
contig00003	ATCG01000.1	Solyc10g062330.1.1	PGSC0003DMP400007480		hypothetical chloroplast RF1 [Solanum tuberosum]	Hypothetical chloroplast RF1	YCF1.1 | Ycf1 protein | chrC:109405-110436 FORWARD LENGTH=343
contig00004	ATCG00350.1	Solyc12g033060.1.1	PGSC0003DMP400009508		photosystem I P700 apoprotein A1 [Solanum lycopersicum]	Photosystem I P700 chlorophyll a apoprotein A2	PSAA | Photosystem I, PsaA/PsaB protein | chrC:39605-41857 REVERSE LENGTH=750	Gene of unknown function
contig00005	ATMG00220.1	Solyc09g050020.1.1	PGSC0003DMP400020092		apocytochrome b [Nicotiana tabacum]	Cytochrome b	COB | apocytochrome b | chrM:60235-61416 FORWARD LENGTH=393
contig00006	AT5G04140.2	Solyc03g063560.2.1	PGSC0003DMP400017124		putative ferredoxin-dependent glutamate synthase 1 [Capsicum annuum]	Glutamate synthase (Ferredoxin)	GLU1, GLS1, GLUS, FD-GOGAT | glutamate synthase 1 | chr5:1130031-1138186 FORWARD LENGTH=1648	Cytochrome P450
contig00007	ATCG00530.1	Solyc01g007380.1.1	PGSC0003DMP400005233		envelope membrane protein [Atropa belladonna]	Apocytochrome f	YCF10 | CemA-like proton extrusion protein-related | chrC:60741-61430 FORWARD LENGTH=229
contig00008	ATCG00040.1	Solyc09g061390.1.1	PGSC0003DMP400063151		maturase K, partial (chloroplast) [Witheringia solanacea]	Maturase K	MATK | maturase K | chrC:2056-3636 REVERSE LENGTH=526
contig00009	ATCG00490.1	Solyc01g007330.2.1	PGSC0003DMP400055787		ribulose-1,5-bisphosphate carboxylase/oxygenase large subunit [Nicotiana tabacum]	Ribulose bisphosphate carboxylase large chain	RBCL | ribulose-bisphosphate carboxylases | chrC:54958-56397 FORWARD LENGTH=479
contig00010	ATMG00980.1	Solyc11g056360.1.1	PGSC0003DMP400037689		NADH-ubiquinone oxidoreductase chain [Medicago truncatula]	30S ribosomal protein S12	RPSL2 | Ribosomal protein S12/S23 family protein | chrM:260224-260601 REVERSE LENGTH=125	Ulp1 protease family, C-terminal catalytic domain containing protein
contig00011	ATMG01130.1	Solyc11g056310.1.1	PGSC0003DMP400030453		ribosomal protein S13 [Nicotiana tabacum]	30S ribosomal protein S13	ORF106F | hypothetical protein | chrM:289197-289517 REVERSE LENGTH=106	Mitochondrial carrier protein
contig00012		Solyc12g033070.1.1				NADH dehydrogenase subunit 5 (Fragment)
contig00013	ATCG00280.1	Solyc09g055950.1.1	PGSC0003DMP400030162		photosystem II CP43 chlorophyll apoprotein, partial [Cyperus alternifolius]	Photosystem II D2 protein	PSBC | photosystem II reaction center protein C | chrC:33720-35141 FORWARD LENGTH=473
contig00014	AT1G11720.2	Solyc02g080570.2.1	PGSC0003DMP400014590		starch synthase III [Solanum lycopersicum]	Glycogen synthase	SS3 | starch synthase 3 | chr1:3951597-3956840 FORWARD LENGTH=1094	High mobility group protein
contig00015	ATMG00410.1	Solyc11g056450.1.1			ATP synthase subunit, putative [Ricinus communis]	ATP synthase subunit a	ATP6-1, ATP6 | ATPase subunit 6-1 | chrM:111750-112907 FORWARD LENGTH=385
contig00016	ATCG00160.1	Solyc01g017530.1.1	PGSC0003DMP400030864		ribosomal protein S2 [Nicotiana tabacum]	30S ribosomal protein S2	RPS2 | ribosomal protein S2 | chrC:15013-15723 REVERSE LENGTH=236	Conserved gene of unknown function
contig00017	AT4G29060.1	Solyc07g018360.2.1	PGSC0003DMP400005664		PREDICTED: uncharacterized protein LOC100262932 [Vitis vinifera]	Elongation factor Ts	emb2726 | elongation factor Ts family protein | chr4:14317744-14321315 FORWARD LENGTH=953	Glycosyltransferase
contig00018	AT4G28080.1	Solyc07g006030.2.1	PGSC0003DMP400019844		eukaryotic translation initiation factor 3 subunit, putative [Ricinus communis]	Protein TIF31 homolog	Tetratricopeptide repeat (TPR)-like superfamily protein | chr4:13948993-13957840 REVERSE LENGTH=1819	Cyclin A1
contig00019	AT1G31280.1	Solyc02g069270.2.1	PGSC0003DMP400036770		argonaute protein group [Populus trichocarpa]	ARGONAUTE 1	AGO2 | Argonaute family protein | chr1:11181777-11185112 FORWARD LENGTH=1014
contig00020	AT3G04240.1	Solyc09g097830.2.1	PGSC0003DMP400027628		PREDICTED: probable UDP-N-acetylglucosamine--peptide N-acetylglucosaminyltransferase SEC [Vitis vinifera]	TPR repeat protein	SEC | Tetratricopeptide repeat (TPR)-like superfamily protein | chr3:1114187-1120722 REVERSE LENGTH=977
contig00021		Solyc01g007720.2.1	PGSC0003DMP400061125		hypothetical protein MTR_4g129340 [Medicago truncatula]	ORF42f
contig00022	AT3G19170.1	Solyc01g108600.2.1	PGSC0003DMP400044756		PREDICTED: presequence protease 2, chloroplastic/mitochondrial-like [Vitis vinifera]	Presequence protease, mitochondrial	ATPREP1, ATZNMP, PREP1 | presequence protease 1 | chr3:6625578-6631874 REVERSE LENGTH=1080	Gene of unknown function
contig00023	ATMG00210.1	Solyc00g019730.1.1	PGSC0003DMP400056094		ribosomal protein L5 [Nicotiana tabacum]	Cytochrome c oxidase subunit 3	RPL5 | ribosomal protein L5 | chrM:57774-58331 FORWARD LENGTH=185
contig00024	ATMG00660.1	Solyc00g025290.1.1	PGSC0003DMP400063297		hypothetical protein NitaMp096 [Nicotiana tabacum]	Hypothetical protein (nad5 intron)	ORF149 | hypothetical protein | chrM:190104-190553 REVERSE LENGTH=149
contig00025	AT1G06410.1	Solyc02g072150.2.1	PGSC0003DMP400049556		trehalose-6-phosphate synthase, putative [Ricinus communis]	Alpha alpha-trehalose-phosphate synthase (UDP-forming)	ATTPS7, TPS7, ATTPSA | trehalose-phosphatase/synthase 7 | chr1:1955413-1958153 FORWARD LENGTH=851
contig00026	AT2G40030.1	Solyc00g020010.1.1	PGSC0003DMP400058527		conserved hypothetical protein [Ricinus communis]	Unknown Protein	NRPD1B, DRD3, ATNRPD1B, DMS5, NRPE1 | nuclear RNA polymerase D1B | chr2:16715089-16723406 FORWARD LENGTH=1976
contig00027	AT3G51550.1	Solyc09g015830.1.1	PGSC0003DMP400052063		kinase, putative [Ricinus communis]	Pto-like, Serine/threonine kinase protein, resistance protein	FER | Malectin/receptor-like protein kinase family protein | chr3:19117877-19120564 REVERSE LENGTH=895
contig00028		Solyc02g083210.1.1	PGSC0003DMP400003955		conserved hypothetical protein [Ricinus communis]	Unknown Protein		Pentatricopeptide repeat-containing protein
contig00029		Solyc06g011490.2.1	PGSC0003DMP400065115		Mitochondrial protein, putative [Medicago truncatula]	Unknown Protein
contig00030	AT4G12010.1	Solyc02g082050.2.1	PGSC0003DMP400024105		nematode resistance-like protein [Solanum tuberosum]	Tir-nbs-lrr, resistance protein	Disease resistance protein (TIR-NBS-LRR class) family | chr4:7197325-7201393 REVERSE LENGTH=1219	Conserved gene of unknown function
contig00031	AT2G34660.2	Solyc08g006880.2.1	PGSC0003DMP400020141		putative multidrug resistance-associated protein [Capsicum chinense]	ABC transporter C family member 2	MRP2, ABCC2, AtABCC2 | multidrug resistance-associated protein 2 | chr2:14603267-14612387 FORWARD LENGTH=1623	Photosystem II reaction center W protein, chloroplastic
contig00032	ATMG00640.1	Solyc00g021630.1.1	PGSC0003DMP400046080		hypothetical protein [Nicotiana tabacum]	NADH-ubiquinone oxidoreductase chain 6 (Fragment)	ORF25 | hydrogen ion transporting ATP synthases, rotational mechanism;zinc ion binding | chrM:188084-188662 REVERSE LENGTH=192	S haplotype-specific F-box protein
contig00033	AT1G22930.2	Solyc01g103990.2.1	PGSC0003DMP400041140		PREDICTED: uncharacterized protein LOC100253141 [Vitis vinifera]	T-complex protein 11	T-complex protein 11 | chr1:8118049-8121854 FORWARD LENGTH=1020	Retrotransposon gag protein
contig00034	AT5G64270.1	Solyc10g081070.1.1	PGSC0003DMP400048828		PREDICTED: splicing factor 3B subunit 1-like [Vitis vinifera]	Splicing factor 3B subunit 1	splicing factor, putative | chr5:25706909-25710718 FORWARD LENGTH=1269
contig00035	AT1G22930.2	Solyc01g103990.2.1	PGSC0003DMP400041140		conserved hypothetical protein [Ricinus communis]	T-complex protein 11	T-complex protein 11 | chr1:8118049-8121854 FORWARD LENGTH=1020	Retrotransposon gag protein
contig00036	AT4G31850.1	Solyc04g015440.2.1	PGSC0003DMP400047325		PREDICTED: pentatricopeptide repeat-containing protein At4g31850, chloroplastic [Vitis vinifera]	Pentatricopeptide repeat-containing protein	PGR3 | proton gradient regulation 3 | chr4:15403020-15406358 FORWARD LENGTH=1112	F-box family protein
contig00037	ATMG00580.1	Solyc00g013160.1.1	PGSC0003DMP400024317		conserved hypothetical protein [Ricinus communis]	Unknown Protein	NAD4 | NADH dehydrogenase subunit 4 | chrM:161693-169674 FORWARD LENGTH=495	Storage protein
contig00038	AT5G13630.1	Solyc04g015750.2.1	PGSC0003DMP400047446		Mg protoporphyrin IX chelatase [Nicotiana tabacum]	Magnesium chelatase H subunit	GUN5, CCH, CHLH, CCH1, ABAR | magnesium-chelatase subunit chlH, chloroplast, putative / Mg-protoporphyrin IX chelatase, putative (CHLH) | chr5:4387567-4392082 REVERSE LENGTH=1381
contig00039	AT3G15730.1	Solyc08g066800.2.1	PGSC0003DMP400016959		phospholipase D [Solanum lycopersicum]	Phospholipase D	PLDALPHA1, PLD | phospholipase D alpha 1 | chr3:5330835-5333474 FORWARD LENGTH=810	ATP synthase delta chain, chloroplastic
contig00040	AT2G30110.1	Solyc06g007320.2.1	PGSC0003DMP400035725		PREDICTED: ubiquitin-activating enzyme E1 1 [Vitis vinifera]	Ubiquitin-activating enzyme E1	ATUBA1, MOS5, UBA1 | ubiquitin-activating enzyme 1 | chr2:12852632-12857369 REVERSE LENGTH=1080	Gene of unknown function
contig00041		Solyc00g013190.1.1	PGSC0003DMP400034432		hypothetical protein MTR_1g005080 [Medicago truncatula]	Unknown Protein		Gene of unknown function
contig00042	AT1G06950.1	Solyc09g031780.2.1			PREDICTED: protein TIC110, chloroplastic-like [Vitis vinifera]	Tic110 family transporter chloroplast inner envelope protein Tic110	ATTIC110, TIC110 | translocon at the inner envelope membrane of chloroplasts 110 | chr1:2130303-2135563 REVERSE LENGTH=1016
contig00043	AT2G05710.1	Solyc12g005860.1.1	PGSC0003DMP400015375		cytosolic aconitase [Nicotiana tabacum]	3-isopropylmalate dehydratase large subunit	ACO3 | aconitase 3 | chr2:2141591-2146350 FORWARD LENGTH=990
contig00044	AT1G29340.1	Solyc02g072080.1.1	PGSC0003DMP400049550		ACRE 276-like protein [Solanum tuberosum]	U-box domain-containing protein 17	PUB17, ATPUB17 | plant U-box 17 | chr1:10264412-10266601 FORWARD LENGTH=729
contig00045	AT3G57080.1	Solyc09g059960.2.1	PGSC0003DMP400018809		unnamed protein product [Vitis vinifera]	GPI transamidase component GPI16	RPB5B, NRPE5 | Eukaryotic rpb5 RNA polymerase subunit family protein | chr3:21125878-21127470 FORWARD LENGTH=222	Pentatricopeptide repeat-containing protein
contig00046	AT3G50950.1	Solyc07g053020.1.1	PGSC0003DMP400045441		nbs-lrr resistance protein [Populus trichocarpa]	Cc-nbs-lrr, resistance protein	ZAR1 | HOPZ-ACTIVATED RESISTANCE 1 | chr3:18936127-18938685 FORWARD LENGTH=852
contig00047	AT4G34710.2	Solyc01g110440.2.1	PGSC0003DMP400002989		arginine decarboxylase 1 [Datura stramonium]	Arginine decarboxylase	ADC2, SPE2, ATADC2 | arginine decarboxylase 2 | chr4:16560315-16562450 REVERSE LENGTH=711	Strictosidine synthase
contig00048	AT5G13630.1	Solyc04g015750.2.1	PGSC0003DMP400047446		Mg protoporphyrin IX chelatase [Nicotiana tabacum]	Magnesium chelatase H subunit	GUN5, CCH, CHLH, CCH1, ABAR | magnesium-chelatase subunit chlH, chloroplast, putative / Mg-protoporphyrin IX chelatase, putative (CHLH) | chr5:4387567-4392082 REVERSE LENGTH=1381
contig00049	AT4G10710.1	Solyc02g081590.2.1	PGSC0003DMP400030980		global transcription factor group [Populus trichocarpa]	FACT complex subunit SPT16	SPT16 | global transcription factor C | chr4:6602226-6605450 REVERSE LENGTH=1074	Polygalacturonase non-catalytic subunit AroGP3
contig00050	AT3G12580.1	Solyc06g076020.2.1	PGSC0003DMP400052917		heat shock protein 70 isoform 1 [Solanum lycopersicum]	heat shock protein	HSP70, ATHSP70 | heat shock protein 70 | chr3:3991487-3993689 REVERSE LENGTH=650
contig00051	AT4G16120.1	Solyc01g065530.2.1	PGSC0003DMP400044411		predicted protein [Populus trichocarpa]	COBRA-like protein	ATSEB1, COBL7, SEB1 | COBRA-like protein-7 precursor | chr4:9116591-9119138 REVERSE LENGTH=661	Gene of unknown function
contig00052	AT1G34300.1	Solyc11g013880.1.1	PGSC0003DMP400052589		PREDICTED: G-type lectin S-receptor-like serine/threonine-protein kinase At1g34300 [Vitis vinifera]	Receptor-like protein kinase	lectin protein kinase family protein | chr1:12503450-12505939 FORWARD LENGTH=829
contig00053	AT4G32410.1	Solyc08g061100.2.1	PGSC0003DMP400036122		hypothetical protein VITISV_018069 [Vitis vinifera]	Cellulose synthase	CESA1, RSW1, AtCESA1 | cellulose synthase 1 | chr4:15641009-15646388 REVERSE LENGTH=1081	Gene of unknown function
contig00054	AT3G52250.1	Solyc04g049120.2.1			hypothetical protein VITISV_026902 [Vitis vinifera]	Nuclear receptor corepressor 2	Duplicated homeodomain-like superfamily protein | chr3:19376629-19383100 FORWARD LENGTH=1656
contig00055	AT1G32640.1	Solyc08g076930.1.1	PGSC0003DMP400030626		MYC transcription factor [Solanum tuberosum]	Transcription factor	ATMYC2, RD22BP1, JAI1, JIN1, MYC2, ZBF1 | Basic helix-loop-helix (bHLH) DNA-binding family protein | chr1:11799042-11800913 REVERSE LENGTH=623	Receptor protein kinase CLAVATA1
contig00056
contig00057	ATMG00490.1		PGSC0003DMP400056866		hypothetical protein NitaMp037 [Nicotiana tabacum]		ORF107C | Mitovirus RNA-dependent RNA polymerase | chrM:130817-131140 FORWARD LENGTH=107
contig00058	AT5G35450.1	Solyc01g090430.2.1	PGSC0003DMP400013231		NRC1 [Solanum lycopersicum]	Cc-nbs-lrr, resistance protein	Disease resistance protein (CC-NBS-LRR class) family | chr5:13667809-13670685 FORWARD LENGTH=901	Calcium ion binding protein
contig00059	AT5G13590.1	Solyc04g010130.1.1	PGSC0003DMP400020334		PREDICTED: uncharacterized protein LOC100852618 [Vitis vinifera]	Unknown Protein	unknown protein; Has 150 Blast hits to 121 proteins in 42 species: Archae - 0; Bacteria - 8; Metazoa - 80; Fungi - 5; Plants - 17; Viruses - 0; Other Eukaryotes - 40 (source: NCBI BLink). | chr5:4374718-4378647 REVERSE LENGTH=1168	Prephenate dehydrogenase
contig00060	AT4G33010.1	Solyc08g065220.2.1	PGSC0003DMP400052154		RecName: Full=Glycine dehydrogenase [decarboxylating], mitochondrial; AltName: Full=Glycine cleavage system P protein; AltName: Full=Glycine decarboxylase; Flags: Precursor	Glycine dehydrogenase P protein	AtGLDP1, GLDP1 | glycine decarboxylase P-protein 1 | chr4:15926852-15931150 REVERSE LENGTH=1037
contig00061
contig00062		Solyc04g080280.2.1				Unknown Protein
contig00063	ATCG01280.1	Solyc01g007640.2.1	PGSC0003DMP400026458		Ycf2 [Solanum tuberosum]	Ycf2	YCF2.2 | Chloroplast Ycf2;ATPase, AAA type, core | chrC:145291-152175 REVERSE LENGTH=2294	Transposon MuDR mudrA
contig00064	AT5G10490.1	Solyc11g010610.1.1	PGSC0003DMP400028178		conserved hypothetical protein [Ricinus communis]	Small conductance mechanosensitive (MscS-family) ion channel	MSL2 | MSCS-like 2 | chr5:3300376-3304005 REVERSE LENGTH=673	ATPP2-A13
contig00065	ATCG01110.1	Solyc08g022170.1.1	PGSC0003DMP400015430		NADH dehydrogenase subunit 7 [Nicotiana tabacum]	NADH quinone oxidoreductase subunit 7	NDHH | NAD(P)H dehydrogenase subunit H | chrC:122011-123192 REVERSE LENGTH=393
contig00066		Solyc00g019980.2.1	PGSC0003DMP400014852		conserved hypothetical protein [Ricinus communis]	Unknown Protein
contig00067		Solyc01g087980.2.1	PGSC0003DMP400064098		predicted protein [Populus trichocarpa]	Unknown Protein
contig00068	AT3G24190.1	Solyc09g091580.2.1	PGSC0003DMP400051657		unnamed protein product [Vitis vinifera]	Uncharacterized aarF domain-containing protein kinase 1	Protein kinase superfamily protein | chr3:8743319-8747703 FORWARD LENGTH=793
contig00069		Solyc05g045740.1.1	PGSC0003DMP400017128		hypothetical protein NitaMp102 [Nicotiana tabacum]	Unknown Protein		Leucine-rich repeat resistance protein
contig00070		Solyc00g023590.2.1				Unknown Protein
contig00071	AT4G34890.1	Solyc11g065930.1.1	PGSC0003DMP400015312		xanthine dehydrogenase [Camellia sinensis]	Xanthine dehydrogenase/oxidase	ATXDH1, XDH1 | xanthine dehydrogenase 1 | chr4:16618736-16624983 REVERSE LENGTH=1361	AP2 domain-containing transcription factor
contig00072	AT5G42270.1	Solyc04g082250.2.1	PGSC0003DMP400017466		FtsH-like protein precursor [Solanum lycopersicum]	ATP-dependent zinc metalloprotease FTSH, chloroplastic (Fragment)	VAR1, FTSH5 | FtsH extracellular protease family | chr5:16902659-16905102 FORWARD LENGTH=704	Lipoxygenase
contig00073	AT5G42270.1	Solyc04g082250.2.1	PGSC0003DMP400017466		FtsH-like protein precursor [Solanum lycopersicum]	ATP-dependent zinc metalloprotease FTSH, chloroplastic (Fragment)	VAR1, FTSH5 | FtsH extracellular protease family | chr5:16902659-16905102 FORWARD LENGTH=704	Lipoxygenase
contig00074	AT4G25450.1	Solyc03g026310.2.1	PGSC0003DMP400042448		PREDICTED: ABC transporter B family member 28-like [Vitis vinifera]	ABC transporter permease/ATP-binding protein	ATNAP8, NAP8 | non-intrinsic ABC protein 8 | chr4:13009845-13013912 REVERSE LENGTH=714	Gene of unknown function
contig00075	AT2G04030.1	Solyc05g010670.2.1	PGSC0003DMP400034134		heat shock protein 90 [Ipomoea nil]	Chaperone protein htpG	CR88, EMB1956, HSP90.5, Hsp88.1, AtHsp90.5 | Chaperone protein htpG family protein | chr2:1281983-1285909 FORWARD LENGTH=780
contig00076	AT4G31480.2	Solyc01g007150.2.1	PGSC0003DMP400036951		PREDICTED: coatomer subunit beta-1 [Vitis vinifera]	Coatomer subunit beta-1	Coatomer, beta subunit | chr4:15264145-15267384 FORWARD LENGTH=948	Cytokinin synthase 3
contig00077	ATMG00090.1	Solyc09g015850.2.1	PGSC0003DMP400053885		ribosomal protein S3 [Nicotiana tabacum]	Ribosomal protein S3 (Fragment)	structural constituent of ribosome;protein binding | chrM:25482-28733 REVERSE LENGTH=556
contig00078		Solyc05g041400.1.1	PGSC0003DMP400038200		PREDICTED: uncharacterized protein LOC100852915 [Vitis vinifera]	Unknown Protein		30S ribosomal protein S7, chloroplastic
contig00079	AT1G48110.2	Solyc12g099090.1.1	PGSC0003DMP400008153		PREDICTED: uncharacterized protein LOC100854837 [Vitis vinifera]	YTH domain family 2 (Predicted)	ECT7 | evolutionarily conserved C-terminal region 7 | chr1:17770339-17772806 REVERSE LENGTH=639	Transcription factor bHLH130
contig00080	AT5G26742.2	Solyc08g042050.2.1	PGSC0003DMP400036549		PREDICTED: DEAD-box ATP-dependent RNA helicase 3, chloroplastic [Vitis vinifera]	DEAD-box ATP-dependent RNA helicase 3	emb1138 | DEAD box RNA helicase (RH3) | chr5:9285540-9288871 REVERSE LENGTH=748	Gene of unknown function
contig00081	AT2G40140.2	Solyc05g052570.2.1	PGSC0003DMP400047223		PREDICTED: zinc finger CCCH domain-containing protein 29-like [Vitis vinifera]	Zinc finger CCCH domain-containing protein 66	CZF1, ZFAR1, SZF2, ATSZF2 | zinc finger (CCCH-type) family protein | chr2:16772537-16774330 FORWARD LENGTH=597	Integrase core domain containing protein
contig00082	AT3G10420.1	Solyc11g008250.1.1	PGSC0003DMP400054139		PREDICTED: uncharacterized protein ycf45-like [Vitis vinifera]	Single-stranded nucleic acid binding R3H domain protein	SPD1 | P-loop containing nucleoside triphosphate hydrolases superfamily protein | chr3:3239307-3241571 FORWARD LENGTH=547
contig00083	AT4G37640.1	Solyc02g064680.2.1	PGSC0003DMP400023079		type IIB calcium ATPase MCA5 [Medicago truncatula]	Calcium-transporting ATPase 1	ACA2 | calcium ATPase 2 | chr4:17683225-17686808 REVERSE LENGTH=1014	MYB transcription factor
contig00084		Solyc08g036520.2.1			hypothetical protein NitaMp061 [Nicotiana tabacum]	Unknown Protein
contig00085	AT1G64140.1	Solyc08g008180.1.1	PGSC0003DMP400010341		PREDICTED: uncharacterized protein LOC100255255 [Vitis vinifera]	Os11g0223400 protein (Fragment)	BEST Arabidopsis thaliana protein match is: loricrin-related (TAIR:AT5G64550.1); Has 3596 Blast hits to 2004 proteins in 150 species: Archae - 0; Bacteria - 54; Metazoa - 1597; Fungi - 38; Plants - 513; Viruses - 9; Other Eukaryotes - 1385 (source: NCBI BLink). | chr1:23804069-23806009 REVERSE LENGTH=646
contig00086	AT1G64550.1	Solyc08g082850.2.1	PGSC0003DMP400021683		PREDICTED: ABC transporter F family member 3 [Vitis vinifera]	Uncharacterized ABC transporter ATP-binding protein C29A3.09c	ATGCN3, GCN3 | general control non-repressible 3 | chr1:23968850-23973369 FORWARD LENGTH=715	E3 ubiquitin-protein ligase RMA1H1
contig00087	AT5G64840.1	Solyc04g051800.2.1	PGSC0003DMP400028983		ABC transporter family protein [Populus trichocarpa]	ABC transporter ATP-binding protein	GCN5, ATGCN5 | general control non-repressible 5 | chr5:25916956-25919693 REVERSE LENGTH=692	VQ motif-containing protein
contig00088	AT3G14067.1	Solyc06g062950.1.1	PGSC0003DMP400008705		PREDICTED: subtilisin-like protease isoform 1 [Vitis vinifera]	Subtilisin-like protease	Subtilase family protein | chr3:4658421-4660754 REVERSE LENGTH=777
contig00089	AT1G78230.1	Solyc04g074270.2.1	PGSC0003DMP400054777		PREDICTED: uncharacterized protein LOC100252301 [Vitis vinifera]	Phosphatase 1 regulatory subunit 7	Outer arm dynein light chain 1 protein | chr1:29430226-29432516 FORWARD LENGTH=681
contig00090	AT5G49740.1	Solyc01g102610.2.1	PGSC0003DMP400031747		PREDICTED: ferric reduction oxidase 7, chloroplastic-like [Vitis vinifera]	Ferric reductase oxidase	ATFRO7, FRO7 | ferric reduction oxidase 7 | chr5:20205549-20208628 REVERSE LENGTH=747
contig00091	AT4G01800.1	Solyc01g080840.2.1	PGSC0003DMP400002084		conserved hypothetical protein [Ricinus communis]	Protein translocase subunit secA	AGY1, AtcpSecA, SECA1 | Albino or Glassy Yellow 1 | chr4:770926-776131 REVERSE LENGTH=1022	Xyloglucan endotransglucosylase/hydrolase protein A
contig00092	AT4G32420.3	Solyc08g067090.2.1	PGSC0003DMP400040094		predicted protein [Populus trichocarpa]	Peptidyl-prolyl cis-trans isomerase	Cyclophilin-like peptidyl-prolyl cis-trans isomerase family protein | chr4:15647550-15652103 REVERSE LENGTH=837	(-)-germacrene D synthase
contig00093	AT5G64170.2	Solyc01g105120.2.1	PGSC0003DMP400022235		PREDICTED: uncharacterized protein LOC100257088 [Vitis vinifera]	Os01g0498200 protein (Fragment)	dentin sialophosphoprotein-related | chr5:25672904-25675934 REVERSE LENGTH=616	Conserved gene of unknown function
contig00094	AT1G53090.2	Solyc12g013840.1.1	PGSC0003DMP400026849		PREDICTED: protein SPA1-RELATED 3-like [Vitis vinifera]	WD-40 repeat protein	SPA4 | SPA1-related 4 | chr1:19783748-19786690 FORWARD LENGTH=794
contig00095	AT5G49910.1	Solyc01g103450.2.1	PGSC0003DMP400043144		chloroplast heat shock protein 70-2 [Ipomoea nil]	Chaperone DnaK	CPHSC70-2EAT SHOCK PROTEIN 70-2, HSC70-7, cpHsc70-2 | chloroplast heat shock protein 70-2 | chr5:20303470-20306295 FORWARD LENGTH=718	SKP1 1
contig00096	AT1G04400.1	Solyc09g090100.2.1	PGSC0003DMP400029985		cryptochrome 2 [Solanum lycopersicum]	Cryptochrome 2	CRY2, FHA, AT-PHH1, PHH1, ATCRY2 | cryptochrome 2 | chr1:1185719-1187901 REVERSE LENGTH=612	EMB2744
contig00097	AT1G29340.1	Solyc02g072080.1.1	PGSC0003DMP400049550		Avr9/Cf-9 rapidly elicited protein 276 [Nicotiana tabacum]	U-box domain-containing protein 17	PUB17, ATPUB17 | plant U-box 17 | chr1:10264412-10266601 FORWARD LENGTH=729
contig00098	AT5G26830.1	Solyc08g074550.2.1	PGSC0003DMP400068875		PREDICTED: threonyl-tRNA synthetase, mitochondrial [Vitis vinifera]	Threonyl-tRNA synthetase	Threonyl-tRNA synthetase | chr5:9437351-9441568 FORWARD LENGTH=709
contig00099	AT3G05900.1	Solyc01g102310.2.1	PGSC0003DMP400031773		GRIP and coiled-coil domain-containing protein, putative [Ricinus communis]	Unknown Protein	neurofilament protein-related | chr3:1761408-1763854 REVERSE LENGTH=673	Transcription elongation factor 1 homolog
contig00100	AT1G21450.1	Solyc04g064550.1.1	PGSC0003DMP400043079		GRAS6 protein [Solanum lycopersicum]	GRAS family transcription factor	SCL1 | SCARECROW-like 1 | chr1:7509721-7511502 FORWARD LENGTH=593	Gene of unknown function
contig00101	AT3G53230.1	Solyc03g112590.2.1	PGSC0003DMP400031543		PREDICTED: cell division cycle protein 48 homolog [Vitis vinifera]	Cell division protease ftsH homolog	ATPase, AAA-type, CDC48 protein | chr3:19723416-19726489 FORWARD LENGTH=815
contig00102	AT2G29630.3	Solyc06g006080.2.1	PGSC0003DMP400007424		thiamine biosynthesis protein ThiC variant L1 [Solanum lycopersicum]	Phosphomethylpyrimidine synthase	THIC | thiaminC | chr2:12667395-12669569 FORWARD LENGTH=644	Amino acid transporter
contig00103	AT4G15560.1	Solyc01g067890.2.1	PGSC0003DMP400039626		chloroplast 1-deoxy-D-xylulose-5-phosphate synthase [Withania somnifera]	1-deoxy-D-xylulose 5-phosphate synthase 1	CLA1, DEF, CLA, DXS, DXPS2 | Deoxyxylulose-5-phosphate synthase | chr4:8884218-8887254 FORWARD LENGTH=717
contig00104	AT5G49910.1	Solyc01g103450.2.1	PGSC0003DMP400043144		chloroplast heat shock protein 70-2 [Ipomoea nil]	Chaperone DnaK	CPHSC70-2EAT SHOCK PROTEIN 70-2, HSC70-7, cpHsc70-2 | chloroplast heat shock protein 70-2 | chr5:20303470-20306295 FORWARD LENGTH=718	SKP1 1
contig00105	AT2G20020.1	Solyc05g018240.2.1	PGSC0003DMP400047719		PREDICTED: CRS2-associated factor 1, chloroplastic-like [Glycine max]	CRS2-associated factor 1, chloroplastic	CAF1, ATCAF1 | RNA-binding CRS1 / YhbY (CRM) domain-containing protein | chr2:8644464-8647090 FORWARD LENGTH=701
contig00106	AT3G16270.1	Solyc04g047770.2.1	PGSC0003DMP400014992		PREDICTED: VHS domain-containing protein At3g16270 [Vitis vinifera]	VHS domain-containing protein At3g16270	ENTH/VHS family protein | chr3:5513701-5516540 FORWARD LENGTH=690	ATP-dependent helicase
contig00107		Solyc00g069880.2.1				Unknown Protein
contig00108	AT1G32230.2	Solyc08g005270.2.1	PGSC0003DMP400029296		predicted protein [Populus trichocarpa]	Poly polymerase catalytic domain containing protein expressed	RCD1, CEO, CEO1, ATP8, AtRCD1 | WWE protein-protein interaction domain protein family | chr1:11613427-11615894 FORWARD LENGTH=588
contig00109	AT3G01750.1	Solyc05g014510.2.1	PGSC0003DMP400030467		PREDICTED: uncharacterized protein LOC100242500 [Vitis vinifera]	Ankyrin repeat domain-containing protein 44	Ankyrin repeat family protein | chr3:270615-272691 FORWARD LENGTH=664	Transcription factor
contig00110	AT4G08850.1	Solyc04g074000.2.1	PGSC0003DMP400030945		hypothetical protein VITISV_022117 [Vitis vinifera]	Receptor like kinase, RLK	Leucine-rich repeat receptor-like protein kinase family protein | chr4:5636693-5640496 REVERSE LENGTH=1045
contig00111	AT5G04550.1	Solyc11g007660.1.1	PGSC0003DMP400047497		PREDICTED: uncharacterized protein LOC100243738 [Vitis vinifera]	At5g51670-like protein (Fragment)	Protein of unknown function (DUF668) | chr5:1303757-1305556 REVERSE LENGTH=599
contig00112		Solyc01g065790.1.1	PGSC0003DMP400003955		conserved hypothetical protein [Ricinus communis]	Unknown Protein		Pentatricopeptide repeat-containing protein
contig00113	AT1G21450.1	Solyc04g064550.1.1	PGSC0003DMP400043079		GRAS6 protein [Solanum lycopersicum]	GRAS family transcription factor	SCL1 | SCARECROW-like 1 | chr1:7509721-7511502 FORWARD LENGTH=593	Gene of unknown function
contig00114	AT5G60600.1	Solyc11g069380.1.1	PGSC0003DMP400014162		GcpE [Solanum lycopersicum]	4-hydroxy-3-methylbut-2-en-1-yl diphosphate synthase	GCPE, ISPG, CSB3, CLB4, HDS | 4-hydroxy-3-methylbut-2-enyl diphosphate synthase | chr5:24359447-24363274 FORWARD LENGTH=741	Gene of unknown function
contig00115	AT5G48380.1	Solyc06g082920.2.1	PGSC0003DMP400048141		unnamed protein product [Vitis vinifera]	Receptor like kinase, RLK	BIR1 | BAK1-interacting receptor-like kinase 1 | chr5:19604584-19606532 REVERSE LENGTH=620
contig00116	AT5G13640.1	Solyc03g121960.2.1	PGSC0003DMP400004386		predicted protein [Populus trichocarpa]	Phospholipid diacylglycerol acyltransferase	ATPDAT, PDAT, PDAT1 | phospholipid:diacylglycerol acyltransferase | chr5:4393529-4397213 FORWARD LENGTH=671	Conserved gene of unknown function
contig00117	AT5G40580.2	Solyc05g013810.2.1	PGSC0003DMP400029640		unknown [Lotus japonicus]	Glycosyl hydrolase family 5 protein/cellulase	PBB2 | 20S proteasome beta subunit PBB2 | chr5:16248511-16250451 REVERSE LENGTH=274	Glycine-rich protein like
contig00118	AT1G58030.1	Solyc10g081460.1.1	PGSC0003DMP400049042		unnamed protein product [Vitis vinifera]	Amino acid transporter	CAT2 | cationic amino acid transporter 2 | chr1:21464185-21468141 REVERSE LENGTH=635
contig00119	AT2G16250.1	Solyc12g089160.1.1	PGSC0003DMP400027091		PREDICTED: probable LRR receptor-like serine/threonine-protein kinase At2g16250-like [Vitis vinifera]	Receptor like kinase, RLK	Leucine-rich repeat protein kinase family protein | chr2:7039682-7042933 REVERSE LENGTH=915	Exosome complex exonuclease RRP40
contig00120		Solyc07g032230.2.1	PGSC0003DMP400020680		PREDICTED: uncharacterized protein LOC100256064 [Vitis vinifera]	IST1 homolog		Sesquiterpene synthase
contig00121	AT5G66900.1	Solyc02g090380.2.1	PGSC0003DMP400014064		NRG1 [Nicotiana benthamiana]	Nbs-lrr, resistance protein	Disease resistance protein (CC-NBS-LRR class) family | chr5:26714931-26717757 REVERSE LENGTH=809	Receptor kinase
contig00122		Solyc12g010250.1.1				Unknown Protein
contig00123	AT1G76140.1	Solyc04g082120.2.1	PGSC0003DMP400017449		PREDICTED: prolyl endopeptidase [Vitis vinifera]	Prolyl endopeptidase	Prolyl oligopeptidase family protein | chr1:28571187-28574852 FORWARD LENGTH=795	Gene of unknown function
contig00124	AT2G38360.1	Solyc09g015160.2.1	PGSC0003DMP400023339		PREDICTED: PRA1 family protein B4 isoform 1 [Vitis vinifera]	Unknown Protein	PRA1.B4 | prenylated RAB acceptor 1.B4 | chr2:16069840-16070502 REVERSE LENGTH=220	Conserved gene of unknown function
contig00125	AT1G50480.1	Solyc01g006280.2.1	PGSC0003DMP400055303		Formate--tetrahydrofolate ligase [Arabidopsis thaliana]	Formate-tetrahydrofolate ligase	THFS | 10-formyltetrahydrofolate synthetase | chr1:18702064-18704687 FORWARD LENGTH=634
contig00126	AT4G34710.2	Solyc01g110440.2.1	PGSC0003DMP400002989		arginine decarboxylase 1 [Datura stramonium]	Arginine decarboxylase	ADC2, SPE2, ATADC2 | arginine decarboxylase 2 | chr4:16560315-16562450 REVERSE LENGTH=711	Strictosidine synthase
contig00127	AT2G32540.1	Solyc07g051820.2.1	PGSC0003DMP400029900		predicted protein [Populus trichocarpa]	Cellulose synthase	ATCSLB04, CSLB04, ATCSLB4 | cellulose synthase-like B4 | chr2:13814686-13818289 FORWARD LENGTH=755	Conserved gene of unknown function
contig00128	AT1G79750.1	Solyc12g044600.2.1	PGSC0003DMP400045947		NADP-malic enzyme [Solanum lycopersicum]	NADP-dependent malic enzyme, chloroplastic	ATNADP-ME4, NADP-ME4 | NADP-malic enzyme 4 | chr1:30007655-30011179 REVERSE LENGTH=646	Ubiquinone biosynthesis protein coq-8
contig00129	AT1G79600.1	Solyc04g083010.2.1	PGSC0003DMP400044472		PREDICTED: uncharacterized aarF domain-containing protein kinase At1g79600, chloroplastic-like [Vitis vinifera]	Uncharacterized aarF domain-containing protein kinase 1	Protein kinase superfamily protein | chr1:29950105-29952516 REVERSE LENGTH=711	Conserved gene of unknown function
contig00130	AT2G07050.1	Solyc04g070980.2.1	PGSC0003DMP400049993		cycloartenol synthase [Withania somnifera]	Lanosterol synthase	CAS1 | cycloartenol synthase 1 | chr2:2924629-2930295 FORWARD LENGTH=759
contig00131	AT3G28730.1	Solyc02g087710.2.1	PGSC0003DMP400031536		PREDICTED: FACT complex subunit SSRP1 [Vitis vinifera]	FACT complex subunit SSRP1	ATHMG, SSRP1, NFD, HMG | high mobility group | chr3:10784954-10788498 FORWARD LENGTH=646
contig00132	AT1G76490.1	Solyc02g082260.2.1	PGSC0003DMP400017516		3-hydroxy-3-methylglutaryl coenzyme A reductase [Withania somnifera]	Hydroxy-methylglutaryl-coenzyme A reductase	HMG1, HMGR1, AtHMGR1 | hydroxy methylglutaryl CoA reductase 1 | chr1:28695801-28698206 FORWARD LENGTH=642	Ubiquitin carboxyl-terminal hydrolase
contig00133	AT3G14440.1	Solyc07g056570.1.1	PGSC0003DMP400048044		nine-cis-epoxycarotenoid dioxygenase [Solanum lycopersicum]	9-cis-epoxycarotenoid dioxygenase	NCED3, ATNCED3, STO1, SIS7 | nine-cis-epoxycarotenoid dioxygenase 3 | chr3:4831678-4833477 REVERSE LENGTH=599
contig00134	ATCG00500.1	Solyc01g007340.2.1	PGSC0003DMP400039432		putative acetyl co-enzyme A carboxylase carboxytransferase beta subunit [Capsicum annuum]	Acetyl-coenzyme A carboxylase carboxyl transferase subunit beta	ACCD | acetyl-CoA carboxylase carboxyl transferase subunit beta | chrC:57075-58541 FORWARD LENGTH=488	GTP-binding protein
contig00135	AT1G08830.2	Solyc01g067740.2.1	PGSC0003DMP400018842		RecName: Full=Superoxide dismutase [Cu-Zn] 2	Superoxide dismutase	CSD1 | copper/zinc superoxide dismutase 1 | chr1:2827700-2829053 FORWARD LENGTH=152	Sugar transporter
contig00136	AT2G03890.1	Solyc05g010810.1.1	PGSC0003DMP400034127		predicted protein [Populus trichocarpa]	Phosphatidylinositol kinase	ATPI4K GAMMA 7, UBDK GAMMA 7, PI4K GAMMA 7 | phosphoinositide 4-kinase gamma 7 | chr2:1186199-1188151 FORWARD LENGTH=650
contig00137		Solyc08g065620.1.1			hypothetical protein NitaMp052 [Nicotiana tabacum]	NADH-quinone oxidoreductase subunit C
contig00138	AT3G51895.1	Solyc06g084140.2.1	PGSC0003DMP400034942		PREDICTED: sulfate transporter 3.1-like [Vitis vinifera]	High affinity sulfate transporter 1	SULTR3;1, AST12 | sulfate transporter 3;1 | chr3:19251503-19255677 REVERSE LENGTH=658	Gene of unknown function
contig00139	ATMG00290.1	Solyc00g021640.2.1	PGSC0003DMP400056092		ribosomal protein S4 [Nicotiana tabacum]	Ribosomal protein S4	RPS4 | mitochondrial ribosomal protein S4 | chrM:82028-83116 REVERSE LENGTH=362
contig00140	AT4G17230.1	Solyc11g012510.1.1	PGSC0003DMP400023645		GRAS1 protein [Solanum lycopersicum]	GRAS family transcription factor	SCL13 | SCARECROW-like 13 | chr4:9661218-9662807 REVERSE LENGTH=529	Disease resistance protein BS2
contig00141	AT4G33010.1	Solyc08g065220.2.1	PGSC0003DMP400052154		RecName: Full=Glycine dehydrogenase [decarboxylating], mitochondrial; AltName: Full=Glycine cleavage system P protein; AltName: Full=Glycine decarboxylase; Flags: Precursor	Glycine dehydrogenase P protein	AtGLDP1, GLDP1 | glycine decarboxylase P-protein 1 | chr4:15926852-15931150 REVERSE LENGTH=1037
contig00142	AT1G60720.1		PGSC0003DMP400062207		RNase H family protein [Solanum demissum]		RNA-directed DNA polymerase (reverse transcriptase)-related family protein | chr1:22357072-22357941 FORWARD LENGTH=289
contig00143	AT5G66850.1	Solyc04g079400.2.1	PGSC0003DMP400014144		PREDICTED: uncharacterized protein LOC100245919 [Vitis vinifera]	Protein serine/threonine kinase	MAPKKK5 | mitogen-activated protein kinase kinase kinase 5 | chr5:26695965-26699159 REVERSE LENGTH=716	Glycerol kinase
contig00144	AT1G78230.1	Solyc04g074270.2.1	PGSC0003DMP400054777		PREDICTED: uncharacterized protein LOC100252301 [Vitis vinifera]	Phosphatase 1 regulatory subunit 7	Outer arm dynein light chain 1 protein | chr1:29430226-29432516 FORWARD LENGTH=681
contig00145	AT5G06530.3	Solyc01g006720.2.1	PGSC0003DMP400036990		white-brown-complex ABC transporter family [Populus trichocarpa]	ABC transporter G family member 22	ABC-2 type transporter family protein | chr5:1990334-1994605 REVERSE LENGTH=691	Periaxin
contig00146	AT5G60600.1	Solyc11g069380.1.1	PGSC0003DMP400014162		GcpE [Solanum lycopersicum]	4-hydroxy-3-methylbut-2-en-1-yl diphosphate synthase	GCPE, ISPG, CSB3, CLB4, HDS | 4-hydroxy-3-methylbut-2-enyl diphosphate synthase | chr5:24359447-24363274 FORWARD LENGTH=741	Gene of unknown function
contig00147	AT4G14210.1	Solyc03g123760.2.1	PGSC0003DMP400016140		phytoene dehydrogenase, chloroplastic/chromoplastic [Solanum lycopersicum]	Phytoene desaturase	PDS3, PDS, PDE226 | phytoene desaturase 3 | chr4:8190426-8194769 REVERSE LENGTH=566	Mitochondrial dicarboxylate carrier protein
contig00148	AT1G58030.1	Solyc10g081460.1.1	PGSC0003DMP400049042		unnamed protein product [Vitis vinifera]	Amino acid transporter	CAT2 | cationic amino acid transporter 2 | chr1:21464185-21468141 REVERSE LENGTH=635
contig00149	AT2G27040.2	Solyc06g073540.2.1	PGSC0003DMP400046883		AGO4-1, partial [Nicotiana benthamiana]	Argonaute 4-like protein	AGO4 | Argonaute family protein | chr2:11536795-11541503 REVERSE LENGTH=924	Polyprotein
contig00150	AT2G37040.1	Solyc10g086180.1.1	PGSC0003DMP400054631		phenylalanine ammonia-lyase 1 [Nicotiana attenuata]	Phenylalanine ammonia-lyase	PAL1, ATPAL1 | PHE ammonia lyase 1 | chr2:15557602-15560237 REVERSE LENGTH=725
contig00151
contig00152	AT1G09970.1	Solyc04g076990.2.1	PGSC0003DMP400008852		PREDICTED: receptor-like protein kinase HAIKU2-like [Vitis vinifera]	Receptor like kinase, RLK	LRR XI-23, RLK7 | Leucine-rich receptor-like protein kinase family protein | chr1:3252408-3255428 FORWARD LENGTH=976	Arginine biosynthesis bifunctional protein ArgJ beta chain
contig00153	AT2G40140.2	Solyc05g052570.2.1	PGSC0003DMP400047223		PREDICTED: zinc finger CCCH domain-containing protein 29-like [Vitis vinifera]	Zinc finger CCCH domain-containing protein 66	CZF1, ZFAR1, SZF2, ATSZF2 | zinc finger (CCCH-type) family protein | chr2:16772537-16774330 FORWARD LENGTH=597	Integrase core domain containing protein
contig00154	AT5G03340.1	Solyc11g069720.1.1	PGSC0003DMP400034195		RecName: Full=Cell division cycle protein 48 homolog	26S protease regulatory subunit 6B homolog	ATPase, AAA-type, CDC48 protein | chr5:810091-813133 REVERSE LENGTH=810
contig00155	AT5G15870.1	Solyc02g089720.1.1	PGSC0003DMP400032710		predicted protein [Populus trichocarpa]	Endo-beta-1 3-glucanase	glycosyl hydrolase family 81 protein | chr5:5182641-5184878 REVERSE LENGTH=745
contig00156	AT4G36760.1	Solyc02g062970.2.1	PGSC0003DMP400007966		Xaa-Pro aminopeptidase 2 [Solanum lycopersicum]	Xaa-Pro aminopeptidase 2	ATAPP1, APP1 | aminopeptidase P1 | chr4:17326688-17329979 FORWARD LENGTH=645	Annexin
contig00157	AT3G09920.3	Solyc09g008480.2.1	PGSC0003DMP400006938		PREDICTED: phosphatidylinositol-4-phosphate 5-kinase 9-like [Vitis vinifera]	Phosphatidylinositol-4-phosphate 5-kinase 9	PIP5K9 | phosphatidyl inositol monophosphate 5 kinase | chr3:3040426-3043676 REVERSE LENGTH=815	Pectate lyase P59
contig00158	AT4G00370.1	Solyc01g094720.2.1	PGSC0003DMP400000115		Sialin, putative [Ricinus communis]	Vesicular glutamate transporter	ANTR2, PHT4;4 | Major facilitator superfamily protein | chr4:163153-166111 REVERSE LENGTH=541	Conserved gene of unknown function
contig00159	AT1G53210.1	Solyc03g006260.2.1	PGSC0003DMP400022702		calmodulin, putative [Ricinus communis]	Sodium/calcium exchanger family protein	sodium/calcium exchanger family protein / calcium-binding EF hand family protein | chr1:19844790-19847533 FORWARD LENGTH=585
contig00160	AT5G40450.1	Solyc01g095340.2.1	PGSC0003DMP400000187		predicted protein [Populus trichocarpa]	Unknown Protein	unknown protein; FUNCTIONS IN: molecular_function unknown; INVOLVED IN: biological_process unknown; LOCATED IN: chloroplast, plasma membrane; EXPRESSED IN: 24 plant structures; EXPRESSED DURING: 13 growth stages; Has 30201 Blast hits to 17322 proteins in 780 species: Archae - 12; Bacteria - 1396; Metazoa - 17338; Fungi - 3422; Plants - 5037; Viruses - 0; Other Eukaryotes - 2996 (source: NCBI BLin…	Conserved gene of unknown function
contig00161	AT1G15460.1	Solyc03g120020.2.1	PGSC0003DMP400010056		Boron transporter, putative [Ricinus communis]	AE family transporter anion exchange	ATBOR4, BOR4 | HCO3- transporter family | chr1:5310196-5313376 REVERSE LENGTH=683
contig00162	AT3G59780.1	Solyc03g059180.2.1	PGSC0003DMP400042391		PREDICTED: uncharacterized protein LOC100249037 [Vitis vinifera]	Extracellular calcium sensing receptor	Rhodanese/Cell cycle control phosphatase superfamily protein | chr3:22086906-22090324 FORWARD LENGTH=686	Bifunctional endo-1,4-beta-xylanase xylA
contig00163	AT5G46840.1	Solyc08g076660.2.1	PGSC0003DMP400030643		predicted protein [Populus trichocarpa]	Nucleolar protein 12	RNA-binding (RRM/RBD/RNP motifs) family protein | chr5:19005651-19007609 FORWARD LENGTH=501	AAR2 protein family
contig00164	ATMG00570.1	Solyc05g023960.1.1	PGSC0003DMP400052048		hypothetical protein NitaMp032 [Nicotiana tabacum]	Transport membrane protein (Fragment)	ORFX | Sec-independent periplasmic protein translocase | chrM:157491-158351 FORWARD LENGTH=286
contig00165	AT1G63770.3	Solyc08g081250.2.1	PGSC0003DMP400021564		PREDICTED: aminopeptidase N-like [Glycine max]	Aminopeptidase N	Peptidase M1 family protein | chr1:23657791-23664243 REVERSE LENGTH=987
contig00166	AT3G12580.1	Solyc10g086410.2.1	PGSC0003DMP400033372		RecName: Full=Heat shock cognate 70 kDa protein 2	Heat shock protein 70-3	HSP70, ATHSP70 | heat shock protein 70 | chr3:3991487-3993689 REVERSE LENGTH=650
contig00167	AT2G01320.1	Solyc05g008350.2.1	PGSC0003DMP400053075		abc transporter, putative [Ricinus communis]	ABC transporter G family member 7	ABC-2 type transporter family protein | chr2:154669-158063 REVERSE LENGTH=725
contig00168	AT3G14830.2	Solyc07g062250.2.1	PGSC0003DMP400012585		PREDICTED: uncharacterized protein LOC100252018 [Vitis vinifera]	Genomic DNA chromosome 3 BAC clone T21E2	unknown protein; FUNCTIONS IN: molecular_function unknown; INVOLVED IN: biological_process unknown; LOCATED IN: cellular_component unknown; BEST Arabidopsis thaliana protein match is: unknown protein (TAIR:AT1G53450.2); Has 35333 Blast hits to 34131 proteins in 2444 species: Archae - 798; Bacteria - 22429; Metazoa - 974; Fungi - 991; Plants - 531; Viruses - 0; Other Eukaryotes - 9610 (source: NCB…	Potassium transporter
contig00169	AT4G29060.1	Solyc07g018360.2.1	PGSC0003DMP400005664		PREDICTED: uncharacterized protein LOC100797166 [Glycine max]	Elongation factor Ts	emb2726 | elongation factor Ts family protein | chr4:14317744-14321315 FORWARD LENGTH=953	Glycosyltransferase
contig00170	AT3G49530.1	Solyc03g080090.2.1	PGSC0003DMP400001114		nam-like protein 1 [Petunia x hybrida]	NAC domain protein IPR003441	ANAC062, NTL6, NAC062 | NAC domain containing protein 62 | chr3:18362639-18364717 REVERSE LENGTH=469	TLP domain class transcription factor
contig00171	AT1G17870.1	Solyc01g106820.2.1	PGSC0003DMP400044563		sterol regulatory element-binding protein site 2 protease, putative [Ricinus communis]	Peptidase M50 family	ATEGY3, EGY3 | ethylene-dependent gravitropism-deficient and yellow-green-like 3 | chr1:6150036-6152185 REVERSE LENGTH=573	Gene of unknown function
contig00172	AT3G20770.1	Solyc06g073720.1.1	PGSC0003DMP400010490		EIL1 protein [Solanum lycopersicum]	Ethylene insensitive 3 class transcription factor	EIN3, AtEIN3 | Ethylene insensitive 3 family protein | chr3:7260702-7262588 REVERSE LENGTH=628	Acidic class II 1,3-beta-glucanase
contig00173	AT1G06870.1	Solyc04g079550.2.1	PGSC0003DMP400020703		PREDICTED: probable thylakoidal processing peptidase 2, chloroplastic [Vitis vinifera]	Signal peptidase I	Peptidase S24/S26A/S26B/S26C family protein | chr1:2108832-2110642 FORWARD LENGTH=367	Antifungal protein
contig00174	AT2G38800.1	Solyc04g017750.2.1	PGSC0003DMP400052011		PNCBP [Solanum tuberosum]	Pathogen-induced calmodulin-binding protein (Fragment)	Plant calmodulin-binding protein-related | chr2:16216999-16218837 FORWARD LENGTH=612
contig00175	AT5G67360.1	Solyc03g044150.2.1	PGSC0003DMP400026165		subtilisin-like protease [Nicotiana tabacum]	Subtilisin-like protease	ARA12 | Subtilase family protein | chr5:26872192-26874465 REVERSE LENGTH=757	Conserved gene of unknown function
contig00176	AT4G17230.1	Solyc11g012510.1.1	PGSC0003DMP400023645		GRAS1 protein [Solanum lycopersicum]	GRAS family transcription factor	SCL13 | SCARECROW-like 13 | chr4:9661218-9662807 REVERSE LENGTH=529	Disease resistance protein BS2
contig00177		Solyc04g080280.2.1				Unknown Protein
contig00178	AT3G03940.1	Solyc10g080700.1.1	PGSC0003DMP400040934		casein kinase, putative [Ricinus communis]	Casein kinase-like protein	Protein kinase family protein | chr3:1014412-1018244 REVERSE LENGTH=701	Histidine-rich glycoprotein
contig00179	AT1G65580.1	Solyc11g008800.1.1	PGSC0003DMP400043791		unnamed protein product [Vitis vinifera]	Inositol 1 4 5-trisphosphate 5-phosphatase-like protein	FRA3 | Endonuclease/exonuclease/phosphatase family protein | chr1:24377598-24383940 REVERSE LENGTH=1101	GF21482
contig00180	AT5G13000.1	Solyc01g073750.2.1	PGSC0003DMP400055406		predicted protein [Populus trichocarpa]	Glucan synthase like 3	ATGSL12, gsl12 | glucan synthase-like 12 | chr5:4110445-4121202 REVERSE LENGTH=1955
contig00181	AT1G67900.3	Solyc05g013570.2.1	PGSC0003DMP400032413		PREDICTED: BTB/POZ domain-containing protein At1g67900-like [Vitis vinifera]	AT1G67900-like protein (Fragment)	Phototropic-responsive NPH3 family protein | chr1:25467737-25469888 FORWARD LENGTH=631
contig00182	AT1G21680.1	Solyc11g005080.1.1	PGSC0003DMP400010730		PREDICTED: uncharacterized protein LOC100267814 isoform 1 [Vitis vinifera]	Protein tolB	DPP6 N-terminal domain-like protein | chr1:7613028-7615148 FORWARD LENGTH=706	Methylketone synthase Ie
contig00183	AT2G18960.1	Solyc07g017780.2.1	PGSC0003DMP400007331		plasma membrane H+-ATPase [Solanum lycopersicum]	H-ATPase	AHA1, PMA, OST2, HA1 | H(+)-ATPase 1 | chr2:8221858-8227268 FORWARD LENGTH=949	Acetylglucosaminyltransferase
contig00184	AT3G52850.1	Solyc09g015670.2.1	PGSC0003DMP400052293		vacuolar sorting receptor protein PV72-like protein [Solanum tuberosum]	Vacuolar sorting receptor	VSR1, BP-80, ATELP, BP80, BP80B, ATELP1, ATVSR1, GFS1, VSR1;1, BP80-1;1 | vacuolar sorting receptor homolog 1 | chr3:19587999-19591690 FORWARD LENGTH=623
contig00185	AT1G10290.1	Solyc11g039650.1.1	PGSC0003DMP400003306		predicted protein [Populus trichocarpa]	Dynamin-2A	ADL6, DRP2A | dynamin-like protein 6 | chr1:3370774-3377120 FORWARD LENGTH=914	Cytochrome P450
contig00186	AT1G32640.1	Solyc08g005050.2.1	PGSC0003DMP400002142		MYC transcription factor [Solanum tuberosum]	Transcription factor	ATMYC2, RD22BP1, JAI1, JIN1, MYC2, ZBF1 | Basic helix-loop-helix (bHLH) DNA-binding family protein | chr1:11799042-11800913 REVERSE LENGTH=623	Gene of unknown function
contig00187	AT5G58620.1	Solyc06g082010.2.1	PGSC0003DMP400052842		Cys-3-His zinc finger protein [Capsicum annuum]	Zinc finger CCCH domain-containing protein 66	zinc finger (CCCH-type) family protein | chr5:23693959-23695782 FORWARD LENGTH=607
contig00188	AT1G15910.1	Solyc03g117040.2.1	PGSC0003DMP400024958		PREDICTED: uncharacterized protein LOC100252420 [Vitis vinifera]	X1 (Fragment)	XH/XS domain-containing protein | chr1:5465951-5468723 FORWARD LENGTH=634	Avr9/Cf-9 rapidly elicited protein 189
contig00189		Solyc00g316530.1.1	PGSC0003DMP400029755		hypothetical protein NitaMp140 [Nicotiana tabacum]	Unknown Protein		Phosphoric diester hydrolase
contig00190	AT5G28740.1	Solyc01g086990.2.1	PGSC0003DMP400012182		hypothetical protein VITISV_003952 [Vitis vinifera]	Pre-mRNA-splicing factor SYF1	Tetratricopeptide repeat (TPR)-like superfamily protein | chr5:10780774-10783772 FORWARD LENGTH=917	Transducin family protein
contig00191	AT3G18490.1	Solyc03g119690.1.1	PGSC0003DMP400009908		PREDICTED: aspartic proteinase nepenthesin-2 [Vitis vinifera]	Aspartic proteinase nepenthesin-1	Eukaryotic aspartyl protease family protein | chr3:6349090-6350592 REVERSE LENGTH=500	Gene of unknown function
contig00192	AT2G18960.1	Solyc07g017780.2.1	PGSC0003DMP400007331		plasma membrane H+-ATPase [Solanum lycopersicum]	H-ATPase	AHA1, PMA, OST2, HA1 | H(+)-ATPase 1 | chr2:8221858-8227268 FORWARD LENGTH=949	Acetylglucosaminyltransferase
contig00193	AT3G49530.1	Solyc06g073050.2.1	PGSC0003DMP400046923		nam-like protein 1 [Petunia x hybrida]	NAC domain protein IPR003441	ANAC062, NTL6, NAC062 | NAC domain containing protein 62 | chr3:18362639-18364717 REVERSE LENGTH=469	Gene of unknown function
contig00194	AT3G46730.1	Solyc10g047320.1.1	PGSC0003DMP400054698		NRC1 [Solanum lycopersicum]	Cc-nbs-lrr, resistance protein	NB-ARC domain-containing disease resistance protein | chr3:17213069-17215612 REVERSE LENGTH=847
contig00195	AT5G58620.1	Solyc06g082010.2.1	PGSC0003DMP400052842		Cys-3-His zinc finger protein [Capsicum annuum]	Zinc finger CCCH domain-containing protein 66	zinc finger (CCCH-type) family protein | chr5:23693959-23695782 FORWARD LENGTH=607
contig00196	AT2G13560.1	Solyc08g013860.2.1	PGSC0003DMP400000058		RecName: Full=NAD-dependent malic enzyme 62 kDa isoform, mitochondrial; Short=NAD-ME; Flags: Precursor	NAD-dependent malic enzyme 2	NAD-ME1 | NAD-dependent malic enzyme 1 | chr2:5650089-5655103 FORWARD LENGTH=623
contig00197	AT5G35970.1	Solyc03g097370.2.1	PGSC0003DMP400046021		unnamed protein product [Vitis vinifera]	DNA helicase-like	P-loop containing nucleoside triphosphate hydrolases superfamily protein | chr5:14119060-14123078 REVERSE LENGTH=961	Polyprotein protein
contig00198	AT1G21080.3	Solyc12g095800.1.1	PGSC0003DMP400051029		PREDICTED: chaperone protein dnaJ 10 [Vitis vinifera]	Chaperone protein dnaJ 10	DNAJ heat shock N-terminal domain-containing protein | chr1:7378822-7382275 REVERSE LENGTH=400
contig00199	AT5G35970.1	Solyc03g097370.2.1	PGSC0003DMP400046021		unnamed protein product [Vitis vinifera]	DNA helicase-like	P-loop containing nucleoside triphosphate hydrolases superfamily protein | chr5:14119060-14123078 REVERSE LENGTH=961	Polyprotein protein
contig00200	AT5G45110.1	Solyc07g044980.2.1	PGSC0003DMP400001753		NIM1-like protein 2 [Solanum lycopersicum]	NPR1-1 protein (Fragment)	NPR3, ATNPR3 | NPR1-like protein 3 | chr5:18229319-18231334 FORWARD LENGTH=586	Vitellogenic carboxypeptidase
contig00201	AT3G23990.1	Solyc05g053470.2.1	PGSC0003DMP400047202		chaperonin-60kD, ch60, putative [Ricinus communis]	chaperonin	HSP60, HSP60-3B | heat shock protein 60 | chr3:8669013-8672278 FORWARD LENGTH=577	Integrase core domain containing protein
contig00202	AT4G22990.1	Solyc08g080200.2.1	PGSC0003DMP400039445		PREDICTED: SPX domain-containing membrane protein At4g22990 [Vitis vinifera]	Major facilitator superfamily domain-containing protein 8	Major Facilitator Superfamily with SPX (SYG1/Pho81/XPR1) domain-containing protein | chr4:12048240-12050984 REVERSE LENGTH=699	Gene of unknown function
contig00203	AT5G52230.2	Solyc03g025970.2.1	PGSC0003DMP400025237		unnamed protein product [Vitis vinifera]	Methyl binding domain protein	MBD13 | methyl-CPG-binding domain protein 13 | chr5:21208097-21211634 REVERSE LENGTH=746
contig00204	AT5G42740.1	Solyc12g014380.1.1	PGSC0003DMP400022866		glucose-6-phosphate isomerase [Solanum tuberosum]	Glucose-6-phosphate isomerase 1	Sugar isomerase (SIS) family protein | chr5:17136080-17140622 FORWARD LENGTH=560	E3 ubiquitin-protein ligase BAH1-like 1
contig00205	AT1G71090.1	Solyc02g091240.1.1	PGSC0003DMP400053375		predicted protein [Populus trichocarpa]	Auxin efflux carrier protein-like	Auxin efflux carrier family protein | chr1:26812551-26813924 FORWARD LENGTH=457
contig00206	AT2G46500.2	Solyc01g095990.2.1	PGSC0003DMP400000254		protein with unknown function [Ricinus communis]	Phosphatidylinositol kinase family-like protein (Fragment)	ATPI4K GAMMA 4, UBDK GAMMA 4, PI4K GAMMA 4 | phosphoinositide 4-kinase gamma 4 | chr2:19086741-19088534 REVERSE LENGTH=566	Gene of unknown function
contig00207	AT4G18810.1	Solyc02g072160.2.1	PGSC0003DMP400049447		PREDICTED: uncharacterized protein LOC100241189 [Vitis vinifera]	NADH ubiquinone oxidoreductase complex I intermediate-associated protein 30	NAD(P)-binding Rossmann-fold superfamily protein | chr4:10322622-10325735 REVERSE LENGTH=596
contig00208	AT1G06840.1	Solyc10g074900.1.1	PGSC0003DMP400011603		PREDICTED: probable LRR receptor-like serine/threonine-protein kinase At5g37450-like [Vitis vinifera]	Receptor like kinase, RLK	Leucine-rich repeat protein kinase family protein | chr1:2097854-2103208 REVERSE LENGTH=953	Germin
contig00209	AT1G55490.2	Solyc03g120850.2.1	PGSC0003DMP400004499		PREDICTED: ruBisCO large subunit-binding protein subunit beta, chloroplastic [Vitis vinifera]	chaperonin	CPN60B, LEN1 | chaperonin 60 beta | chr1:20715717-20718673 REVERSE LENGTH=600	Homeobox protein
contig00210	AT5G05460.1	Solyc06g050930.2.1	PGSC0003DMP400041396		PREDICTED: cytosolic endo-beta-N-acetylglucosaminidase-like [Vitis vinifera]	Endo beta n-acetylglucosaminidase	Glycosyl hydrolase family 85 | chr5:1615615-1618771 FORWARD LENGTH=680	Gene of unknown function
contig00211	AT1G70520.1	Solyc05g005070.2.1	PGSC0003DMP400023928		putative protein kinase [Ipomoea nil]	RLK, Receptor like protein, putative resistance protein with an antifungal domain	CRK2 | cysteine-rich RLK (RECEPTOR-like protein kinase) 2 | chr1:26584888-26587334 REVERSE LENGTH=649	Gene of unknown function
contig00212	AT1G16030.1	Solyc03g117630.1.1	PGSC0003DMP400025002		heat shock protein, putative [Ricinus communis]	heat shock protein	Hsp70b | heat shock protein 70B | chr1:5502386-5504326 REVERSE LENGTH=646	Protein kinase
contig00213	AT5G03650.1	Solyc04g082400.2.1	PGSC0003DMP400017627		RecName: Full=1,4-alpha-glucan-branching enzyme; AltName: Full=Q-enzyme; AltName: Full=Starch-branching enzyme	1 4-alpha-glucan branching enzyme	SBE2.2 | starch branching enzyme 2.2 | chr5:931924-937470 FORWARD LENGTH=805	DNA-binding protein p24
contig00214	AT3G13460.4	Solyc01g028860.2.1	PGSC0003DMP400041513		PREDICTED: uncharacterized protein LOC100253534 [Vitis vinifera]	YTH domain family 2 (Predicted)	ECT2 | evolutionarily conserved C-terminal region 2 | chr3:4385274-4388220 REVERSE LENGTH=666	Gene of unknown function
contig00215	AT4G24740.1	Solyc03g112050.2.1	PGSC0003DMP400031712		PREDICTED: serine/threonine-protein kinase AFC2 [Vitis vinifera]	Serine/threonine kinase	AFC2, AME1, FC2 | FUS3-complementing gene 2 | chr4:12754729-12757653 REVERSE LENGTH=427	Conserved gene of unknown function
contig00216	AT2G45290.1	Solyc05g050970.2.1	PGSC0003DMP400012430		transketolase 1 [Capsicum annuum]	Transketolase 1	Transketolase | chr2:18672737-18675589 FORWARD LENGTH=741
contig00217	AT1G32900.1	Solyc08g083320.2.1	PGSC0003DMP400021398		RecName: Full=Granule-bound starch synthase 1, chloroplastic/amyloplastic; AltName: Full=Granule-bound starch synthase I; Short=GBSS-I; Flags: Precursor	Granule-bound starch synthase	UDP-Glycosyltransferase superfamily protein | chr1:11920582-11923506 REVERSE LENGTH=610	Xyloglucan endotransglucosylase-hydrolase XTH7
contig00218	AT1G12800.1	Solyc08g007950.2.1	PGSC0003DMP400029080		unnamed protein product [Vitis vinifera]	30S ribosomal protein S1	Nucleic acid-binding, OB-fold-like protein | chr1:4361778-4365189 REVERSE LENGTH=767	LOB domain-containing protein
contig00219	AT2G45290.1	Solyc05g050970.2.1	PGSC0003DMP400012430		transketolase 1 [Capsicum annuum]	Transketolase 1	Transketolase | chr2:18672737-18675589 FORWARD LENGTH=741
contig00220	AT1G15340.1	Solyc03g116680.2.1	PGSC0003DMP400001235		DNA methylation protein MBD1 [Capsicum annuum]	Methyl binding domain protein (Fragment)	MBD10 | methyl-CPG-binding domain 10 | chr1:5275895-5277474 REVERSE LENGTH=384
contig00221	AT5G65620.1	Solyc02g091580.2.1	PGSC0003DMP400053312		PREDICTED: oligopeptidase A-like [Vitis vinifera]	Oligopeptidase A	Zincin-like metalloproteases family protein | chr5:26221951-26225784 FORWARD LENGTH=791
contig00222	AT3G02450.1	Solyc03g046340.2.1	PGSC0003DMP400030979		PREDICTED: ATP-dependent zinc metalloprotease FtsH-like [Vitis vinifera]	Cell division protease ftsH homolog 4	cell division protein ftsH, putative | chr3:502876-505030 REVERSE LENGTH=622	Polygalacturonase non-catalytic subunit AroGP3
contig00223	AT1G47128.1	Solyc12g088670.1.1	PGSC0003DMP400014071		cysteine protease TDI-65 precursor [Solanum lycopersicum]	Cathepsin B-like cysteine proteinase	RD21, RD21A | Granulin repeat cysteine protease family protein | chr1:17283139-17285609 REVERSE LENGTH=462	Ntc12 protein
contig00224	AT1G70370.2	Solyc05g005560.2.1	PGSC0003DMP400053988		polygalacturonase-1 non-catalytic subunit beta precursor [Solanum lycopersicum]	BURP domain-containing protein (Fragment)	PG2 | polygalacturonase 2 | chr1:26513003-26514998 REVERSE LENGTH=626
contig00225	AT5G02800.1	Solyc11g072660.1.1	PGSC0003DMP400044002		receptor-like cytoplasmic protein kinase 1 [Capsicum annuum]	Receptor protein kinase-like protein	Protein kinase superfamily protein | chr5:635545-637374 REVERSE LENGTH=378	Gene of unknown function
contig00226		Solyc01g111080.2.1			conserved hypothetical protein [Ricinus communis]	Gibberellin-regulated protein 2
contig00227	AT2G33490.1	Solyc01g009820.2.1	PGSC0003DMP400052271		PREDICTED: uncharacterized protein At2g33490-like [Glycine max]	Hydroxyproline-rich glycoprotein family protein	hydroxyproline-rich glycoprotein family protein | chr2:14183552-14187666 FORWARD LENGTH=623
contig00228	AT3G25690.3	Solyc05g009930.2.1	PGSC0003DMP400001536		unnamed protein product [Vitis vinifera]	Chloroplast unusual positioning 1A	CHUP1 | Hydroxyproline-rich glycoprotein family protein | chr3:9354061-9357757 FORWARD LENGTH=863	Conserved gene of unknown function
contig00229	AT5G60300.3	Solyc03g080060.1.1	PGSC0003DMP400001167		serine-threonine protein kinase, plant-type, putative [Ricinus communis]	Receptor-like kinase	Concanavalin A-like lectin protein kinase family protein | chr5:24264862-24267973 FORWARD LENGTH=766	Gene of unknown function
contig00230	AT5G41770.1	Solyc12g056080.1.1	PGSC0003DMP400008940		PREDICTED: crooked neck-like protein 1 [Vitis vinifera]	Pre-mRNA-splicing factor CLF1	crooked neck protein, putative / cell cycle protein, putative | chr5:16718021-16720936 FORWARD LENGTH=705	Short-chain dehydrogenase
contig00231	AT1G23870.1	Solyc05g005750.2.1	PGSC0003DMP400007347		trehalose-6-phosphate synthase, putative [Ricinus communis]	Alpha alpha-trehalose-phosphate synthase (UDP-forming)	ATTPS9, TPS9 | trehalose-phosphatase/synthase 9 | chr1:8432695-8435506 FORWARD LENGTH=867	SLD5
contig00232	AT3G49530.1	Solyc03g080090.2.1	PGSC0003DMP400001114		nam-like protein 1 [Petunia x hybrida]	NAC domain protein IPR003441	ANAC062, NTL6, NAC062 | NAC domain containing protein 62 | chr3:18362639-18364717 REVERSE LENGTH=469	TLP domain class transcription factor
contig00233	AT1G72160.1	Solyc11g051160.1.1	PGSC0003DMP400009215		hypothetical protein [Cicer arietinum]	Phosphatidylinositol transfer protein SFH5	Sec14p-like phosphatidylinositol transfer family protein | chr1:27153823-27155609 REVERSE LENGTH=490	MTERF family protein
contig00234	AT2G38470.1	Solyc06g066370.2.1	PGSC0003DMP400029302		WRKY-type transcription factor [Capsicum annuum]	WRKY transcription factor 1	WRKY33, ATWRKY33 | WRKY DNA-binding protein 33 | chr2:16108476-16110539 FORWARD LENGTH=519	Conserved gene of unknown function
contig00235	AT2G22795.1	Solyc02g086460.2.1	PGSC0003DMP400022375		PREDICTED: uncharacterized protein LOC100264483 [Vitis vinifera]	Unknown Protein	unknown protein; BEST Arabidopsis thaliana protein match is: unknown protein (TAIR:AT4G37820.1); Has 799854 Blast hits to 188815 proteins in 4452 species: Archae - 4529; Bacteria - 144236; Metazoa - 287749; Fungi - 87083; Plants - 43826; Viruses - 3662; Other Eukaryotes - 228769 (source: NCBI BLink). | chr2:9697380-9699584 REVERSE LENGTH=734
contig00236	AT5G08570.1	Solyc04g008740.2.1	PGSC0003DMP400043892		RecName: Full=Pyruvate kinase, cytosolic isozyme; Short=PK	Pyruvate kinase	Pyruvate kinase family protein | chr5:2778433-2780300 FORWARD LENGTH=510	Gene of unknown function
contig00237	AT1G48410.3	Solyc06g072300.2.1	PGSC0003DMP400046800		ARGONAUTE 1 [Nicotiana tabacum]	ARGONAUTE 1	AGO1 | Stabilizer of iron transporter SufD / Polynucleotidyl transferase | chr1:17886285-17891892 REVERSE LENGTH=1050	Gene of unknown function
contig00238	AT3G46610.1	Solyc02g093620.1.1	PGSC0003DMP400022354		PREDICTED: pentatricopeptide repeat-containing protein At3g46610 [Vitis vinifera]	Pentatricopeptide repeat-containing protein	Pentatricopeptide repeat (PPR-like) superfamily protein | chr3:17160224-17162221 REVERSE LENGTH=665	Cyclin-like F-box
contig00239	AT3G27020.1	Solyc02g094280.2.1	PGSC0003DMP400035191		PREDICTED: probable metal-nicotianamine transporter YSL6-like isoform 1 [Vitis vinifera]	Oligopeptide transporter (Fragment)	YSL6 | YELLOW STRIPE like 6 | chr3:9961623-9964461 REVERSE LENGTH=676	Aluminum-activated malate transporter
contig00240	AT2G42620.1	Solyc12g010900.1.1	PGSC0003DMP400013844		MAX2B [Petunia x hybrida]	MAX2-like protein (Fragment)	MAX2, ORE9, PPS | RNI-like superfamily protein | chr2:17756170-17758251 FORWARD LENGTH=693	Gag-pol polyprotein
contig00241	AT1G73680.1	Solyc03g119060.2.1	PGSC0003DMP400010186		alpha-dioxygenase 2 [Solanum lycopersicum]	Alpha-dioxygenase 2	ALPHA DOX2 | alpha dioxygenase | chr1:27704221-27707417 REVERSE LENGTH=631	Kunitz-type enzyme inhibitor S9C11
contig00242	AT3G01610.1	Solyc01g068330.2.1	PGSC0003DMP400031316		PREDICTED: cell division control protein 48 homolog C-like [Vitis vinifera]	Cell division protease ftsH homolog	CDC48C, emb1354 | cell division cycle 48C | chr3:231787-235057 FORWARD LENGTH=820
contig00243	AT4G23850.1	Solyc08g082280.2.1	PGSC0003DMP400000465		putative long-chain acyl-CoA synthetase [Capsicum annuum]	Long-chain-fatty-acid-CoA ligase	LACS4 | AMP-dependent synthetase and ligase family protein | chr4:12403720-12408263 REVERSE LENGTH=666	Zinc finger protein
contig00244	AT4G12290.1	Solyc08g079430.2.1	PGSC0003DMP400033157		copper-containing amine oxidase [Solanum lycopersicum]	Primary amine oxidase	Copper amine oxidase family protein | chr4:7304434-7306973 FORWARD LENGTH=741
contig00245	AT5G45110.1	Solyc02g069310.2.1	PGSC0003DMP400036767		NIM1-like protein 1 [Solanum lycopersicum]	NPR1-2 protein (Fragment)	NPR3, ATNPR3 | NPR1-like protein 3 | chr5:18229319-18231334 FORWARD LENGTH=586
contig00246	AT4G28260.2	Solyc10g008420.2.1	PGSC0003DMP400037569		PREDICTED: uncharacterized protein LOC100255678 [Vitis vinifera]	Unknown Protein	unknown protein; FUNCTIONS IN: molecular_function unknown; INVOLVED IN: biological_process unknown; LOCATED IN: cellular_component unknown; EXPRESSED IN: 24 plant structures; EXPRESSED DURING: 15 growth stages; Has 50 Blast hits to 42 proteins in 12 species: Archae - 0; Bacteria - 0; Metazoa - 1; Fungi - 0; Plants - 49; Viruses - 0; Other Eukaryotes - 0 (source: NCBI BLink). | chr4:14005048-14006…	Integrase core domain containing protein
contig00247	AT5G50400.1	Solyc07g008560.2.1	PGSC0003DMP400021640		predicted protein [Populus trichocarpa]	Purple acid phosphatase	ATPAP27, PAP27 | purple acid phosphatase 27 | chr5:20523575-20526231 REVERSE LENGTH=611	Gene of unknown function
contig00248	AT2G32120.2	Solyc09g075950.1.1	PGSC0003DMP400052405		predicted protein [Populus trichocarpa]	Heat shock protein 1	HSP70T-2 | heat-shock protein 70T-2 | chr2:13651720-13653411 REVERSE LENGTH=563
contig00249	AT1G23090.1	Solyc05g007980.2.1	PGSC0003DMP400032092		sulfate/bicarbonate/oxalate exchanger and transporter sat-1 [Populus trichocarpa]	High affinity sulfate transporter 2	AST91, SULTR3;3 | sulfate transporter 91 | chr1:8185238-8188954 REVERSE LENGTH=631
contig00250		Solyc01g007730.2.1	PGSC0003DMP400064021		conserved hypothetical protein [Streptomyces sp. C]	ORF91
contig00251	AT5G52920.1	Solyc03g007810.2.1	PGSC0003DMP400011647		PREDICTED: pyruvate kinase isozyme G, chloroplastic-like [Vitis vinifera]	Pyruvate kinase	PKP1, PKP-BETA1, PKP2 | plastidic pyruvate kinase beta subunit 1 | chr5:21463680-21466612 FORWARD LENGTH=579
contig00252	AT3G11450.1	Solyc01g096700.2.1	PGSC0003DMP400005910		Zuotin, putative [Ricinus communis]	Chaperone protein dnaJ 1	DnaJ domain ;Myb-like DNA-binding domain | chr3:3605459-3607402 REVERSE LENGTH=647	Cellular nucleic acid binding protein
contig00253	AT5G10180.1	Solyc04g072740.2.1	PGSC0003DMP400016769		PREDICTED: low affinity sulfate transporter 3-like [Vitis vinifera]	High affinity sulfate transporter 1	AST68, SULTR2;1 | slufate transporter 2;1 | chr5:3193225-3196818 FORWARD LENGTH=677	Double WRKY type transfactor
contig00254	AT3G49160.1	Solyc06g051930.2.1	PGSC0003DMP400034059		PREDICTED: uncharacterized protein LOC100246758 [Vitis vinifera]	Pyruvate kinase family protein	pyruvate kinase family protein | chr3:18222132-18224415 REVERSE LENGTH=710
contig00255	AT3G26560.1	Solyc07g039550.2.1	PGSC0003DMP400056591		hypothetical protein VITISV_005515 [Vitis vinifera]	ATP-dependent RNA helicase	ATP-dependent RNA helicase, putative | chr3:9750122-9753719 REVERSE LENGTH=1168
contig00256			PGSC0003DMP400068323		pol polyprotein [Boechera divaricarpa]
contig00257	AT4G28760.2	Solyc06g083660.2.1	PGSC0003DMP400034823		PREDICTED: uncharacterized protein LOC100241277 [Vitis vinifera]	Genomic DNA chromosome 5 BAC clone F6B6	Protein of unknown function (DUF3741) | chr4:14208640-14211811 FORWARD LENGTH=924	Set domain protein
contig00258	AT4G24520.2	Solyc04g076380.2.1	PGSC0003DMP400016498		cytochrome P450 reductase [Withania somnifera]	Cytochrome P450 NADPH-reductase	ATR1 | P450 reductase 1 | chr4:12663065-12667066 REVERSE LENGTH=688	Avr9/Cf-9 rapidly elicited protein 146
contig00259	AT5G15270.1	Solyc05g007810.2.1	PGSC0003DMP400032073		KH domain containing protein [Solanum demissum]	Nucleic acid binding protein	RNA-binding KH domain-containing protein | chr5:4958738-4960947 FORWARD LENGTH=548
contig00260	AT3G63380.1	Solyc09g082870.1.1	PGSC0003DMP400065934		PREDICTED: putative calcium-transporting ATPase 13, plasma membrane-type-like [Vitis vinifera]	Calcium-transporting ATPase 1	ATPase E1-E2 type family protein / haloacid dehalogenase-like hydrolase family protein | chr3:23407112-23410213 REVERSE LENGTH=1033
contig00261	AT4G34110.1	Solyc01g107870.2.1	PGSC0003DMP400044653		poly(A)-binding protein [Nicotiana tabacum]	Poly(A) RNA binding protein	PAB2, PABP2, ATPAB2 | poly(A) binding protein 2 | chr4:16336732-16339892 FORWARD LENGTH=629	Gene of unknown function
contig00262	AT4G23180.1	Solyc03g031540.1.1	PGSC0003DMP400003658		ATP binding protein, putative [Ricinus communis]	Receptor-like protein kinase	CRK10, RLK4 | cysteine-rich RLK (RECEPTOR-like protein kinase) 10 | chr4:12138171-12140780 FORWARD LENGTH=669	Conserved gene of unknown function
contig00263	AT4G34110.1	Solyc01g107870.2.1	PGSC0003DMP400044653		poly(A)-binding protein [Nicotiana tabacum]	Poly(A) RNA binding protein	PAB2, PABP2, ATPAB2 | poly(A) binding protein 2 | chr4:16336732-16339892 FORWARD LENGTH=629	Gene of unknown function
contig00264	AT5G23670.2	Solyc06g072320.2.1	PGSC0003DMP400046798		serine palmitoyltransferase [Nicotiana benthamiana]	8-amino-7-oxononanoate synthase	LCB2 | long chain base2 | chr5:7981889-7985037 FORWARD LENGTH=489	Ubiquitin-protein ligase
contig00265	AT1G17870.1	Solyc01g106820.2.1	PGSC0003DMP400044563		Peptidase M50 family [Medicago truncatula]	Peptidase M50 family	ATEGY3, EGY3 | ethylene-dependent gravitropism-deficient and yellow-green-like 3 | chr1:6150036-6152185 REVERSE LENGTH=573	Gene of unknown function
contig00266	AT1G74450.1	Solyc04g071480.1.1	PGSC0003DMP400041690		PREDICTED: uncharacterized protein LOC100257198 isoform 1 [Vitis vinifera]	Exocyst subunit Exo70-interacting protein Roh1 (Fragment)	Protein of unknown function (DUF793) | chr1:27982737-27983930 FORWARD LENGTH=397	Gene of unknown function
contig00267	AT5G12010.1	Solyc07g040960.1.1	PGSC0003DMP400018948		salt responsive protein 2 [Solanum lycopersicum]	Os07g0175100 protein (Fragment)	unknown protein; INVOLVED IN: response to salt stress; LOCATED IN: chloroplast, plasma membrane, membrane; EXPRESSED IN: 23 plant structures; EXPRESSED DURING: 13 growth stages; BEST Arabidopsis thaliana protein match is: unknown protein (TAIR:AT4G29780.1); Has 1807 Blast hits to 1807 proteins in 277 species: Archae - 0; Bacteria - 0; Metazoa - 736; Fungi - 347; Plants - 385; Viruses - 0; Other E…
contig00268	AT3G18060.1	Solyc03g119090.2.1	PGSC0003DMP400009954		PREDICTED: 66 kDa stress protein [Vitis vinifera]	WD repeat-containing protein 1	transducin family protein / WD-40 repeat family protein | chr3:6183880-6186788 FORWARD LENGTH=609	Gene of unknown function
contig00269					Vitellogenin-6 [Ascaris suum]
contig00270	AT1G70820.1	Solyc05g026490.2.1	PGSC0003DMP400003407		predicted protein [Populus trichocarpa]	Phosphoglucomutase/phosphomannomutase family protein	phosphoglucomutase, putative / glucose phosphomutase, putative | chr1:26705594-26708034 FORWARD LENGTH=615	Conserved gene of unknown function
contig00271	AT2G18940.1	Solyc07g017760.1.1	PGSC0003DMP400007312		PREDICTED: pentatricopeptide repeat-containing protein At2g18940 [Vitis vinifera]	Pentatricopeptide repeat-containing protein	Tetratricopeptide repeat (TPR)-like superfamily protein | chr2:8203873-8206341 REVERSE LENGTH=822	Acyltransferase
contig00272	AT1G53840.1	Solyc03g123620.2.1	PGSC0003DMP400016181		PREDICTED: pectinesterase 3 [Vitis vinifera]	Pectinesterase	ATPME1, PME1 | pectin methylesterase 1 | chr1:20101533-20103458 FORWARD LENGTH=586	4-nitrophenylphosphatase
contig00273	AT5G20610.1	Solyc05g032750.2.1	PGSC0003DMP400019165		hypothetical protein VITISV_009913 [Vitis vinifera]	Unknown Protein	unknown protein; BEST Arabidopsis thaliana protein match is: unknown protein (TAIR:AT5G26160.1); Has 918 Blast hits to 759 proteins in 180 species: Archae - 6; Bacteria - 105; Metazoa - 264; Fungi - 89; Plants - 167; Viruses - 5; Other Eukaryotes - 282 (source: NCBI BLink). | chr5:6969184-6972794 FORWARD LENGTH=1164	PDR-type ABC transporter 2
contig00274	AT2G26140.1	Solyc11g069950.1.1	PGSC0003DMP400034190		FtsH protease-like [Solanum lycopersicum]	Cell division protease ftsH homolog	ftsh4 | FTSH protease 4 | chr2:11131939-11135126 REVERSE LENGTH=717
contig00275	AT1G50260.1	Solyc04g008620.2.1	PGSC0003DMP400054649		integral membrane single C2 domain protein [Populus trichocarpa]	Integral membrane single C2 domain protein	NTMC2TYPE5.1, NTMC2T5.1 | N-terminal-transmembrane-C2 domain type 5.1 | chr1:18618255-18621643 REVERSE LENGTH=675
contig00276			PGSC0003DMP400018174		hypothetical protein ZeamMp015 [Zea mays subsp. mays]			Short-chain dehydrogenase
contig00277	AT4G00570.1	Solyc01g094200.2.1	PGSC0003DMP400000058		RecName: Full=NAD-dependent malic enzyme 59 kDa isoform, mitochondrial; Short=NAD-ME; Flags: Precursor	NAD-dependent malic enzyme 2	NAD-ME2 | NAD-dependent malic enzyme 2 | chr4:242817-246522 REVERSE LENGTH=607
contig00278	AT1G01260.3	Solyc01g096050.2.1	PGSC0003DMP400000489		PREDICTED: transcription factor bHLH13 [Vitis vinifera]	Transcription factor	basic helix-loop-helix (bHLH) DNA-binding superfamily protein | chr1:109595-111367 FORWARD LENGTH=590	Conserved gene of unknown function
contig00279	AT1G04240.1	Solyc03g120340.2.1	PGSC0003DMP400004567		centromere protein C homologue [Nicotiana tabacum]	CENP-C (Fragment)	SHY2, IAA3 | AUX/IAA transcriptional regulator family protein | chr1:1128564-1129319 REVERSE LENGTH=189	Transcription factor
contig00280	AT1G07530.1	Solyc01g100200.2.1	PGSC0003DMP400042954		GRAS4 protein [Solanum lycopersicum]	GRAS family transcription factor	SCL14, ATGRAS2, GRAS2 | SCARECROW-like 14 | chr1:2313828-2316137 REVERSE LENGTH=769	Pentatricopeptide repeat-containing protein
contig00281	AT4G24520.2	Solyc04g076380.2.1	PGSC0003DMP400016498		putative cytochrome reductase [Capsicum annuum]	Cytochrome P450 NADPH-reductase	ATR1 | P450 reductase 1 | chr4:12663065-12667066 REVERSE LENGTH=688	Avr9/Cf-9 rapidly elicited protein 146
contig00282	AT5G35630.3	Solyc01g080280.2.1	PGSC0003DMP400007746		putative glutamine synthase 2 [Capsicum annuum]	Glutamine synthetase	GS2, GLN2, ATGSL1 | glutamine synthetase 2 | chr5:13831220-13833239 FORWARD LENGTH=430
contig00283	AT4G04180.1	Solyc02g036340.2.1	PGSC0003DMP400037190		predicted protein [Populus trichocarpa]	AAA family ATPase	P-loop containing nucleoside triphosphate hydrolases superfamily protein | chr4:2020471-2023673 FORWARD LENGTH=609
contig00284	AT1G09570.2	Solyc10g044670.1.1	PGSC0003DMP400027650		RecName: Full=Phytochrome A	Phytochrome A	PHYA, FHY2, FRE1, HY8 | phytochrome A | chr1:3095498-3098892 REVERSE LENGTH=1014	Ctc-interacting domain 9
contig00285	AT1G50200.1	Solyc03g097290.2.1			unnamed protein product [Vitis vinifera]	Alanyl-tRNA synthetase	ALATS, ACD | Alanyl-tRNA synthetase | chr1:18591429-18598311 REVERSE LENGTH=1003
contig00286	AT5G17380.1	Solyc02g091100.2.1	PGSC0003DMP400053358		PREDICTED: 2-hydroxyacyl-CoA lyase [Vitis vinifera]	Oxalyl-CoA decarboxylase	Thiamine pyrophosphate dependent pyruvate decarboxylase family protein | chr5:5724920-5726720 REVERSE LENGTH=572
contig00287	AT5G02500.1	Solyc09g010630.2.1	PGSC0003DMP400015694		heat shock protein 70 [Gossypium hirsutum]	heat shock protein	HSC70-1, HSP70-1, AT-HSC70-1, HSC70 | heat shock cognate protein 70-1 | chr5:554055-556334 REVERSE LENGTH=651
contig00288	AT4G15420.1	Solyc07g048120.2.1	PGSC0003DMP400010890		predicted protein [Populus trichocarpa]	Ubiquitin fusion degradation protein 1	Ubiquitin fusion degradation UFD1 family protein | chr4:8823822-8825949 FORWARD LENGTH=561
contig00289	AT1G48410.3	Solyc03g098280.2.1	PGSC0003DMP400054073		AGO1-2, partial [Nicotiana benthamiana]	ARGONAUTE 1	AGO1 | Stabilizer of iron transporter SufD / Polynucleotidyl transferase | chr1:17886285-17891892 REVERSE LENGTH=1050
contig00290	AT2G23770.1	Solyc02g089900.1.1	PGSC0003DMP400069450		PREDICTED: wall-associated receptor kinase-like 4-like [Vitis vinifera]	Receptor-like kinase	protein kinase family protein / peptidoglycan-binding LysM domain-containing protein | chr2:10120242-10122080 REVERSE LENGTH=612
contig00291	AT5G51070.1	Solyc03g117950.2.1	PGSC0003DMP400025036		predicted protein [Populus trichocarpa]	Chaperone protein ClpB 1	ERD1, CLPD, SAG15 | Clp ATPase | chr5:20764479-20768481 FORWARD LENGTH=945	Nucleic acid binding protein
contig00292	AT3G46290.1	Solyc11g072910.1.1	PGSC0003DMP400027254		Pto-like serine/threonine kinase [Capsicum chinense]	Pto-like, Serine/threonine kinase protein, resistance protein	HERK1 | hercules receptor kinase 1 | chr3:17013009-17015501 FORWARD LENGTH=830
contig00293	AT1G68550.2	Solyc05g009450.1.1	PGSC0003DMP400025614		PREDICTED: ethylene-responsive transcription factor ERF118 [Vitis vinifera]	Ethylene responsive transcription factor 2a	Integrase-type DNA-binding superfamily protein | chr1:25725810-25726784 REVERSE LENGTH=324	Homeobox-leucine zipper protein HAT7
contig00294	AT2G35160.1	Solyc06g060960.1.1	PGSC0003DMP400046186		PREDICTED: uncharacterized protein LOC100242100 [Vitis vinifera]	Histone-lysine N-methyltransferase-like protein	SUVH5, SGD9 | SU(VAR)3-9 homolog 5 | chr2:14823562-14825946 FORWARD LENGTH=794
contig00295	AT5G64740.1	Solyc04g071650.2.1	PGSC0003DMP400011771		cellulose synthase [Solanum tuberosum]	Cellulose synthase	CESA6, IXR2, E112, PRC1 | cellulose synthase 6 | chr5:25881555-25886333 FORWARD LENGTH=1084	Amino acid transporter
contig00296	AT2G26250.1	Solyc08g067260.2.1	PGSC0003DMP400013083		fiddlehead-like protein [Gossypium hirsutum]	Fatty acid elongase 3-ketoacyl-CoA synthase	FDH, KCS10 | 3-ketoacyl-CoA synthase 10 | chr2:11170799-11173059 REVERSE LENGTH=550
contig00297	AT5G65110.1	Solyc04g054890.2.1	PGSC0003DMP400035836		acyl-CoA oxidase [Arabidopsis lyrata subsp. lyrata]	Acyl-CoA oxidase	ACX2, ATACX2 | acyl-CoA oxidase 2 | chr5:26009821-26012482 REVERSE LENGTH=692	Inositol polyphosphate kinase
contig00298	AT3G58610.3	Solyc07g053280.2.1	PGSC0003DMP400035517		putative ketol-acid reductoisomerase [Capsicum annuum]	Ketol-acid reductoisomerase	ketol-acid reductoisomerase | chr3:21671561-21674639 FORWARD LENGTH=591	Gene of unknown function
contig00299	AT1G72520.1	Solyc03g122340.2.1	PGSC0003DMP400039701		RecName: Full=Linoleate 13S-lipoxygenase 3-1, chloroplastic; Flags: Precursor	Lipoxygenase	LOX4 | PLAT/LH2 domain-containing lipoxygenase family protein | chr1:27308611-27312589 FORWARD LENGTH=926	Gene of unknown function
contig00300	AT4G37370.1	Solyc04g078290.2.1	PGSC0003DMP400037342		CYP81B2v2 [Nicotiana tabacum]	Cytochrome P450	CYP81D8 | cytochrome P450, family 81, subfamily D, polypeptide 8 | chr4:17569971-17571678 REVERSE LENGTH=497	Type I MADS box transcription factor
contig00301	AT1G07530.1	Solyc01g100200.2.1	PGSC0003DMP400042954		GRAS4 protein [Solanum lycopersicum]	GRAS family transcription factor	SCL14, ATGRAS2, GRAS2 | SCARECROW-like 14 | chr1:2313828-2316137 REVERSE LENGTH=769	Pentatricopeptide repeat-containing protein
contig00302	AT1G60190.1	Solyc03g114160.1.1	PGSC0003DMP400042354		Spotted leaf protein, putative [Ricinus communis]	U-box domain-containing protein	ARM repeat superfamily protein | chr1:22198403-22200463 FORWARD LENGTH=686	Gag-pol protein
contig00303		Solyc03g025110.1.1	PGSC0003DMP400005755			Unknown Protein
contig00304	AT5G28840.2	Solyc01g097340.2.1	PGSC0003DMP400033822		GDP-mannose 3',5'-epimerase [Solanum lycopersicum]	NAD-dependent epimerase/dehydratase family protein-like protein	GME | GDP-D-mannose 3',5'-epimerase | chr5:10862472-10864024 REVERSE LENGTH=377
contig00305	AT2G21390.1	Solyc07g032100.2.1	PGSC0003DMP400006721		PREDICTED: coatomer subunit alpha-1 [Vitis vinifera]	Coatomer alpha subunit-like protein	Coatomer, alpha subunit | chr2:9152428-9156577 FORWARD LENGTH=1218	Conserved gene of unknown function
contig00306	ATMG00960.1	Solyc00g049210.1.1	PGSC0003DMP400029529		cytochrome c maturation protein CcmFN [Nicotiana tabacum]	Cytochrome c-type biogenesis protein CcmF	CCB203 | Cytochrome C assembly protein | chrM:256865-257476 REVERSE LENGTH=203
contig00307	AT3G54670.3	Solyc06g083870.2.1	PGSC0003DMP400034965		unnamed protein product [Vitis vinifera]	Structural maintenance of chromosomes 1 protein	TTN8 | Structural maintenance of chromosomes (SMC) family protein | chr3:20235818-20243701 FORWARD LENGTH=1239	Gene of unknown function
contig00308	AT1G74260.1	Solyc02g076720.2.1	PGSC0003DMP400018092		PREDICTED: probable phosphoribosylformylglycinamidine synthase, chloroplastic/mitochondrial-like [Vitis vinifera]	Phosphoribosylformylglycinamidine synthase	PUR4 | purine biosynthesis 4 | chr1:27923005-27927764 REVERSE LENGTH=1407	Myb family transcription factor
contig00309	AT3G15970.1	Solyc03g120280.1.1	PGSC0003DMP400004733		hypothetical protein VITISV_004512 [Vitis vinifera]	RAN binding protein 3	NUP50 (Nucleoporin 50 kDa) protein | chr3:5408982-5410379 REVERSE LENGTH=465
contig00310	AT4G35090.1	Solyc02g082760.2.1	PGSC0003DMP400002845		catalase 1 [Nicotiana tabacum]	Catalase	CAT2 | catalase 2 | chr4:16700937-16703215 REVERSE LENGTH=492	Nucleotide pyrophosphatase/phosphodiesterase
contig00311	AT2G04350.2	Solyc07g045290.2.1	PGSC0003DMP400030413		putative long-chain acyl-CoA synthetase [Capsicum annuum]	Long-chain-fatty-acid--CoA ligase 3	LACS8 | AMP-dependent synthetase and ligase family protein | chr2:1516086-1519178 FORWARD LENGTH=720	Cytochrome P450
contig00312	AT3G08970.1	Solyc09g005120.2.1	PGSC0003DMP400011113		unnamed protein product [Vitis vinifera]	Chaperone protein DnaJ	ATERDJ3A, TMS1 | DNAJ heat shock N-terminal domain-containing protein | chr3:2737589-2740265 FORWARD LENGTH=572	Nbs-lrr resistance protein
contig00313	AT1G12110.1	Solyc06g060620.2.1	PGSC0003DMP400024385		nitrate transporter [Nicotiana tabacum]	Nitrate transporter	NRT1.1, CHL1-1, NRT1, B-1, ATNRT1, CHL1 | nitrate transporter 1.1 | chr1:4105341-4109290 FORWARD LENGTH=590	Gene of unknown function
contig00314	AT2G46240.1	Solyc01g095320.2.1	PGSC0003DMP400000187		PREDICTED: uncharacterized protein LOC100256846 [Vitis vinifera]	BCL-2-associated athanogene 6	BAG6, ATBAG6 | BCL-2-associated athanogene 6 | chr2:18986586-18989827 FORWARD LENGTH=1043	Conserved gene of unknown function
contig00315	AT3G48050.2	Solyc06g071350.2.1	PGSC0003DMP400047082		BAH domain-containing protein, putative [Solanum lycopersicum]	Os02g0742100 protein (Fragment)	BAH domain ;TFIIS helical bundle-like domain | chr3:17734270-17739412 REVERSE LENGTH=1613	Gene of unknown function
contig00316	AT1G12990.1	Solyc02g093430.2.1	PGSC0003DMP400022387		unnamed protein product [Vitis vinifera]	Glycosyl transferase family 17 protein	beta-1,4-N-acetylglucosaminyltransferase family protein | chr1:4433973-4435552 FORWARD LENGTH=392	DNA mismatch repair protein muts2
contig00317	AT5G16340.1	Solyc02g037500.1.1	PGSC0003DMP400037180		PREDICTED: putative acyl-CoA synthetase YngI-like [Vitis vinifera]	Unknown Protein	AMP-dependent synthetase and ligase family protein | chr5:5349255-5350907 REVERSE LENGTH=550	Gene of unknown function
contig00318	AT3G25690.3	Solyc05g009930.2.1	PGSC0003DMP400001536		unnamed protein product [Vitis vinifera]	Chloroplast unusual positioning 1A	CHUP1 | Hydroxyproline-rich glycoprotein family protein | chr3:9354061-9357757 FORWARD LENGTH=863	Conserved gene of unknown function
contig00319	AT4G08500.1	Solyc07g053170.2.1	PGSC0003DMP400045363		Mitogen-activated protein kinase kinase kinase, putative [Ricinus communis]	Protein serine/threonine kinase	MEKK1, ATMEKK1, MAPKKK8, ARAKIN | MAPK/ERK kinase kinase 1 | chr4:5404272-5407062 REVERSE LENGTH=608
contig00320	AT1G06290.1	Solyc10g008110.2.1	PGSC0003DMP400018652		PREDICTED: acyl-coenzyme A oxidase 3, peroxisomal [Vitis vinifera]	Acyl-CoA oxidase 6	ACX3, ATACX3 | acyl-CoA oxidase 3 | chr1:1922423-1926002 FORWARD LENGTH=675	Activator of basal transcription
contig00321	AT3G09650.1	Solyc09g007320.2.1	PGSC0003DMP400003116		PREDICTED: pentatricopeptide repeat-containing protein At3g09650, chloroplastic-like [Vitis vinifera]	Pentatricopeptide repeat protein	HCF152, CRM3 | Tetratricopeptide repeat (TPR)-like superfamily protein | chr3:2958704-2961040 FORWARD LENGTH=778	Conserved gene of unknown function
contig00322	AT2G37650.1	Solyc06g082530.1.1	PGSC0003DMP400053022		PREDICTED: scarecrow-like protein 9-like [Glycine max]	GRAS family transcription factor	GRAS family transcription factor | chr2:15792623-15794779 FORWARD LENGTH=718
contig00323	AT1G17420.1	Solyc03g122340.2.1	PGSC0003DMP400039701		RecName: Full=Linoleate 13S-lipoxygenase 3-1, chloroplastic; Flags: Precursor	Lipoxygenase	LOX3 | lipoxygenase 3 | chr1:5977512-5981384 FORWARD LENGTH=919	Gene of unknown function
contig00324	AT3G07700.2	Solyc07g045420.2.1	PGSC0003DMP400044472		Protein ABC1, mitochondrial precursor, putative [Ricinus communis]	ABC-1 domain protein	Protein kinase superfamily protein | chr3:2459696-2463241 REVERSE LENGTH=695	Conserved gene of unknown function
contig00325	AT5G02500.1	Solyc11g066100.1.1	PGSC0003DMP400000878		RecName: Full=Heat shock cognate 70 kDa protein	heat shock protein	HSC70-1, HSP70-1, AT-HSC70-1, HSC70 | heat shock cognate protein 70-1 | chr5:554055-556334 REVERSE LENGTH=651	50S ribosomal protein L32, chloroplastic
contig00326	AT1G34190.1	Solyc04g072220.2.1	PGSC0003DMP400054267		nam-like protein 7 [Petunia x hybrida]	NAC-domain transcription factor	anac017, NAC017 | NAC domain containing protein 17 | chr1:12451729-12453914 FORWARD LENGTH=557
contig00327	AT5G60390.3	Solyc06g009970.2.1	PGSC0003DMP400040249		elongation factor 1-alpha [Solanum lycopersicum]	Elongation factor 1-alpha	GTP binding Elongation factor Tu family protein | chr5:24289226-24290675 FORWARD LENGTH=449	Oxidoreductase
contig00328	AT4G39210.1	Solyc01g109790.2.1	PGSC0003DMP400001429		ADP-glucose pyrophosphorylase large subunit [Solanum habrochaites]	Glucose-1-phosphate adenylyltransferase	APL3 | Glucose-1-phosphate adenylyltransferase family protein | chr4:18260332-18263181 FORWARD LENGTH=521
contig00329	AT1G15750.4	Solyc03g117360.2.1	PGSC0003DMP400024847		WD-repeat protein, putative [Ricinus communis]	WD-40 repeat protein-like (Fragment)	WSIP1, TPL | Transducin family protein / WD-40 repeat family protein | chr1:5415086-5420359 REVERSE LENGTH=1131
contig00330	AT3G48170.1	Solyc03g113800.2.1	PGSC0003DMP400042549		betaine aldehyde dehydrogenase [Solanum torvum]	Betaine aldehyde dehydrogenase	ALDH10A9 | aldehyde dehydrogenase 10A9 | chr3:17786290-17789918 REVERSE LENGTH=503	chromo' domain containing protein
contig00331	AT1G55730.2	Solyc03g123790.2.1	PGSC0003DMP400016189		H+/Ca2+ exchanger 2 [Ipomoea nil]	Calcium/proton exchanger	ATCAX5, CAX5 | cation exchanger 5 | chr1:20831387-20833941 REVERSE LENGTH=441	Nucleic acid binding protein
contig00332	AT1G50200.1	Solyc03g097290.2.1			unnamed protein product [Vitis vinifera]	Alanyl-tRNA synthetase	ALATS, ACD | Alanyl-tRNA synthetase | chr1:18591429-18598311 REVERSE LENGTH=1003
contig00333	AT3G02260.1	Solyc02g089260.2.1	PGSC0003DMP400002488		ubiquitin-protein ligase, putative [Ricinus communis]	E3 ubiquitin-protein ligase UBR4	BIG, DOC1, TIR3, UMB1, ASA1, LPR1, CRM1 | auxin transport protein (BIG) | chr3:431152-448489 REVERSE LENGTH=5098	Mitochondrial import inner membrane translocase subunit Tim17 family protein
contig00334	AT5G49720.1	Solyc01g102580.2.1	PGSC0003DMP400031750		endo-1,4-beta-glucanase [Solanum lycopersicum]	Endo-1 4-beta-glucanase	ATGH9A1, TSD1, DEC, KOR, RSW2, IRX2, KOR1, GH9A1 | glycosyl hydrolase 9A1 | chr5:20197765-20200168 REVERSE LENGTH=621	Protein SIS1
contig00335	AT4G11570.2	Solyc08g081030.1.1	PGSC0003DMP400021586		hypothetical protein VITISV_022195 [Vitis vinifera]	HAD-superfamily hydrolase subfamily IA	Haloacid dehalogenase-like hydrolase (HAD) superfamily protein | chr4:7004743-7005864 FORWARD LENGTH=373	Conserved gene of unknown function
contig00336	AT4G30600.1	Solyc12g009990.1.1	PGSC0003DMP400013942		PREDICTED: signal recognition particle receptor subunit alpha [Vitis vinifera]	Signal recognition particle protein	signal recognition particle receptor alpha subunit family protein | chr4:14938142-14940600 REVERSE LENGTH=634	Fimbrin
contig00337	AT4G03560.1	Solyc07g053970.2.1	PGSC0003DMP400031962		RecName: Full=Two pore calcium channel protein 1A; AltName: Full=Voltage-dependent calcium channel protein TPC1A; Short=NtTPC1A	Two-pore calcium channel 2	ATTPC1, TPC1, ATCCH1, FOU2 | two-pore channel 1 | chr4:1580253-1585691 FORWARD LENGTH=733
contig00338	AT1G70160.1	Solyc05g006400.2.1	PGSC0003DMP400039195		conserved hypothetical protein [Ricinus communis]	Genomic DNA chromosome 5 P1 clone MBG8	unknown protein; FUNCTIONS IN: molecular_function unknown; INVOLVED IN: biological_process unknown; LOCATED IN: endomembrane system; EXPRESSED IN: 24 plant structures; EXPRESSED DURING: 15 growth stages; BEST Arabidopsis thaliana protein match is: unknown protein (TAIR:AT4G27020.1); Has 108 Blast hits to 108 proteins in 20 species: Archae - 0; Bacteria - 0; Metazoa - 0; Fungi - 0; Plants - 89; Vi…	Conserved gene of unknown function
contig00339	AT5G46550.1	Solyc02g071510.2.1	PGSC0003DMP400012813		unnamed protein product [Vitis vinifera]	Bromodomain-containing protein	DNA-binding bromodomain-containing protein | chr5:18884439-18886503 REVERSE LENGTH=494	Protein kinase (PK)
contig00340	AT2G43330.1	Solyc06g073420.2.1	PGSC0003DMP400046894		putative inositol transporter 1 [Arabidopsis thaliana]	Myo-inositol transporter 2	ATINT1, INT1 | inositol transporter 1 | chr2:18001135-18003854 FORWARD LENGTH=509	Gene of unknown function
contig00341	AT2G22125.1	Solyc04g054480.2.1	PGSC0003DMP400020857		PREDICTED: uncharacterized protein LOC100807370 [Glycine max]	C2 domain-containing protein-like	CSI1 | binding | chr2:9406793-9414223 FORWARD LENGTH=2150	Gene of unknown function
contig00342	AT3G01820.1	Solyc03g005050.2.1	PGSC0003DMP400023677		adenylate kinase family-like protein [Solanum tuberosum]	Adenylate kinase family-like protein	P-loop containing nucleoside triphosphate hydrolases superfamily protein | chr3:293981-295357 REVERSE LENGTH=263
contig00343	AT1G02000.1	Solyc08g079440.1.1	PGSC0003DMP400007048		predicted protein [Populus trichocarpa]	UDP-D-glucuronate 4-epimerase 2	GAE2 | UDP-D-glucuronate 4-epimerase 2 | chr1:346052-347356 FORWARD LENGTH=434	Glyoxalase/bleomycin resistance protein/dioxygenase
contig00344	AT5G13650.2	Solyc03g058190.2.1	PGSC0003DMP400016623		PREDICTED: GTP-binding protein TypA/BipA homolog isoform 1 [Vitis vinifera]	Elongation factor family GTP-binding protein	elongation factor family protein | chr5:4397821-4402364 FORWARD LENGTH=676	Cytochrome P450
contig00345	AT5G61790.1	Solyc03g118040.2.1	PGSC0003DMP400025062		calnexin-like protein precursor [Solanum lycopersicum]	Calcium-binding protein Calnexin	CNX1, ATCNX1 | calnexin 1 | chr5:24827394-24829642 REVERSE LENGTH=530	NAC transcription factor
contig00346	AT3G63520.1	Solyc01g087260.2.1	PGSC0003DMP400048044		carotenoid cleavage dioxygenase	Carotenoid cleavage dioxygenase 1B	CCD1, ATCCD1, ATNCED1, NCED1 | carotenoid cleavage dioxygenase 1 | chr3:23452940-23455896 FORWARD LENGTH=538
contig00347	AT1G74040.1	Solyc06g053400.2.1	PGSC0003DMP400028559		putative isopropylmalate synthase [Capsicum annuum]	2-isopropylmalate synthase 1	IMS1, MAML-3, IPMS2 | 2-isopropylmalate synthase 1 | chr1:27842258-27845566 FORWARD LENGTH=631	Gibberellin receptor GID1
contig00348	AT1G27510.1	Solyc06g071430.2.1	PGSC0003DMP400047068		EXECUTER1 protein, chloroplast precursor, putative [Ricinus communis]	T17H3.1 protein (Fragment)	Protein of unknown function (DUF3506) | chr1:9554945-9558293 REVERSE LENGTH=651
contig00349	AT5G61840.1	Solyc06g068770.2.1	PGSC0003DMP400044343		pectin-glucuronyltransferase [Nicotiana plumbaginifolia]	Exostosin-like glycosyltransferase	GUT1 | Exostosin family protein | chr5:24839365-24841703 REVERSE LENGTH=415
contig00350	AT3G23920.1	Solyc09g091030.2.1	PGSC0003DMP400002800		beta-amylase [Solanum lycopersicum]	Beta-amylase	BAM1, BMY7, TR-BAMY | beta-amylase 1 | chr3:8641722-8644199 FORWARD LENGTH=575	Nicotianamine synthase
contig00351	AT1G56070.1	Solyc08g062920.2.1	PGSC0003DMP400053532		PREDICTED: elongation factor 2-like isoform 1 [Vitis vinifera]	Elongation factor EF-2	LOS1 | Ribosomal protein S5/Elongation factor G/III/V family protein | chr1:20968245-20971077 REVERSE LENGTH=843
contig00352	AT1G74310.1	Solyc03g115230.2.1	PGSC0003DMP400042657		101 kDa heat shock protein [Nicotiana tabacum]	ClpB chaperone	ATHSP101, HSP101, HOT1 | heat shock protein 101 | chr1:27936715-27939862 REVERSE LENGTH=911
contig00353	AT3G19240.1	Solyc01g108250.2.1	PGSC0003DMP400044719		DEM2 [Solanum lycopersicum]	Vacuolar import and degradation protein VID27	Vacuolar import/degradation, Vid27-related protein | chr3:6664383-6666423 FORWARD LENGTH=648	Gene of unknown function
contig00354	AT1G11910.1	Solyc01g101240.2.1	PGSC0003DMP400031856		putative aspartic protease [Capsicum chinense]	Aspartic proteinase	APA1, ATAPA1 | aspartic proteinase A1 | chr1:4017119-4019874 REVERSE LENGTH=506	Lipoxigenase
contig00355	AT5G67250.1	Solyc02g092990.1.1	PGSC0003DMP400043317		Avr9/Cf-9 rapidly elicited protein 189 [Nicotiana tabacum]	SCF E3 ubiquitin ligase complex F-box protein grrA	SKIP2, VFB4 | SKP1/ASK1-interacting protein 2 | chr5:26831677-26833260 REVERSE LENGTH=527
contig00356	AT4G10070.1	Solyc11g040370.1.1	PGSC0003DMP400021110		PREDICTED: uncharacterized protein LOC100253453 [Vitis vinifera]	Far upstream element-binding protein 3	KH domain-containing protein | chr4:6295608-6299759 REVERSE LENGTH=725	Conserved gene of unknown function
contig00357	AT5G01710.1	Solyc09g015040.1.1	PGSC0003DMP400020622		PREDICTED: uncharacterized protein LOC100263765 [Vitis vinifera]	Os08g0119500 protein (Fragment)	methyltransferases | chr5:263709-265250 REVERSE LENGTH=513	Elicitor-inducible protein EIG-J7
contig00358	AT5G03860.2	Solyc03g111140.2.1	PGSC0003DMP400026656		malate synthase, putative [Ricinus communis]	Malate synthase	MLS | malate synthase | chr5:1032276-1034527 REVERSE LENGTH=562	Conserved gene of unknown function
contig00359	AT5G15650.1	Solyc04g005340.2.1	PGSC0003DMP400003459		UDP-glucose:protein transglucosylase-like [Solanum tuberosum]	Alpha-1 4-glucan protein synthase	RGP2, ATRGP2 | reversibly glycosylated polypeptide 2 | chr5:5092203-5094093 FORWARD LENGTH=360	TRANSPARENT TESTA 1 protein
contig00360	AT3G48560.1	Solyc03g044330.1.1	PGSC0003DMP400012553		putative acetolactate synthase [Capsicum annuum]	Acetolactate synthase	CSR1, ALS, AHAS, TZP5, IMR1 | chlorsulfuron/imidazolinone resistant 1 | chr3:18001530-18003542 REVERSE LENGTH=670	Caspase
contig00361	AT4G00830.2	Solyc02g088720.2.1	PGSC0003DMP400003046		unnamed protein product [Vitis vinifera]	Heterogeneous nuclear ribonucleoprotein R (Fragment)	RNA-binding (RRM/RBD/RNP motifs) family protein | chr4:352782-354965 FORWARD LENGTH=495	GTP binding protein
contig00362	AT4G15180.1	Solyc07g052940.2.1	PGSC0003DMP400007632		unnamed protein product [Vitis vinifera]	Histone-lysine N-methyltransferase	SDG2, ATXR3 | SET domain protein 2 | chr4:8651999-8662178 FORWARD LENGTH=2335
contig00363	AT4G09730.1	Solyc12g056740.1.1	PGSC0003DMP400040151		PREDICTED: DEAD-box ATP-dependent RNA helicase 39 [Vitis vinifera]	ATP-dependent RNA helicase	RH39 | RH39 | chr4:6136333-6139510 FORWARD LENGTH=621	Ubiquitin-protein ligase
contig00364	AT2G26690.1	Solyc01g096880.2.1	PGSC0003DMP400047815		oligopeptide transporter, putative [Ricinus communis]	Nitrate transporter	Major facilitator superfamily protein | chr2:11347347-11350916 REVERSE LENGTH=577
contig00365	AT5G22060.1	Solyc11g071830.1.1	PGSC0003DMP400005364		putative DNAJ protein [Nicotiana tabacum]	Chaperone protein dnaj	ATJ2, J2 | DNAJ homologue 2 | chr5:7303798-7305668 REVERSE LENGTH=419
contig00366	AT1G16780.1	Solyc04g071880.2.1	PGSC0003DMP400043525		unnamed protein product [Vitis vinifera]	V-type H(+)-translocating pyrophosphatase	VHP2;2, AtVHP2;2 | Inorganic H pyrophosphatase family protein | chr1:5739468-5743818 REVERSE LENGTH=851	Conserved gene of unknown function
contig00367	AT3G13460.4	Solyc01g028860.2.1	PGSC0003DMP400041513		PREDICTED: uncharacterized protein LOC100253534 [Vitis vinifera]	YTH domain family 2 (Predicted)	ECT2 | evolutionarily conserved C-terminal region 2 | chr3:4385274-4388220 REVERSE LENGTH=666	Gene of unknown function
contig00368	AT3G23920.1	Solyc09g091030.2.1	PGSC0003DMP400002800		beta-amylase [Solanum lycopersicum]	Beta-amylase	BAM1, BMY7, TR-BAMY | beta-amylase 1 | chr3:8641722-8644199 FORWARD LENGTH=575	Nicotianamine synthase
contig00369	AT3G46620.1	Solyc06g005650.2.1	PGSC0003DMP400003853		PREDICTED: E3 ubiquitin-protein ligase RING1-like [Vitis vinifera]	RING finger protein 126	zinc finger (C3HC4-type RING finger) family protein | chr3:17178837-17180024 REVERSE LENGTH=395	Reverse transcriptase
contig00370	AT1G22540.1	Solyc06g065020.2.1	PGSC0003DMP400054567		PREDICTED: uncharacterized protein LOC100249450 [Vitis vinifera]	Peptide transporter	Major facilitator superfamily protein | chr1:7964202-7966222 FORWARD LENGTH=557
contig00371	AT5G07720.1	Solyc03g115740.1.1	PGSC0003DMP400042698		putative glycosyltransferase [Nicotiana benthamiana]	Alpha-1 6-xylosyltransferase	Galactosyl transferase GMA12/MNN10 family protein | chr5:2455757-2457130 FORWARD LENGTH=457	Polyprotein protein
contig00372	AT1G78080.1	Solyc04g054910.2.1	PGSC0003DMP400035842		transcription factor DREB2a [Nicotiana benthamiana]	Ethylene-responsive transcription factor 13	RAP2.4 | related to AP2 4 | chr1:29364790-29365794 FORWARD LENGTH=334
contig00373	AT2G20580.1	Solyc07g053650.2.1	PGSC0003DMP400016608		PREDICTED: 26S proteasome non-ATPase regulatory subunit 2 1A [Vitis vinifera]	26S proteasome regulatory subunit	RPN1A, ATRPN1A | 26S proteasome regulatory subunit S2 1A | chr2:8859211-8864699 FORWARD LENGTH=891	Transcription factor
contig00374	AT2G19810.1	Solyc08g065950.1.1	PGSC0003DMP400044152		hypothetical protein VITISV_036981 [Vitis vinifera]	Unknown Protein	CCCH-type zinc finger family protein | chr2:8550419-8551498 FORWARD LENGTH=359	UDP-glucosyltransferase
contig00375	AT2G47800.1	Solyc09g075020.2.1	PGSC0003DMP400020141		multidrug resistance protein ABC transporter family [Populus trichocarpa]	Multidrug resistance protein ABC transporter family	ATMRP4, EST3, MRP4, ABCC4 | multidrug resistance-associated protein 4 | chr2:19574944-19580383 FORWARD LENGTH=1516	Photosystem II reaction center W protein, chloroplastic
contig00376	AT4G38900.3	Solyc01g110480.2.1	PGSC0003DMP400002986		PREDICTED: uncharacterized protein LOC100255631 [Vitis vinifera]	BZIP transcription factor family protein expressed	Basic-leucine zipper (bZIP) transcription factor family protein | chr4:18139564-18141520 REVERSE LENGTH=547
contig00377	AT3G47060.1	Solyc06g005950.2.1	PGSC0003DMP400007417		PREDICTED: ATP-dependent zinc metalloprotease FTSH 9, chloroplastic-like [Glycine max]	Cell division protease FtsH homolog	ftsh7 | FTSH protease 7 | chr3:17332999-17336613 FORWARD LENGTH=802
contig00378	AT4G02880.2	Solyc09g064860.2.1			PREDICTED: uncharacterized protein LOC100264786 [Vitis vinifera]	CUE domain containing protein expressed	unknown protein; FUNCTIONS IN: molecular_function unknown; INVOLVED IN: biological_process unknown; LOCATED IN: cellular_component unknown; EXPRESSED IN: 24 plant structures; EXPRESSED DURING: 15 growth stages; BEST Arabidopsis thaliana protein match is: unknown protein (TAIR:AT1G03290.2). | chr4:1275131-1277913 FORWARD LENGTH=556
contig00379	AT3G55610.1	Solyc06g019170.2.1	PGSC0003DMP400046503		delta-1-pyrroline-5-carboxylate synthetase [Solanum torvum]	Gamma-glutamyl phosphate reductase	P5CS2 | delta 1-pyrroline-5-carboxylate synthase 2 | chr3:20624278-20628989 REVERSE LENGTH=726	Gene of unknown function
contig00380	AT3G01540.4	Solyc12g035130.1.1	PGSC0003DMP400054678		RecName: Full=ATP-dependent RNA helicase-like protein DB10	ATP dependent RNA helicase	DRH1, ATDRH1 | DEAD box RNA helicase 1 | chr3:213077-216142 REVERSE LENGTH=619
contig00381	AT1G17720.2	Solyc03g121410.2.1	PGSC0003DMP400004434		PREDICTED: serine/threonine protein phosphatase 2A 55 kDa regulatory subunit B beta isoform-like [Glycine max]	Serine/threonine protein phosphatase 2A 55 kDa regulatory subunit B beta isoform	ATB BETA | Protein phosphatase 2A, regulatory subunit PR55 | chr1:6093949-6098065 REVERSE LENGTH=500	Serine-type endopeptidase inhibitor
contig00382	AT1G69870.1	Solyc05g006920.2.1	PGSC0003DMP400030807		PREDICTED: nitrate transporter 1.7 [Vitis vinifera]	Peptide transporter	NRT1.7 | nitrate transporter 1.7 | chr1:26316208-26320097 FORWARD LENGTH=620
contig00383	AT5G65470.1	Solyc11g010600.1.1	PGSC0003DMP400028302		putative auxin growth promotor protein [Solanum lycopersicum]	Os01g0841200 protein (Fragment)	O-fucosyltransferase family protein | chr5:26172432-26174904 FORWARD LENGTH=504	Flavonol 4'-sulfotransferase
contig00384	AT3G28580.1	Solyc05g007470.2.1	PGSC0003DMP400036630		putative AAA ATPase [Solanum tuberosum]	AAA-ATPase	P-loop containing nucleoside triphosphate hydrolases superfamily protein | chr3:10715736-10717238 FORWARD LENGTH=500	Conserved gene of unknown function
contig00385	AT5G51280.1	Solyc03g117440.2.1	PGSC0003DMP400024857		dead box ATP-dependent RNA helicase, putative [Ricinus communis]	ATP dependent RNA helicase	DEAD-box protein abstrakt, putative | chr5:20841456-20843645 FORWARD LENGTH=591	F-box protein SKP2A
contig00386	AT5G52640.1	Solyc03g007890.2.1	PGSC0003DMP400016818		RecName: Full=Heat shock protein 83	Heat shock protein 90 (Fragment)	HSP81-1, ATHS83, HSP81.1, HSP83, ATHSP90.1, AtHsp90-1, HSP90.1 | heat shock protein 90.1 | chr5:21352542-21355147 FORWARD LENGTH=705
contig00387	AT5G24120.1	Solyc03g007370.2.1	PGSC0003DMP400015975		PREDICTED: RNA polymerase sigma factor rpoD [Vitis vinifera]	RNA polymerase sigma factor	SIGE, SIG5, ATSIG5 | sigma factor E | chr5:8157794-8159746 REVERSE LENGTH=517
contig00388	AT3G15730.1	Solyc06g068090.2.1	PGSC0003DMP400049710		phospholipase PLDa1 [Solanum lycopersicum]	Phospholipase D	PLDALPHA1, PLD | phospholipase D alpha 1 | chr3:5330835-5333474 FORWARD LENGTH=810
contig00389	AT4G11570.2	Solyc08g081030.1.1	PGSC0003DMP400021586		hypothetical protein VITISV_022195 [Vitis vinifera]	HAD-superfamily hydrolase subfamily IA	Haloacid dehalogenase-like hydrolase (HAD) superfamily protein | chr4:7004743-7005864 FORWARD LENGTH=373	Conserved gene of unknown function
contig00390	AT5G52510.1	Solyc03g025170.1.1	PGSC0003DMP400017925		GRAS10 protein [Solanum lycopersicum]	GRAS family transcription factor	SCL8 | SCARECROW-like 8 | chr5:21307196-21309118 FORWARD LENGTH=640
contig00391	AT5G48150.2	Solyc12g005340.1.1	PGSC0003DMP400037769		Hop-interacting protein THI039 [Solanum lycopersicum]	GRAS family transcription factor	PAT1 | GRAS family transcription factor | chr5:19522497-19524053 REVERSE LENGTH=490
contig00392	AT5G07990.1	Solyc03g122350.2.1	PGSC0003DMP400039699		cytochrome P450 [Capsicum chinense]	Cytochrome P450	TT7, CYP75B1, D501 | Cytochrome P450 superfamily protein | chr5:2560437-2562859 FORWARD LENGTH=513	Gene of unknown function
contig00393	AT1G10740.4	Solyc05g005000.2.1	PGSC0003DMP400013572		PREDICTED: lipase [Vitis vinifera]	Lipase	alpha/beta-Hydrolases superfamily protein | chr1:3568343-3570466 REVERSE LENGTH=473	Eukaryotic translation initiation factor 3 subunit
contig00394	AT5G01720.1	Solyc10g076290.1.1	PGSC0003DMP400021033		PREDICTED: F-box/LRR-repeat protein 3 [Vitis vinifera]	F-box/LRR-repeat protein 3	RNI-like superfamily protein | chr5:267118-270391 REVERSE LENGTH=665	UDP-glucuronic acid/UDP-N-acetylgalactosamine transporter
contig00395		Solyc11g056290.1.1				Orf185 protein
contig00396	AT4G11610.1	Solyc01g094410.2.1	PGSC0003DMP400000081		PREDICTED: uncharacterized protein LOC100264973 [Vitis vinifera]	Phosphoribosylanthranilate transferase (Fragment)	C2 calcium/lipid-binding plant phosphoribosyltransferase family protein | chr4:7013956-7017846 REVERSE LENGTH=1011	Protein UNUSUAL FLORAL ORGANS
contig00397	AT1G31970.1	Solyc08g076200.2.1	PGSC0003DMP400016392		PREDICTED: DEAD-box ATP-dependent RNA helicase 5 [Vitis vinifera]	ATP dependent RNA helicase	STRS1 | DEA(D/H)-box RNA helicase family protein | chr1:11479921-11482707 FORWARD LENGTH=537	Pentatricopeptide repeat-containing protein
contig00398	AT5G50530.1	Solyc03g019680.2.1	PGSC0003DMP400026775		unknown [Populus trichocarpa]	CBS domain containing protein	CBS / octicosapeptide/Phox/Bemp1 (PB1) domains-containing protein | chr5:20571876-20574922 REVERSE LENGTH=548
contig00399	AT1G78080.1	Solyc04g072900.1.1	PGSC0003DMP400016762		dehydration-responsive element-binding protein DREB4 [Solanum tuberosum]	Ethylene responsive transcription factor 2b	RAP2.4 | related to AP2 4 | chr1:29364790-29365794 FORWARD LENGTH=334
contig00400	AT2G41540.3	Solyc01g088150.2.1	PGSC0003DMP400011956		PREDICTED: glycerol-3-phosphate dehydrogenase [NAD(P)+] [Vitis vinifera]	Glycerol-3-phosphate dehydrogenase-like protein	GPDHC1 | 6-phosphogluconate dehydrogenase family protein | chr2:17326801-17328654 FORWARD LENGTH=462
contig00401	AT1G74920.1	Solyc03g113800.2.1	PGSC0003DMP400042549		betaine aldehyde dehydrogenase [Solanum torvum]	Betaine aldehyde dehydrogenase	ALDH10A8 | aldehyde dehydrogenase 10A8 | chr1:28139175-28142573 REVERSE LENGTH=501	chromo' domain containing protein
contig00402	AT2G20370.1	Solyc09g064470.2.1	PGSC0003DMP400015074		PREDICTED: xyloglucan galactosyltransferase KATAMARI1-like [Vitis vinifera]	Galactosyltransferase-like protein (Fragment)	KAM1, MUR3 | Exostosin family protein | chr2:8792355-8794214 FORWARD LENGTH=619
contig00403	AT1G51680.1	Solyc03g117870.2.1	PGSC0003DMP400025029		putative 4-coumarate-CoA ligase 2 [Capsicum annuum]	4-coumarate CoA ligase	4CL1, 4CL.1, AT4CL1 | 4-coumarate:CoA ligase 1 | chr1:19159007-19161464 REVERSE LENGTH=561	Stromal membrane-associated protein
contig00404	AT2G35330.2	Solyc08g006980.2.1	PGSC0003DMP400035662		PREDICTED: MND1-interacting protein 1 [Vitis vinifera]	Baculoviral IAP repeat-containing protein 3	RING/U-box superfamily protein | chr2:14869260-14871673 FORWARD LENGTH=711	Gene of unknown function
contig00405	AT2G21520.2	Solyc10g053970.1.1	PGSC0003DMP400029546		phosphatidylinositol transporter, putative [Ricinus communis]	SEC14-like protein	Sec14p-like phosphatidylinositol transfer family protein | chr2:9215956-9218953 FORWARD LENGTH=637	Class III peroxidase
contig00406	AT5G65470.1	Solyc11g010600.1.1	PGSC0003DMP400028302		putative auxin growth promotor protein [Solanum lycopersicum]	Os01g0841200 protein (Fragment)	O-fucosyltransferase family protein | chr5:26172432-26174904 FORWARD LENGTH=504	Flavonol 4'-sulfotransferase
contig00407	AT2G33730.1	Solyc02g068190.1.1	PGSC0003DMP400029239		PREDICTED: DEAD-box ATP-dependent RNA helicase 21-like [Vitis vinifera]	ATP-dependent RNA helicase	P-loop containing nucleoside triphosphate hydrolases superfamily protein | chr2:14265679-14267880 REVERSE LENGTH=733	Conserved gene of unknown function
contig00408	AT1G14790.1	Solyc05g007510.2.1	PGSC0003DMP400054476		putative RNA-dependent RNA-polymerase [Solanum tuberosum]	RNA-dependent RNA polymerase	RDR1, ATRDRP1 | RNA-dependent RNA polymerase 1 | chr1:5094317-5097817 REVERSE LENGTH=1107
contig00409	AT1G21280.1		PGSC0003DMP400033021		hypothetical protein VITISV_031906 [Vitis vinifera]		CONTAINS InterPro DOMAIN/s: Retrotransposon gag protein (InterPro:IPR005162); Has 707 Blast hits to 705 proteins in 25 species: Archae - 0; Bacteria - 0; Metazoa - 4; Fungi - 0; Plants - 703; Viruses - 0; Other Eukaryotes - 0 (source: NCBI BLink). | chr1:7447690-7448403 REVERSE LENGTH=237
contig00410	AT2G26850.1	Solyc11g065000.1.1	PGSC0003DMP400016719		PREDICTED: F-box protein At2g32560-like [Vitis vinifera]	F-box family protein	F-box family protein | chr2:11449369-11450889 REVERSE LENGTH=371	Reverse transcriptase
contig00411	AT1G65320.1	Solyc04g056630.2.1	PGSC0003DMP400018630		conserved hypothetical protein [Ricinus communis]	CBS domain containing protein-like	Cystathionine beta-synthase (CBS) family protein | chr1:24260168-24262644 REVERSE LENGTH=425	RNase H family protein
contig00412	AT1G09810.1	Solyc01g103540.2.1	PGSC0003DMP400043152		PREDICTED: uncharacterized protein LOC100249242 [Vitis vinifera]	YTH domain family 2 (Predicted)	ECT11 | evolutionarily conserved C-terminal region 11 | chr1:3181138-3183354 REVERSE LENGTH=470	Gene of unknown function
contig00413	AT3G29320.1	Solyc03g065340.2.1	PGSC0003DMP400049372		RecName: Full=Alpha-1,4 glucan phosphorylase L-1 isozyme, chloroplastic/amyloplastic; AltName: Full=Starch phosphorylase L-1; Flags: Precursor	Phosphorylase	Glycosyl transferase, family 35 | chr3:11252871-11257587 FORWARD LENGTH=962
contig00414	AT3G19820.3	Solyc02g069490.2.1	PGSC0003DMP400036651		sterol reductase [Solanum tuberosum]	FAD linked oxidase domain protein	DWF1 | cell elongation protein / DWARF1 / DIMINUTO (DIM) | chr3:6879835-6881616 REVERSE LENGTH=561	NAC domain protein
contig00415	AT1G51720.1	Solyc01g068210.2.1	PGSC0003DMP400012078		putative NADP-specific glutatamate dehydrogenase [Hevea brasiliensis]	Glutamate dehydrogenase	Amino acid dehydrogenase family protein | chr1:19181741-19186297 FORWARD LENGTH=637	Pol
contig00416	AT2G40840.1	Solyc02g020980.2.1	PGSC0003DMP400029000		4-alpha-glucanotransferase [Solanum tuberosum]	4-alpha-glucanotransferase	DPE2 | disproportionating enzyme 2 | chr2:17045368-17050779 FORWARD LENGTH=955	Conserved gene of unknown function
contig00417		Solyc00g023600.1.1			hypothetical protein NitaMp055 [Nicotiana tabacum]	Unknown Protein
contig00418	AT2G03820.1	Solyc06g053800.1.1	PGSC0003DMP400028446		PREDICTED: 60S ribosomal export protein NMD3-like [Vitis vinifera]	Nonsense-mediated mRNA decay NMD3 family protein	nonsense-mediated mRNA decay NMD3 family protein | chr2:1165149-1166699 REVERSE LENGTH=516	Conserved gene of unknown function
contig00419	AT4G34430.3	Solyc01g109510.2.1	PGSC0003DMP400001374		PREDICTED: SWI/SNF complex subunit SWI3D-like [Vitis vinifera]	Subunit of the SWI/SNF chromatin remodeling complex	CHB3, ATSWI3D | DNA-binding family protein | chr4:16461069-16464993 FORWARD LENGTH=983	Cytochrome P450 85A1
contig00420	AT2G26640.1	Solyc08g067410.1.1	PGSC0003DMP400013053		beta-ketoacyl-coa synthase family protein [Populus trichocarpa]	Fatty acid elongase 3-ketoacyl-CoA synthase	KCS11 | 3-ketoacyl-CoA synthase 11 | chr2:11330094-11331623 FORWARD LENGTH=509
contig00421	AT5G20280.1	Solyc07g007790.2.1	PGSC0003DMP400048567		RecName: Full=Probable sucrose-phosphate synthase; AltName: Full=UDP-glucose-fructose-phosphate glucosyltransferase	Sucrose phosphate synthase	ATSPS1F, SPS1F | sucrose phosphate synthase 1F | chr5:6844994-6849997 REVERSE LENGTH=1043
contig00422	AT3G08590.2	Solyc07g044840.2.1	PGSC0003DMP400001780		phosphoglycerate mutase [Solanum tuberosum]	2 3-bisphosphoglycerate-independent phosphoglycerate mutase	Phosphoglycerate mutase, 2,3-bisphosphoglycerate-independent | chr3:2608683-2611237 REVERSE LENGTH=560	Nuclear matrix protein 1
contig00423
contig00424	AT1G54115.1	Solyc02g069710.2.1	PGSC0003DMP400036631		hypothetical protein VITISV_014204 [Vitis vinifera]	Sodium/calcium exchanger protein	ATCCX4, CCX4 | cation calcium exchanger 4 | chr1:20202118-20204052 FORWARD LENGTH=644
contig00425	AT1G76810.1	Solyc03g058380.2.1	PGSC0003DMP400053635		unnamed protein product [Vitis vinifera]	Translation initiation factor	eukaryotic translation initiation factor 2 (eIF-2) family protein | chr1:28831366-28836310 REVERSE LENGTH=1294
contig00426	AT4G32940.1	Solyc08g065610.2.1	PGSC0003DMP400024416		vacoular processing enzyme 1 [Solanum tuberosum]	Vacuolar processing enzyme-1b	GAMMA-VPE, GAMMAVPE | gamma vacuolar processing enzyme | chr4:15900557-15903161 REVERSE LENGTH=494	DNA binding protein
contig00427	AT3G43600.1	Solyc11g071620.1.1	PGSC0003DMP400032621		aldehyde oxidase 1 homolog [Solanum lycopersicum]	Aldehyde oxidase	AAO2, AO3, atAO-2, AOgamma, AtAO3 | aldehyde oxidase 2 | chr3:15512778-15517375 REVERSE LENGTH=1321
contig00428	AT5G27540.2	Solyc01g098920.2.1	PGSC0003DMP400022831		ATP/GTP/Ca++ binding protein [Cucumis melo subsp. melo]	Mitochondrial Rho GTPase 1	MIRO1 | MIRO-related GTP-ase 1 | chr5:9722816-9727112 FORWARD LENGTH=648	Conserved gene of unknown function
contig00429	AT2G30110.1	Solyc09g018450.2.1	PGSC0003DMP400046288		Ubiquitin activating enzyme E1 [Nicotiana tabacum]	Ubiquitin-activating enzyme E1	ATUBA1, MOS5, UBA1 | ubiquitin-activating enzyme 1 | chr2:12852632-12857369 REVERSE LENGTH=1080	Gene of unknown function
contig00430	AT3G01180.1	Solyc02g088000.2.1	PGSC0003DMP400002384		RecName: Full=Granule-bound starch synthase 2, chloroplastic/amyloplastic; AltName: Full=Granule-bound starch synthase II; Short=GBSS-II; Short=SS II; Flags: Precursor	Glycogen synthase	AtSS2, SS2 | starch synthase 2 | chr3:62456-65678 REVERSE LENGTH=792	Gene of unknown function
contig00431	AT5G18670.1	Solyc01g067660.2.1	PGSC0003DMP400018849		1,4-alpha-glucan-maltohydrolase [Solanum lycopersicum]	Beta-amylase	BMY3, BAM9 | beta-amylase 3 | chr5:6226138-6227999 FORWARD LENGTH=536	Leucine-rich repeat receptor kinase
contig00432	AT3G02350.1	Solyc02g089440.2.1	PGSC0003DMP400002508		Glycosyltransferase QUASIMODO1, putative [Ricinus communis]	Glycosyltransferase	GAUT9 | galacturonosyltransferase 9 | chr3:479248-481178 FORWARD LENGTH=561	Conserved gene of unknown function
contig00433	AT2G34750.1	Solyc02g082340.2.1	PGSC0003DMP400024175		unnamed protein product [Vitis vinifera]	RNA polymerase I-specific transcription initiation factor RRN3	RNA polymerase I specific transcription initiation factor RRN3 protein | chr2:14660449-14663792 REVERSE LENGTH=613	Gene of unknown function
contig00434	AT5G55310.1	Solyc07g049720.2.1	PGSC0003DMP400002018		topoisomerase I [Nicotiana tabacum]	DNA topoisomerase I	TOP1BETA, TOP1 | DNA topoisomerase 1 beta | chr5:22430389-22434590 REVERSE LENGTH=917	Glutathione S-transferase omega
contig00435	AT1G14740.1	Solyc05g018500.2.1	PGSC0003DMP400047709		PREDICTED: protein OBERON 3-like [Vitis vinifera]	CONSTANS interacting protein 6 (Fragment)	Protein of unknown function (DUF1423) | chr1:5075450-5077732 REVERSE LENGTH=733
contig00436	AT5G12860.1	Solyc11g065830.1.1	PGSC0003DMP400013033		2-oxoglutarate/malate translocator, chloroplast precursor, putative [Ricinus communis]	2-oxoglutarate/malate translocator-like protein	DiT1 | dicarboxylate transporter 1 | chr5:4059927-4061919 REVERSE LENGTH=557	Caryophyllene/alpha-humulene synthase
contig00437	AT3G58610.3	Solyc07g053280.2.1	PGSC0003DMP400035517		putative ketol-acid reductoisomerase [Capsicum annuum]	Ketol-acid reductoisomerase	ketol-acid reductoisomerase | chr3:21671561-21674639 FORWARD LENGTH=591	Gene of unknown function
contig00438	AT5G56290.1	Solyc10g005650.2.1	PGSC0003DMP400019880		peroxisomal targeting signal 1 receptor [Nicotiana tabacum]	Peroxisomal targeting signal 1 receptor	PEX5, ATPEX5 | peroxin 5 | chr5:22786655-22791972 FORWARD LENGTH=728
contig00439	AT5G63840.1	Solyc04g049070.2.1	PGSC0003DMP400009482		alpha-glucosidase [Solanum tuberosum]	Alpha glucosidase II	RSW3, PSL5 | Glycosyl hydrolases family 31 protein | chr5:25545056-25548922 FORWARD LENGTH=921	Transporter
contig00440	AT3G11760.1	Solyc01g006890.2.1	PGSC0003DMP400037038		PREDICTED: uncharacterized protein LOC100254761 isoform 3 [Vitis vinifera]	Genomic DNA chromosome 5 P1 clone MUK11	unknown protein; FUNCTIONS IN: molecular_function unknown; INVOLVED IN: biological_process unknown; LOCATED IN: cellular_component unknown; EXPRESSED IN: 23 plant structures; EXPRESSED DURING: 14 growth stages; BEST Arabidopsis thaliana protein match is: unknown protein (TAIR:AT5G04860.1); Has 84 Blast hits to 73 proteins in 13 species: Archae - 0; Bacteria - 0; Metazoa - 0; Fungi - 0; Plants - 8…	MYB9
contig00441	AT3G48090.2	Solyc06g071280.2.1	PGSC0003DMP400055761		EDS1-like protein [Nicotiana benthamiana]	Enhanced disease susceptibility 1 (Fragment)	EDS1, ATEDS1 | alpha/beta-Hydrolases superfamily protein | chr3:17755553-17757292 REVERSE LENGTH=515
contig00442	AT2G32440.2	Solyc10g007860.2.1	PGSC0003DMP400041994		cytochrome P450 monooxygenase [Petunia x hybrida]	Cytochrome P450 ent-kaurenoic acid oxidase	KAO2 | ent-kaurenoic acid hydroxylase 2 | chr2:13775668-13777783 FORWARD LENGTH=489	Conserved gene of unknown function
contig00443	AT4G39830.1	Solyc04g054690.2.1	PGSC0003DMP400009720		ascorbate oxidase precursor [Solanum lycopersicum]	Laccase 1a	Cupredoxin superfamily protein | chr4:18479103-18481184 FORWARD LENGTH=582	1-aminocyclopropane-1-carboxylate oxidase
contig00444	AT1G73680.1	Solyc03g119060.2.1	PGSC0003DMP400010186		alpha-dioxygenase 2 [Nicotiana attenuata]	Alpha-dioxygenase 2	ALPHA DOX2 | alpha dioxygenase | chr1:27704221-27707417 REVERSE LENGTH=631	Kunitz-type enzyme inhibitor S9C11
contig00445	AT3G25570.2	Solyc05g010420.1.1	PGSC0003DMP400013314		RecName: Full=S-adenosylmethionine decarboxylase proenzyme; Short=AdoMetDC; Short=SAMDC; Contains: RecName: Full=S-adenosylmethionine decarboxylase alpha chain; Contains: RecName: Full=S-adenosylmethionine decarboxylase beta chain; Flags: Precursor	S-adenosylmethionine decarboxylase proenzyme	Adenosylmethionine decarboxylase family protein | chr3:9287413-9288462 REVERSE LENGTH=349	THAP domain-containing protein 4
contig00446	AT4G17330.1	Solyc08g078530.2.1	PGSC0003DMP400008540		PREDICTED: uncharacterized protein LOC100266068 [Vitis vinifera]	Agenet domain containing protein expressed	ATG2484-1, G2484-1 | G2484-1 protein | chr4:9689263-9697172 REVERSE LENGTH=2037
contig00447	AT4G01850.2	Solyc12g099000.1.1	PGSC0003DMP400008304		RecName: Full=S-adenosylmethionine synthase 2; Short=AdoMet synthase 2; AltName: Full=Methionine adenosyltransferase 2; Short=MAT 2	S-adenosylmethionine synthase	SAM-2, MAT2, SAM2, AtSAM2 | S-adenosylmethionine synthetase 2 | chr4:796298-797479 REVERSE LENGTH=393	Pentatricopeptide repeat-containing protein
contig00448	AT2G18700.1	Solyc07g006500.2.1	PGSC0003DMP400047742		trehalose-6-phosphate synthase [Solanum lycopersicum]	Alpha alpha-trehalose-phosphate synthase (UDP-forming)	ATTPS11, TPS11, ATTPSB | trehalose phosphatase/synthase 11 | chr2:8109043-8111799 FORWARD LENGTH=862
contig00449	AT1G36730.1	Solyc03g034440.2.1	PGSC0003DMP400029204		eukaryotic translation initiation factor, putative [Ricinus communis]	Eukaryotic translation initiation factor 5	Translation initiation factor IF2/IF5 | chr1:13898706-13900025 REVERSE LENGTH=439
contig00450	AT4G24120.1	Solyc08g083060.2.1	PGSC0003DMP400021660		PREDICTED: metal-nicotianamine transporter YSL1 [Vitis vinifera]	Oligopeptide transporter (Fragment)	YSL1, ATYSL1 | YELLOW STRIPE like 1 | chr4:12524581-12527023 FORWARD LENGTH=673	Diacylglycerol kinase
contig00451	AT1G73680.1	Solyc03g119060.2.1	PGSC0003DMP400010186		alpha-dioxygenase 2 [Solanum lycopersicum]	Alpha-dioxygenase 2	ALPHA DOX2 | alpha dioxygenase | chr1:27704221-27707417 REVERSE LENGTH=631	Kunitz-type enzyme inhibitor S9C11
contig00452	AT4G02280.1	Solyc09g098590.2.1	PGSC0003DMP400011796		sucrose synthase [Solanum tuberosum]	Sucrose synthase	SUS3, ATSUS3 | sucrose synthase 3 | chr4:995166-998719 FORWARD LENGTH=809
contig00453	AT2G45970.1	Solyc08g081220.1.1	PGSC0003DMP400021569		cytochrome P450 fatty acid omega-hydroxylase [Petunia x hybrida]	Cytochrome P450	CYP86A8, LCR | cytochrome P450, family 86, subfamily A, polypeptide 8 | chr2:18912548-18914161 REVERSE LENGTH=537	UDP-glucosyltransferase
contig00454	AT5G17010.3	Solyc03g096950.2.1	PGSC0003DMP400001134		PREDICTED: D-xylose-proton symporter-like 2 [Vitis vinifera]	D-xylose transporter	Major facilitator superfamily protein | chr5:5587851-5592332 REVERSE LENGTH=503
contig00455	AT2G36630.1	Solyc09g008780.2.1	PGSC0003DMP400004908		hypothetical protein ARALYDRAFT_902780 [Arabidopsis lyrata subsp. lyrata]	Os01g0786800 protein (Fragment)	Sulfite exporter TauE/SafE family protein | chr2:15352767-15355050 REVERSE LENGTH=459	Conserved gene of unknown function
contig00456	AT3G63130.2	Solyc09g065190.1.1	PGSC0003DMP400057997		Ran GTPase-activating protein 1 [Solanum tuberosum]	Ran GTPase-activating protein 1	RANGAP1 | RAN GTPase activating protein 1 | chr3:23325108-23326715 FORWARD LENGTH=535
contig00457	AT2G15020.1	Solyc01g107460.2.1	PGSC0003DMP400044860		PREDICTED: uncharacterized protein LOC100243866 [Vitis vinifera]	Unknown Protein	unknown protein; BEST Arabidopsis thaliana protein match is: unknown protein (TAIR:AT5G64190.1); Has 72 Blast hits to 72 proteins in 10 species: Archae - 0; Bacteria - 0; Metazoa - 0; Fungi - 0; Plants - 72; Viruses - 0; Other Eukaryotes - 0 (source: NCBI BLink). | chr2:6491706-6493286 REVERSE LENGTH=526
contig00458	AT3G13340.2	Solyc10g005730.2.1	PGSC0003DMP400015276		predicted protein [Populus trichocarpa]	WD-40 repeat family protein	Transducin/WD40 repeat-like superfamily protein | chr3:4332370-4334603 FORWARD LENGTH=447	Serine-threonine protein kinase, plant-type
contig00459	AT4G02715.1	Solyc09g065380.1.1	PGSC0003DMP400033638		PREDICTED: uncharacterized protein LOC100855240 [Vitis vinifera]	Unknown Protein	unknown protein; Has 30201 Blast hits to 17322 proteins in 780 species: Archae - 12; Bacteria - 1396; Metazoa - 17338; Fungi - 3422; Plants - 5037; Viruses - 0; Other Eukaryotes - 2996 (source: NCBI BLink). | chr4:1202170-1202787 REVERSE LENGTH=205	Endosomal P24A protein
contig00460	AT3G16560.1	Solyc01g066870.2.1	PGSC0003DMP400020042		unnamed protein product [Vitis vinifera]	Protein phosphatase 2C containing protein	Protein phosphatase 2C family protein | chr3:5636051-5637702 REVERSE LENGTH=493	Pentatricopeptide
contig00461	AT3G25570.2	Solyc05g010420.1.1	PGSC0003DMP400013314		RecName: Full=S-adenosylmethionine decarboxylase proenzyme; Short=AdoMetDC; Short=SAMDC; Contains: RecName: Full=S-adenosylmethionine decarboxylase alpha chain; Contains: RecName: Full=S-adenosylmethionine decarboxylase beta chain; Flags: Precursor	S-adenosylmethionine decarboxylase proenzyme	Adenosylmethionine decarboxylase family protein | chr3:9287413-9288462 REVERSE LENGTH=349	THAP domain-containing protein 4
contig00462	AT1G64950.1	Solyc03g096990.2.1	PGSC0003DMP400001130		cytochrome P450 [Capsicum annuum]	Cytochrome P450 89A2	CYP89A5 | cytochrome P450, family 89, subfamily A, polypeptide 5 | chr1:24127587-24129119 FORWARD LENGTH=510	Phosphatidate cytidylyltransferase
contig00463	AT5G04590.1	Solyc11g065620.1.1	PGSC0003DMP400018202		RecName: Full=Sulfite reductase 1 [ferredoxin], chloroplastic; Short=NtSiR1; Flags: Precursor	Sulfite reductase	SIR | sulfite reductase | chr5:1319404-1322298 FORWARD LENGTH=642
contig00464	AT5G56030.1	Solyc07g065840.2.1	PGSC0003DMP400025374		Hsp90-2-like [Solanum tuberosum]	Heat shock protein 90	HSP81-2, ERD8, HSP90.2, AtHsp90.2 | heat shock protein 8	Arogenate dehydratase 2
contig00465	AT2G45570.1	Solyc03g122350.2.1	PGSC0003DMP400039699		cytochrome P450 [Capsicum chinense]	Cytochrome P450	CYP76C2 | cytochrome P450, family 76, subfamily C, polypeptide 2 | chr2:18779935-18781922 REVERSE LENGTH=512	Gene of unknown function
contig00466	AT4G20850.1	Solyc03g025630.2.1	PGSC0003DMP400034681		tripeptidyl peptidase II, putative [Ricinus communis]	Tripeptidyl-peptidase 2	TPP2 | tripeptidyl peptidase ii | chr4:11160935-11169889 REVERSE LENGTH=1380	Gene of unknown function
contig00467	AT5G13710.2	Solyc01g087560.2.1	PGSC0003DMP400012142		S-adenosyl-methionine-sterol-C- methyltransferase [Nicotiana tabacum]	24-sterol C-methyltransferase	SMT1, CPH | sterol methyltransferase 1 | chr5:4424048-4426866 REVERSE LENGTH=336	Conserved gene of unknown function
contig00468	AT5G06220.1	Solyc09g010280.2.1	PGSC0003DMP400061612		PREDICTED: uncharacterized protein LOC100257992 [Vitis vinifera]	Os08g0482100 protein (Fragment)	LETM1-like protein | chr5:1880049-1885366 FORWARD LENGTH=832
contig00469		Solyc03g025150.2.1	PGSC0003DMP400017928		hypothetical protein VITISV_029501 [Vitis vinifera]	Unknown Protein		Cysteine proteinase inhibitor B
contig00470	AT5G52510.1	Solyc03g025170.1.1	PGSC0003DMP400017925		GRAS10 protein [Solanum lycopersicum]	GRAS family transcription factor	SCL8 | SCARECROW-like 8 | chr5:21307196-21309118 FORWARD LENGTH=640
contig00471	AT4G05160.1	Solyc11g069050.1.1	PGSC0003DMP400014290		AMP dependent CoA ligase, putative [Ricinus communis]	4-coumarate-coa ligase	AMP-dependent synthetase and ligase family protein | chr4:2664451-2666547 FORWARD LENGTH=544
contig00472	AT4G10540.1	Solyc03g081260.2.1	PGSC0003DMP400043762		predicted protein [Populus trichocarpa]	Subtilisin-like protease-like protein	Subtilase family protein | chr4:6512515-6515743 REVERSE LENGTH=775	Gene of unknown function
contig00473	AT1G23190.1	Solyc04g045340.2.1			RecName: Full=Phosphoglucomutase, cytoplasmic; Short=PGM; AltName: Full=Glucose phosphomutase	Phosphoglucomutase	PGM3 | Phosphoglucomutase/phosphomannomutase family protein | chr1:8219946-8224186 FORWARD LENGTH=583
contig00474	AT1G09810.1	Solyc01g103540.2.1	PGSC0003DMP400043152		PREDICTED: uncharacterized protein LOC100249242 [Vitis vinifera]	YTH domain family 2 (Predicted)	ECT11 | evolutionarily conserved C-terminal region 11 | chr1:3181138-3183354 REVERSE LENGTH=470	Gene of unknown function
contig00475	AT5G60390.3	Solyc06g005060.2.1	PGSC0003DMP400040249		elongation factor 1-alpha [Solanum lycopersicum]	Elongation factor 1-alpha	GTP binding Elongation factor Tu family protein | chr5:24289226-24290675 FORWARD LENGTH=449	Oxidoreductase
contig00476
contig00477	AT2G38470.1	Solyc09g014990.2.1	PGSC0003DMP400020633		WRKY-like transcription factor [Solanum peruvianum]	WRKY-like transcription factor	WRKY33, ATWRKY33 | WRKY DNA-binding protein 33 | chr2:16108476-16110539 FORWARD LENGTH=519	Gene of unknown function
contig00478	AT4G32250.3	Solyc01g005030.2.1	PGSC0003DMP400039470		PREDICTED: uncharacterized protein LOC100268161 isoform 1 [Vitis vinifera]	Serine/threonine-protein kinase 36	Protein kinase superfamily protein | chr4:15570285-15572528 REVERSE LENGTH=611
contig00479	AT3G24255.1		PGSC0003DMP400054404		PREDICTED: uncharacterized protein LOC100811508 [Glycine max]		RNA-directed DNA polymerase (reverse transcriptase)-related family protein | chr3:8789471-8793208 FORWARD LENGTH=746
contig00480	AT1G05140.1	Solyc07g052290.1.1	PGSC0003DMP400050447		Protease ecfE, putative [Ricinus communis]	Membrane-associated zinc metalloprotease family protein expressed	Peptidase M50 family protein | chr1:1482681-1484006 FORWARD LENGTH=441
contig00481	AT5G21222.1	Solyc07g032380.2.1	PGSC0003DMP400042094		leaf protein [Ipomoea nil]	Pentatricopeptide repeat-containing protein	protein kinase family protein | chr5:7209422-7213700 FORWARD LENGTH=831
contig00482	AT1G80300.1	Solyc03g119970.2.1	PGSC0003DMP400009875		RecName: Full=Plastidic ATP/ADP-transporter	ADP ATP carrier protein	NTT1, ATNTT1 | nucleotide transporter 1 | chr1:30191954-30194280 FORWARD LENGTH=624
contig00483	AT4G02715.1	Solyc09g065380.1.1	PGSC0003DMP400033638		PREDICTED: uncharacterized protein LOC100855240 [Vitis vinifera]	Unknown Protein	unknown protein; Has 30201 Blast hits to 17322 proteins in 780 species: Archae - 12; Bacteria - 1396; Metazoa - 17338; Fungi - 3422; Plants - 5037; Viruses - 0; Other Eukaryotes - 2996 (source: NCBI BLink). | chr4:1202170-1202787 REVERSE LENGTH=205	Endosomal P24A protein
contig00484	AT5G60640.1	Solyc04g049450.2.1	PGSC0003DMP400022802		PREDICTED: protein disulfide isomerase-like 1-4-like isoform 1 [Glycine max]	Protein disulfide isomerase L-2	ATPDIL1-4, PDI2, ATPDI2, PDIL1-4 | PDI-like 1-4 | chr5:24371141-24373993 REVERSE LENGTH=597
contig00485	AT5G03940.1	Solyc09g009940.2.1	PGSC0003DMP400015586		PREDICTED: signal recognition particle 54 kDa protein, chloroplastic-like [Vitis vinifera]	Signal recognition particle protein	FFC, 54CP, CPSRP54, SRP54CP | chloroplast signal recognition particle 54 kDa subunit | chr5:1060265-1063257 REVERSE LENGTH=564	Gene of unknown function
contig00486
contig00487	AT4G23100.3	Solyc08g081010.2.1	PGSC0003DMP400021588		GSH1 [Solanum lycopersicum]	Glutamate-cysteine ligase	GSH1 | glutamate-cysteine ligase | chr4:12103458-12106751 REVERSE LENGTH=522	Gene of unknown function
contig00488	AT5G46210.1	Solyc02g021470.2.1	PGSC0003DMP400011586		cullin 4 [Solanum lycopersicum]	Cullin 4	CUL4, ATCUL4 | cullin4 | chr5:18731569-18736653 REVERSE LENGTH=792
contig00489	AT3G14690.1	Solyc07g055560.2.1	PGSC0003DMP400030192		CYP72A57 [Nicotiana tabacum]	G-type lectin S-receptor-like serine/threonine-protein kinase At2g19130	CYP72A15 | cytochrome P450, family 72, subfamily A, polypeptide 15 | chr3:4937410-4939310 FORWARD LENGTH=512	Conserved gene of unknown function
contig00490	AT4G34100.1	Solyc01g107880.2.1	PGSC0003DMP400044893		PREDICTED: E3 ubiquitin-protein ligase MARCH6-like [Glycine max]	Membrane-associated ring finger 6	RING/U-box superfamily protein | chr4:16330590-16334864 FORWARD LENGTH=1108	Conserved gene of unknown function
contig00491	AT4G11420.1	Solyc09g010460.2.1	PGSC0003DMP400015703		RecName: Full=Eukaryotic translation initiation factor 3 subunit A; Short=eIF3a; AltName: Full=Eukaryotic translation initiation factor 3 large subunit; AltName: Full=Eukaryotic translation initiation factor 3 subunit 10; AltName: Full=PNLA-35; AltName: Full=eIF-3-theta	Eukaryotic translation initiation factor 3 subunit A	EIF3A, ATEIF3A-1, EIF3A-1, ATTIF3A1, TIF3A1 | eukaryotic translation initiation factor 3A | chr4:6947834-6952053 REVERSE LENGTH=987
contig00492	AT1G72480.1	Solyc12g049390.1.1	PGSC0003DMP400007761		hypothetical protein VITISV_033728 [Vitis vinifera]	Transmembrane protein	Lung seven transmembrane receptor family protein | chr1:27286304-27288339 REVERSE LENGTH=509
contig00493	AT5G43400.1	Solyc09g089940.1.1	PGSC0003DMP400030110		conserved hypothetical protein [Ricinus communis]	Genomic DNA chromosome 3 TAC clone K7P8	Uncharacterised conserved protein UCP015417, vWA | chr5:17426182-17428149 REVERSE LENGTH=655
contig00494	AT4G02990.1	Solyc04g005630.2.1	PGSC0003DMP400005162		predicted protein [Populus trichocarpa]	Mitochondrial transcription termination factor family protein	Mitochondrial transcription termination factor family protein | chr4:1322158-1323783 FORWARD LENGTH=541	Conserved gene of unknown function
contig00495	AT2G30110.1	Solyc09g018450.2.1	PGSC0003DMP400046288		Ubiquitin activating enzyme E1 [Nicotiana tabacum]	Ubiquitin-activating enzyme E1	ATUBA1, MOS5, UBA1 | ubiquitin-activating enzyme 1 | chr2:12852632-12857369 REVERSE LENGTH=1080	Gene of unknown function
contig00496	AT3G23810.1	Solyc09g092390.2.1	PGSC0003DMP400008076		S-adenosyl-L-homocysteine hydrolase [Nicotiana tabacum]	Adenosylhomocysteinase	SAHH2, ATSAHH2 | S-adenosyl-l-homocysteine (SAH) hydrolase 2 | chr3:8588013-8589671 REVERSE LENGTH=485	Protein disulfide isomerase
contig00497	AT5G47040.1	Solyc08g077440.2.1	PGSC0003DMP400003299		PREDICTED: lon protease homolog 2, peroxisomal [Vitis vinifera]	ATP-dependent protease La	LON2 | lon protease 2 | chr5:19093356-19098678 REVERSE LENGTH=888	Zinc finger family protein
contig00498	AT5G36880.2	Solyc02g094640.2.1	PGSC0003DMP400035137		acetyl-CoA synthetase [Solanum tuberosum]	Acetyl-coenzyme A synthetase	ACS | acetyl-CoA synthetase | chr5:14534961-14540296 REVERSE LENGTH=743	Gene of unknown function
contig00499	AT3G52990.1	Solyc11g007690.1.1	PGSC0003DMP400047503		PREDICTED: pyruvate kinase, cytosolic isozyme-like [Vitis vinifera]	Pyruvate kinase	Pyruvate kinase family protein | chr3:19649046-19652237 FORWARD LENGTH=527
contig00500	AT4G23990.1	Solyc08g082670.2.1	PGSC0003DMP400022763		cellulose synthase-like protein CslG [Nicotiana tabacum]	Cellulose synthase	ATCSLG3, CSLG3 | cellulose synthase like G3 | chr4:12456491-12460498 FORWARD LENGTH=751
contig00501	AT3G22970.1	Solyc09g065760.2.1	PGSC0003DMP400033593		predicted protein [Populus trichocarpa]	Plant-specific domain TIGR01615 family protein	Protein of unknown function (DUF506) | chr3:8152592-8153881 FORWARD LENGTH=370
contig00502	AT3G22270.1	Solyc12g006420.1.1	PGSC0003DMP400050176		PREDICTED: uncharacterized protein LOC100255521 [Vitis vinifera]	Genomic DNA chromosome 3 P1 clone MMP21	Topoisomerase II-associated protein PAT1 | chr3:7874480-7877857 FORWARD LENGTH=782
contig00503	AT2G38470.1	Solyc06g066370.2.1	PGSC0003DMP400029302		WRKY-type transcription factor [Capsicum annuum]	WRKY transcription factor 1	WRKY33, ATWRKY33 | WRKY DNA-binding protein 33 | chr2:16108476-16110539 FORWARD LENGTH=519	Conserved gene of unknown function
contig00504	AT3G13330.1	Solyc07g066030.2.1	PGSC0003DMP400038301		unnamed protein product [Vitis vinifera]	Proteasome activator subunit 4-like	PA200 | proteasome activating protein 200 | chr3:4319804-4330061 REVERSE LENGTH=1816	Conserved gene of unknown function
contig00505	AT5G19320.1	Solyc01g079680.2.1	PGSC0003DMP400015881		Ran GTPase-activating protein 2 [Solanum tuberosum]	Ran GTPase activating protein (Fragment)	RANGAP2 | RAN GTPase activating protein 2 | chr5:6505310-6506947 REVERSE LENGTH=545	Alpha-glucosidase
contig00506	AT1G71980.1	Solyc06g065330.2.1	PGSC0003DMP400045311		PREDICTED: E3 ubiquitin-protein ligase RNF167-like [Vitis vinifera]	Ring finger protein 13	Protease-associated (PA) RING/U-box zinc finger family protein | chr1:27098250-27099881 FORWARD LENGTH=448
contig00507	AT3G24490.1	Solyc12g043090.1.1	PGSC0003DMP400054664		transcription factor, putative [Ricinus communis]	Transcription factor	Alcohol dehydrogenase transcription factor Myb/SANT-like family protein | chr3:8911022-8912023 FORWARD LENGTH=333
contig00508	AT5G60790.1	Solyc06g074940.2.1	PGSC0003DMP400012656		ATP-binding cassette sub-family F member [Medicago truncatula]	ATP-binding cassette protein	ATGCN1, GCN1 | ABC transporter family protein | chr5:24453760-24455767 REVERSE LENGTH=595
contig00509	AT5G53170.1	Solyc03g007330.2.1	PGSC0003DMP400016029		PREDICTED: ATP-dependent zinc metalloprotease FTSH 11, chloroplastic/mitochondrial-like [Glycine max]	Cell division protease ftsH homolog	FTSH11 | FTSH protease 11 | chr5:21563023-21567922 REVERSE LENGTH=806	NBS-coding resistance gene analog
contig00510	AT5G24260.1	Solyc03g083330.2.1	PGSC0003DMP400016071		hypothetical protein VITISV_002739 [Vitis vinifera]	Dipeptidyl peptidase IV-like protein	prolyl oligopeptidase family protein | chr5:8234865-8237810 REVERSE LENGTH=746
contig00511	AT3G50690.1	Solyc03g034080.2.1	PGSC0003DMP400031063		PREDICTED: acidic leucine-rich nuclear phosphoprotein 32-related protein-like [Glycine max]	Acidic leucine-rich nuclear phosphoprotein 32 family member A	Leucine-rich repeat (LRR) family protein | chr3:18835271-18837097 REVERSE LENGTH=447	Malate dehydrogenase
contig00512	AT4G30960.1	Solyc12g010130.1.1	PGSC0003DMP400013924		CBL-interacting protein kinase 6 [Solanum lycopersicum]	CBL-interacting protein kinase 7	CIPK6, SIP3, SNRK3.14, ATCIPK6 | SOS3-interacting protein 3 | chr4:15067400-15068725 FORWARD LENGTH=441	Septum-promoting GTP-binding protein 1 (GTPase spg1)
contig00513		Solyc01g106280.2.1	PGSC0003DMP400005590		bromodomain-containing RNA-binding protein 1 [Solanum tuberosum]	DNA-binding bromodomain-containing protein		Disease resistance protein
contig00514	AT3G18830.1	Solyc01g109460.2.1	PGSC0003DMP400043694		putative sorbitol transporter [Prunus cerasus]	Solute carrier family 2, facilitated glucose transporter member 3	ATPLT5, PMT5, ATPMT5 | polyol/monosaccharide transporter 5 | chr3:6489000-6491209 REVERSE LENGTH=539	Gene of unknown function
contig00515	AT5G58140.1	Solyc01g097770.2.1	PGSC0003DMP400043995		phototropin-2 [Solanum lycopersicum]	Serine/threonine protein kinase	PHOT2, NPL1 | phototropin 2 | chr5:23524771-23529993 FORWARD LENGTH=915	TCP domain class transcription factor
contig00516	AT3G22960.1	Solyc09g082970.2.1	PGSC0003DMP400044555		RecName: Full=Pyruvate kinase isozyme A, chloroplastic; Flags: Precursor	Pyruvate kinase	PKP1, PKP-ALPHA | Pyruvate kinase family protein | chr3:8139369-8141771 FORWARD LENGTH=596	Gene of unknown function
contig00517	AT2G31060.3	Solyc07g053470.2.1	PGSC0003DMP400016623		predicted protein [Populus trichocarpa]	GTP binding/translation elongation factor protein	elongation factor family protein | chr2:13213496-13218544 REVERSE LENGTH=671	Cytochrome P450
contig00518	AT2G41430.5	Solyc04g017690.2.1	PGSC0003DMP400013489		ERD15 [Capsicum annuum]	Early response to dehydration 15-like protein (Fragment)	ERD15 | dehydration-induced protein (ERD15) | chr2:17269736-17270314 FORWARD LENGTH=163	Leucine-rich repeat receptor-like kinase
contig00519	ATMG01320.1	Solyc00g244290.1.1			orf107b gene product (mitochondrion) [Beta vulgaris subsp. vulgaris]	NADH dehydrogenase subunit II (Fragment)	NAD2B, NAD2.2, NAD2 | NADH dehydrogenase 2B | chrM:327890-333105 REVERSE LENGTH=499
contig00520	AT5G32470.1	Solyc09g064510.2.1	PGSC0003DMP400015076		PREDICTED: uncharacterized protein LOC100266835 [Vitis vinifera]	Transcriptional activator TenA family	Haem oxygenase-like, multi-helical | chr5:12085328-12088569 REVERSE LENGTH=617	WRKY transcription factor
contig00521	AT5G53620.3	Solyc03g082490.2.1			PREDICTED: uncharacterized protein LOC100252015 [Vitis vinifera]	Genomic DNA chromosome 5 P1 clone MNC6	unknown protein; INVOLVED IN: biological_process unknown; EXPRESSED IN: 23 plant structures; EXPRESSED DURING: 13 growth stages; Has 28929 Blast hits to 19542 proteins in 1425 species: Archae - 211; Bacteria - 3079; Metazoa - 14558; Fungi - 2157; Plants - 966; Viruses - 80; Other Eukaryotes - 7878 (source: NCBI BLink). | chr5:21781217-21785061 FORWARD LENGTH=682
contig00522	AT3G26618.1	Solyc12g010520.1.1	PGSC0003DMP400013890		PREDICTED: eukaryotic peptide chain release factor subunit 1-3-like [Glycine max]	Eukaryotic peptide chain release factor subunit 1-1	ERF1-3 | eukaryotic release factor 1-3 | chr3:9788854-9790161 FORWARD LENGTH=435	Zinc metalloproteinase
contig00523	AT5G10170.1	Solyc04g054740.2.1	PGSC0003DMP400048544		RecName: Full=Inositol-3-phosphate synthase; Short=MIP synthase; AltName: Full=Myo-inositol 1-phosphate synthase; Short=IPS; Short=MI-1-P synthase	Inositol-3-phosphate synthase	ATMIPS3, MIPS3 | myo-inositol-1-phosphate synthase 3 | chr5:3187538-3190161 REVERSE LENGTH=510
contig00524	AT5G04860.1	Solyc08g059710.2.1	PGSC0003DMP400055667		conserved hypothetical protein [Ricinus communis]	Genomic DNA chromosome 5 P1 clone MUK11	unknown protein; BEST Arabidopsis thaliana protein match is: unknown protein (TAIR:AT3G11760.1); Has 1807 Blast hits to 1807 proteins in 277 species: Archae - 0; Bacteria - 0; Metazoa - 736; Fungi - 347; Plants - 385; Viruses - 0; Other Eukaryotes - 339 (source: NCBI BLink). | chr5:1411760-1414459 REVERSE LENGTH=782
contig00525	AT2G29670.1	Solyc06g076850.2.1	PGSC0003DMP400052973		PREDICTED: uncharacterized protein LOC100253483 [Vitis vinifera]	Binding protein	Tetratricopeptide repeat (TPR)-like superfamily protein | chr2:12682309-12684745 REVERSE LENGTH=536
contig00526	AT5G04410.1	Solyc11g008000.1.1	PGSC0003DMP400054118		nam-like protein 9 [Petunia x hybrida]	NAC domain protein IPR003441	NAC2, anac078 | NAC domain containing protein 2 | chr5:1243980-1246416 FORWARD LENGTH=567
contig00527	AT2G31880.1	Solyc06g071810.1.1	PGSC0003DMP400047018		receptor-like protein kinase [Nicotiana tabacum]	Receptor like kinase, RLK	SOBIR1, EVR | Leucine-rich repeat protein kinase family protein | chr2:13554920-13556845 FORWARD LENGTH=641
contig00528	AT3G46510.1	Solyc06g076040.2.1	PGSC0003DMP400052923		PREDICTED: U-box domain-containing protein 13 [Vitis vinifera]	U-box domain-containing protein	PUB13, ATPUB13 | plant U-box 13 | chr3:17124106-17126539 REVERSE LENGTH=660
contig00529	AT3G30775.1	Solyc02g089620.2.1	PGSC0003DMP400017783		proline oxidase/dehydrogenase 1 [Capsicum annuum]	Proline dehydrogenase	ERD5, PRODH, AT-POX, ATPOX, ATPDH, PRO1 | Methylenetetrahydrofolate reductase family protein | chr3:12448880-12451126 REVERSE LENGTH=499	Bg55 protein
contig00530	AT1G18260.1	Solyc03g118670.2.1	PGSC0003DMP400028613		conserved hypothetical protein [Ricinus communis]	Protein sel-1 homolog 2	HCP-like superfamily protein | chr1:6279047-6282008 REVERSE LENGTH=678	Conserved gene of unknown function
contig00531	AT5G15680.1	Solyc03g046450.2.1			hypothetical protein VITISV_036510 [Vitis vinifera]	Cell morphogenesis protein	ARM repeat superfamily protein | chr5:5101188-5110793 REVERSE LENGTH=2153
contig00532	ATMG00070.1	Solyc00g019950.1.1	PGSC0003DMP400038775		NADH dehydrogenase subunit 9 [Nicotiana tabacum]	NADH-quinone oxidoreductase subunit C	NAD9 | NADH dehydrogenase subunit 9 | chrM:23663-24235 REVERSE LENGTH=190	Gene of unknown function
contig00533	AT2G18790.1	Solyc01g059870.2.1	PGSC0003DMP400041531		RecName: Full=Phytochrome B	Phytochrome B1	PHYB, HY3, OOP1 | phytochrome B | chr2:8140079-8144151 FORWARD LENGTH=1172
contig00534	AT1G17720.1	Solyc06g062530.2.1	PGSC0003DMP400004434		PREDICTED: serine/threonine protein phosphatase 2A 55 kDa regulatory subunit B beta isoform-like [Glycine max]	Serine/threonine protein phosphatase 2A 55 kDa regulatory subunit B beta isoform	ATB BETA | Protein phosphatase 2A, regulatory subunit PR55 | chr1:6093949-6098065 REVERSE LENGTH=501	Serine-type endopeptidase inhibitor
contig00535	AT2G14750.1	Solyc02g064650.2.1	PGSC0003DMP400005951		RecName: Full=Adenylyl-sulfate kinase, chloroplastic; AltName: Full=ATP adenosine-5'-phosphosulfate 3'-phosphotransferase; AltName: Full=Adenosine-5'-phosphosulfate kinase; Short=APS kinase; Flags: Precursor	Adenylyl-sulfate kinase	APK, AKN1, ATAKN1, APK1 | APS kinase | chr2:6314128-6315501 FORWARD LENGTH=276
contig00536	AT3G22970.1	Solyc06g053910.2.1	PGSC0003DMP400028430		PREDICTED: uncharacterized protein LOC100251040 isoform 1 [Vitis vinifera]	Plant-specific domain TIGR01615 family protein	Protein of unknown function (DUF506) | chr3:8152592-8153881 FORWARD LENGTH=370	DNA-directed RNA polymerase II 19 kD polypeptide rpb7
contig00537
contig00538	AT2G13100.1	Solyc12g010440.1.1	PGSC0003DMP400013895		PREDICTED: putative glycerol-3-phosphate transporter 5-like [Vitis vinifera]	Glycerol-3-phosphate transporter	Major facilitator superfamily protein | chr2:5390206-5391764 FORWARD LENGTH=493	RabGAP/TBC domain-containing protein
contig00539	AT5G01180.1	Solyc06g076750.2.1	PGSC0003DMP400052967		PREDICTED: peptide transporter PTR1-like [Glycine max]	Peptide transporter	PTR5, ATPTR5 | peptide transporter 5 | chr5:61257-63240 REVERSE LENGTH=570
contig00540	AT3G48510.1	Solyc03g111100.1.1	PGSC0003DMP400026658		PREDICTED: uncharacterized protein LOC100244084 [Vitis vinifera]	AtIII18x5-like protein (Fragment)	unknown protein; BEST Arabidopsis thaliana protein match is: unknown protein (TAIR:AT5G63350.1); Has 98 Blast hits to 98 proteins in 11 species: Archae - 0; Bacteria - 0; Metazoa - 0; Fungi - 0; Plants - 98; Viruses - 0; Other Eukaryotes - 0 (source: NCBI BLink). | chr3:17967568-17968452 REVERSE LENGTH=294	DNA binding protein
contig00541		Solyc08g062450.1.1	PGSC0003DMP400006906			class II heat shock protein		Gene of unknown function
contig00542	AT1G11480.2	Solyc02g079880.2.1	PGSC0003DMP400037652		PREDICTED: uncharacterized protein LOC100241484 [Vitis vinifera]	Translation initiation factor-related	eukaryotic translation initiation factor-related | chr1:3864368-3866707 REVERSE LENGTH=565	Gag-pol polyprotein
contig00543	AT4G16180.2	Solyc01g058730.2.1	PGSC0003DMP400002198		PREDICTED: uncharacterized protein LOC100258488 [Vitis vinifera]	Os03g0310500 protein (Fragment)	unknown protein; FUNCTIONS IN: molecular_function unknown; INVOLVED IN: biological_process unknown; LOCATED IN: plasma membrane; BEST Arabidopsis thaliana protein match is: unknown protein (TAIR:AT3G28720.1); Has 5 Blast hits to 5 proteins in 3 species: Archae - 0; Bacteria - 0; Metazoa - 0; Fungi - 0; Plants - 4; Viruses - 0; Other Eukaryotes - 1 (source: NCBI BLink). | chr4:9165365-9170323 REVE…	Mariner transposase
contig00544	AT1G80410.2	Solyc03g120350.2.1	PGSC0003DMP400004729		PREDICTED: N-alpha-acetyltransferase 15, NatA auxiliary subunit [Vitis vinifera]	N-alpha-acetyltransferase 16, NatA auxiliary subunit	EMB2753 | tetratricopeptide repeat (TPR)-containing protein | chr1:30227779-30234832 REVERSE LENGTH=911
contig00545	AT4G28706.3	Solyc09g064240.2.1	PGSC0003DMP400017200		kinase, putative [Ricinus communis]	Kinase pfkB family protein	pfkB-like carbohydrate kinase family protein | chr4:14167805-14170619 FORWARD LENGTH=403	Conserved gene of unknown function
contig00546	AT4G39400.1	Solyc04g051510.1.1	PGSC0003DMP400034235		BRI1 protein [Solanum pimpinellifolium]	Receptor like kinase, RLK	BRI1, CBB2, DWF2, BIN1, ATBRI1 | Leucine-rich receptor-like protein kinase family protein | chr4:18324826-18328416 FORWARD LENGTH=1196
contig00547	AT1G62960.1	Solyc08g079750.2.1	PGSC0003DMP400006974		1-aminocyclopropane-1-carboxylate synthase [Rosa hybrid cultivar]	1-aminocyclopropane-1-carboxylate synthase	ACS10 | ACC synthase 10 | chr1:23318271-23320229 REVERSE LENGTH=557	SET domain-containing protein
contig00548	AT4G37640.1	Solyc02g092450.2.1	PGSC0003DMP400037126		calcium ATPase [Mesembryanthemum crystallinum]	Calcium-transporting ATPase 1	ACA2 | calcium ATPase 2 | chr4:17683225-17686808 REVERSE LENGTH=1014	Gene of unknown function
contig00549	AT5G02030.1	Solyc09g011380.2.1	PGSC0003DMP400041981		bel1 homeotic protein, putative [Ricinus communis]	BEL1-like homeodomain protein 9	LSN, PNY, HB-6, BLR, RPL, BLH9, VAN | POX (plant homeobox) family protein | chr5:395754-398872 FORWARD LENGTH=575
contig00550	AT3G18350.1	Solyc03g119400.2.1	PGSC0003DMP400010144		hypothetical protein VITISV_005220 [Vitis vinifera]	Os05g0264200 protein (Fragment)	Plant protein of unknown function (DUF639) | chr3:6297524-6300500 FORWARD LENGTH=692	Stigma expressed protein
contig00551	AT1G17980.1	Solyc05g008630.2.1	PGSC0003DMP400053110		PREDICTED: poly(A) polymerase-like [Vitis vinifera]	Poly(A) polymerase	PAPS1 | poly(A) polymerase 1 | chr1:6187742-6191418 REVERSE LENGTH=713
contig00552		Solyc00g020020.2.1	PGSC0003DMP400013184		hypothetical protein NitaMp145 [Nicotiana tabacum]	Unknown Protein		Zinc finger protein
contig00553	AT2G01680.1	Solyc01g005340.2.1	PGSC0003DMP400034665		unknown [Populus trichocarpa]	Ankyrin repeat family protein	Ankyrin repeat family protein | chr2:306597-308427 FORWARD LENGTH=532	Integrase core domain containing protein
contig00554	AT3G51895.1	Solyc09g065560.2.1	PGSC0003DMP400033556		sulfate/bicarbonate/oxalate exchanger and transporter sat-1 [Populus trichocarpa]	Sulfate transporter	SULTR3;1, AST12 | sulfate transporter 3;1 | chr3:19251503-19255677 REVERSE LENGTH=658	Regulator of telomere elongation helicase 1 rtel1
contig00555	AT4G05320.6	Solyc10g006480.1.1	PGSC0003DMP400025426		Os04g0628100 [Oryza sativa Japonica Group]	Ubiquitin	UBQ10 | polyubiquitin 10 | chr4:2718559-2719932 FORWARD LENGTH=381	Ring finger protein
contig00556	AT4G23160.1		PGSC0003DMP400018174		putative pol polyprotein [Brassica oleracea var. botrytis]		CRK8 | cysteine-rich RLK (RECEPTOR-like protein kinase) 8 | chr4:12129485-12134086 FORWARD LENGTH=1262	Short-chain dehydrogenase
contig00557	AT2G36530.1	Solyc10g085550.1.1	PGSC0003DMP400019507		enolase [Solanum lycopersicum]	Enolase	LOS2, ENO2 | Enolase | chr2:15321081-15323786 REVERSE LENGTH=444	Expansin
contig00558	AT2G44710.1	Solyc02g062290.2.1	PGSC0003DMP400034599		PREDICTED: uncharacterized protein LOC100259067 [Vitis vinifera]	Polyadenylate-binding protein	RNA-binding (RRM/RBD/RNP motifs) family protein | chr2:18432902-18436629 FORWARD LENGTH=809	Gene of unknown function
contig00559	AT4G20360.1	Solyc06g071790.2.1	PGSC0003DMP400063871		RecName: Full=Elongation factor TuB, chloroplastic; Short=EF-TuB; Flags: Precursor	Elongation factor Tu	ATRAB8D, ATRABE1B, RABE1b | RAB GTPase homolog E1B | chr4:10990036-10991466 FORWARD LENGTH=476
contig00560	AT1G12570.1	Solyc08g080190.2.1	PGSC0003DMP400039442		PREDICTED: protein HOTHEAD isoform 1 [Vitis vinifera]	Choline dehydrogenase	Glucose-methanol-choline (GMC) oxidoreductase family protein | chr1:4278192-4280753 REVERSE LENGTH=572	Gag-pol polyprotein
contig00561	AT3G18040.2	Solyc04g007710.2.1	PGSC0003DMP400010572		mitogen-activated protein kinase 14 [Solanum lycopersicum]	Mitogen-activated protein kinase	MPK9 | MAP kinase 9 | chr3:6175741-6178150 FORWARD LENGTH=422	RNA-binding region-containing protein
contig00562	AT5G60390.3	Solyc06g009970.2.1	PGSC0003DMP400040249		elongation factor 1-alpha [Solanum lycopersicum]	Elongation factor 1-alpha	GTP binding Elongation factor Tu family protein | chr5:24289226-24290675 FORWARD LENGTH=449	Oxidoreductase
contig00563	AT5G47070.1	Solyc08g077560.2.1	PGSC0003DMP400003318		NAK-type protein kinase [Nicotiana tabacum]	ATP binding / serine-threonine kinase	Protein kinase superfamily protein | chr5:19118683-19120528 REVERSE LENGTH=410	Adenylyl-sulfate kinase, chloroplastic
contig00564	AT3G10740.1	Solyc10g081120.1.1	PGSC0003DMP400012775		arabinosidase ARA-1 [Solanum lycopersicum]	Alpha-L-arabinofuranosidase	ASD1, ARAF1, ARAF, ATASD1 | alpha-L-arabinofuranosidase 1 | chr3:3361031-3364573 REVERSE LENGTH=678	Caldesmon
contig00565	AT2G37900.1	Solyc10g084950.1.1	PGSC0003DMP400019579		predicted protein [Populus trichocarpa]	Solute carrier family 15 member 4	Major facilitator superfamily protein | chr2:15864396-15866408 REVERSE LENGTH=575
contig00566	AT3G46620.1	Solyc06g005650.2.1	PGSC0003DMP400003853		hypothetical protein VITISV_022309 [Vitis vinifera]	RING finger protein 126	zinc finger (C3HC4-type RING finger) family protein | chr3:17178837-17180024 REVERSE LENGTH=395	Reverse transcriptase
contig00567	AT3G48280.1	Solyc03g112010.2.1	PGSC0003DMP400031600		RecName: Full=Cytochrome P450 71A4; AltName: Full=CYPLXXIA4; AltName: Full=Cytochrome P-450EG2	Cytochrome P450	CYP71A25 | cytochrome P450, family 71, subfamily A, polypeptide 25 | chr3:17879594-17881164 FORWARD LENGTH=490
contig00568	AT1G47056.1	Solyc04g078490.1.1	PGSC0003DMP400063440		f-box family protein [Populus trichocarpa]	F-box/LRR-repeat protein 2	VFB1 | VIER F-box proteine 1 | chr1:17276103-17277659 REVERSE LENGTH=518
contig00569		Solyc11g027710.1.1	PGSC0003DMP400033110		hypothetical protein PTT_07856 [Pyrenophora teres f. teres 0-1]	Unknown Protein
contig00570	AT1G62660.1	Solyc03g083910.2.1	PGSC0003DMP400024451		vacuolar invertase [Solanum tuberosum]	Acid beta-fructofuranosidase	Glycosyl hydrolases family 32 protein | chr1:23199949-23203515 FORWARD LENGTH=648
contig00571	AT3G14930.2	Solyc10g007320.2.1	PGSC0003DMP400036853		PREDICTED: uroporphyrinogen decarboxylase 1, chloroplastic-like [Vitis vinifera]	Uroporphyrinogen decarboxylase	HEME1 | Uroporphyrinogen decarboxylase | chr3:5020675-5022577 FORWARD LENGTH=418	Late blight resistance protein
contig00572		Solyc00g094550.1.1			hypothetical protein NitaMp161 [Nicotiana tabacum]	Unknown Protein
contig00573	AT3G54090.1	Solyc09g011850.2.1	PGSC0003DMP400035367		fructokinase-like protein 1 [Solanum tuberosum]	Fructokinase-like protein 1	FLN1 | fructokinase-like 1 | chr3:20028145-20029835 FORWARD LENGTH=471	Conserved gene of unknown function
contig00574	AT1G13980.2	Solyc02g088290.2.1	PGSC0003DMP400002593		GNOM-like 1 protein [Nicotiana tabacum]	Guanine nucleotide exchange factor-like protein	GN | sec7 domain-containing protein | chr1:4789587-4794397 FORWARD LENGTH=1451	ATP binding protein
contig00575	AT5G10600.1	Solyc04g078340.2.1	PGSC0003DMP400005936		cytochrome P450 [Nicotiana tabacum]	Cytochrome P450	CYP81K2 | cytochrome P450, family 81, subfamily K, polypeptide 2 | chr5:3351227-3352777 FORWARD LENGTH=516	YABBY domain class transcription factor
contig00576	AT1G52340.1	Solyc08g028690.2.1	PGSC0003DMP400015434		predicted protein [Populus trichocarpa]	Tasselseed2-like short-chain dehydrogenase/reductase (Fragment)	ABA2, SIS4, GIN1, SDR1, ISI4, SRE1, ATABA2, ATSDR1 | NAD(P)-binding Rossmann-fold superfamily protein | chr1:19489997-19491527 REVERSE LENGTH=285	Mannose-P-dolichol utilization defect 1 protein
contig00577	AT5G23050.1	Solyc12g038400.1.1	PGSC0003DMP400042394		unnamed protein product [Vitis vinifera]	Acetyl-coenzyme A synthetase	AAE17 | acyl-activating enzyme 17 | chr5:7731513-7735399 REVERSE LENGTH=721	Integrase core domain containing protein
contig00578	AT5G18280.1	Solyc12g096560.1.1	PGSC0003DMP400051142		apyrase-like protein [Nicotiana tabacum]	Ectonucleoside triphosphate diphosphohydrolase 6	ATAPY2, APY2 | apyrase 2 | chr5:6050799-6054875 REVERSE LENGTH=578
contig00579	AT1G25280.1	Solyc01g104670.2.1	PGSC0003DMP400051847		Tubby-like F-box protein [Medicago truncatula]	Tubby-like F-box protein 8	AtTLP10, TLP10 | tubby like protein 10 | chr1:8864961-8866608 FORWARD LENGTH=445
contig00580	AT3G07100.1	Solyc02g082220.2.1	PGSC0003DMP400024123		PREDICTED: protein transport protein Sec24-like At3g07100-like [Vitis vinifera]	Protein transport protein SEC24	ERMO2, SEC24A | Sec23/Sec24 protein transport family protein | chr3:2245689-2250077 REVERSE LENGTH=1038	Gene of unknown function
contig00581	AT1G02150.1	Solyc01g089870.2.1	PGSC0003DMP400054301		PREDICTED: pentatricopeptide repeat-containing protein At1g02150 [Vitis vinifera]	Pentatricopeptide repeat-containing protein	Tetratricopeptide repeat (TPR)-like superfamily protein | chr1:408779-410433 FORWARD LENGTH=524
contig00582	AT5G64840.1	Solyc04g051800.2.1	PGSC0003DMP400028983		PREDICTED: ABC transporter F family member 5-like [Glycine max]	ABC transporter ATP-binding protein	GCN5, ATGCN5 | general control non-repressible 5 | chr5:25916956-25919693 REVERSE LENGTH=692	VQ motif-containing protein
contig00583	AT2G46320.3	Solyc03g007430.2.1	PGSC0003DMP400015973		unnamed protein product [Vitis vinifera]	Mitochondrial carrier family	Mitochondrial substrate carrier family protein | chr2:19016489-19018020 FORWARD LENGTH=262	Conserved gene of unknown function
contig00584	AT5G56530.2	Solyc01g005550.2.1	PGSC0003DMP400055233		predicted protein [Populus trichocarpa]	Carboxyl-terminal peptidase	Protein of Unknown Function (DUF239) | chr5:22889382-22891439 FORWARD LENGTH=420
contig00585	AT1G30620.2	Solyc02g069580.2.1	PGSC0003DMP400036644		UDP-glucose 4-epimerase, putative [Ricinus communis]	UDP-glucose 4-epimerase	HSR8, MUR4, UXE1 | NAD(P)-binding Rossmann-fold superfamily protein | chr1:10855496-10857970 FORWARD LENGTH=419	Conserved gene of unknown function
contig00586	AT4G01070.1	Solyc01g095620.2.1	PGSC0003DMP400058080		UDP-glucose:glucosyltransferase [Lycium barbarum]	UDP-glucosyltransferase	GT72B1, UGT72B1 | UDP-Glycosyltransferase superfamily protein | chr4:461858-463300 REVERSE LENGTH=480
contig00587	AT3G50950.1	Solyc02g084890.1.1	PGSC0003DMP400006281		PREDICTED: disease resistance RPP13-like protein 4 [Vitis vinifera]	Cc-nbs-lrr, resistance protein	ZAR1 | HOPZ-ACTIVATED RESISTANCE 1 | chr3:18936127-18938685 FORWARD LENGTH=852	Conserved gene of unknown function
contig00588	AT2G37040.1	Solyc09g007920.2.1	PGSC0003DMP400037349		putative phenylalanine ammonia-lyase [Capsicum annuum]	Phenylalanine ammonia-lyase	PAL1, ATPAL1 | PHE ammonia lyase 1 | chr2:15557602-15560237 REVERSE LENGTH=725
contig00589	AT4G13430.1	Solyc03g005730.2.1	PGSC0003DMP400023810		3-isopropylmalate dehydratase, putative [Ricinus communis]	3-isopropylmalate dehydratase large subunit 2	IIL1, ATLEUC1 | isopropyl malate isomerase large subunit 1 | chr4:7804194-7807789 REVERSE LENGTH=509	GNS1/SUR4 membrane protein
contig00590	AT3G04350.1	Solyc05g055910.2.1	PGSC0003DMP400040372		conserved hypothetical protein [Ricinus communis]	Genomic DNA chromosome 5 P1 clone MRH10	Plant protein of unknown function (DUF946) | chr3:1153972-1156469 REVERSE LENGTH=567	Conserved gene of unknown function
contig00591	AT5G62670.1	Solyc06g071100.2.1	PGSC0003DMP400055772		plasma membrane H+-ATPase [Solanum lycopersicum]	H-ATPase	AHA11, HA11 | H(+)-ATPase 11 | chr5:25159495-25164957 FORWARD LENGTH=956
contig00592	AT3G30390.2	Solyc02g065680.2.1	PGSC0003DMP400046137		PREDICTED: sodium-coupled neutral amino acid transporter 4 [Vitis vinifera]	Amino acid transporter	Transmembrane amino acid transporter family protein | chr3:11977112-11978827 REVERSE LENGTH=460	chromo' domain containing protein
contig00593	AT3G62980.1	Solyc09g074520.2.1	PGSC0003DMP400020095		TIR1-like protein [Solanum lycopersicum]	Auxin F-box protein 5	TIR1 | F-box/RNI-like superfamily protein | chr3:23273479-23276181 REVERSE LENGTH=594	O-methyltransferase
contig00594	AT2G03890.1	Solyc05g010810.1.1	PGSC0003DMP400034127		inositol or phosphatidylinositol kinase, putative [Ricinus communis]	Phosphatidylinositol kinase	ATPI4K GAMMA 7, UBDK GAMMA 7, PI4K GAMMA 7 | phosphoinositide 4-kinase gamma 7 | chr2:1186199-1188151 FORWARD LENGTH=650
contig00595	AT3G14690.1	Solyc07g055350.2.1	PGSC0003DMP400030254		CYP72A57 [Nicotiana tabacum]	Cytochrome P450	CYP72A15 | cytochrome P450, family 72, subfamily A, polypeptide 15 | chr3:4937410-4939310 FORWARD LENGTH=512	Methylcobalamin:com methyltransferase
contig00596	AT3G15120.1	Solyc07g062770.2.1	PGSC0003DMP400021923		PREDICTED: uncharacterized protein LOC100243511 [Vitis vinifera]	Unknown Protein	P-loop containing nucleoside triphosphate hydrolases superfamily protein | chr3:5088487-5095482 REVERSE LENGTH=1954	Gene of unknown function
contig00597	AT1G31230.1	Solyc06g064550.2.1	PGSC0003DMP400055898		PREDICTED: bifunctional aspartokinase/homoserine dehydrogenase, chloroplastic-like [Vitis vinifera]	Aspartokinase-homoserine dehydrogenase	AK-HSDH I, AK-HSDH | aspartate kinase-homoserine dehydrogenase i | chr1:11158744-11163055 REVERSE LENGTH=911
contig00598	AT4G38250.1	Solyc03g032090.1.1	PGSC0003DMP400032538		amino acid transporter, putative [Ricinus communis]	Amino acid transporter family protein	Transmembrane amino acid transporter family protein | chr4:17935533-17936843 FORWARD LENGTH=436	PsbP domain-containing protein 2, chloroplastic
contig00599	ATMG00160.1	Solyc11g056410.1.1	PGSC0003DMP400054535		cytochrome oxidase subunit 2 [Nicotiana tabacum]	Cytochrome c oxidase subunit 2	COX2 | cytochrome oxidase 2 | chrM:40502-42628 REVERSE LENGTH=260
contig00600	AT5G15080.1	Solyc01g010780.2.1	PGSC0003DMP400001623		serine/threonine protein kinase-like [Solanum tuberosum]	ATP binding / serine-threonine kinase	Protein kinase superfamily protein | chr5:4886414-4888555 FORWARD LENGTH=493	Disease resistance response protein
contig00601	AT3G06980.1	Solyc11g045190.1.1	PGSC0003DMP400040151		unnamed protein product [Vitis vinifera]	ATP-dependent RNA helicase	DEA(D/H)-box RNA helicase family protein | chr3:2201531-2204662 FORWARD LENGTH=781	Ubiquitin-protein ligase
contig00602	AT1G74450.1	Solyc04g071480.1.1	PGSC0003DMP400041690		PREDICTED: uncharacterized protein LOC100257198 isoform 1 [Vitis vinifera]	Exocyst subunit Exo70-interacting protein Roh1 (Fragment)	Protein of unknown function (DUF793) | chr1:27982737-27983930 FORWARD LENGTH=397	Gene of unknown function
contig00603	AT2G37570.1	Solyc09g010640.2.1	PGSC0003DMP400015524		SLT1 protein [Nicotiana tabacum]	SLT1 protein	SLT1 | HSP20-like chaperones superfamily protein | chr2:15761466-15762950 REVERSE LENGTH=494	CCT
contig00604	AT2G46370.4	Solyc01g095580.2.1	PGSC0003DMP400000215		jasmonic acid-amino acid-conjugating enzyme [Nicotiana attenuata]	GH3 family protein	JAR1 | Auxin-responsive GH3 family protein | chr2:19034233-19036369 FORWARD LENGTH=586	Conserved gene of unknown function
contig00605	AT1G74920.1	Solyc06g071290.2.1	PGSC0003DMP400055759		betaine aldehyde dehydrogenase [Lycium barbarum]	Betaine aldehyde dehydrogenase	ALDH10A8 | aldehyde dehydrogenase 10A8 | chr1:28139175-28142573 REVERSE LENGTH=501
contig00606	AT3G06190.1	Solyc09g072980.2.1	PGSC0003DMP400006826		unnamed protein product [Vitis vinifera]	BTB/POZ domain containing protein expressed	ATBPM2, BPM2 | BTB-POZ and MATH domain 2 | chr3:1874577-1876575 REVERSE LENGTH=406
contig00607	AT1G79820.2	Solyc06g066600.2.1	PGSC0003DMP400028914		predicted protein [Populus trichocarpa]	Solute carrier family 2, facilitated glucose transporter member 3	SGB1 | Major facilitator superfamily protein | chr1:30022581-30026771 REVERSE LENGTH=495	Serine/threonine protein kinase
contig00608	AT4G02260.2	Solyc09g075390.2.1	PGSC0003DMP400055074		RelA-SpoT like protein RSH1 [Nicotiana tabacum]	GTP pyrophosphokinase	RSH1, AT-RSH1 | RELA/SPOT homolog 1 | chr4:985451-991178 FORWARD LENGTH=883
contig00609	AT2G20050.2	Solyc05g018300.2.1	PGSC0003DMP400039797		putative cyclic nucleotide-dependent hybrid protein phosphatase 2C/protein kinase isoform A variant 1 [Nicotiana tabacum]	Protein kinase A-like kinase	protein serine/threonine phosphatases;protein kinases;catalytics;cAMP-dependent protein kinase regulators;ATP binding;protein serine/threonine phosphatases | chr2:8649779-8654193 REVERSE LENGTH=1091	Gene of unknown function
contig00610	AT4G03020.2	Solyc06g008880.2.1	PGSC0003DMP400011146		PREDICTED: LEC14B homolog [Vitis vinifera]	WD repeat protein 23	transducin family protein / WD-40 repeat family protein | chr4:1331704-1334472 REVERSE LENGTH=493	F-box family protein
contig00611	AT5G64030.1	Solyc04g063230.2.1	PGSC0003DMP400004253		PREDICTED: probable methyltransferase PMT26-like [Vitis vinifera]	Dehydration-responsive family protein	S-adenosyl-L-methionine-dependent methyltransferases superfamily protein | chr5:25624965-25628257 FORWARD LENGTH=829	HMG-CoA synthase
contig00612	AT5G16730.1	Solyc03g097190.2.1	PGSC0003DMP400005718		PREDICTED: uncharacterized protein LOC100249386 [Vitis vinifera]	Cingulin-like	Plant protein of unknown function (DUF827) | chr5:5497890-5500775 FORWARD LENGTH=853	Carbon catabolite repressor protein 4 homolog 5
contig00613	AT5G48930.1	Solyc07g005760.2.1	PGSC0003DMP400019784		hydroxycinnamoyl CoA quinate transferase [Nicotiana tabacum]	Hydroxycinnamoyl CoA shikimate/quinate hydroxycinnamoyltransferase	HCT | hydroxycinnamoyl-CoA shikimate/quinate hydroxycinnamoyl transferase | chr5:19836654-19838092 REVERSE LENGTH=433	Sesquiterpene synthase 2
contig00614	AT5G02770.1	Solyc09g007090.2.1	PGSC0003DMP400003609		PREDICTED: uncharacterized protein LOC100816435 [Glycine max]	Unknown Protein	unknown protein; Has 469 Blast hits to 336 proteins in 126 species: Archae - 0; Bacteria - 54; Metazoa - 249; Fungi - 22; Plants - 47; Viruses - 0; Other Eukaryotes - 97 (source: NCBI BLink). | chr5:628101-629168 REVERSE LENGTH=214	Gene of unknown function
contig00615	AT5G13800.1	Solyc01g088090.2.1	PGSC0003DMP400011967		putative esterase [Nicotiana tabacum]	Hydrolase alpha/beta fold family protein	PPH, CRN1 | pheophytinase | chr5:4452063-4454141 REVERSE LENGTH=484
contig00616	AT4G04910.1	Solyc01g104920.2.1	PGSC0003DMP400051810		N-ethylmaleimide sensitive fusion protein [Nicotiana tabacum]	26S protease regulatory subunit 8 homolog	NSF | AAA-type ATPase family protein | chr4:2489696-2495666 REVERSE LENGTH=742
contig00617	AT2G33840.1	Solyc01g109360.2.1	PGSC0003DMP400043679		Tyrosyl-tRNA synthetase [Nicotiana tabacum]	Tyrosyl-tRNA synthetase	Tyrosyl-tRNA synthetase, class Ib, bacterial/mitochondrial | chr2:14315011-14317329 FORWARD LENGTH=385	Gene of unknown function
contig00618	AT2G17930.1	Solyc02g083900.2.1	PGSC0003DMP400006373		PREDICTED: transformation/transcription domain-associated protein [Vitis vinifera]	Serine/threonine-protein kinase TEL1	Phosphatidylinositol 3- and 4-kinase family protein with FAT domain | chr2:7784455-7802230 REVERSE LENGTH=3858	5-formyltetrahydrofolate cyclo-ligase family protein
contig00619	AT2G38800.1	Solyc01g068460.2.1	PGSC0003DMP400052011		conserved hypothetical protein [Ricinus communis]	Pathogen-induced calmodulin-binding protein (Fragment)	Plant calmodulin-binding protein-related | chr2:16216999-16218837 FORWARD LENGTH=612
contig00620	AT5G13030.1	Solyc12g100200.1.1	PGSC0003DMP400055414		unnamed protein product [Vitis vinifera]	Protein YdiU	unknown protein; FUNCTIONS IN: molecular_function unknown; INVOLVED IN: biological_process unknown; LOCATED IN: chloroplast; EXPRESSED IN: 23 plant structures; EXPRESSED DURING: 13 growth stages; CONTAINS InterPro DOMAIN/s: Uncharacterised protein family UPF0061 (InterPro:IPR003846); Has 5046 Blast hits to 4997 proteins in 1211 species: Archae - 8; Bacteria - 2327; Metazoa - 120; Fungi - 134; Pla…
contig00621	AT3G24170.3	Solyc09g091840.2.1	PGSC0003DMP400051673		glutathione reductase [Ipomoea batatas]	Glutathione-disulfide reductase	ATGR1, GR1 | glutathione-disulfide reductase | chr3:8729762-8734115 REVERSE LENGTH=499
contig00622	AT1G21750.1	Solyc06g060290.2.1	PGSC0003DMP400030693		PREDICTED: protein disulfide-isomerase [Vitis vinifera]	Protein disulfide isomerase	ATPDIL1-1, ATPDI5, PDI5, PDIL1-1 | PDI-like 1-1 | chr1:7645767-7648514 FORWARD LENGTH=501	Conserved gene of unknown function
contig00623	AT5G37370.1	Solyc04g014560.2.1	PGSC0003DMP400040862		pre-mRNA-splicing factor, partial [Silene latifolia]	Pre-mRNA-splicing factor 38B	ATSRL1 | PRP38 family protein | chr5:14812845-14815988 REVERSE LENGTH=393	Gene of unknown function
contig00624	AT3G30841.1	Solyc06g005370.2.1	PGSC0003DMP400006173		PREDICTED: 2,3-bisphosphoglycerate-independent phosphoglycerate mutase [Vitis vinifera]	Predicted 2 3-bisphosphoglycerate-independent phosphoglycerate mutase	Cofactor-independent phosphoglycerate mutase | chr3:12591595-12593401 FORWARD LENGTH=495	Beta-galactosidase
contig00625	AT1G48410.3	Solyc03g098280.2.1	PGSC0003DMP400054073		AGO1-2, partial [Nicotiana benthamiana]	ARGONAUTE 1	AGO1 | Stabilizer of iron transporter SufD / Polynucleotidyl transferase | chr1:17886285-17891892 REVERSE LENGTH=1050
contig00626		Solyc10g081570.1.1			KED [Nicotiana tabacum]	KED
contig00627	AT3G25570.2	Solyc02g089610.1.1	PGSC0003DMP400017785		S-adenosylmethionine decarboxylase 2 [Solanum lycopersicum]	S-adenosylmethionine decarboxylase proenzyme	Adenosylmethionine decarboxylase family protein | chr3:9287413-9288462 REVERSE LENGTH=349	Serine palmitoyltransferase long chain base subunit
contig00628	AT3G23820.1	Solyc09g092330.1.1	PGSC0003DMP400035783		UDP-glucuronate 5-epimerase, putative [Ricinus communis]	NAD dependent epimerase/dehydratase family protein expressed	GAE6 | UDP-D-glucuronate 4-epimerase 6 | chr3:8603645-8605027 FORWARD LENGTH=460	Auxin-induced protein 6B
contig00629	AT5G10920.1	Solyc04g076320.2.1	PGSC0003DMP400016504		PREDICTED: argininosuccinate lyase [Vitis vinifera]	Argininosuccinate lyase	L-Aspartase-like family protein | chr5:3441805-3443892 FORWARD LENGTH=517	PSI-H
contig00630	AT3G08530.1	Solyc06g051310.2.1			PREDICTED: clathrin heavy chain 1-like [Glycine max]	Clathrin heavy chain	Clathrin, heavy chain | chr3:2587171-2595411 REVERSE LENGTH=1703
contig00631	AT1G31730.1	Solyc08g075310.2.1	PGSC0003DMP400003502		predicted protein [Populus trichocarpa]	AP-1 complex subunit gamma-1	Adaptin family protein | chr1:11359907-11363916 FORWARD LENGTH=938	Gene of unknown function
contig00632	AT1G10390.2	Solyc04g007280.2.1	PGSC0003DMP400007158		unnamed protein product [Vitis vinifera]	Nup98 protein (Fragment)	Nucleoporin autopeptidase | chr1:3407265-3412045 REVERSE LENGTH=1041	Histone H2B
contig00633	AT4G08920.1	Solyc04g074180.2.1	PGSC0003DMP400015008		cryptochrome 1 [Solanum lycopersicum]	Cryptochrome 1a	CRY1, BLU1, HY4, OOP2, ATCRY1 | cryptochrome 1 | chr4:5724260-5726905 FORWARD LENGTH=681	Oxidoreductase
contig00634	AT1G32080.1	Solyc08g076290.2.1	PGSC0003DMP400016388		conserved hypothetical protein [Ricinus communis]	Unknown Protein	membrane protein, putative | chr1:11537572-11539756 REVERSE LENGTH=512	Conserved gene of unknown function
contig00635	AT3G06860.1	Solyc12g099440.1.1	PGSC0003DMP400008192		putative glyoxysomal fatty acid beta-oxidation multifunctional protein [Capsicum chinense]	Fatty acid oxidation complex subunit alpha	MFP2, ATMFP2 | multifunctional protein 2 | chr3:2161926-2166009 FORWARD LENGTH=725
contig00636	AT1G32900.1	Solyc08g083320.2.1	PGSC0003DMP400021399		RecName: Full=Granule-bound starch synthase 1, chloroplastic/amyloplastic; AltName: Full=Granule-bound starch synthase I; Short=GBSS-I; Flags: Precursor	Granule-bound starch synthase	UDP-Glycosyltransferase superfamily protein | chr1:11920582-11923506 REVERSE LENGTH=610	Lysosomal Pro-X carboxypeptidase
contig00637	AT3G53110.1	Solyc10g085790.1.1	PGSC0003DMP400015091		PREDICTED: DEAD-box ATP-dependent RNA helicase 38-like [Vitis vinifera]	Atp-dependent RNA helicase	LOS4 | P-loop containing nucleoside triphosphate hydrolases superfamily protein | chr3:19687968-19690423 FORWARD LENGTH=496	Zinc ion binding protein
contig00638	AT5G36930.2	Solyc01g102840.2.1	PGSC0003DMP400031810		leucine-rich repeat-containing protein, putative [Ricinus communis]	Tir-nbs, resistance protein fragment	Disease resistance protein (TIR-NBS-LRR class) family | chr5:14567771-14571916 REVERSE LENGTH=1191
contig00639	AT1G29950.2	Solyc02g070880.1.1	PGSC0003DMP400014551		hypothetical protein VITISV_036406 [Vitis vinifera]	BHLH1 transcription factor	basic helix-loop-helix (bHLH) DNA-binding superfamily protein | chr1:10493461-10494216 FORWARD LENGTH=251	Conserved gene of unknown function
contig00640	AT2G04842.1	Solyc07g048080.2.1	PGSC0003DMP400010886		PREDICTED: threonyl-tRNA synthetase-like [Vitis vinifera]	Threonyl-tRNA synthetase	EMB2761 | threonyl-tRNA synthetase, putative / threonine--tRNA ligase, putative | chr2:1698466-1701271 REVERSE LENGTH=650	Cc-nbs-lrr resistance protein
contig00641	AT5G41330.1	Solyc08g081230.1.1	PGSC0003DMP400021568		hypothetical protein [Nicotiana tabacum]	Potassium channel tetramerization domain-containing protein	BTB/POZ domain with WD40/YVTN repeat-like protein | chr5:16536452-16537828 REVERSE LENGTH=458	Proliferating cell nuclear antigen gene-controlling element binding factor
contig00642	AT2G24420.2	Solyc08g006030.2.1	PGSC0003DMP400026153		conserved hypothetical protein [Ricinus communis]	Unknown Protein	DNA repair ATPase-related | chr2:10380147-10382624 FORWARD LENGTH=440
contig00643	AT1G02205.2	Solyc03g065250.2.1	PGSC0003DMP400009601		PREDICTED: protein WAX2-like [Vitis vinifera]	CER1	CER1 | Fatty acid hydroxylase superfamily | chr1:418818-422154 FORWARD LENGTH=625	Lactoylglutathione lyase
contig00644	AT5G58130.1	Solyc07g042700.2.1	PGSC0003DMP400023952		hypothetical protein VITISV_001744 [Vitis vinifera]	RNA-binding region RNP-1 (RNA recognition motif) Pyridoxal-dependent decarboxylase	ROS3 | RNA-binding (RRM/RBD/RNP motifs) family protein | chr5:23521190-23523766 REVERSE LENGTH=748	Gene of unknown function
contig00645	AT1G18460.1	Solyc03g119720.2.1	PGSC0003DMP400010095		predicted protein [Populus trichocarpa]	Lipase family protein	alpha/beta-Hydrolases superfamily protein | chr1:6352682-6355971 FORWARD LENGTH=701	Conserved gene of unknown function
contig00646	AT3G26420.1	Solyc01g104840.2.1	PGSC0003DMP400051818		RNA-binding protein RZ-1 [Capsicum annuum]	RNA-binding protein RZ-1	ATRZ-1A | RNA-binding (RRM/RBD/RNP motifs) family protein with retrovirus zinc finger-like domain | chr3:9671953-9673055 FORWARD LENGTH=245
contig00647	AT4G26600.1	Solyc07g052110.2.1	PGSC0003DMP400038717		hypothetical protein VITISV_037193 [Vitis vinifera]	Ribosomal RNA small subunit methyltransferase F	S-adenosyl-L-methionine-dependent methyltransferases superfamily protein | chr4:13419629-13423418 FORWARD LENGTH=671
contig00648	AT3G04470.1	Solyc05g054970.2.1	PGSC0003DMP400040491		PREDICTED: ankyrin repeat domain-containing protein 13B-like [Vitis vinifera]	Ankyrin repeat domain-containing protein 13C-A	Ankyrin repeat family protein | chr3:1189841-1191853 REVERSE LENGTH=640	Gene of unknown function
contig00649	AT3G04870.2	Solyc01g097810.2.1	PGSC0003DMP400038959		zeta-carotene desaturase [Solanum lycopersicum]	Zeta-carotene desaturase	ZDS, PDE181, SPC1 | zeta-carotene desaturase | chr3:1342842-1346189 FORWARD LENGTH=558
contig00650	AT5G51300.3	Solyc03g093350.2.1	PGSC0003DMP400032853		PREDICTED: uncharacterized protein LOC100267539 [Vitis vinifera]	RNA-binding protein 39	splicing factor-related | chr5:20849881-20852295 REVERSE LENGTH=804
contig00651	AT3G57180.1	Solyc04g009300.2.1	PGSC0003DMP400055589		unnamed protein product [Vitis vinifera]	GTP-binding protein YqeH	BPG2 | P-loop containing nucleoside triphosphate hydrolases superfamily protein | chr3:21163663-21166006 REVERSE LENGTH=660
contig00652	AT3G19130.1	Solyc01g108500.2.1	PGSC0003DMP400044939		DNA binding protein ACBF-like [Solanum tuberosum]	Polyadenylate-binding protein	ATRBP47B, RBP47B | RNA-binding protein 47B | chr3:6611398-6613823 REVERSE LENGTH=435	Gene of unknown function
contig00653	AT1G71350.1	Solyc11g045120.1.1	PGSC0003DMP400033142		PREDICTED: eukaryotic translation initiation factor 2D [Vitis vinifera]	Translation machinery associated protein	eukaryotic translation initiation factor SUI1 family protein | chr1:26888525-26891209 REVERSE LENGTH=597	Beta-fructofuranosidase, cell wall isozyme
contig00654	AT2G27040.2	Solyc01g008960.2.1	PGSC0003DMP400039372		AGO4-2, partial [Nicotiana benthamiana]	Argonaute 4-like protein	AGO4 | Argonaute family protein | chr2:11536795-11541503 REVERSE LENGTH=924	Gene of unknown function
contig00655	AT3G54050.2	Solyc09g011810.2.1	PGSC0003DMP400035369		fructose-1,6-bisphosphatase precursor [Solanum tuberosum]	Fructose-1 6-bisphosphatase class 1	HCEF1 | high cyclic electron flow 1 | chr3:20016951-20018527 FORWARD LENGTH=417	Gene of unknown function
contig00656	AT2G19940.2	Solyc01g108660.2.1	PGSC0003DMP400044947		putative reductase [Nicotiana tabacum]	N-acetyl-gamma-glutamyl-phosphate reductase	oxidoreductases, acting on the aldehyde or oxo group of donors, NAD or NADP as acceptor;copper ion binding | chr2:8613168-8615649 FORWARD LENGTH=401	Gene of unknown function
contig00657	AT3G11410.1	Solyc03g096670.2.1	PGSC0003DMP400029272		protein phosphatase 2C AHG3 homolog [Solanum lycopersicum]	Integrin-linked kinase-associated serine/threonine phosphatase 2C	ATPP2CA, AHG3, PP2CA | protein phosphatase 2CA | chr3:3584181-3585649 REVERSE LENGTH=399	GDSL-like Lipase/Acylhydrolase family protein
contig00658	AT5G03340.1	Solyc10g084050.1.1	PGSC0003DMP400018483		putative spindle disassembly related protein CDC48 [Nicotiana tabacum]	26S protease regulatory subunit 6B homolog	ATPase, AAA-type, CDC48 protein | chr5:810091-813133 REVERSE LENGTH=810	Binding protein
contig00659	AT4G36360.2	Solyc01g110000.2.1	PGSC0003DMP400053911		PREDICTED: beta-galactosidase 3-like [Vitis vinifera]	Beta-galactosidase	BGAL3 | beta-galactosidase 3 | chr4:17176840-17181143 REVERSE LENGTH=855
contig00660	AT1G22360.1	Solyc12g057080.1.1	PGSC0003DMP400015027		glycosyltransferase [Withania somnifera]	UDP-glucuronosyltransferase	AtUGT85A2, UGT85A2 | UDP-glucosyl transferase 85A2 | chr1:7895068-7897527 REVERSE LENGTH=481	Gene of unknown function
contig00661	AT4G05320.4	Solyc11g005670.1.1	PGSC0003DMP400007098		PREDICTED: polyubiquitin-C-like isoform 1 [Glycine max]	Ubiquitin	UBQ10 | polyubiquitin 10 | chr4:2718559-2719932 FORWARD LENGTH=457	Glutenin high molecular weight subunit DY10
contig00662	AT4G00300.2	Solyc01g094920.2.1	PGSC0003DMP400000405		PREDICTED: probable receptor-like protein kinase At5g24010-like [Vitis vinifera]	Receptor-like kinase	fringe-related protein | chr4:128690-130126 FORWARD LENGTH=478	Histone H4
contig00663	AT3G22890.1	Solyc09g082860.2.1	PGSC0003DMP400032980		sulfate adenylyltransferase [Solanum tuberosum]	Sulfate adenylyltransferase	APS1 | ATP sulfurylase 1 | chr3:8112837-8114734 FORWARD LENGTH=463
contig00664	AT1G28380.1	Solyc02g077780.2.1	PGSC0003DMP400054955		PREDICTED: uncharacterized protein LOC100243637 [Vitis vinifera]	Necrotic spotted lesions 1 (Fragment)	NSL1 | MAC/Perforin domain-containing protein | chr1:9963696-9966060 FORWARD LENGTH=612
contig00665	AT5G52640.1	Solyc03g007890.2.1	PGSC0003DMP400016818		heat shock protein, putative [Ricinus communis]	Heat shock protein 90 (Fragment)	HSP81-1, ATHS83, HSP81.1, HSP83, ATHSP90.1, AtHsp90-1, HSP90.1 | heat shock protein 90.1 | chr5:21352542-21355147 FORWARD LENGTH=705
contig00666	AT1G70580.4	Solyc05g013380.2.1	PGSC0003DMP400032448		predicted protein [Populus trichocarpa]	Alanine aminotransferase 2	AOAT2, GGT2 | alanine-2-oxoglutarate aminotransferase 2 | chr1:26613222-26615845 FORWARD LENGTH=481
contig00667	AT5G57655.2	Solyc07g006650.2.1	PGSC0003DMP400047783		Xylose isomerase, putative [Ricinus communis]	Xylose isomerase	xylose isomerase family protein | chr5:23347030-23349805 FORWARD LENGTH=477
contig00668	AT2G39950.2	Solyc05g052630.2.1	PGSC0003DMP400047228		PREDICTED: uncharacterized protein LOC100251255 [Vitis vinifera]	Unknown Protein	unknown protein; FUNCTIONS IN: molecular_function unknown; INVOLVED IN: biological_process unknown; LOCATED IN: cellular_component unknown; EXPRESSED IN: 24 plant structures; EXPRESSED DURING: 15 growth stages; Has 941 Blast hits to 229 proteins in 79 species: Archae - 0; Bacteria - 8; Metazoa - 89; Fungi - 54; Plants - 41; Viruses - 0; Other Eukaryotes - 749 (source: NCBI BLink). | chr2:16676758…	Gene of unknown function
contig00669	AT4G24560.1	Solyc04g076210.2.1	PGSC0003DMP400016564		unnamed protein product [Vitis vinifera]	Ubiquitin carboxyl-terminal hydrolase family protein	UBP16 | ubiquitin-specific protease 16 | chr4:12679493-12684528 REVERSE LENGTH=1008	Auxin-induced SAUR
contig00670	AT1G53280.1	Solyc07g062610.2.1	PGSC0003DMP400021905		putative 4-methyl-5(b-hydroxyethyl)-thiazol monophosphate biosynthesis enzyme [Capsicum chinense]	4-methyl-5(B-hydroxyethyl)-thiazole monophosphate biosynthesis enzyme ThiJ	Class I glutamine amidotransferase-like superfamily protein | chr1:19864942-19867341 REVERSE LENGTH=438	Gene of unknown function
contig00671	AT4G00730.1	Solyc01g091630.2.1	PGSC0003DMP400048282		cutin deficient 2 [Solanum lycopersicum]	Homeobox-leucine zipper protein ATHB-9	ANL2, AHDP | Homeobox-leucine zipper family protein / lipid-binding START domain-containing protein | chr4:299741-304103 REVERSE LENGTH=802
contig00672	AT5G12010.1	Solyc08g062680.1.1	PGSC0003DMP400018948		PREDICTED: uncharacterized protein LOC100262760 [Vitis vinifera]	MIP02663p (Fragment)	unknown protein; INVOLVED IN: response to salt stress; LOCATED IN: chloroplast, plasma membrane, membrane; EXPRESSED IN: 23 plant structures; EXPRESSED DURING: 13 growth stages; BEST Arabidopsis thaliana protein match is: unknown protein (TAIR:AT4G29780.1); Has 1807 Blast hits to 1807 proteins in 277 species: Archae - 0; Bacteria - 0; Metazoa - 736; Fungi - 347; Plants - 385; Viruses - 0; Other E…
contig00673	AT2G39190.2	Solyc04g049390.2.1	PGSC0003DMP400044472		hypothetical protein VITISV_032583 [Vitis vinifera]	Possible protein kinase ABC1 family	ATATH8 | Protein kinase superfamily protein | chr2:16350140-16355745 FORWARD LENGTH=814	Conserved gene of unknown function
contig00674	AT5G57710.1	Solyc07g006540.2.1	PGSC0003DMP400047777		PREDICTED: chaperone protein ClpB-like [Vitis vinifera]	Chaperone protein ClpB	Double Clp-N motif-containing P-loop nucleoside triphosphate hydrolases superfamily protein | chr5:23384794-23388052 FORWARD LENGTH=990
contig00675	AT4G34350.1	Solyc01g109300.2.1	PGSC0003DMP400043678		ISPH protein [Solanum lycopersicum]	4-hydroxy-3-methylbut-2-enyl diphosphate reductase	CLB6, ISPH, HDR | 4-hydroxy-3-methylbut-2-enyl diphosphate reductase | chr4:16428681-16431038 REVERSE LENGTH=466
contig00676	AT3G09580.1	Solyc02g083410.2.1	PGSC0003DMP400006545		PREDICTED: phytoene dehydrogenase, chloroplastic/chromoplastic [Vitis vinifera]	Receptor-like kinase	FAD/NAD(P)-binding oxidoreductase family protein | chr3:2942614-2944047 REVERSE LENGTH=477
contig00677	AT2G19520.1	Solyc07g039330.2.1	PGSC0003DMP400004419		FVE [Ipomoea nil]	Histone-binding protein RBBP7	FVE, ACG1, MSI4, NFC4, NFC04, ATMSI4 | Transducin family protein / WD-40 repeat family protein | chr2:8456006-8459235 FORWARD LENGTH=507	Sugar transporter
contig00678	AT5G10240.1	Solyc04g055200.2.1	PGSC0003DMP400007464		unknown [Populus trichocarpa]	Asparagine synthase (Glutamine-hydrolyzing)	ASN3 | asparagine synthetase 3 | chr5:3212934-3216418 REVERSE LENGTH=578	Gene of unknown function
contig00679	AT5G01140.1	Solyc06g005890.2.1	PGSC0003DMP400036228		hypothetical protein MTR_4g019340 [Medicago truncatula]	Unknown Protein	Protein of unknown function (DUF674) | chr5:49891-51437 FORWARD LENGTH=473	Conserved gene of unknown function
contig00680	AT2G22240.1	Solyc05g051850.2.1	PGSC0003DMP400037819		RecName: Full=Inositol-3-phosphate synthase; Short=MIP synthase; AltName: Full=Myo-inositol 1-phosphate synthase; Short=IPS; Short=MI-1-P synthase	Inositol-3-phosphate synthase	ATMIPS2, MIPS2, ATIPS2 | myo-inositol-1-phosphate synthase 2 | chr2:9451901-9453938 REVERSE LENGTH=510	HECT; Ubiquitin
contig00681	AT4G34110.1	Solyc12g088720.1.1	PGSC0003DMP400027000		poly(A)-binding protein [Nicotiana tabacum]	Polyadenylate-binding protein 2	PAB2, PABP2, ATPAB2 | poly(A) binding protein 2 | chr4:16336732-16339892 FORWARD LENGTH=629	Hyoscyamine 6-dioxygenase
contig00682	AT5G50920.1	Solyc12g042060.1.1	PGSC0003DMP400025512		RecName: Full=ATP-dependent Clp protease ATP-binding subunit clpA homolog CD4B, chloroplastic; Flags: Precursor	ATP-dependent clp protease ATP-binding subunit	CLPC, ATHSP93-V, HSP93-V, DCA1, CLPC1 | CLPC homologue 1 | chr5:20715710-20719800 REVERSE LENGTH=929	Late blight resistance protein Rpi-blb2
contig00683	AT1G56560.1	Solyc01g100810.2.1	PGSC0003DMP400004942		predicted protein [Populus trichocarpa]	Neutral invertase	Plant neutral invertase family protein | chr1:21192593-21194948 FORWARD LENGTH=616	UPA17
contig00684	AT5G66470.1	Solyc02g077280.2.1	PGSC0003DMP400039824		PREDICTED: GTPase Era-like [Vitis vinifera]	GTP-binding protein era homolog	RNA binding;GTP binding | chr5:26541986-26544302 REVERSE LENGTH=427	Gene of unknown function
contig00685	AT3G22790.1	Solyc09g065550.2.1	PGSC0003DMP400033627		ATP binding protein, putative [Ricinus communis]	Kinase interacting family protein	Kinase interacting (KIP1-like) family protein | chr3:8052446-8057888 REVERSE LENGTH=1728
contig00686	AT3G13772.1	Solyc06g062590.2.1	PGSC0003DMP400008678		PREDICTED: transmembrane 9 superfamily member 4-like [Glycine max]	Transmembrane 9 superfamily protein member 4	TMN7, AtTMN7 | transmembrane nine 7 | chr3:4521712-4524394 REVERSE LENGTH=641
contig00687	AT4G05320.4	Solyc10g006480.1.1	PGSC0003DMP400060824		PREDICTED: polyubiquitin 10-like [Glycine max]	Ubiquitin	UBQ10 | polyubiquitin 10 | chr4:2718559-2719932 FORWARD LENGTH=457
contig00688	AT4G16430.1	Solyc06g083980.1.1	PGSC0003DMP400034791		BHLH domain class transcription factor [Malus x domestica]	BHLH transcription factor	basic helix-loop-helix (bHLH) DNA-binding superfamily protein | chr4:9267599-9269002 FORWARD LENGTH=467	Gene of unknown function
contig00689	AT3G10050.1	Solyc10g083760.1.1	PGSC0003DMP400049156		chloroplast threonine deaminase 1 precursor [Solanum lycopersicum]	Threonine dehydratase biosynthetic	OMR1 | L-O-methylthreonine resistant 1 | chr3:3099164-3101741 REVERSE LENGTH=592
contig00690	AT3G25800.1	Solyc05g009600.2.1	PGSC0003DMP400022975		protein phosphatase 2A [Nicotiana tabacum]	Phosphatase 2A regulatory A subunit	PDF1, PR 65, PP2AA2 | protein phosphatase 2A subunit A2 | chr3:9422822-9425783 REVERSE LENGTH=587	DEAD-box ATP-dependent RNA helicase 1
contig00691	AT4G36860.1	Solyc02g089930.2.1	PGSC0003DMP400017757		Os06g0182500 [Oryza sativa Japonica Group]	Homeobox protein LIM-3 (Fragment)	LIM domain-containing protein | chr4:17358580-17361189 REVERSE LENGTH=553	Arabinogalactan-protein
contig00692	AT5G37490.1	Solyc01g005160.2.1	PGSC0003DMP400039486		CMPG1b [Solanum tuberosum]	U-box domain-containing protein	ARM repeat superfamily protein | chr5:14887744-14889051 FORWARD LENGTH=435	Gag-pol polyprotein
contig00693	AT5G16150.3	Solyc02g086160.2.1	PGSC0003DMP400045835		hexose transporter [Nicotiana tabacum]	D-xylose transporter	GLT1, PGLCT | plastidic GLC translocator | chr5:5272904-5275678 FORWARD LENGTH=546
contig00694	AT2G24420.2	Solyc08g074290.2.1	PGSC0003DMP400026153		predicted protein [Populus trichocarpa]	BRI1-KD interacting protein 129 (Fragment)	DNA repair ATPase-related | chr2:10380147-10382624 FORWARD LENGTH=440
contig00695	AT2G25870.1	Solyc08g066180.2.1			Phosphatase yidA, putative [Ricinus communis]	HMP-PP phosphatase	haloacid dehalogenase-like hydrolase family protein | chr2:11031159-11034302 FORWARD LENGTH=584
contig00696	AT2G25737.1	Solyc02g085400.2.1	PGSC0003DMP400026206		PREDICTED: uncharacterized protein LOC100253061 [Vitis vinifera]	Os01g0786800 protein (Fragment)	Sulfite exporter TauE/SafE family protein | chr2:10977174-10979677 FORWARD LENGTH=476	Storekeeper protein
contig00697	AT2G03820.1	Solyc11g011780.1.1	PGSC0003DMP400023453		PREDICTED: 60S ribosomal export protein NMD3-like [Vitis vinifera]	Nonsense-mediated mRNA decay NMD3 family protein	nonsense-mediated mRNA decay NMD3 family protein | chr2:1165149-1166699 REVERSE LENGTH=516	Chaperonin containing t-complex protein 1, gamma subunit, tcpg
contig00698	AT2G44100.1	Solyc12g017570.1.1	PGSC0003DMP400024244		GDP dissociation inhibitor 1-like [Solanum tuberosum]	Rab GDP dissociation inhibitor	ATGDI1, AT-GDI1, GDI1 | guanosine nucleotide diphosphate dissociation inhibitor 1 | chr2:18241804-18244864 FORWARD LENGTH=445	Conserved gene of unknown function
contig00699	AT1G11950.1	Solyc02g081010.1.1	PGSC0003DMP400028749		Transcription factor jumonji (jmjC) domain-containing protein [Arabidopsis thaliana]	Transcription factor jumonji domain-containing protein	Transcription factor jumonji (jmjC) domain-containing protein | chr1:4034747-4038310 REVERSE LENGTH=875
contig00700	AT3G10230.1	Solyc04g040190.1.1	PGSC0003DMP400018798		lycopene beta-cyclase [Capsicum annuum]	Lycopene beta-cyclase 1	LYC | lycopene cyclase | chr3:3164340-3165845 REVERSE LENGTH=501	Flavonol 4'-sulfotransferase
contig00701	AT1G45249.1	Solyc04g078840.2.1	PGSC0003DMP400014086		AREB-like protein [Solanum lycopersicum]	BZIP transcription factor	ABF2, AREB1, ATAREB1 | abscisic acid responsive elements-binding factor 2 | chr1:17165420-17167415 REVERSE LENGTH=416	Gene of unknown function
contig00702	AT2G35500.1	Solyc08g076410.2.1	PGSC0003DMP400026034		PREDICTED: uncharacterized protein LOC100266016 [Vitis vinifera]	Shikimate kinase-like protein	SKL2 | shikimate kinase like 2 | chr2:14914038-14915909 FORWARD LENGTH=387
contig00703	AT1G11580.1	Solyc02g080220.2.1	PGSC0003DMP400003743		Pectinesterase precursor, putative [Ricinus communis]	Pectinesterase	ATPMEPCRA, PMEPCRA | methylesterase PCR A | chr1:3888730-3890649 FORWARD LENGTH=557	Jasmonate O-methyltransferase
contig00704	AT4G25730.1	Solyc11g020810.1.1	PGSC0003DMP400016369		PREDICTED: adoMet-dependent rRNA methyltransferase spb1-like [Glycine max]	Ribosomal RNA large subunit methyltransferase J family protein	FtsJ-like methyltransferase family protein | chr4:13102906-13106718 REVERSE LENGTH=821	Nucleoside transporter
contig00705	AT2G22500.1	Solyc11g010500.1.1	PGSC0003DMP400028188		mitochondrial dicarboxylate carrier protein, putative [Ricinus communis]	Mitochondrial carrier family	UCP5, ATPUMP5, DIC1 | uncoupling protein 5 | chr2:9563531-9564472 REVERSE LENGTH=313	Calmodulin binding protein
contig00706	AT5G49720.1	Solyc05g005080.2.1	PGSC0003DMP400023924		endo-1,4-beta-glucanase [Solanum lycopersicum]	Endo-1 4-beta-glucanase	ATGH9A1, TSD1, DEC, KOR, RSW2, IRX2, KOR1, GH9A1 | glycosyl hydrolase 9A1 | chr5:20197765-20200168 REVERSE LENGTH=621
contig00707	AT2G22010.2	Solyc04g054140.2.1	PGSC0003DMP400022933		protein binding protein, putative [Ricinus communis]	Ryanodine receptor	RKP | related to KPC1 | chr2:9363946-9368828 REVERSE LENGTH=1283	Auxin-induced beta-glucosidase
contig00708	AT3G47340.1	Solyc06g007180.2.1	PGSC0003DMP400007464		asparagine synthetase 1 [Vitis vinifera]	Asparagine synthase (Glutamine-hydrolyzing)	ASN1, DIN6, AT-ASN1 | glutamine-dependent asparagine synthase 1 | chr3:17438136-17441043 REVERSE LENGTH=584	Gene of unknown function
contig00709	AT1G12110.1	Solyc08g078950.2.1	PGSC0003DMP400008499		nitrate transporter [Nicotiana tabacum]	Nitrate transporter	NRT1.1, CHL1-1, NRT1, B-1, ATNRT1, CHL1 | nitrate transporter 1.1 | chr1:4105341-4109290 FORWARD LENGTH=590	ATP binding protein
contig00710	AT3G49260.2	Solyc03g083100.2.1	PGSC0003DMP400016001		conserved hypothetical protein [Ricinus communis]	Calmodulin-binding protein family-like	iqd21 | IQ-domain 21 | chr3:18262755-18265859 FORWARD LENGTH=471	Glutamate dehydrogenase A
contig00711	AT1G43850.2	Solyc06g059760.2.1			SEU3B protein [Antirrhinum majus]	Transcriptional corepressor SEUSS	SEU | SEUSS transcriptional co-regulator | chr1:16617872-16621596 FORWARD LENGTH=877
contig00712	AT4G29010.1	Solyc12g007170.1.1	PGSC0003DMP400000750		PREDICTED: peroxisomal fatty acid beta-oxidation multifunctional protein AIM1 [Vitis vinifera]	Fatty acid oxidation complex subunit alpha	AIM1 | Enoyl-CoA hydratase/isomerase family | chr4:14297312-14302016 REVERSE LENGTH=721	SWIB/MDM2 domain containing protein
contig00713	AT5G50920.1	Solyc12g042060.1.1	PGSC0003DMP400025512		RecName: Full=ATP-dependent Clp protease ATP-binding subunit clpA homolog CD4B, chloroplastic; Flags: Precursor	ATP-dependent clp protease ATP-binding subunit	CLPC, ATHSP93-V, HSP93-V, DCA1, CLPC1 | CLPC homologue 1 | chr5:20715710-20719800 REVERSE LENGTH=929	Late blight resistance protein Rpi-blb2
contig00714	AT3G16060.1	Solyc03g120810.2.1	PGSC0003DMP400004504		BY-2 kinesin-like protein 10 [Nicotiana tabacum]	BY-inesin-like protein 10	ATP binding microtubule motor family protein | chr3:5447503-5451196 FORWARD LENGTH=684
contig00715	AT1G58290.1	Solyc01g106390.2.1	PGSC0003DMP400005585		glutamyl-tRNA reductase [Camellia sinensis]	Glutamyl-tRNA reductase	HEMA1 | Glutamyl-tRNA reductase family protein | chr1:21624028-21626051 REVERSE LENGTH=543	Gene of unknown function
contig00716	AT2G31130.1	Solyc07g062640.2.1	PGSC0003DMP400021909		hypothetical protein RCOM_1520720 [Ricinus communis]	Fiber protein Fb32	unknown protein; Has 116 Blast hits to 113 proteins in 44 species: Archae - 0; Bacteria - 3; Metazoa - 21; Fungi - 2; Plants - 40; Viruses - 0; Other Eukaryotes - 50 (source: NCBI BLink). | chr2:13263829-13265534 REVERSE LENGTH=419	Transporter
contig00717	AT1G34130.1	Solyc03g098600.2.1	PGSC0003DMP400017963		predicted protein [Populus trichocarpa]	Oligosaccharyl transferase STT3 subunit	STT3B | staurosporin and temperature sensitive 3-like b | chr1:12430000-12432985 FORWARD LENGTH=735	Pentatricopeptide repeat-containing protein
contig00718	AT1G08510.1	Solyc12g006930.1.1	PGSC0003DMP400001999		putative acyl-ACP thioesterase B [Capsicum annuum]	Acyl-ACP thioesterase	FATB | fatty acyl-ACP thioesterases B | chr1:2691546-2693409 REVERSE LENGTH=412	BZIP protein
contig00719	AT2G33630.1	Solyc04g082750.2.1	PGSC0003DMP400017515		hydroxysteroid dehydrogenase, putative [Ricinus communis]	3-beta hydroxysteroid dehydrogenase/isomerase family protein	NAD(P)-binding Rossmann-fold superfamily protein | chr2:14236951-14238734 REVERSE LENGTH=480	Arf gtpase-activating protein
contig00720	AT4G32520.2	Solyc08g065490.2.1	PGSC0003DMP400003925		PREDICTED: serine hydroxymethyltransferase, mitochondrial [Vitis vinifera]	Serine hydroxymethyltransferase	SHM3 | serine hydroxymethyltransferase 3 | chr4:15689642-15692334 REVERSE LENGTH=529	DNA binding protein
contig00721	AT4G36940.1	Solyc02g093290.2.1	PGSC0003DMP400007153		predicted protein [Populus trichocarpa]	Nicotinate phosphoribosyltransferase-like protein	NAPRT1 | nicotinate phosphoribosyltransferase 1 | chr4:17416938-17419883 FORWARD LENGTH=559	Conserved gene of unknown function
contig00722	AT4G20360.1	Solyc06g071790.2.1	PGSC0003DMP400063871		RecName: Full=Elongation factor TuB, chloroplastic; Short=EF-TuB; Flags: Precursor	Elongation factor Tu	ATRAB8D, ATRABE1B, RABE1b | RAB GTPase homolog E1B | chr4:10990036-10991466 FORWARD LENGTH=476
contig00723			PGSC0003DMP400000764		hypothetical protein VITISV_032357 [Vitis vinifera]
contig00724	AT2G41705.2	Solyc11g013120.1.1	PGSC0003DMP400021353		PREDICTED: uncharacterized protein LOC100254107 [Vitis vinifera]	Protein crcB homolog	camphor resistance CrcB family protein | chr2:17398083-17399910 FORWARD LENGTH=461	Serine/threonine-protein kinase PBS1
contig00725	AT1G79230.1	Solyc07g066580.2.1	PGSC0003DMP400038497		mercaptopyruvate sulfurtransferase-like protein [Solanum lycopersicum]	Mercaptopyruvate sulfurtransferase-like protein	ST1, ATMST1, MST1, ATRDH1, STR1 | mercaptopyruvate sulfurtransferase 1 | chr1:29800824-29803679 FORWARD LENGTH=379	Conserved gene of unknown function
contig00726	AT2G46620.1	Solyc01g096230.2.1	PGSC0003DMP400000513		predicted protein [Populus trichocarpa]	ATPase AAA family protein expressed	P-loop containing nucleoside triphosphate hydrolases superfamily protein | chr2:19139071-19140546 REVERSE LENGTH=491	Stachyose synthase
contig00727	AT5G03900.2	Solyc04g049130.2.1	PGSC0003DMP400033130		PREDICTED: uncharacterized protein At5g03900, chloroplastic-like [Vitis vinifera]	At5g03900 (Fragment)	Iron-sulphur cluster biosynthesis family protein | chr5:1048338-1051869 FORWARD LENGTH=523
contig00728	AT5G14930.2	Solyc02g067660.2.1	PGSC0003DMP400012305		hypothetical protein RCOM_0852460 [Ricinus communis]	Phytoalexin deficient 4 (Fragment)	SAG101 | senescence-associated gene 101 | chr5:4828754-4830769 FORWARD LENGTH=537	DNA binding protein
contig00729	AT5G54250.2	Solyc12g005400.1.1	PGSC0003DMP400043432		predicted protein [Populus trichocarpa]	Cyclic nucleotide gated channel	ATCNGC4, CNGC4, HLM1, DND2 | cyclic nucleotide-gated cation channel 4 | chr5:22025684-22029971 REVERSE LENGTH=694	Gene of unknown function
contig00730	AT3G47520.1	Solyc09g091070.1.1	PGSC0003DMP400044110		NAD-malate dehydrogenase [Nicotiana tabacum]	Malate dehydrogenase	MDH | malate dehydrogenase | chr3:17513657-17514868 FORWARD LENGTH=403	Amine oxidase
contig00731	AT3G06720.2	Solyc06g009750.2.1	PGSC0003DMP400012911		Impa1 [Nicotiana benthamiana]	Importin alpha-1b subunit	AT-IMP, ATKAP ALPHA, AIMP ALPHA | importin alpha isoform 1 | chr3:2120559-2123555 FORWARD LENGTH=532	Pentatricopeptide repeat-containing protein
contig00732	AT1G51980.1	Solyc12g008630.1.1	PGSC0003DMP400000581		RecName: Full=Mitochondrial-processing peptidase subunit alpha; AltName: Full=Alpha-MPP; AltName: Full=Ubiquinol-cytochrome-c reductase subunit II; Flags: Precursor	Mitochondrial processing peptidase alpha subunit	Insulinase (Peptidase family M16) protein | chr1:19323692-19326771 REVERSE LENGTH=503	Conserved gene of unknown function
contig00733	AT5G02810.1	Solyc04g049670.2.1	PGSC0003DMP400001175		pseudo response regulator [Populus trichocarpa]	Pseudo response regulator	PRR7, APRR7 | pseudo-response regulator 7 | chr5:638283-641461 REVERSE LENGTH=727	Gene of unknown function
contig00734	AT5G19990.1	Solyc05g018590.2.1	PGSC0003DMP400026316		PREDICTED: 26S protease regulatory subunit 8 homolog A [Vitis vinifera]	26S protease regulatory subunit 8 homolog A	RPT6A, ATSUG1 | regulatory particle triple-A ATPase 6A | chr5:6752144-6754918 FORWARD LENGTH=419
contig00735	AT4G14090.1	Solyc09g092500.1.1	PGSC0003DMP400011906		cold-induced glucosyl transferase [Solanum sogarandinum]	UDP-glucosyltransferase family 1 protein	UDP-Glycosyltransferase superfamily protein | chr4:8122434-8123804 REVERSE LENGTH=456	Tospovirus resistance protein D
contig00736	AT5G10190.1	Solyc05g051910.1.1	PGSC0003DMP400037816		predicted protein [Populus trichocarpa]	Transporter major facilitator family	Major facilitator superfamily protein | chr5:3199205-3201140 FORWARD LENGTH=488
contig00737	AT4G05320.4	Solyc07g064130.1.1	PGSC0003DMP400060824		PREDICTED: polyubiquitin-C-like isoform 1 [Glycine max]	Ubiquitin	UBQ10 | polyubiquitin 10 | chr4:2718559-2719932 FORWARD LENGTH=457
contig00738	AT5G64030.1	Solyc05g056580.2.1	PGSC0003DMP400040306		predicted protein [Populus trichocarpa]	Dehydration-responsive family protein	S-adenosyl-L-methionine-dependent methyltransferases superfamily protein | chr5:25624965-25628257 FORWARD LENGTH=829	F-box family protein
contig00739	AT1G80460.1	Solyc03g117490.2.1	PGSC0003DMP400024860		PREDICTED: probable glycerol kinase isoform 1 [Vitis vinifera]	Glycerol kinase	NHO1, GLI1 | Actin-like ATPase superfamily protein | chr1:30246960-30249055 REVERSE LENGTH=522	Branched chain alpha-keto acid dehydrogenase E1-alpha subunit
contig00740	AT3G01120.1	Solyc02g067180.2.1	PGSC0003DMP400014873		cystathionine gamma synthase [Solanum lycopersicum]	Cystathionine gamma synthase	MTO1, CGS, ATCYS1, CGS1 | Pyridoxal phosphate (PLP)-dependent transferases superfamily protein | chr3:39234-41865 REVERSE LENGTH=563	Conserved gene of unknown function
contig00741	AT2G35660.3	Solyc08g078040.2.1	PGSC0003DMP400045518		PREDICTED: zeaxanthin epoxidase, chloroplastic-like [Vitis vinifera]	Monooxygenase FAD-binding	CTF2A | FAD/NAD(P)-binding oxidoreductase family protein | chr2:14989011-14990320 FORWARD LENGTH=325
contig00742	AT3G48000.1	Solyc03g114150.2.1	PGSC0003DMP400042353		PREDICTED: aldehyde dehydrogenase family 2 member B4, mitochondrial [Vitis vinifera]	Aldehyde dehydrogenase	ALDH2B4, ALDH2, ALDH2A | aldehyde dehydrogenase 2B4 | chr3:17717082-17719843 REVERSE LENGTH=538	Gene of unknown function
contig00743	AT4G33565.1	Solyc11g010330.1.1	PGSC0003DMP400028328		PREDICTED: uncharacterized protein LOC100854068 [Vitis vinifera]	RING finger protein	RING/U-box superfamily protein | chr4:16136821-16137924 FORWARD LENGTH=367
contig00744	AT5G54250.2	Solyc10g006800.2.1	PGSC0003DMP400043432		Cyclic nucleotide-gated ion channel, putative [Ricinus communis]	Cyclic nucleotide gated channel	ATCNGC4, CNGC4, HLM1, DND2 | cyclic nucleotide-gated cation channel 4 | chr5:22025684-22029971 REVERSE LENGTH=694	Gene of unknown function
contig00745	AT1G06110.1	Solyc06g053340.2.1	PGSC0003DMP400028563		PREDICTED: F-box protein SKIP16-like [Vitis vinifera]	ApaG protein	SKIP16 | SKP1/ASK-interacting protein 16 | chr1:1853237-1854938 REVERSE LENGTH=436
contig00746	AT1G75450.2	Solyc04g080820.2.1	PGSC0003DMP400006707		cytokinin oxidase/dehydrogenase [Solanum tuberosum]	Cytokinin oxidase/dehydrogenase	CKX5 | cytokinin oxidase 5 | chr1:28315248-28318052 REVERSE LENGTH=537
contig00747	AT3G30390.2	Solyc02g089400.2.1	PGSC0003DMP400002674		PREDICTED: sodium-coupled neutral amino acid transporter 4 [Vitis vinifera]	Amino acid transporter	Transmembrane amino acid transporter family protein | chr3:11977112-11978827 REVERSE LENGTH=460	Integrase core domain containing protein
contig00748	AT2G30520.3	Solyc07g043130.2.1	PGSC0003DMP400021196		PREDICTED: root phototropism protein 2 [Vitis vinifera]	Os12g0117400 protein (Fragment)	RPT2 | Phototropic-responsive NPH3 family protein | chr2:13002920-13005153 REVERSE LENGTH=545	Charged multivesicular body protein 2b-B
contig00749	AT1G69550.1		PGSC0003DMP400030446		cc-nbs-lrr resistance protein [Populus trichocarpa]		disease resistance protein (TIR-NBS-LRR class) | chr1:26148836-26153374 REVERSE LENGTH=1400
contig00750	AT1G66150.1	Solyc11g006040.1.1	PGSC0003DMP400049978		predicted protein [Populus trichocarpa]	Receptor like kinase, RLK	TMK1 | transmembrane kinase 1 | chr1:24631503-24634415 FORWARD LENGTH=942
contig00751	AT4G02500.1	Solyc01g067940.2.1	PGSC0003DMP400039617		putative xylosyl transferase [Coffea canephora]	Unknown Protein	ATXT2, XXT2, XT2 | UDP-xylosyltransferase 2 | chr4:1101638-1103345 FORWARD LENGTH=461	Gene of unknown function
contig00752	AT5G51160.1	Solyc08g062360.2.1	PGSC0003DMP400024322		ankyrin repeat family protein [Citrus unshiu]	Ankyrin repeat protein	Ankyrin repeat family protein | chr5:20792280-20793681 FORWARD LENGTH=442	SIT4 phosphatase-associated family protein
contig00753	AT5G24010.1	Solyc03g044160.1.1	PGSC0003DMP400026188		PREDICTED: probable receptor-like protein kinase At5g24010 [Vitis vinifera]	Pto-like, Serine/threonine kinase protein, resistance protein	Protein kinase superfamily protein | chr5:8113910-8116384 FORWARD LENGTH=824	Conserved gene of unknown function
contig00754	AT2G02710.2	Solyc01g010480.2.1	PGSC0003DMP400046516		LOV/LOV protein [Solanum lycopersicum]	Potassium voltage-gated channel subfamily H member 8	PLP, PLPA | PAS/LOV protein B | chr2:758812-760608 REVERSE LENGTH=397	Gene of unknown function
contig00755	AT5G46170.1	Solyc08g048430.2.1	PGSC0003DMP400033121		unnamed protein product [Vitis vinifera]	F-box family protein	F-box family protein | chr5:18715638-18716825 REVERSE LENGTH=395	RING zinc finger protein
contig00756	AT5G45400.1	Solyc08g075840.2.1	PGSC0003DMP400053756		PREDICTED: replication protein A 70 kDa DNA-binding subunit-like [Vitis vinifera]	Single-stranded DNA-binding replication protein A large subunit	RPA70C, ATRPA70C | Replication factor-A protein 1-related | chr5:18398990-18401644 FORWARD LENGTH=853
contig00757	AT5G66120.2	Solyc02g083590.2.1	PGSC0003DMP400006395		dehydroquinate synthase [Solanum lycopersicum]	Dehydroquinate synthase	3-dehydroquinate synthase, putative | chr5:26431516-26433649 REVERSE LENGTH=442	Pentatricopeptide repeat-containing protein
contig00758	AT1G57770.1	Solyc05g010180.2.1	PGSC0003DMP400043542		predicted protein [Populus trichocarpa]	Carotenoid isomerase-like	FAD/NAD(P)-binding oxidoreductase family protein | chr1:21395254-21398135 FORWARD LENGTH=574	Gene of unknown function
contig00759	AT1G77510.1	Solyc05g018700.2.1	PGSC0003DMP400024675		protein disulfide isomerase [Ipomoea batatas]	Protein disulfide isomerase	ATPDIL1-2, PDI6, ATPDI6, PDIL	Gene of unknown function
contig00760	AT1G74960.3	Solyc12g009260.1.1	PGSC0003DMP400024038		beta-ketoacyl-ACP synthase II [Perilla frutescens]	3-oxoacyl-(Acyl-carrier-protein) synthase II	FAB1 | fatty acid biosynthesis 1 | chr1:28152564-28155948 REVERSE LENGTH=541
contig00761	AT1G52980.1	Solyc07g063270.2.1	PGSC0003DMP400022029		PREDICTED: nucleolar GTP-binding protein 2-like [Vitis vinifera]	Nucleolar GTP-binding protein 2	GTP-binding family protein | chr1:19737493-19740201 FORWARD LENGTH=576
contig00762	AT3G14610.1	Solyc10g051020.1.1	PGSC0003DMP400018670		CYP72A52v1 [Nicotiana tabacum]	Cytochrome P450	CYP72A7 | cytochrome P450, family 72, subfamily A, polypeptide 7 | chr3:4912565-4914503 FORWARD LENGTH=512	Amino acid transporter
contig00763	AT1G27100.1	Solyc02g087580.2.1	PGSC0003DMP400002338		PREDICTED: uncharacterized protein LOC100257102 [Vitis vinifera]	cDNA clone J023121M11 full insert sequence	Actin cross-linking protein | chr1:9407557-9411074 REVERSE LENGTH=519	Transposase
contig00764	AT5G50920.1	Solyc03g118340.2.1	PGSC0003DMP400025093		RecName: Full=ATP-dependent Clp protease ATP-binding subunit clpA homolog CD4A, chloroplastic; Flags: Precursor	ATP-dependent clp protease ATP-binding subunit	CLPC, ATHSP93-V, HSP93-V, DCA1, CLPC1 | CLPC homologue 1 | chr5:20715710-20719800 REVERSE LENGTH=929	Ubiquitin-protein ligase
contig00765	AT4G20360.1	Solyc03g112150.1.1	PGSC0003DMP400031700		RecName: Full=Elongation factor TuA, chloroplastic; Short=EF-TuA; Flags: Precursor	Elongation factor Tu	ATRAB8D, ATRABE1B, RABE1b | RAB GTPase homolog E1B | chr4:10990036-10991466 FORWARD LENGTH=476
contig00766	AT3G16910.1	Solyc01g060180.2.1	PGSC0003DMP400013369		AMP dependent ligase, putative [Ricinus communis]	AMP-dependent synthetase and ligase	AAE7, ACN1 | acyl-activating enzyme 7 | chr3:5773231-5775411 REVERSE LENGTH=569
contig00767	AT2G30490.1	Solyc05g047530.2.1	PGSC0003DMP400053026		cinnamic acid 4-hydroxylase [Solanum tuberosum]	Cytochrome P450	ATC4H, C4H, CYP73A5, REF3 | cinnamate-4-hydroxylase | chr2:12993861-12995683 REVERSE LENGTH=505
contig00768	AT4G38250.1	Solyc02g082510.1.1	PGSC0003DMP400057927		amino acid transporter, putative [Ricinus communis]	Amino acid transporter family protein	Transmembrane amino acid transporter family protein | chr4:17935533-17936843 FORWARD LENGTH=436
contig00769	AT1G55150.1	Solyc12g044860.1.1	PGSC0003DMP400056130		dead box ATP-dependent RNA helicase, putative [Ricinus communis]	ATP dependent RNA helicase	DEA(D/H)-box RNA helicase family protein | chr1:20574634-20577141 FORWARD LENGTH=501
contig00770	AT3G45640.1	Solyc06g005170.2.1	PGSC0003DMP400052344		mitogen activated protein kinase 1 [Datura metel]	Mitogen-activated protein kinase 3	ATMPK3, MPK3, ATMAPK3 | mitogen-activated protein kinase 3 | chr3:16756918-16758476 FORWARD LENGTH=370
contig00771	AT1G55110.1	Solyc08g063040.2.1	PGSC0003DMP400014430		PREDICTED: zinc finger protein NUTCRACKER-like [Vitis vinifera]	Zinc finger protein	AtIDD7, IDD7 | indeterminate(ID)-domain 7 | chr1:20560406-20562625 REVERSE LENGTH=455	Polyubiquitin
contig00772		Solyc10g061880.1.1	PGSC0003DMP400016566		conserved hypothetical protein [Ricinus communis]	Unknown Protein		Auxin-induced SAUR
contig00773	AT2G31740.1	Solyc09g092140.2.1	PGSC0003DMP400045873		PREDICTED: methyltransferase-like protein 13-like [Vitis vinifera]	Methyltransferase	S-adenosyl-L-methionine-dependent methyltransferases superfamily protein | chr2:13491053-13495009 REVERSE LENGTH=760	chromo' domain containing protein
contig00774	AT5G60900.1	Solyc03g078370.1.1	PGSC0003DMP400032146		PREDICTED: G-type lectin S-receptor-like serine/threonine-protein kinase RLK1 [Vitis vinifera]	Receptor-like protein kinase	RLK1 | receptor-like protein kinase 1 | chr5:24498467-24501494 REVERSE LENGTH=748	10-formyltetrahydrofolate synthetase
contig00775	AT4G26300.1	Solyc12g008570.1.1	PGSC0003DMP400000699		PREDICTED: arginyl-tRNA synthetase-like [Vitis vinifera]	Arginyl-tRNA synthetase	emb1027 | Arginyl-tRNA synthetase, class Ic | chr4:13308400-13313109 REVERSE LENGTH=642
contig00776	AT4G02570.4	Solyc06g084520.2.1	PGSC0003DMP400041594		cullin 1A [Nicotiana tabacum]	Ubiquitin-protein ligase Cullin 4	CUL1 | cullin 1 | chr4:1129315-1133435 FORWARD LENGTH=738	Gene of unknown function
contig00777		Solyc08g074620.1.1	PGSC0003DMP400051502		RecName: Full=Polyphenol oxidase E, chloroplastic; Short=PPO; AltName: Full=Catechol oxidase; Flags: Precursor	Polyphenol oxidase
contig00778	AT2G15480.1	Solyc08g077080.1.1	PGSC0003DMP400030574		UDP-glucose glucosyltransferase [Solanum aculeatissimum]	UDP-glucosyltransferase HvUGT14077	UGT73B5 | UDP-glucosyl transferase 73B5 | chr2:6758817-6760452 FORWARD LENGTH=484	Fiber protein Fb34
contig00779	AT1G04980.1	Solyc07g049450.2.1	PGSC0003DMP400001305		PREDICTED: protein disulfide isomerase-like 2-3-like [Glycine max]	Thioredoxin/protein disulfide isomerase	ATPDIL2-2, ATPDI10, PDI10, PDIL2-2 | PDI-like 2-2 | chr1:1413869-1416120 REVERSE LENGTH=447	ATP binding protein
contig00780	AT3G10230.1	Solyc04g040190.1.1	PGSC0003DMP400018798		lycopene beta cyclase, chloroplastic [Solanum lycopersicum]	Lycopene beta-cyclase 1	LYC | lycopene cyclase | chr3:3164340-3165845 REVERSE LENGTH=501	Flavonol 4'-sulfotransferase
contig00781	AT1G29950.2	Solyc02g070880.1.1	PGSC0003DMP400014551		hypothetical protein VITISV_036406 [Vitis vinifera]	BHLH1 transcription factor	basic helix-loop-helix (bHLH) DNA-binding superfamily protein | chr1:10493461-10494216 FORWARD LENGTH=251	Conserved gene of unknown function
contig00782	AT5G54400.1	Solyc07g063460.1.1	PGSC0003DMP400033456		PREDICTED: uncharacterized protein LOC100264154 [Vitis vinifera]	Methyltransferase family protein	S-adenosyl-L-methionine-dependent methyltransferases superfamily protein | chr5:22090680-22091998 FORWARD LENGTH=292
contig00783	AT1G51350.1	Solyc11g065750.1.1	PGSC0003DMP400022811		PREDICTED: armadillo repeat-containing protein 8 [Vitis vinifera]	Armadillo repeat-containing protein	ARM repeat superfamily protein | chr1:19035851-19038738 FORWARD LENGTH=666
contig00784	AT2G14820.1	Solyc01g107180.2.1	PGSC0003DMP400044594		PREDICTED: BTB/POZ domain-containing protein NPY2 [Vitis vinifera]	Phototropic-responsive NPH3 family protein	NPY2 | Phototropic-responsive NPH3 family protein | chr2:6358864-6361300 FORWARD LENGTH=634	Integrase core domain containing protein
contig00785	AT5G67030.2	Solyc02g090890.2.1	PGSC0003DMP400007171		zeaxanthin epoxidase [Solanum tuberosum]	Zeaxanthin epoxidase, chloroplastic	ABA1, LOS6, NPQ2, ATABA1, ZEP, IBS3, ATZEP | zeaxanthin epoxidase (ZEP) (ABA1) | chr5:26754026-26757090 REVERSE LENGTH=610	3'-N-debenzoyl-2'-deoxytaxol N-benzoyltransferase
contig00786	AT4G11130.1	Solyc03g114140.2.1	PGSC0003DMP400054487		putative RNA-dependent RNA polymerase RdRP2 [Nicotiana benthamiana]	Rna-dependent RNA polymerase	RDR2, SMD1 | RNA-dependent RNA polymerase 2 | chr4:6780522-6784390 FORWARD LENGTH=1133
contig00787	AT3G47420.1	Solyc03g093140.2.1	PGSC0003DMP400026095		Glycerol-3-phosphate transporter, putative [Ricinus communis]	MFS family major facilitator transporter glycerol-3-phosphate cation symporter	ATPS3, PS3 | phosphate starvation-induced gene 3 | chr3:17472541-17474209 REVERSE LENGTH=523	Golgi snare 11 protein
contig00788	AT3G56570.1				SET domain-containing protein [Arabidopsis thaliana]		SET domain-containing protein | chr3:20958660-20961137 FORWARD LENGTH=531
contig00789	AT4G08920.1	Solyc04g074180.2.1	PGSC0003DMP400015008		cryptochrome 1 [Solanum lycopersicum]	Cryptochrome 1a	CRY1, BLU1, HY4, OOP2, ATCRY1 | cryptochrome 1 | chr4:5724260-5726905 FORWARD LENGTH=681	Oxidoreductase
contig00790	AT5G05410.1	Solyc05g052410.1.1	PGSC0003DMP400047100		AP2-domain DNA-binding protein [Catharanthus roseus]	Ethylene-responsive transcription factor 1	DREB2A, DREB2 | DRE-binding protein 2A | chr5:1602650-1603657 FORWARD LENGTH=335	Integrase core domain containing protein
contig00791	AT4G30440.1	Solyc12g010540.1.1	PGSC0003DMP400013781		UDP-glucuronate 5-epimerase, putative [Ricinus communis]	NAD dependent epimerase/dehydratase family protein expressed	GAE1 | UDP-D-glucuronate 4-epimerase 1 | chr4:14881976-14883265 REVERSE LENGTH=429	Gene of unknown function
contig00792	AT1G15710.1	Solyc07g007590.1.1	PGSC0003DMP400053436		arogenate dehydrogenase 1 [Solanum pennellii]	Prephenate dehydrogenase family protein	prephenate dehydrogenase family protein | chr1:5404505-5405581 FORWARD LENGTH=358
contig00793	AT5G42090.1	Solyc03g082440.1.1	PGSC0003DMP400005815		predicted protein [Populus trichocarpa]	G protein-coupled seven transmembrane receptor	Lung seven transmembrane receptor family protein | chr5:16826830-16828149 FORWARD LENGTH=439	Cytochrome P450
contig00794	AT3G11540.2	Solyc09g010180.2.1	PGSC0003DMP400015725		probable UDP-N-acetylglucosamine--peptide N-acetylglucosaminyltransferase SPINDLY [Solanum lycopersicum]	TPR repeat-containing protein	SPY | Tetratricopeptide repeat (TPR)-like superfamily protein | chr3:3632842-3637547 FORWARD LENGTH=732	Conserved gene of unknown function
contig00795	ATMG01190.1		PGSC0003DMP400038511		ATP synthase F1 subunit 1 [Nicotiana tabacum]		ATP1 | ATP synthase subunit 1 | chrM:302166-303689 REVERSE LENGTH=507	Gene of unknown function
contig00796	AT5G47050.1	Solyc08g077460.2.1	PGSC0003DMP400003297		PREDICTED: uncharacterized protein LOC100265998 [Vitis vinifera]	S-ribonuclease binding protein SBP1 (Fragment)	SBP (S-ribonuclease binding protein) family protein | chr5:19106612-19107860 FORWARD LENGTH=300
contig00797	AT3G18830.1	Solyc01g109460.2.1	PGSC0003DMP400021185		mannitol transporter [Artemisia annua]	Solute carrier family 2, facilitated glucose transporter member 3	ATPLT5, PMT5, ATPMT5 | polyol/monosaccharide transporter 5 | chr3:6489000-6491209 REVERSE LENGTH=539
contig00798	AT5G14050.1	Solyc10g080180.1.1	PGSC0003DMP400040977		unnamed protein product [Vitis vinifera]	U3 small nucleolar RNA-associated protein 18	Transducin/WD40 repeat-like superfamily protein | chr5:4533539-4535179 FORWARD LENGTH=546	Gene of unknown function
contig00799	AT1G60940.2	Solyc01g103940.2.1	PGSC0003DMP400041188		osmotic stress-activated protein kinase [Nicotiana tabacum]	Serine/threonine protein kinase	SNRK2-10, SNRK2.10, SRK2B | SNF1-related protein kinase 2.10 | chr1:22439398-22441896 REVERSE LENGTH=361
contig00800	AT1G08510.1	Solyc12g006930.1.1	PGSC0003DMP400001999		putative acyl-ACP thioesterase B [Capsicum annuum]	Acyl-ACP thioesterase	FATB | fatty acyl-ACP thioesterases B | chr1:2691546-2693409 REVERSE LENGTH=412	BZIP protein
contig00801	AT4G24620.2	Solyc04g076090.2.1	PGSC0003DMP400022866		glucose-6-phosphate isomerase [Solanum lycopersicum]	Glucose-6-phosphate isomerase 2	PGI1, PGI | phosphoglucose isomerase 1 | chr4:12709097-12712610 REVERSE LENGTH=570	E3 ubiquitin-protein ligase BAH1-like 1
contig00802	AT3G04760.1	Solyc04g010060.2.1	PGSC0003DMP400020307		PREDICTED: pentatricopeptide repeat-containing protein At3g04760, chloroplastic-like [Vitis vinifera]	Pentatricopeptide repeat-containing protein	Pentatricopeptide repeat (PPR-like) superfamily protein | chr3:1303884-1305692 REVERSE LENGTH=602
contig00803	AT5G19010.1	Solyc01g080240.2.1	PGSC0003DMP400007750		mitogen-activated protein kinase 13, partial [Solanum lycopersicum]	Mitogen-activated protein kinase 16	MPK16 | mitogen-activated protein kinase 16 | chr5:6345096-6347676 REVERSE LENGTH=567	Methylketone synthase IIb
contig00804	AT2G24270.4	Solyc07g005390.2.1	PGSC0003DMP400019654		RecName: Full=NADP-dependent glyceraldehyde-3-phosphate dehydrogenase; AltName: Full=Glyceraldehyde-3-phosphate dehydrogenase [NADP(+)]; AltName: Full=Non-phosphorylating glyceraldehyde 3-phosphate dehydrogenase; AltName: Full=Triosephosphate dehydrogenase	Aldehyde dehydrogenase	ALDH11A3 | aldehyde dehydrogenase 11A3 | chr2:10327109-10329601 REVERSE LENGTH=503	BHLH domain class transcription factor
contig00805	ATCG00650.1	Solyc01g007460.2.1	PGSC0003DMP400067558		ribosomal protein S18 [Nicotiana tabacum]	30S ribosomal protein S18 chloroplastic	RPS18 | ribosomal protein S18 | chrC:67917-68222 FORWARD LENGTH=101
contig00806	AT5G62390.1	Solyc03g083970.2.1	PGSC0003DMP400024455		predicted protein [Populus trichocarpa]	IQ calmodulin-binding motif family protein	ATBAG7, BAG7 | BCL-2-associated athanogene 7 | chr5:25052377-25054170 REVERSE LENGTH=446
contig00807	AT5G47210.1	Solyc08g007220.2.1	PGSC0003DMP400035581		nuclear RNA binding protein-like [Solanum tuberosum]	Nuclear RNA binding protein (Fragment)	Hyaluronan / mRNA binding family | chr5:19169222-19171012 REVERSE LENGTH=357	Gene of unknown function
contig00808	AT5G22510.1	Solyc11g007270.1.1	PGSC0003DMP400033886		PREDICTED: uncharacterized protein LOC100248981 [Vitis vinifera]	Neutral invertase	INV-E, At-A/N-InvE | alkaline/neutral invertase | chr5:7474974-7477479 REVERSE LENGTH=617
contig00809	AT3G26670.3	Solyc01g086730.2.1	PGSC0003DMP400043818		predicted protein [Populus trichocarpa]	DUF803 domain membrane protein	Protein of unknown function (DUF803) | chr3:9798236-9800562 REVERSE LENGTH=441
contig00810	AT5G02500.1	Solyc09g010630.2.1	PGSC0003DMP400015694		heat shock protein 70 [Gossypium hirsutum]	heat shock protein	HSC70-1, HSP70-1, AT-HSC70-1, HSC70 | heat shock cognate protein 70-1 | chr5:554055-556334 REVERSE LENGTH=651
contig00811	AT2G02800.2	Solyc05g007140.2.1	PGSC0003DMP400044380		putative protein kinase [Solanum demissum]	Receptor-like protein kinase At3g21340	APK2B | protein kinase 2B | chr2:796889-799250 REVERSE LENGTH=426	Histidine-rich glycoprotein
contig00812	AT1G68830.1	Solyc12g021280.1.1	PGSC0003DMP400011690		PREDICTED: serine/threonine-protein kinase STN7, chloroplastic-like [Glycine max]	Protein kinase	STN7 | STT7 homolog STN7 | chr1:25872654-25875473 REVERSE LENGTH=562	Lysine/histidine transporter
contig00813	AT3G43230.1	Solyc07g017500.2.1	PGSC0003DMP400049432		PREDICTED: uncharacterized protein LOC100242383 [Vitis vinifera]	Lateral signaling target protein 2 homolog	RING/FYVE/PHD-type zinc finger family protein | chr3:15207776-15209599 FORWARD LENGTH=485
contig00814	AT4G33470.1	Solyc01g009110.2.1	PGSC0003DMP400009749		Histone deacetylase, putative [Ricinus communis]	Histone deacetylase family protein expressed	hda14, ATHDA14 | histone deacetylase 14 | chr4:16102774-16105439 REVERSE LENGTH=423
contig00815	AT3G26000.1	Solyc02g068000.2.1	PGSC0003DMP400012253		PREDICTED: F-box protein SKIP14 [Vitis vinifera]	F-box family protein	Ribonuclease inhibitor | chr3:9507042-9508542 REVERSE LENGTH=453	ABC transporter family protein
contig00816	AT5G12010.1	Solyc08g062680.1.1	PGSC0003DMP400018948		PREDICTED: uncharacterized protein LOC100262760 [Vitis vinifera]	MIP02663p (Fragment)	unknown protein; INVOLVED IN: response to salt stress; LOCATED IN: chloroplast, plasma membrane, membrane; EXPRESSED IN: 23 plant structures; EXPRESSED DURING: 13 growth stages; BEST Arabidopsis thaliana protein match is: unknown protein (TAIR:AT4G29780.1); Has 1807 Blast hits to 1807 proteins in 277 species: Archae - 0; Bacteria - 0; Metazoa - 736; Fungi - 347; Plants - 385; Viruses - 0; Other E…
contig00817	AT1G50430.1	Solyc06g074090.2.1	PGSC0003DMP400010516		predicted protein [Populus trichocarpa]	Sterol reductase	DWF5, PA, LE, ST7R, 7RED | Ergosterol biosynthesis ERG4/ERG24 family | chr1:18682175-18685555 REVERSE LENGTH=432
contig00818	AT5G60390.3	Solyc06g009970.2.1	PGSC0003DMP400040249		elongation factor 1-alpha [Solanum lycopersicum]	Elongation factor 1-alpha	GTP binding Elongation factor Tu family protein | chr5:24289226-24290675 FORWARD LENGTH=449	Oxidoreductase
contig00819	AT1G20160.2	Solyc04g081810.2.1	PGSC0003DMP400017566		unnamed protein product [Vitis vinifera]	Subtilisin-like protease	ATSBT5.2 | Subtilisin-like serine endopeptidase family protein | chr1:6990852-6993737 REVERSE LENGTH=730
contig00820	AT1G49320.1	Solyc01g109500.2.1	PGSC0003DMP400043741		PREDICTED: BURP domain-containing protein 17-like isoform 1 [Vitis vinifera]	BURP domain-containing protein	ATUSPL1, USPL1 | unknown seed protein like 1 | chr1:18246441-18247817 FORWARD LENGTH=280	TPR repeat
contig00821	AT4G01050.1	Solyc10g009570.2.1	PGSC0003DMP400034519		predicted protein [Populus trichocarpa]	Rhodanese-related sulfurtransferase	TROL | thylakoid rhodanese-like | chr4:455874-458175 FORWARD LENGTH=466	TNP2-like transposon protein
contig00822	AT5G19130.2	Solyc02g067820.2.1	PGSC0003DMP400012327		unnamed protein product [Vitis vinifera]	GPI transamidase component GAA1	GPI transamidase component family protein / Gaa1-like family protein | chr5:6416128-6418993 REVERSE LENGTH=696
contig00823	AT1G20670.1	Solyc04g082530.2.1	PGSC0003DMP400027438		hypothetical protein VITISV_012026 [Vitis vinifera]	Bromodomain-containing protein	DNA-binding bromodomain-containing protein | chr1:7164537-7167933 REVERSE LENGTH=652	Transcription factor
contig00824	ATMG01360.1	Solyc11g063610.1.1	PGSC0003DMP400005340		cytochrome oxidase subunit 1 [Nicotiana tabacum]	Cytochrome c oxidase subunit 1	COX1 | cytochrome oxidase | chrM:349830-351413 REVERSE LENGTH=527	Anti-PCD protein
contig00825	AT4G13510.1	Solyc03g045070.1.1	PGSC0003DMP400032698		ammonium transporter 1 member 3 [Solanum lycopersicum]	Ammonium transporter	AMT1;1, ATAMT1, ATAMT1;1 | ammonium transporter 1;1 | chr4:7858220-7859725 FORWARD LENGTH=501
contig00826	AT3G23410.1	Solyc09g090350.2.1	PGSC0003DMP400030069		hypothetical protein VITISV_019349 [Vitis vinifera]	Oxidoreductase	ATFAO3, FAO3 | fatty alcohol oxidase 3 | chr3:8382860-8386024 FORWARD LENGTH=746	Gene of unknown function
contig00827	AT1G80270.3	Solyc01g079350.2.1	PGSC0003DMP400015418		pentatricopeptide repeat-containing protein, putative [Ricinus communis]	PAPA-1-like conserved region family protein expressed	PPR596 | PENTATRICOPEPTIDE REPEAT 596 | chr1:30181265-30183331 FORWARD LENGTH=596	Zinc finger protein
contig00828	AT4G12650.1	Solyc07g056050.1.1	PGSC0003DMP400054164		PREDICTED: transmembrane 9 superfamily member 4-like [Vitis vinifera]	Transmembrane 9 superfamily protein member 4	Endomembrane protein 70 protein family | chr4:7468207-7470165 REVERSE LENGTH=652
contig00829	AT3G26320.1	Solyc09g092580.2.1	PGSC0003DMP400036514		CYP71AT2v2 [Nicotiana tabacum]	Cytochrome P450	CYP71B36 | cytochrome P450, family 71, subfamily B, polypeptide 36 | chr3:9644383-9646064 REVERSE LENGTH=500	Succinate dehydrogenase
contig00830	AT3G59920.1	Solyc08g015860.2.1	PGSC0003DMP400024244		GDP dissociation inhibitor [Nicotiana tabacum]	Rab GDP dissociation inhibitor	ATGDI2, GDI2 | RAB GDP dissociation inhibitor 2 | chr3:22135157-22138221 FORWARD LENGTH=444	Conserved gene of unknown function
contig00831	AT1G23780.1	Solyc01g006990.2.1	PGSC0003DMP400036962		PREDICTED: F-box protein SKIP22 [Vitis vinifera]	F-box family protein	F-box family protein | chr1:8407053-8408480 REVERSE LENGTH=475
contig00832	AT4G00870.1	Solyc01g096370.2.1	PGSC0003DMP400031944		DNA binding protein, putative [Ricinus communis]	BHLH transcription factor	basic helix-loop-helix (bHLH) DNA-binding superfamily protein | chr4:362230-363639 REVERSE LENGTH=423
contig00833	AT2G12550.1	Solyc07g007370.2.1	PGSC0003DMP400053511		PREDICTED: NEDD8 ultimate buster 1 [Vitis vinifera]	NEDD8 ultimate buster 1	ubiquitin-associated (UBA)/TS-N domain-containing protein | chr2:5114881-5118486 FORWARD LENGTH=562
contig00834	AT2G46620.1	Solyc01g096230.2.1	PGSC0003DMP400000513		predicted protein [Populus trichocarpa]	ATPase AAA family protein expressed	P-loop containing nucleoside triphosphate hydrolases superfamily protein | chr2:19139071-19140546 REVERSE LENGTH=491	Stachyose synthase
contig00835	AT2G35880.1	Solyc01g006830.2.1	PGSC0003DMP400036982		conserved hypothetical protein [Ricinus communis]	Os02g0200800 protein (Fragment)	TPX2 (targeting protein for Xklp2) protein family | chr2:15063204-15065259 REVERSE LENGTH=432	Gene of unknown function
contig00836	AT5G10950.1	Solyc06g065710.2.1	PGSC0003DMP400029782		predicted protein [Populus trichocarpa]	Sister chromatid cohesion protein PDS5 homolog B-B	Tudor/PWWP/MBT superfamily protein | chr5:3459557-3461632 REVERSE LENGTH=395	Gene of unknown function
contig00837	AT5G10170.1	Solyc05g051850.2.1	PGSC0003DMP400037819		RecName: Full=Inositol-3-phosphate synthase; Short=MIP synthase; AltName: Full=Myo-inositol 1-phosphate synthase; Short=IPS; Short=MI-1-P synthase	Inositol-3-phosphate synthase	ATMIPS3, MIPS3 | myo-inositol-1-phosphate synthase 3 | chr5:3187538-3190161 REVERSE LENGTH=510	HECT; Ubiquitin
contig00838	AT4G19670.2	Solyc02g069230.2.1	PGSC0003DMP400036772		PREDICTED: uncharacterized protein LOC100263135 [Vitis vinifera]	IBR finger domain-containing protein	RING/U-box superfamily protein | chr4:10699383-10701342 REVERSE LENGTH=532	RWP-RK domain-containing protein
contig00839	AT5G49630.1	Solyc04g077050.2.1	PGSC0003DMP400008841		amino acid transporter [Solanum tuberosum]	Amino acid permease 6	AAP6 | amino acid permease 6 | chr5:20142681-20146441 REVERSE LENGTH=481
contig00840	AT2G42210.4	Solyc10g078690.1.1	PGSC0003DMP400020251		predicted protein [Populus trichocarpa]	Mitochondrial protein translocase family (Fragment)	ATOEP16-3, OEP16-3 | Mitochondrial import inner membrane translocase subunit Tim17/Tim22/Tim23 family protein | chr2:17590642-17591591 FORWARD LENGTH=159	Nuclear transport factor
contig00841	AT4G02350.1	Solyc09g075280.1.1	PGSC0003DMP400051160		unnamed protein product [Vitis vinifera]	Exocyst complex component 6	SEC15B | exocyst complex component sec15B | chr4:1038157-1040571 FORWARD LENGTH=787
contig00842	AT2G41790.1	Solyc04g015680.2.1	PGSC0003DMP400047373		insulin degrading enzyme [Solanum lycopersicum]	Insulin degrading enzyme	Insulinase (Peptidase family M16) family protein | chr2:17429453-17436110 REVERSE LENGTH=970
contig00843	AT5G46580.1	Solyc08g077140.1.1	PGSC0003DMP400057588		PREDICTED: pentatricopeptide repeat-containing protein At5g46580, chloroplastic [Vitis vinifera]	Pentatricopeptide repeat-containing protein	pentatricopeptide (PPR) repeat-containing protein | chr5:18897510-18899645 REVERSE LENGTH=711
contig00844	AT5G01500.1	Solyc09g005250.2.1	PGSC0003DMP400020898		unnamed protein product [Vitis vinifera]	Mitochondrial carrier protein	TAAC | thylakoid ATP/ADP carrier | chr5:199017-201329 FORWARD LENGTH=415	Conserved gene of unknown function
contig00845	AT1G32230.1	Solyc08g076420.2.1	PGSC0003DMP400026058		PREDICTED: inactive poly [ADP-ribose] polymerase RCD1-like [Vitis vinifera]	Poly polymerase catalytic domain containing protein expressed	RCD1, CEO, CEO1, ATP8, AtRCD1 | WWE protein-protein interaction domain protein family | chr1:11613427-11615894 FORWARD LENGTH=589
contig00846	AT1G10210.2	Solyc04g080730.2.1	PGSC0003DMP400006600		mitogen-activated protein kinase 9 [Solanum lycopersicum]	Mitogen-activated protein kinase 9	ATMPK1, MPK1 | mitogen-activated protein kinase 1 | chr1:3349579-3350776 FORWARD LENGTH=370
contig00847	AT3G29090.1	Solyc00g027770.2.1	PGSC0003DMP400032340		predicted protein [Populus trichocarpa]	Pectinesterase	PME31, ATPME31 | pectin methylesterase 31 | chr3:11073804-11075335 FORWARD LENGTH=317
contig00848	AT4G01000.1	Solyc01g095790.2.1	PGSC0003DMP400000236		conserved hypothetical protein [Ricinus communis]	Splicing factor 3a subunit 3	Ubiquitin-like superfamily protein | chr4:432186-433727 REVERSE LENGTH=415	Ormdl
contig00849	AT2G42005.1	Solyc03g032090.1.1	PGSC0003DMP400032538		amino acid transporter, putative [Ricinus communis]	Amino acid transporter family protein	Transmembrane amino acid transporter family protein | chr2:17531323-17532564 REVERSE LENGTH=413	PsbP domain-containing protein 2, chloroplastic
contig00850	AT2G39730.3	Solyc09g011080.2.1	PGSC0003DMP400033265		RecName: Full=Ribulose bisphosphate carboxylase/oxygenase activase 1, chloroplastic; Short=RA 1; Short=RuBisCO activase 1; Flags: Precursor	Ribulose-1 5-bisphosphate carboxylase/oxygenase activase 1	RCA | rubisco activase | chr2:16571174-16573345 REVERSE LENGTH=441
contig00851	AT1G20510.1	Solyc12g094520.1.1	PGSC0003DMP400051055		PREDICTED: 4-coumarate--CoA ligase-like 5 [Vitis vinifera]	4-coumarate-coa ligase	OPCL1 | OPC-8:0 CoA ligase1 | chr1:7103645-7105856 REVERSE LENGTH=546
contig00852	AT3G02690.1	Solyc02g036470.2.1	PGSC0003DMP400037183		PREDICTED: uncharacterized transporter sll0355 [Vitis vinifera]	Drug/metabolite transporter	nodulin MtN21 /EamA-like transporter family protein | chr3:579627-581448 FORWARD LENGTH=417	Gene of unknown function
contig00853	AT3G58750.1	Solyc12g011000.1.1	PGSC0003DMP400013728		PREDICTED: citrate synthase, glyoxysomal [Vitis vinifera]	Citrate synthase	CSY2 | citrate synthase 2 | chr3:21724564-21727458 REVERSE LENGTH=514	Conserved gene of unknown function
contig00854	AT1G75420.1	Solyc02g084820.2.1	PGSC0003DMP400006456		predicted protein [Populus trichocarpa]	Glycosyl transferase group 1	UDP-Glycosyltransferase superfamily protein | chr1:28305469-28307317 FORWARD LENGTH=463
contig00855	AT4G25650.1	Solyc04g040160.2.1	PGSC0003DMP400018802		PREDICTED: pheophorbide a oxygenase, chloroplastic-like [Glycine max]	Pheophorbide a oxygenase	ACD1-LIKE, PTC52, TIC55-IV | ACD1-like | chr4:13081021-13083153 REVERSE LENGTH=536
contig00856	AT5G53150.1	Solyc01g044270.2.1	PGSC0003DMP400039826		conserved hypothetical protein [Ricinus communis]	Chaperone protein dnaJ 49	DNAJ heat shock N-terminal domain-containing protein | chr5:21554935-21557202 FORWARD LENGTH=726
contig00857	AT2G36780.1	Solyc10g085870.1.1	PGSC0003DMP400030744		flavonoid glucoyltransferase UGT73E2 [Antirrhinum majus]	UDP-glucosyltransferase family 1 protein	UDP-Glycosyltransferase superfamily protein | chr2:15417618-15419108 REVERSE LENGTH=496
contig00858	AT4G29210.1	Solyc12g008640.1.1	PGSC0003DMP400000580		PREDICTED: gamma-glutamyltranspeptidase 1 [Vitis vinifera]	Gamma-glutamyltransferase-like protein	GGT3, GGT4 | gamma-glutamyl transpeptidase 4 | chr4:14400990-14403319 FORWARD LENGTH=637	Conserved gene of unknown function
contig00859	AT3G25230.1	Solyc09g092690.2.1	PGSC0003DMP400054863		predicted protein [Populus trichocarpa]	Peptidyl-prolyl cis-trans isomerase	ROF1, ATFKBP62, FKBP62 | rotamase FKBP 1 | chr3:9188257-9191137 FORWARD LENGTH=551
contig00860	AT3G14610.1	Solyc05g011940.2.1	PGSC0003DMP400049303		cytochrome P450 monooxygenase [Petunia x hybrida]	Cytochrome P450	CYP72A7 | cytochrome P450, family 72, subfamily A, polypeptide 7 | chr3:4912565-4914503 FORWARD LENGTH=512
contig00861	AT1G58520.1	Solyc12g088230.1.1	PGSC0003DMP400020510		predicted protein [Populus trichocarpa]	Early-responsive to dehydration protein-like	RXW8 | lipases;hydrolases, acting on ester bonds | chr1:21733543-21738165 FORWARD LENGTH=746	Ubiquitin-protein ligase
contig00862	AT4G05420.2	Solyc02g021650.2.1	PGSC0003DMP400006682		DNA damage-binding protein 1 [Solanum lycopersicum]	DNA damage-binding protein 1	DDB1A | damaged DNA binding protein 1A | chr4:2746288-2752663 FORWARD LENGTH=1067	Gene of unknown function
contig00863	AT3G50160.1	Solyc03g005640.1.1	PGSC0003DMP400018795		PREDICTED: putative UPF0481 protein At3g02645 [Vitis vinifera]	Unknown Protein	Plant protein of unknown function (DUF247) | chr3:18598826-18600903 REVERSE LENGTH=503	Multidrug resistance protein 1, 2
contig00864	AT1G49670.1	Solyc01g108150.2.1	PGSC0003DMP400044914		putative NADPH oxidoreductase [Capsicum chinense]	Oxidoreductase zinc-binding dehydrogenase family protein	NQR | ARP protein (REF) | chr1:18381591-18386021 REVERSE LENGTH=629	Gene of unknown function
contig00865	AT1G49970.1	Solyc10g049710.1.1	PGSC0003DMP400043976		PREDICTED: ATP-dependent Clp protease proteolytic subunit-related protein 1, chloroplastic [Vitis vinifera]	ATP-dependent Clp protease proteolytic subunit	CLPR1, NCLPP5, SVR2 | CLP protease proteolytic subunit 1 | chr1:18501936-18504462 REVERSE LENGTH=387	Gene of unknown function
contig00866	AT1G08550.2	Solyc04g050930.2.1	PGSC0003DMP400018910		RecName: Full=Violaxanthin de-epoxidase, chloroplastic; Flags: Precursor	Violaxanthin de-epoxidase	NPQ1, AVDE1 | non-photochemical quenching 1 | chr1:2707462-2709387 FORWARD LENGTH=462	Gene of unknown function
contig00867	AT3G61710.1	Solyc05g050390.2.1	PGSC0003DMP400031360		beclin 1 protein [Solanum tuberosum]	Beclin 1 protein	ATATG6, ATG6, BECLIN1, AtBECLIN1 | AUTOPHAGY 6 | chr3:22839477-22842253 REVERSE LENGTH=517	UDP-glucoronosyl/UDP-glucosyl transferase family protein
contig00868	AT1G79920.2	Solyc12g043110.1.1	PGSC0003DMP400054661		Heat shock 70 kDa protein, putative [Ricinus communis]	Heat shock protein 4	Heat shock protein 70 (Hsp 70) family protein | chr1:30058935-30062224 REVERSE LENGTH=831
contig00869	AT1G06070.1	Solyc06g053350.2.1	PGSC0003DMP400001527		Transcription factor RF2a, putative [Ricinus communis]	BZIP transcription factor family protein	Basic-leucine zipper (bZIP) transcription factor family protein | chr1:1835201-1837116 REVERSE LENGTH=423	AMP dependent ligase
contig00870	AT1G69740.2	Solyc08g069030.2.1	PGSC0003DMP400051438		aminolevulinate dehydratase	Delta-aminolevulinic acid dehydratase	HEMB1 | Aldolase superfamily protein | chr1:26232197-26234713 FORWARD LENGTH=430
contig00871	AT5G64170.2	Solyc01g105120.2.1	PGSC0003DMP400022235		PREDICTED: uncharacterized protein LOC100257088 [Vitis vinifera]	Os01g0498200 protein (Fragment)	dentin sialophosphoprotein-related | chr5:25672904-25675934 REVERSE LENGTH=616	Conserved gene of unknown function
contig00872	AT1G78510.1	Solyc07g061990.2.1	PGSC0003DMP400012558		solanesyl diphosphate synthase [Solanum lycopersicum]	Solanesyl diphosphate synthase	SPS1 | solanesyl diphosphate synthase 1 | chr1:29535410-29537163 REVERSE LENGTH=406	Alternative oxidase
contig00873	AT4G20980.4	Solyc02g078120.1.1	PGSC0003DMP400051725		eukaryotic translation initiation factor 3 subunit, putative [Ricinus communis]	Eukaryotic translation initiation factor 3 subunit 7	Eukaryotic translation initiation factor 3 subunit 7 (eIF-3) | chr4:11216997-11218772 FORWARD LENGTH=591
contig00874	AT2G45550.1	Solyc06g084820.1.1	PGSC0003DMP400029292		PREDICTED: cytochrome P450 76C4 [Vitis vinifera]	cytochrome P450	CYP76C4 | cytochrome P450, family 76, subfamily C, polypeptide 4 | chr2:18773541-18775654 REVERSE LENGTH=511	Cadmium-induced protein AS8
contig00875	AT5G46580.1	Solyc08g077140.1.1	PGSC0003DMP400057588		PREDICTED: pentatricopeptide repeat-containing protein At5g46580, chloroplastic [Vitis vinifera]	Pentatricopeptide repeat-containing protein	pentatricopeptide (PPR) repeat-containing protein | chr5:18897510-18899645 REVERSE LENGTH=711
contig00876	AT2G47510.2	Solyc09g075450.2.1	PGSC0003DMP400016504		fumarase [Solanum tuberosum]	Fumarate hydratase class II	FUM1 | fumarase 1 | chr2:19498614-19502020 FORWARD LENGTH=492	PSI-H
contig00877	AT3G50930.1	Solyc03g033790.2.1	PGSC0003DMP400039135		predicted protein [Populus trichocarpa]	Cell division protease ftsH homolog 3	BCS1 | cytochrome BC1 synthesis | chr3:18929817-18931547 FORWARD LENGTH=576	Conserved gene of unknown function
contig00878	AT4G27520.1	Solyc12g013900.1.1	PGSC0003DMP400026939		CT099 [Solanum pimpinellifolium]	CT099 (Fragment)	ENODL2, AtENODL2 | early nodulin-like protein 2 | chr4:13750668-13751819 REVERSE LENGTH=349
contig00879	AT1G54350.1	Solyc12g017420.1.1	PGSC0003DMP400017068		ABC transporter D family member [Medicago truncatula]	ATP-binding protein of ABC transporter	ABC transporter family protein | chr1:20286917-20290245 FORWARD LENGTH=706
contig00880	AT1G08410.1	Solyc11g071910.1.1	PGSC0003DMP400005399		PREDICTED: large subunit GTPase 1 homolog [Vitis vinifera]	GTP-binding family protein	P-loop containing nucleoside triphosphate hydrolases superfamily protein | chr1:2646307-2649106 FORWARD LENGTH=589
contig00881	AT5G62620.2	Solyc05g006680.2.1	PGSC0003DMP400039224		hypothetical protein VITISV_023073 [Vitis vinifera]	Beta-1 3-galactosyltransferase-like protein	Galactosyltransferase family protein | chr5:25137136-25139433 FORWARD LENGTH=596	Gene of unknown function
contig00882	AT2G30590.1	Solyc06g008610.2.1	PGSC0003DMP400009437		WRKY transcription factor, putative [Ricinus communis]	WRKY transcription factor 25	WRKY21 | WRKY DNA-binding protein 21 | chr2:13033891-13035303 FORWARD LENGTH=380	Gene of unknown function
contig00883	AT1G67580.2	Solyc05g014760.2.1	PGSC0003DMP400023557		homolog of mammalian PITSLRE alpha protein kinase [Nicotiana tabacum]	Cell division protein kinase 10	Protein kinase superfamily protein | chr1:25327727-25330965 REVERSE LENGTH=752	Heterogeneous nuclear ribonucleoprotein 27C
contig00884	AT2G06050.3	Solyc07g007870.2.1	PGSC0003DMP400053803		12-oxophytodienoate reductase 3 [Solanum tuberosum]	NADH flavin oxidoreductase/12-oxophytodienoate reductase	OPR3 | oxophytodienoate-reductase 3 | chr2:2359240-2361971 REVERSE LENGTH=391
contig00885	AT4G34135.1	Solyc12g088700.1.1	PGSC0003DMP400061893		UDP-glucose glucosyltransferase [Gardenia jasminoides]	UDP-glucosyltransferase family 1 protein	UGT73B2 | UDP-glucosyltransferase 73B2 | chr4:16345476-16347016 REVERSE LENGTH=483
contig00886	AT1G55860.2	Solyc07g065630.2.1	PGSC0003DMP400038591		PREDICTED: E3 ubiquitin-protein ligase UPL1-like [Vitis vinifera]	Ubiquitin-protein ligase 1	UPL1 | ubiquitin-protein ligase 1 | chr1:20879900-20892910 REVERSE LENGTH=3681
contig00887	AT2G30360.1	Solyc06g082440.1.1	PGSC0003DMP400053003		CBL-interacting protein kinase 11 [Solanum lycopersicum]	CBL-interacting protein kinase 16	CIPK11, PKS5, SIP4, SNRK3.22 | SOS3-interacting protein 4 | chr2:12937265-12938572 REVERSE LENGTH=435
contig00888	AT5G49460.1	Solyc12g099260.1.1	PGSC0003DMP400008318		ATP:citrate lyase [Capsicum annuum]	ATP citrate lyase a-subunit	ACLB-2 | ATP citrate lyase subunit B 2 | chr5:20055048-20058195 FORWARD LENGTH=608	Gene of unknown function
contig00889	AT5G05730.1	Solyc06g006100.2.1	PGSC0003DMP400007426		hypothetical protein VITISV_035611 [Vitis vinifera]	Anthranilate synthase component I family protein expressed	ASA1, TRP5, AMT1, WEI2, JDL1 | anthranilate synthase alpha subunit 1 | chr5:1719740-1722811 REVERSE LENGTH=595	Conserved gene of unknown function
contig00890	AT5G12900.1	Solyc01g006690.2.1	PGSC0003DMP400036996		conserved hypothetical protein [Ricinus communis]	Unknown Protein	unknown protein; FUNCTIONS IN: molecular_function unknown; INVOLVED IN: biological_process unknown; LOCATED IN: chloroplast; EXPRESSED IN: 21 plant structures; EXPRESSED DURING: 13 growth stages; BEST Arabidopsis thaliana protein match is: unknown protein (TAIR:AT1G12330.1); Has 1807 Blast hits to 1807 proteins in 277 species: Archae - 0; Bacteria - 0; Metazoa - 736; Fungi - 347; Plants - 385; Vi…
contig00891	AT1G74470.1	Solyc03g115980.1.1	PGSC0003DMP400033908		RecName: Full=Geranylgeranyl diphosphate reductase, chloroplastic; AltName: Full=Geranylgeranyl reductase; Flags: Precursor	Geranylgeranyl reductase	Pyridine nucleotide-disulphide oxidoreductase family protein | chr1:27991248-27992845 FORWARD LENGTH=467	Rnf5
contig00892	AT3G59760.3	Solyc08g014340.2.1	PGSC0003DMP400040123		plastidic cysteine synthase 1 [Solanum tuberosum]	Cysteine synthase	OASC, ATCS-C | O-acetylserine (thiol) lyase isoform C | chr3:22072668-22075345 REVERSE LENGTH=430
contig00893	AT2G36840.1	Solyc09g008350.2.1	PGSC0003DMP400006874		PREDICTED: uncharacterized protein LOC100816138 [Glycine max]	Amino acid binding protein	ACT-like superfamily protein | chr2:15451834-15453550 REVERSE LENGTH=410	Gene of unknown function
contig00894	AT3G20520.1	Solyc07g065120.2.1	PGSC0003DMP400038623		putative glycerophosphoryl diester phosphodiesterase family protein [Nicotiana tabacum]	Glycerophosphoryl diester phosphodiesterase family protein	SVL3 | SHV3-like 3 | chr3:7162845-7165742 FORWARD LENGTH=729
contig00895	AT1G25480.1	Solyc03g096820.2.1	PGSC0003DMP400001095		PREDICTED: aluminum-activated malate transporter 4 [Vitis vinifera]	Aluminum-activated malate transporter-like	Aluminium activated malate transporter family protein | chr1:8948467-8950876 FORWARD LENGTH=548
contig00896	AT4G26630.2	Solyc07g065490.2.1	PGSC0003DMP400038603		PREDICTED: uncharacterized protein LOC100249691 [Vitis vinifera]	Dek protein	DEK domain-containing chromatin associated protein | chr4:13430873-13434877 REVERSE LENGTH=763	NB-ARC domain containing protein
contig00897	AT2G27150.2	Solyc11g071600.1.1	PGSC0003DMP400032614		aldehyde oxidase [Solanum lycopersicum]	Aldehyde oxidase	AAO3, At-AO3, AOdelta, AtAAO3 | abscisic aldehyde oxidase 3 | chr2:11601952-11607014 FORWARD LENGTH=1332
contig00898	AT2G22250.3	Solyc04g054710.2.1	PGSC0003DMP400048550		prephenate aminotransferase [Solanum lycopersicum]	Aspartate aminotransferase	ATAAT, AAT, MEE17 | aspartate aminotransferase | chr2:9458011-9460297 REVERSE LENGTH=475
contig00899	ATMG01275.1	Solyc00g094530.1.1	PGSC0003DMP400036131		RecName: Full=NADH-ubiquinone oxidoreductase chain 1; AltName: Full=NADH dehydrogenase subunit 1	NADH-ubiquinone oxidoreductase chain 1	NAD1A, NAD1, ND1 | NADH dehydrogenase 1A | chrM:318004-318390 REVERSE LENGTH=325	Putrescine N-methyltransferase
contig00900	AT4G02480.1	Solyc06g084530.2.1	PGSC0003DMP400034650		PREDICTED: uncharacterized protein LOC100801477 [Glycine max]	Katanin p60 ATPase-containing subunit A-like 1	AAA-type ATPase family protein | chr4:1082082-1088680 REVERSE LENGTH=1265	Gene of unknown function
contig00901	AT1G64860.1	Solyc03g097320.2.1	PGSC0003DMP400046014		sigma factor [Nicotiana tabacum]	RNA polymerase sigma-70 factor	SIGA, SIG1, SIG2, SIGB, RPOD1 | sigma factor A | chr1:24098497-24100746 FORWARD LENGTH=502	Gene of unknown function
contig00902	AT1G11580.1	Solyc02g080200.2.1	PGSC0003DMP400003743		predicted protein [Populus trichocarpa]	Pectinesterase	ATPMEPCRA, PMEPCRA | methylesterase PCR A | chr1:3888730-3890649 FORWARD LENGTH=557	Jasmonate O-methyltransferase
contig00903	AT5G52560.1	Solyc04g058070.2.1	PGSC0003DMP400039906		hypothetical protein ARALYDRAFT_495327 [Arabidopsis lyrata subsp. lyrata]	UDP-N-acetylglucosamine-pyrophosphorylase	ATUSP, USP | UDP-sugar pyrophosphorylase | chr5:21331230-21334573 FORWARD LENGTH=614	Gene of unknown function
contig00904	AT4G24220.1	Solyc10g049600.1.1	PGSC0003DMP400017369		progesterone 5beta reductase-B [Nicotiana tabacum]	Progesterone 5-beta-reductase	VEP1, AWI31 | NAD(P)-binding Rossmann-fold superfamily protein | chr4:12565219-12566474 FORWARD LENGTH=388	Gene of unknown function
contig00905	AT2G25490.1	Solyc08g060810.2.1	PGSC0003DMP400027783		EIN3-binding F-box protein 2 [Solanum lycopersicum]	Ubiquitin ligase complex F-box protein GRR1	EBF1, FBL6 | EIN3-binding F box protein 1 | chr2:10848018-10850275 REVERSE LENGTH=628	Acyl-CoA thioesterase
contig00906	ATCG01080.1	Solyc03g013600.1.1	PGSC0003DMP400020076		NADH dehydrogenase subunit 6 [Atropa belladonna]	NAD(P)H-quinone oxidoreductase subunit 6 chloroplastic	NDHG | NADH:ubiquinone/plastoquinone oxidoreductase, chain 6 | chrC:118377-118907 REVERSE LENGTH=176
contig00907	AT1G51680.1	Solyc03g117870.2.1	PGSC0003DMP400025029		putative 4-coumarate-CoA ligase 2 [Capsicum annuum]	4-coumarate CoA ligase	4CL1, 4CL.1, AT4CL1 | 4-coumarate:CoA ligase 1 | chr1:19159007-19161464 REVERSE LENGTH=561	Stromal membrane-associated protein
contig00908	AT4G26690.1	Solyc07g065120.2.1	PGSC0003DMP400038623		putative glycerophosphoryl diester phosphodiesterase family protein [Nicotiana tabacum]	Glycerophosphoryl diester phosphodiesterase family protein	SHV3, MRH5, GPDL2 | PLC-like phosphodiesterase family protein | chr4:13456793-13459890 REVERSE LENGTH=759
contig00909	AT5G58090.1	Solyc08g074390.2.1	PGSC0003DMP400051543		PREDICTED: glucan endo-1,3-beta-glucosidase 5-like [Glycine max]	Glucan endo-1 3-beta-glucosidase 6	O-Glycosyl hydrolases family 17 protein | chr5:23505556-23507193 REVERSE LENGTH=477
contig00910	AT4G00340.1	Solyc03g005130.1.1	PGSC0003DMP400023684		ATP binding protein, putative [Ricinus communis]	Receptor-like protein kinase	RLK4 | receptor-like protein kinase 4 | chr4:148958-151496 FORWARD LENGTH=818	Stress-associated protein 12
contig00911	AT5G65670.2	Solyc04g076850.2.1	PGSC0003DMP400011339		AUX/IAA protein [Solanum lycopersicum]	Auxin responsive protein	IAA9 | indole-3-acetic acid inducible 9 | chr5:26254463-26256134 FORWARD LENGTH=336
contig00912	AT4G02600.2	Solyc09g018830.2.1	PGSC0003DMP400035241		PREDICTED: MLO-like protein 1-like [Glycine max]	MLO-like protein 1	MLO1, ATMLO1 | Seven transmembrane MLO family protein | chr4:1144141-1147156 FORWARD LENGTH=526	Gag-pol protein
contig00913	AT3G16910.1	Solyc12g099360.1.1	PGSC0003DMP400008179		AMP dependent ligase, putative [Ricinus communis]	Acyl-CoA synthetase/AMP-acid ligase II	AAE7, ACN1 | acyl-activating enzyme 7 | chr3:5773231-5775411 REVERSE LENGTH=569	NAC transcription factor
contig00914	AT5G11520.1	Solyc07g032740.2.1	PGSC0003DMP400027394		predicted protein [Populus trichocarpa]	Aspartate aminotransferase	ASP3, YLS4 | aspartate aminotransferase 3 | chr5:3685257-3687721 REVERSE LENGTH=449
contig00915	AT4G01690.1	Solyc01g079090.2.1	PGSC0003DMP400002073		protoporphyrinogen oxidase [Solanum tuberosum]	Protoporphyrinogen oxidase	PPOX, HEMG1, PPO1 | Flavin containing amine oxidoreductase family | chr4:729929-732309 FORWARD LENGTH=537	Nuclear transport factor
contig00916	AT3G08510.2	Solyc05g052760.2.1	PGSC0003DMP400047126		phospholipase C [Nicotiana tabacum]	1-phosphatidylinositol-4 5-bisphosphate phosphodiesterase	ATPLC2, PLC2 | phospholipase C 2 | chr3:2582626-2585556 REVERSE LENGTH=581
contig00917	AT3G25150.2	Solyc06g083300.2.1	PGSC0003DMP400034997		PREDICTED: uncharacterized protein LOC100264206 [Vitis vinifera]	Ras GTPase-activating protein-binding protein 2	Nuclear transport factor 2 (NTF2) family protein with RNA binding (RRM-RBD-RNP motifs) domain | chr3:9157161-9160052 REVERSE LENGTH=587	Integrase core domain containing protein
contig00918	AT3G01990.1	Solyc02g094300.2.1	PGSC0003DMP400035187		PREDICTED: uncharacterized protein LOC100248040 [Vitis vinifera]	Uridylyltransferase PII	ACR6 | ACT domain repeat 6 | chr3:330256-332066 FORWARD LENGTH=433	Gene of unknown function
contig00919	AT2G04030.1	Solyc05g010670.2.1	PGSC0003DMP400034134		heat shock protein 90 [Ipomoea nil]	Chaperone protein htpG	CR88, EMB1956, HSP90.5, Hsp88.1, AtHsp90.5 | Chaperone protein htpG family protein | chr2:1281983-1285909 FORWARD LENGTH=780
contig00920	AT3G21180.1	Solyc07g008320.2.1	PGSC0003DMP400042279		auto-inhibited Ca2 -transporting ATPase 10 [Solanum lycopersicum]	Calcium-transporting ATPase 1	ACA9, ATACA9 | autoinhibited Ca(2+)-ATPase 9 | chr3:7425770-7431941 FORWARD LENGTH=1086	Gene of unknown function
contig00921	AT1G05520.1	Solyc05g053830.2.1	PGSC0003DMP400027605		protein transport protein sec23, putative [Ricinus communis]	Protein transport protein Sec23	Sec23/Sec24 protein transport family protein | chr1:1631126-1635703 REVERSE LENGTH=783
contig00922	AT5G25250.1	Solyc03g117250.2.1	PGSC0003DMP400024981		Hop-interacting protein THI116 [Solanum lycopersicum]	Flotillin 1	SPFH/Band 7/PHB domain-containing membrane-associated protein family | chr5:8749774-8751430 FORWARD LENGTH=470	Conserved gene of unknown function
contig00923	AT5G35630.3	Solyc01g080280.2.1	PGSC0003DMP400007746		putative glutamine synthase 2 [Capsicum annuum]	Glutamine synthetase	GS2, GLN2, ATGSL1 | glutamine synthetase 2 | chr5:13831220-13833239 FORWARD LENGTH=430
contig00924	AT4G34740.1	Solyc01g110520.2.1	PGSC0003DMP400002933		5-phosphoribosyl-1-pyrophosphate amidotransferase [Nicotiana tabacum]	Glucosamine--fructose-6-phosphate aminotransferase	ATASE2, CIA1, ATPURF2, ASE2 | GLN phosphoribosyl pyrophosphate amidotransferase 2 | chr4:16574894-16576579 REVERSE LENGTH=561	Conserved gene of unknown function
contig00925	AT4G04850.2	Solyc11g044250.1.1			Glutathione-regulated potassium-efflux system protein kefB, putative [Ricinus communis]	Glutathione-regulated potassium-efflux system protein	KEA3 | K+ efflux antiporter 3 | chr4:2453174-2457490 FORWARD LENGTH=776
contig00926	AT1G63940.2	Solyc08g081530.2.1	PGSC0003DMP400021804		monodehydroascorbate reductase [Solanum lycopersicum]	Reductase	MDAR6 | monodehydroascorbate reductase 6 | chr1:23730095-23733534 FORWARD LENGTH=493	Conserved gene of unknown function
contig00927	AT3G08860.1	Solyc10g076250.1.1	PGSC0003DMP400021041		PREDICTED: alanine--glyoxylate aminotransferase 2 homolog 2, mitochondrial [Vitis vinifera]	Aminotransferase like protein	PYD4 | PYRIMIDINE 4 | chr3:2696754-2699087 REVERSE LENGTH=481	AAA-type ATPase family protein
contig00928	AT1G50430.1	Solyc06g074090.2.1	PGSC0003DMP400010516		unnamed protein product [Vitis vinifera]	Sterol reductase	DWF5, PA, LE, ST7R, 7RED | Ergosterol biosynthesis ERG4/ERG24 family | chr1:18682175-18685555 REVERSE LENGTH=432
contig00929	AT3G15410.2	Solyc10g006930.2.1	PGSC0003DMP400024138		PREDICTED: leucine-rich repeat-containing protein 40-like isoform 2 [Vitis vinifera]	LRR receptor-like serine/threonine-protein kinase, RLP	Leucine-rich repeat (LRR) family protein | chr3:5203380-5207279 FORWARD LENGTH=590	Alcohol acyl transferase
contig00930	AT5G65760.1	Solyc02g091950.2.1	PGSC0003DMP400037088		PREDICTED: lysosomal Pro-X carboxypeptidase [Vitis vinifera]	Lysosomal Pro-X carboxypeptidase	Serine carboxypeptidase S28 family protein | chr5:26308289-26310891 FORWARD LENGTH=515
contig00931	AT5G18620.2	Solyc06g054560.2.1	PGSC0003DMP400053620		helicase, putative [Ricinus communis]	Chromodomain-helicase-DNA-binding protein 2	CHR17 | chromatin remodeling factor17 | chr5:6196190-6202058 REVERSE LENGTH=1072
contig00932	AT1G24764.1	Solyc01g005330.2.1	PGSC0003DMP400034664		Myosin heavy chain, clone, putative [Ricinus communis]	microtubule associated protein Type 1	ATMAP70-2, MAP70-2 | microtubule-associated proteins 70-2 | chr1:8760001-8763256 REVERSE LENGTH=634	Gene of unknown function
contig00933	AT1G60770.1	Solyc11g006380.1.1	PGSC0003DMP400001883		PREDICTED: pentatricopeptide repeat-containing protein At1g60770 [Vitis vinifera]	Pentatricopeptide repeat-containing protein	Tetratricopeptide repeat (TPR)-like superfamily protein | chr1:22366959-22368648 REVERSE LENGTH=491	Protein brittle-1, chloroplast
contig00934	AT2G34250.2	Solyc10g007390.2.1	PGSC0003DMP400036835		Protein transport protein Sec61 subunit alpha [Medicago truncatula]	Protein transport protein SEC61 alpha subunit	SecY protein transport family protein | chr2:14462635-14464572 FORWARD LENGTH=475	Hcr9-OR2C
contig00935	AT5G25110.1	Solyc06g068450.1.1	PGSC0003DMP400049596		predicted protein [Populus trichocarpa]	CBL-interacting protein kinase	CIPK25, SnRK3.25 | CBL-interacting protein kinase 25 | chr5:8657740-8659206 REVERSE LENGTH=488
contig00936	AT5G62220.1	Solyc07g049610.1.1	PGSC0003DMP400011408		Xyloglucan galactosyltransferase KATAMARI1, putative [Ricinus communis]	Galactosyltransferase-like protein (Fragment)	ATGT18, GT18 | glycosyltransferase 18 | chr5:24988456-24990009 REVERSE LENGTH=517	Copia-like retrotransposable element
contig00937	AT1G73805.1	Solyc03g119250.2.1	PGSC0003DMP400009947		unnamed protein product [Vitis vinifera]	Calmodulin-binding protein	Calmodulin binding protein-like | chr1:27745761-27749178 REVERSE LENGTH=451	Subtilisin-type protease
contig00938	AT3G29360.2	Solyc03g115380.1.1	PGSC0003DMP400059070		UDP-glucose 6-dehydrogenase, putative [Ricinus communis]	UDP-glucose dehydrogenase	UDP-glucose 6-dehydrogenase family protein | chr3:11267375-11268817 REVERSE LENGTH=480
contig00939	ATMG01080.1	Solyc10g049590.1.1			unknown [Lotus japonicus]	DNA-directed RNA polymerase subunit beta	ATP9 | mitochondrial F0-ATPase subunit 9 | chrM:278895-279152 FORWARD LENGTH=85
contig00940	AT5G10770.1	Solyc08g067100.2.1	PGSC0003DMP400040088		41 kD chloroplast nucleoid DNA binding protein (CND41) [Nicotiana sylvestris]	Aspartic proteinase nepenthesin-1	Eukaryotic aspartyl protease family protein | chr5:3403331-3405331 REVERSE LENGTH=474	Gene of unknown function
contig00941	AT3G51440.1	Solyc02g082900.2.1	PGSC0003DMP400002853		unnamed protein product [Vitis vinifera]	Strictosidine synthase family protein	Calcium-dependent phosphotriesterase superfamily protein | chr3:19089114-19090537 FORWARD LENGTH=371	Conserved gene of unknown function
contig00942	AT4G17090.1	Solyc08g082810.2.1	PGSC0003DMP400021443		PREDICTED: beta-amylase 1, chloroplastic-like [Vitis vinifera]	Beta-amylase	CT-BMY, BAM3, BMY8 | chloroplast beta-amylase | chr4:9605266-9607250 REVERSE LENGTH=548	ADP-ribosylation factor
contig00943	AT2G01690.2	Solyc04g008010.2.1	PGSC0003DMP400051339		predicted protein [Populus trichocarpa]	Protein VAC14 homolog	ARM repeat superfamily protein | chr2:309144-313499 REVERSE LENGTH=744
contig00944	AT5G06160.1	Solyc03g083430.2.1	PGSC0003DMP400015987		PREDICTED: splicing factor 3A subunit 3-like [Glycine max]	Splicing factor 3a subunit 3	ATO | splicing factor-related | chr5:1862623-1866298 REVERSE LENGTH=504
contig00945	AT4G38510.5	Solyc01g111760.2.1	PGSC0003DMP400006102		V-type ATP synthase beta chain [Medicago truncatula]	V-type ATP synthase beta chain	ATPase, V1 complex, subunit B protein | chr4:18011155-18014897 REVERSE LENGTH=494	E3 ubiquitin ligase PUB14
contig00946	AT3G59970.3	Solyc04g072560.2.1	PGSC0003DMP400047911		hypothetical protein [Solanum tuberosum]	IST1 homolog	MTHFR1 | methylenetetrahydrofolate reductase 1 | chr3:22151303-22154323 FORWARD LENGTH=592
contig00947	AT4G18120.2	Solyc07g056340.2.1	PGSC0003DMP400030231		PREDICTED: protein MEI2-like 2-like [Vitis vinifera]	RNA-binding protein	AML3, ML3 | MEI2-like 3 | chr4:10038878-10041950 FORWARD LENGTH=730	SAUR family protein
contig00948	AT2G35060.2	Solyc02g068590.2.1	PGSC0003DMP400018442		putative potassium transporter [Nicotiana tabacum]	Potassium transporter	KUP11 | K+ uptake permease 11 | chr2:14775184-14778184 REVERSE LENGTH=793	Late blight resistance protein
contig00949	AT2G47850.3	Solyc01g067550.2.1	PGSC0003DMP400039261		PREDICTED: zinc finger CCCH domain-containing protein 32 [Vitis vinifera]	Zinc finger CCCH domain-containing protein 58	Zinc finger C-x8-C-x5-C-x3-H type family protein | chr2:19595953-19598119 FORWARD LENGTH=468	Gene of unknown function
contig00950	AT5G56760.1	Solyc12g008780.1.1	PGSC0003DMP400000565		serine acetyltransferase 7 [Nicotiana tabacum]	Serine acetyltransferase	ATSERAT1;1, SAT5, SAT-52, SERAT1;1 | serine acetyltransferase 1;1 | chr5:22961498-22962582 REVERSE LENGTH=312	Cytochrome P450
contig00951	AT4G34640.1	Solyc01g110290.2.1	PGSC0003DMP400006080		squalene synthase [Withania somnifera]	Squalene synthase	SQS1, ERG9 | squalene synthase 1 | chr4:16538489-16541655 FORWARD LENGTH=410
contig00952	AT1G72160.1	Solyc11g027880.1.1	PGSC0003DMP400044436		Patellin-5, putative [Ricinus communis]	Phosphatidylinositol transfer protein SFH5	Sec14p-like phosphatidylinositol transfer family protein | chr1:27153823-27155609 REVERSE LENGTH=490	Conserved gene of unknown function
contig00953	AT1G06230.3	Solyc12g014170.1.1	PGSC0003DMP400026963		PREDICTED: transcription factor GTE4-like [Vitis vinifera]	Bromodomain containing 2 (Fragment)	GTE4 | global transcription factor group E4 | chr1:1907626-1910183 FORWARD LENGTH=766	ARGONAUTE 1
contig00954	ATMG00620.1	Solyc09g015870.2.1			hypothetical protein NitaMp070 [Nicotiana tabacum]	Cytochrome c oxidase subunit 2	ORF139B | hypothetical protein | chrM:182278-182697 FORWARD LENGTH=139
contig00955	AT5G09760.1	Solyc11g005770.1.1	PGSC0003DMP400049954		PREDICTED: probable pectinesterase/pectinesterase inhibitor 51-like [Vitis vinifera]	Pectinesterase family protein	Plant invertase/pectin methylesterase inhibitor superfamily | chr5:3032446-3034364 FORWARD LENGTH=551
contig00956	AT3G06580.1	Solyc01g058390.2.1	PGSC0003DMP400029879		galactokinase, putative [Ricinus communis]	Galactokinase	GAL1, GALK | Mevalonate/galactokinase family protein | chr3:2049141-2051867 REVERSE LENGTH=496	Mechanosensitive ion channel domain-containing protein
contig00957	AT3G27540.1	Solyc02g093430.2.1	PGSC0003DMP400022387		unnamed protein product [Vitis vinifera]	Glycosyl transferase family 17 protein	beta-1,4-N-acetylglucosaminyltransferase family protein | chr3:10205489-10206888 FORWARD LENGTH=390	DNA mismatch repair protein muts2
contig00958	AT1G09020.1	Solyc01g099280.2.1	PGSC0003DMP400042863		PREDICTED: sucrose nonfermenting 4-like protein-like isoform 2 [Vitis vinifera]	5&apos-AMP-activated protein kinase gamma-1 subunit	SNF4, ATSNF4 | homolog of yeast sucrose nonfermenting 4 | chr1:2900149-2904212 REVERSE LENGTH=487	Gene of unknown function
contig00959	AT4G35090.1	Solyc04g082460.2.1	PGSC0003DMP400017481		catalase 3 [Capsicum annuum]	Catalase	CAT2 | catalase 2 | chr4:16700937-16703215 REVERSE LENGTH=492	Gene of unknown function
contig00960	AT5G59250.1	Solyc03g078000.2.1	PGSC0003DMP400018326		putative sugar transporter [Nicotiana langsdorffii x Nicotiana sanderae]	High-affinity fructose transporter ght6	Major facilitator superfamily protein | chr5:23903958-23906853 FORWARD LENGTH=558
contig00961	AT4G33920.1	Solyc02g092750.2.1	PGSC0003DMP400043278		PREDICTED: probable protein phosphatase 2C 63-like [Vitis vinifera]	Phosphatase 2C family protein	Protein phosphatase 2C family protein | chr4:16260876-16262703 FORWARD LENGTH=380	Conserved gene of unknown function
contig00962	AT2G27690.1	Solyc06g074420.1.1	PGSC0003DMP400012613		PREDICTED: cytochrome P450 94A1 [Vitis vinifera]	Cytochrome P450	CYP94C1 | cytochrome P450, family 94, subfamily C, polypeptide 1 | chr2:11809373-11810860 FORWARD LENGTH=495	RING-finger protein
contig00963	AT5G49650.1	Solyc04g077040.2.1	PGSC0003DMP400008776		PREDICTED: xylulose kinase-like [Glycine max]	Xylulose kinase	XK-2, XK2 | xylulose kinase-2 | chr5:20152898-20155574 FORWARD LENGTH=558	Transcription factor WRKY5
contig00964	AT5G08570.1	Solyc04g008740.2.1	PGSC0003DMP400043892		RecName: Full=Pyruvate kinase, cytosolic isozyme; Short=PK	Pyruvate kinase	Pyruvate kinase family protein | chr5:2778433-2780300 FORWARD LENGTH=510	Gene of unknown function
contig00965	AT2G48110.1	Solyc09g064780.2.1	PGSC0003DMP400001796		predicted protein [Populus trichocarpa]	At2g23590-like protein (Fragment)	REF4, MED33B | reduced epidermal fluorescence 4 | chr2:19673370-19679494 FORWARD LENGTH=1275	ESC
contig00966	AT1G09850.1	Solyc04g080880.2.1	PGSC0003DMP400006709		JHL18I08.3 [Jatropha curcas]	Cathepsin B-like cysteine proteinase	XBCP3 | xylem bark cysteine peptidase 3 | chr1:3201848-3203875 FORWARD LENGTH=437	CXE carboxylesterase
contig00967	AT2G16365.4	Solyc01g109780.2.1	PGSC0003DMP400001395		PREDICTED: F-box protein At2g16365-like [Vitis vinifera]	Unknown Protein	F-box family protein | chr2:7074940-7079181 FORWARD LENGTH=727	B12D
contig00968	AT1G59900.1	Solyc04g005080.2.1	PGSC0003DMP400003438		E1 alpha subunit of pyruvate dehydrogenase [Petunia x hybrida]	Pyruvate dehydrogenase E1 component alpha subunit	AT-E1 ALPHA, E1 ALPHA | pyruvate dehydrogenase complex E1 alpha subunit | chr1:22051368-22053660 FORWARD LENGTH=389	NBS-LRR resistance protein
contig00969	AT5G58420.1	Solyc06g007360.2.1	PGSC0003DMP400036709		RecName: Full=40S ribosomal protein S4	40S ribosomal protein S4-like protein	Ribosomal protein S4 (RPS4A) family protein | chr5:23619599-23620896 FORWARD LENGTH=262	Gag-pol polyprotein
contig00970	AT4G32570.1	Solyc06g065650.2.1	PGSC0003DMP400045270		PREDICTED: protein TIFY 8-like [Vitis vinifera]	Protein TIFY 8	TIFY8 | TIFY domain protein 8 | chr4:15716433-15718702 REVERSE LENGTH=361	Gene of unknown function
contig00971	AT1G78240.2	Solyc04g074290.2.1	PGSC0003DMP400054783		PREDICTED: probable pectin methyltransferase QUA2 [Vitis vinifera]	Dehydration-responsive protein-like	TSD2, QUA2 | S-adenosyl-L-methionine-dependent methyltransferases superfamily protein | chr1:29433173-29435815 REVERSE LENGTH=684
contig00972	AT4G10380.1	Solyc08g013730.2.1	PGSC0003DMP400010282		nodulin 26-like intrinsic protein [Solanum tuberosum]	Aquaporin	NIP5;1, NLM6, NLM8 | NOD26-like intrinsic protein 5;1 | chr4:6431530-6434510 REVERSE LENGTH=304	ATP binding protein
contig00973	AT4G18550.1	Solyc02g077430.2.1	PGSC0003DMP400054972		phospholipase A1 [Capsicum annuum]	Lipase-like	alpha/beta-Hydrolases superfamily protein | chr4:10225006-10226862 REVERSE LENGTH=419
contig00974	AT5G49910.1	Solyc11g020040.1.1	PGSC0003DMP400043144		heat shock protein 70 [Solanum lycopersicum]	Chaperone DnaK	CPHSC70-2EAT SHOCK PROTEIN 70-2, HSC70-7, cpHsc70-2 | chloroplast heat shock protein 70-2 | chr5:20303470-20306295 FORWARD LENGTH=718	SKP1 1
contig00975	AT5G67130.1	Solyc02g093210.2.1	PGSC0003DMP400007146		PREDICTED: PI-PLC X domain-containing protein At5g67130 [Vitis vinifera]	MAPprotein kinase-like protein	PLC-like phosphodiesterases superfamily protein | chr5:26791599-26793649 FORWARD LENGTH=426	Shrunken seed protein (SSE1)
contig00976	AT2G39220.1	Solyc10g078530.1.1	PGSC0003DMP400014667		predicted protein [Populus trichocarpa]	Patatin-like protein 3	PLP6, PLA IIB | PATATIN-like protein 6 | chr2:16375055-16376663 REVERSE LENGTH=499
contig00977	AT1G31230.1	Solyc11g040390.1.1	PGSC0003DMP400055898		PREDICTED: bifunctional aspartokinase/homoserine dehydrogenase, chloroplastic-like [Vitis vinifera]	Aspartokinase-homoserine dehydrogenase	AK-HSDH I, AK-HSDH | aspartate kinase-homoserine dehydrogenase i | chr1:11158744-11163055 REVERSE LENGTH=911
contig00978	AT4G20980.4	Solyc02g078120.1.1	PGSC0003DMP400051725		eukaryotic translation initiation factor 3 subunit, putative [Ricinus communis]	Eukaryotic translation initiation factor 3 subunit 7	Eukaryotic translation initiation factor 3 subunit 7 (eIF-3) | chr4:11216997-11218772 FORWARD LENGTH=591
contig00979	AT4G05320.4	Solyc10g006480.1.1	PGSC0003DMP400060824		PREDICTED: polyubiquitin 10-like [Glycine max]	Ubiquitin	UBQ10 | polyubiquitin 10 | chr4:2718559-2719932 FORWARD LENGTH=457
contig00980	AT3G25410.1	Solyc09g055940.2.1	PGSC0003DMP400050321		bile acid:Na+ symporter family protein [Populus trichocarpa]	Bile acid sodium symporter family protein	Sodium Bile acid symporter family | chr3:9214565-9216331 REVERSE LENGTH=431
contig00981	AT4G03000.2	Solyc01g080430.2.1	PGSC0003DMP400055213		PREDICTED: putative E3 ubiquitin-protein ligase RF298-like [Vitis vinifera]	Baculoviral IAP repeat-containing 2	RING/U-box superfamily protein | chr4:1324602-1327348 FORWARD LENGTH=814
contig00982	AT1G04570.1	Solyc09g090760.2.1	PGSC0003DMP400002823		hypothetical protein VITISV_003774 [Vitis vinifera]	Folate/biopterin transporter family protein	Major facilitator superfamily protein | chr1:1246859-1248600 REVERSE LENGTH=542	Transcription factor
contig00983	AT3G48990.1	Solyc03g025720.2.1	PGSC0003DMP400025273		putative acyl-CoA synthetase [Capsicum annuum]	Long-chain-fatty-acid--CoA ligase	AMP-dependent synthetase and ligase family protein | chr3:18159031-18161294 REVERSE LENGTH=514	Multidrug resistance pump
contig00984	AT3G21270.1	Solyc03g121400.1.1	PGSC0003DMP400004435		PREDICTED: dof zinc finger protein DOF1.7-like [Glycine max]	Dof zinc finger protein 4	ADOF2, DOF2 | DOF zinc finger protein 2 | chr3:7474934-7475548 FORWARD LENGTH=204	Ubiquitin-conjugating enzyme variant
contig00985	AT1G57680.2	Solyc01g103210.2.1	PGSC0003DMP400043114		PREDICTED: uncharacterized protein LOC100243774 [Vitis vinifera]	Unknown Protein	FUNCTIONS IN: molecular_function unknown; INVOLVED IN: biological_process unknown; LOCATED IN: endomembrane system; EXPRESSED IN: 24 plant structures; EXPRESSED DURING: 15 growth stages; CONTAINS InterPro DOMAIN/s: Uncharacterised conserved protein UCP031277 (InterPro:IPR016971); Has 35333 Blast hits to 34131 proteins in 2444 species: Archae - 798; Bacteria - 22429; Metazoa - 974; Fungi - 991; Pl…
contig00986	AT3G24503.1	Solyc12g007030.1.1	PGSC0003DMP400000631		aldehyde dehydrogenase, putative [Ricinus communis]	Aldehyde dehydrogenase 1	ALDH2C4, ALDH1A, REF1 | aldehyde dehydrogenase 2C4 | chr3:8919732-8923029 REVERSE LENGTH=501	Lactoylglutathione lyase
contig00987	AT4G25440.1	Solyc03g026350.2.1	PGSC0003DMP400025199		PREDICTED: zinc finger CCCH domain-containing protein 48 [Vitis vinifera]	WD-40 repeat family protein	ZFWD1 | zinc finger WD40 repeat protein 1 | chr4:13007107-13009381 REVERSE LENGTH=430	CIG2
contig00988	AT5G15700.2		PGSC0003DMP400019699		orf598 [Beta vulgaris subsp. vulgaris]		DNA/RNA polymerases superfamily protein | chr5:5115572-5121609 REVERSE LENGTH=1051	Myb-like DNA-binding protein
contig00989	AT1G15340.1	Solyc06g068140.2.1	PGSC0003DMP400049699		methyl-CPG-binding domain 10 [Arabidopsis thaliana]	Methyl binding domain protein (Fragment)	MBD10 | methyl-CPG-binding domain 10 | chr1:5275895-5277474 REVERSE LENGTH=384
contig00990	AT1G51710.1	Solyc12g044740.1.1	PGSC0003DMP400049058		PREDICTED: ubiquitin carboxyl-terminal hydrolase 6 [Vitis vinifera]	Ubiquitin carboxyl-terminal hydrolase	UBP6, ATUBP6 | ubiquitin-specific protease 6 | chr1:19175805-19179894 REVERSE LENGTH=482
contig00991
contig00992	AT3G15010.2	Solyc12g014210.1.1	PGSC0003DMP400026973		PREDICTED: uncharacterized protein LOC100248626 [Vitis vinifera]	RNA binding protein	RNA-binding (RRM/RBD/RNP motifs) family protein | chr3:5052844-5054058 FORWARD LENGTH=404	Ubiquitin activating enzyme
contig00993	AT1G15690.1	Solyc07g007600.2.1	PGSC0003DMP400053435		inorganic pyrophosphatase [Nicotiana tabacum]	Pyrophosphate-energized proton pump	AVP1, ATAVP3, AVP-3, AtVHP1;1 | Inorganic H pyrophosphatase family protein | chr1:5399115-5402185 FORWARD LENGTH=770
contig00994	AT1G17370.1	Solyc06g063000.2.1	PGSC0003DMP400008635		oligouridylate binding protein-like protein [Solanum tuberosum]	Polyadenylate-binding protein	UBP1B | oligouridylate binding protein 1B | chr1:5951842-5954825 REVERSE LENGTH=419	Chalcone synthase G
contig00995	AT4G14500.1	Solyc06g053790.2.1	PGSC0003DMP400028523		predicted protein [Populus trichocarpa]	Membrane related protein-like	Polyketide cyclase/dehydrase and lipid transport superfamily protein | chr4:8334391-8337022 FORWARD LENGTH=433	Gene of unknown function
contig00996	AT5G40870.1	Solyc06g065580.2.1	PGSC0003DMP400045338		predicted protein [Populus trichocarpa]	Uridine kinase	ATUK/UPRT1, UKL1, UK/UPRT1 | uridine kinase/uracil phosphoribosyltransferase 1 | chr5:16375021-16378384 FORWARD LENGTH=486	Prenylcysteine oxidase
contig00997	AT2G46900.1	Solyc08g016090.2.1			PREDICTED: transcription factor 25 [Vitis vinifera]	Nulp1-pending protein	CONTAINS InterPro DOMAIN/s: Basic helix-loop-helix, Nulp1-type (InterPro:IPR006994); Has 2929 Blast hits to 2464 proteins in 333 species: Archae - 2; Bacteria - 151; Metazoa - 913; Fungi - 372; Plants - 141; Viruses - 47; Other Eukaryotes - 1303 (source: NCBI BLink). | chr2:19269678-19271987 FORWARD LENGTH=627
contig00998	AT1G15410.1	Solyc03g116460.2.1	PGSC0003DMP400001253		hypothetical protein VITISV_015733 [Vitis vinifera]	Aspartate racemase	aspartate-glutamate racemase family | chr1:5299577-5300681 FORWARD LENGTH=330	Gene of unknown function
contig00999	AT3G21790.1	Solyc07g043160.1.1	PGSC0003DMP400056986		glucosyltransferase [Nicotiana tabacum]	UDP-glucosyltransferase	UDP-Glycosyltransferase superfamily protein | chr3:7676927-7678414 REVERSE LENGTH=495
contig01000	AT4G24690.1	Solyc03g112230.2.1	PGSC0003DMP400031572		JOKA2 [Nicotiana tabacum]	ZZ type zinc finger domain-containing protein (Fragment)	ubiquitin-associated (UBA)/TS-N domain-containing protein / octicosapeptide/Phox/Bemp1 (PB1) domain-containing protein | chr4:12741191-12744202 FORWARD LENGTH=704
contig01001	AT5G65280.1	Solyc11g010170.1.1	PGSC0003DMP400028220		putative 7-transmembrane G-protein-coupled receptor [Solanum chacoense]	LanC-like protein 2	GCL1 | GCR2-like 1 | chr5:26086129-26088069 REVERSE LENGTH=433	Cytochrome P450 monooxygenase CYP82E3
contig01002	AT3G14310.1	Solyc03g123630.2.1	PGSC0003DMP400016183		pectin methyl esterase [Solanum tuberosum]	Pectinesterase	ATPME3, PME3 | pectin methylesterase 3 | chr3:4772214-4775095 REVERSE LENGTH=592
contig01003	AT1G03350.1	Solyc09g074060.2.1	PGSC0003DMP400006832		PREDICTED: uncharacterized protein LOC100252855 [Vitis vinifera]	BSD domain containing 1	BSD domain-containing protein | chr1:822834-824246 REVERSE LENGTH=470	Conserved gene of unknown function
contig01004	AT2G33530.1	Solyc01g010710.2.1	PGSC0003DMP400001641		PREDICTED: serine carboxypeptidase-like 46-like [Vitis vinifera]	Serine carboxypeptidase 1	scpl46 | serine carboxypeptidase-like 46 | chr2:14197866-14200536 REVERSE LENGTH=465	Auxin-induced SAUR
contig01005	AT3G45620.2	Solyc11g072540.1.1	PGSC0003DMP400021381		WD domain containing protein, putative [Solanum demissum]	DDB1- and CUL4-associated factor 8-like protein 1	Transducin/WD40 repeat-like superfamily protein | chr3:16745918-16747993 FORWARD LENGTH=515	EIL1
contig01006	AT5G02100.1	Solyc10g084800.1.1	PGSC0003DMP400019440		oxysterol-binding protein [Capsicum annuum]	Oxysterol-binding protein	UNE18, ORP3A | Oxysterol-binding family protein | chr5:413639-416016 FORWARD LENGTH=453	Pentatricopeptide repeat-containing protein, chloroplastic
contig01007	AT1G25280.1	Solyc10g046970.1.1	PGSC0003DMP400002065		phosphoric diester hydrolase, putative [Ricinus communis]	Tubby-like F-box protein 14	AtTLP10, TLP10 | tubby like protein 10 | chr1:8864961-8866608 FORWARD LENGTH=445
contig01008		Solyc00g019980.2.1				Unknown Protein
contig01009	AT1G42970.1	Solyc12g094640.1.1	PGSC0003DMP400051213		glyceraldehyde-3-phosphate dehydrogenase [Solanum tuberosum]	Glyceraldehyde-3-phosphate dehydrogenase B	GAPB | glyceraldehyde-3-phosphate dehydrogenase B subunit | chr1:16127552-16129584 FORWARD LENGTH=447
contig01010	AT4G22285.1	Solyc02g068480.2.1	PGSC0003DMP400016688		hypothetical protein VITISV_019937 [Vitis vinifera]	Ubiquitin carboxyl-terminal hydrolase family protein	Ubiquitin C-terminal hydrolases superfamily protein | chr4:11779063-11781898 REVERSE LENGTH=541	Protein BRICK1
contig01011	AT5G49630.1	Solyc12g088190.1.1	PGSC0003DMP400020470		amino acid transporter [Solanum tuberosum]	Amino acid permease 6	AAP6 | amino acid permease 6 | chr5:20142681-20146441 REVERSE LENGTH=481	Structural constituent of ribosome
contig01012	AT4G19230.1	Solyc08g005610.2.1	PGSC0003DMP400032189		ABA 8'-hydroxylase CYP707A1 [Solanum tuberosum]	Cytochrome P450	CYP707A1 | cytochrome P450, family 707, subfamily A, polypeptide 1 | chr4:10521524-10523517 FORWARD LENGTH=467	Metal tolerance protein
contig01013	AT2G22590.1	Solyc11g010760.1.1	PGSC0003DMP400028290		UDP-glucosyltransferase [Stevia rebaudiana]	UDP-glucosyltransferase	UDP-Glycosyltransferase superfamily protein | chr2:9593012-9594424 FORWARD LENGTH=470
contig01014	AT3G06080.2	Solyc06g084290.2.1	PGSC0003DMP400034761		PREDICTED: uncharacterized protein LOC100249456 [Vitis vinifera]	Os06g0207500 protein (Fragment)	Plant protein of unknown function (DUF828) | chr3:1834959-1837524 REVERSE LENGTH=469	Conserved gene of unknown function
contig01015	AT3G60860.1	Solyc01g091460.2.1	PGSC0003DMP400022624		PREDICTED: brefeldin A-inhibited guanine nucleotide-exchange protein 1-like [Vitis vinifera]	ARF guanine-nucleotide exchange factor 2	SEC7-like guanine nucleotide exchange family protein | chr3:22484804-22491510 FORWARD LENGTH=1793	Glutathione s-transferase
contig01016	AT1G66330.2	Solyc11g011170.1.1	PGSC0003DMP400027515		NTA15 protein [Nicotiana tabacum]	ATA15 protein	senescence-associated family protein | chr1:24729880-24732144 REVERSE LENGTH=417	Dual specificity phosphatase Cdc25
contig01017	AT1G44170.2	Solyc06g060250.2.1	PGSC0003DMP400030691		predicted protein [Populus trichocarpa]	Aldehyde dehydrogenase family protein expressed	ALDH3H1, ALDH4 | aldehyde dehydrogenase 3H1 | chr1:16796564-16800031 REVERSE LENGTH=484	Conserved gene of unknown function
contig01018	AT1G80380.3	Solyc03g120430.2.1	PGSC0003DMP400004564		D-glycerate 3-kinase, chloroplast precursor, putative [Ricinus communis]	Glycerate kinase	P-loop containing nucleoside triphosphate hydrolases superfamily protein | chr1:30217895-30219784 FORWARD LENGTH=364	UDP-glucosyltransferase
contig01019	AT3G42170.1	Solyc12g009640.1.1	PGSC0003DMP400005242		unnamed protein product [Vitis vinifera]	HAT family dimerisation domain containing protein expressed	BED zinc finger ;hAT family dimerisation domain | chr3:14321838-14323928 FORWARD LENGTH=696
contig01020	AT3G54700.1	Solyc09g090080.1.1	PGSC0003DMP400030104		PT3 [Solanum melongena]	Inorganic phosphate transporter	PHT1;7 | phosphate transporter 1;7 | chr3:20248463-20250070 REVERSE LENGTH=535	DNA-directed RNA polymerase II
contig01021	AT5G20380.1	Solyc07g007560.2.1	PGSC0003DMP400053437		PREDICTED: probable anion transporter 6, chloroplastic-like [Vitis vinifera]	Vesicular glutamate transporter 3	PHT4;5 | phosphate transporter 4;5 | chr5:6887936-6892358 REVERSE LENGTH=517
contig01022		Solyc06g024230.1.1	PGSC0003DMP400054821		conserved hypothetical protein [Trichinella spiralis]	TO54-2 (Fragment)
contig01023	AT3G54470.1	Solyc11g068830.1.1	PGSC0003DMP400034086		UMP synthase [Nicotiana plumbaginifolia]	Orotidine 5&apos-phosphate decarboxylase (Orotate phosphoribosyltransferase)	uridine 5'-monophosphate synthase / UMP synthase (PYRE-F) (UMPS) | chr3:20168285-20170245 REVERSE LENGTH=476
contig01024	AT3G55610.1	Solyc08g043170.2.1	PGSC0003DMP400046503		delta-1-pyrroline-5-carboxylate synthetase [Solanum torvum]	Gamma-glutamyl phosphate reductase	P5CS2 | delta 1-pyrroline-5-carboxylate synthase 2 | chr3:20624278-20628989 REVERSE LENGTH=726	Gene of unknown function
contig01025	AT1G58440.1	Solyc04g077440.2.1	PGSC0003DMP400008752		squalene epoxidase [Withania somnifera]	Squalene monooxygenase	XF1, SQE1 | FAD/NAD(P)-binding oxidoreductase family protein | chr1:21714094-21717246 REVERSE LENGTH=531	Alpha-tubulin
contig01026	AT4G33565.1	Solyc11g010330.1.1	PGSC0003DMP400028328		PREDICTED: uncharacterized protein LOC100854068 [Vitis vinifera]	RING finger protein	RING/U-box superfamily protein | chr4:16136821-16137924 FORWARD LENGTH=367
contig01027	AT1G55340.2	Solyc08g065840.2.1	PGSC0003DMP400024406		unnamed protein product [Vitis vinifera]	Unknown Protein	Protein of unknown function (DUF1639) | chr1:20652605-20653469 FORWARD LENGTH=195	Cf-2.1
contig01028	AT4G14090.1	Solyc01g066100.1.1	PGSC0003DMP400008082		putative glycosyltransferase [Lycium barbarum]	UDP-glucosyltransferase family 1 protein	UDP-Glycosyltransferase superfamily protein | chr4:8122434-8123804 REVERSE LENGTH=456	GATA-1 zinc finger protein
contig01029	AT1G43710.1	Solyc04g071140.2.1	PGSC0003DMP400001500		PREDICTED: histidine decarboxylase-like [Vitis vinifera]	Decarboxylase family protein	emb1075 | Pyridoxal phosphate (PLP)-dependent transferases superfamily protein | chr1:16486534-16488298 REVERSE LENGTH=482
contig01030	AT1G53730.1	Solyc03g123740.2.1	PGSC0003DMP400016186		ovule receptor-like kinase 28 [Solanum chacoense]	Receptor like kinase, RLK	SRF6 | STRUBBELIG-receptor family 6 | chr1:20061771-20065475 FORWARD LENGTH=719	Elongator component
contig01031	AT5G63890.2	Solyc02g071890.2.1	PGSC0003DMP400049426		unnamed protein product [Vitis vinifera]	Histidinol dehydrogenase	ATHDH, HISN8, HDH | histidinol dehydrogenase | chr5:25565600-25568104 REVERSE LENGTH=466
contig01032	AT1G60780.1	Solyc05g013340.2.1	PGSC0003DMP400002107		PREDICTED: AP-1 complex subunit mu-1 [Vitis vinifera]	AP-1 complex subunit mu-1	HAP13 | Clathrin adaptor complexes medium subunit family protein | chr1:22369289-22371885 REVERSE LENGTH=428	LRX2
contig01033	AT2G05940.1	Solyc06g062920.2.1	PGSC0003DMP400008626		auxin-regulated dual specificity cytosolic kinase [Solanum lycopersicum]	ATP binding / serine-threonine kinase	Protein kinase superfamily protein | chr2:2287514-2289270 REVERSE LENGTH=462	Gene of unknown function
contig01034	AT1G12760.2	Solyc05g051040.2.1	PGSC0003DMP400012381		unnamed protein product [Vitis vinifera]	RING finger family protein	Zinc finger, C3HC4 type (RING finger) family protein | chr1:4348941-4350512 FORWARD LENGTH=337
contig01035	AT5G25930.1	Solyc08g066210.2.1	PGSC0003DMP400013510		predicted protein [Populus trichocarpa]	Receptor like kinase, RLK	Protein kinase family protein with leucine-rich repeat domain | chr5:9050880-9053978 FORWARD LENGTH=1005	Gene of unknown function
contig01036	AT1G07200.2	Solyc09g055230.2.1	PGSC0003DMP400046450		PREDICTED: uncharacterized protein LOC100241532 [Vitis vinifera]	ATP-dependent Clp protease ATP-binding subunit	Double Clp-N motif-containing P-loop nucleoside triphosphate hydrolases superfamily protein | chr1:2209033-2212316 REVERSE LENGTH=979
contig01037	AT1G17745.1	Solyc03g123830.2.1	PGSC0003DMP400016146		PREDICTED: d-3-phosphoglycerate dehydrogenase, chloroplastic-like [Vitis vinifera]	Phosphoglycerate dehydrogenase	PGDH | D-3-phosphoglycerate dehydrogenase | chr1:6101157-6104979 FORWARD LENGTH=624
contig01038	AT1G72710.1	Solyc05g016410.2.1	PGSC0003DMP400055690		casein kinase, putative [Ricinus communis]	Casein kinase	CKL2 | casein kinase 1-like protein 2 | chr1:27372553-27376178 FORWARD LENGTH=465
contig01039	AT4G31500.1	Solyc09g092640.2.1	PGSC0003DMP400029044		CYP71AT2v2 [Nicotiana tabacum]	Cytochrome P450	CYP83B1, SUR2, RNT1, RED1, ATR4 | cytochrome P450, family 83, subfamily B, polypeptide 1 | chr4:15273677-15275271 REVERSE LENGTH=499	Gene of unknown function
contig01040	AT5G06700.1	Solyc10g078910.1.1	PGSC0003DMP400020276		uncharacterized protein [Arabidopsis thaliana]	Os06g0207500 protein (Fragment)	TBR | Plant protein of unknown function (DUF828) | chr5:2063638-2065810 FORWARD LENGTH=608
contig01041	AT5G01220.1	Solyc10g085100.1.1	PGSC0003DMP400019587		unnamed protein product [Vitis vinifera]	Glycosyl transferase group 1 family protein	SQD2 | sulfoquinovosyldiacylglycerol 2 | chr5:86907-89885 REVERSE LENGTH=510	37694
contig01042	AT2G45510.1	Solyc01g094080.2.1	PGSC0003DMP400000325		cytochrome P450 monooxygenase [Petunia x hybrida]	Cytochrome P450	CYP704A2 | cytochrome P450, family 704, subfamily A, polypeptide 2 | chr2:18753085-18754944 FORWARD LENGTH=511	Ultraviolet-B-repressible protein
contig01043	AT4G24020.1	Solyc08g082750.2.1	PGSC0003DMP400021692		transcription factor, putative [Ricinus communis]	Nodule inception protein (Fragment)	NLP7 | NIN like protein 7 | chr4:12479904-12483822 FORWARD LENGTH=959	RabA2
contig01044	AT5G64430.1	Solyc01g106320.2.1	PGSC0003DMP400005586		predicted protein [Populus trichocarpa]	Octicosapeptide/Phox/Bem1p domain-containing protein	Octicosapeptide/Phox/Bem1p family protein | chr5:25762540-25764081 REVERSE LENGTH=513	Gene of unknown function
contig01045	AT5G08690.1	Solyc05g008460.2.1	PGSC0003DMP400053197		PREDICTED: ATP synthase subunit beta, mitochondrial-like [Vitis vinifera]	ATP synthase subunit beta	ATP synthase alpha/beta family protein | chr5:2825739-2828352 FORWARD LENGTH=556
contig01046	AT2G35940.3	Solyc11g068950.1.1	PGSC0003DMP400034116		BEL1-related homeotic protein 11, partial [Solanum tuberosum]	BEL1-like homeodomain protein 1	BLH1 | BEL1-like homeodomain 1 | chr2:15089171-15091699 REVERSE LENGTH=680	Vetispiradiene synthase 1
contig01047	AT5G54960.1	Solyc02g077240.2.1	PGSC0003DMP400039802		pyruvate decarboxylase [Citrus sinensis]	Pyruvate decarboxylase	PDC2 | pyruvate decarboxylase-2 | chr5:22310858-22312681 REVERSE LENGTH=607	Integrase core domain containing protein
contig01048	AT2G17760.1	Solyc02g083460.2.1	PGSC0003DMP400006538		Aspartic proteinase nepenthesin-1 precursor, putative [Ricinus communis]	Aspartyl protease family protein	Eukaryotic aspartyl protease family protein | chr2:7713488-7716269 FORWARD LENGTH=513	Conserved gene of unknown function
contig01049		Solyc01g007730.2.1	PGSC0003DMP400064021		Cell wall-associated hydrolase, partial [Medicago truncatula]	ORF91
contig01050	AT1G06870.1	Solyc04g079550.2.1	PGSC0003DMP400020703		PREDICTED: probable thylakoidal processing peptidase 2, chloroplastic [Vitis vinifera]	Signal peptidase I	Peptidase S24/S26A/S26B/S26C family protein | chr1:2108832-2110642 FORWARD LENGTH=367	Antifungal protein
contig01051	AT2G27500.2	Solyc11g068440.1.1	PGSC0003DMP400045756		Glucan endo-1,3-beta-glucosidase precursor, putative [Ricinus communis]	Glucan endo-1 3-beta-glucosidase 7	Glycosyl hydrolase superfamily protein | chr2:11752615-11753844 REVERSE LENGTH=377
contig01052	AT1G08200.1	Solyc06g074670.2.1	PGSC0003DMP400012683		UDP-apiose/xylose synthase [Solanum tuberosum]	Bifunctional polymyxin resistance arnA protein	AXS2 | UDP-D-apiose/UDP-D-xylose synthase 2 | chr1:2574259-2576609 REVERSE LENGTH=389	GRAS family transcription factor
contig01053	AT5G53930.1	Solyc07g062920.2.1	PGSC0003DMP400021935		PREDICTED: uncharacterized protein LOC100248740 [Vitis vinifera]	Genomic DNA chromosome 5 TAC clone K19P17	unknown protein; LOCATED IN: chloroplast; Has 1807 Blast hits to 1807 proteins in 277 species: Archae - 0; Bacteria - 0; Metazoa - 736; Fungi - 347; Plants - 385; Viruses - 0; Other Eukaryotes - 339 (source: NCBI BLink). | chr5:21894387-21896283 REVERSE LENGTH=529	Conserved gene of unknown function
contig01054		Solyc12g043110.1.1	PGSC0003DMP400054661			Heat shock protein 4
contig01055	AT1G06570.1	Solyc05g041200.2.1	PGSC0003DMP400030938		4-hydroxyphenylpyruvate dioxygenase 2 [Solanum pennellii]	4-hydroxyphenylpyruvate dioxygenase	PDS1, HPD | phytoene desaturation 1 | chr1:2012015-2013543 REVERSE LENGTH=473
contig01056	AT2G47680.1	Solyc06g009070.2.1			Zinc finger CCCH domain-containing protein [Medicago truncatula]	ATP-dependent RNA helicase	zinc finger (CCCH type) helicase family protein | chr2:19545828-19550871 REVERSE LENGTH=1015
contig01057	AT2G38060.1	Solyc09g013150.2.1	PGSC0003DMP400035286		Sialin, putative [Ricinus communis]	Vesicular glutamate transporter 3	PHT4;2 | phosphate transporter 4;2 | chr2:15922727-15925623 REVERSE LENGTH=512	Gene of unknown function
contig01058	AT5G47850.1	Solyc11g020230.1.1	PGSC0003DMP400024562		cytokinin-regulated kinase 1 [Nicotiana tabacum]	Pto-like, Serine/threonine kinase protein, resistance protein	CCR4 | CRINKLY4 related 4 | chr5:19378803-19381058 REVERSE LENGTH=751	Conserved gene of unknown function
contig01059	AT5G18280.1	Solyc12g098540.1.1	PGSC0003DMP400012991		RecName: Full=Apyrase; AltName: Full=ATP-diphosphatase; AltName: Full=ATP-diphosphohydrolase; AltName: Full=Adenosine diphosphatase; Short=ADPase; Flags: Precursor	Ectonucleoside triphosphate diphosphohydrolase 6	ATAPY2, APY2 | apyrase 2 | chr5:6050799-6054875 REVERSE LENGTH=578	Pentatricopeptide repeat-containing protein
contig01060	AT2G01190.1	Solyc04g007460.2.1	PGSC0003DMP400010602		PREDICTED: uncharacterized protein LOC100250808 [Vitis vinifera]	Octicosapeptide/Phox/Bem1p domain-containing protein	Octicosapeptide/Phox/Bem1p family protein | chr2:115023-117296 FORWARD LENGTH=720	Potassium channel regulatory factor
contig01061	ATMG00520.1	Solyc11g056270.1.1	PGSC0003DMP400039063		maturase-related protein [Nicotiana tabacum]	Maturase (Fragment)	MATR | Intron maturase, type II family protein | chrM:144294-146312 REVERSE LENGTH=672
contig01062	AT2G26900.1	Solyc05g017950.2.1	PGSC0003DMP400002274		involved in inorganic sulfate assimilation [Solanum lycopersicum]	Bile acid sodium symporter	Sodium Bile acid symporter family | chr2:11475156-11477870 REVERSE LENGTH=409	Ly200
contig01063	AT5G64510.1	Solyc01g106470.2.1	PGSC0003DMP400009070		PREDICTED: uncharacterized protein LOC100260026 [Vitis vinifera]	Genomic DNA chromosome 5 P1 clone MUB3	TIN1 | unknown protein; FUNCTIONS IN: molecular_function unknown; INVOLVED IN: biological_process unknown; LOCATED IN: endomembrane system; EXPRESSED IN: 17 plant structures; EXPRESSED DURING: 10 growth stages; Has 35333 Blast hits to 34131 proteins in 2444 species: Archae - 798; Bacteria - 22429; Metazoa - 974; Fungi - 991; Plants - 531; Viruses - 0; Other Eukaryotes - 9610 (source: NCBI BLink).…	Kinesin
contig01064	AT3G02750.2	Solyc04g056560.2.1	PGSC0003DMP400018609		PREDICTED: probable protein phosphatase 2C 33 [Vitis vinifera]	Protein phosphatase 2c	Protein phosphatase 2C family protein | chr3:593601-595457 REVERSE LENGTH=492
contig01065	AT2G19130.1	Solyc07g053220.1.1	PGSC0003DMP400064918		PREDICTED: G-type lectin S-receptor-like serine/threonine-protein kinase At2g19130 isoform 1 [Vitis vinifera]	Receptor-like protein kinase	S-locus lectin protein kinase family protein | chr2:8293789-8296275 FORWARD LENGTH=828
contig01066	AT4G35910.1	Solyc10g080110.1.1	PGSC0003DMP400040982		PREDICTED: cytoplasmic tRNA 2-thiolation protein 2 [Vitis vinifera]	Cytoplasmic tRNA 2-thiolation protein 2	Adenine nucleotide alpha hydrolases-like superfamily protein | chr4:17008817-17011014 REVERSE LENGTH=458	Auxin-induced in root cultures protein 12
contig01067	AT2G33770.1	Solyc02g078210.2.1	PGSC0003DMP400051779		PHO2 [Nicotiana benthamiana]	Ubiquitin-conjugating enzyme 22	UBC24, ATUBC24, PHO2 | phosphate 2 | chr2:14277785-14281482 REVERSE LENGTH=907
contig01068	AT4G12650.1	Solyc07g056050.1.1	PGSC0003DMP400054164		Endosomal P24A protein precursor, putative [Ricinus communis]	Transmembrane 9 superfamily protein member 4	Endomembrane protein 70 protein family | chr4:7468207-7470165 REVERSE LENGTH=652
contig01069	AT3G49550.1	Solyc03g079970.1.1	PGSC0003DMP400001152		unknown [Lotus japonicus]	Unknown Protein	unknown protein; FUNCTIONS IN: molecular_function unknown; INVOLVED IN: biological_process unknown; LOCATED IN: endomembrane system; BEST Arabidopsis thaliana protein match is: unknown protein (TAIR:AT5G24610.1); Has 55 Blast hits to 55 proteins in 14 species: Archae - 0; Bacteria - 0; Metazoa - 0; Fungi - 0; Plants - 55; Viruses - 0; Other Eukaryotes - 0 (source: NCBI BLink). | chr3:18368201-183…	FK506-binding protein
contig01070	AT5G64430.1	Solyc04g076820.1.1	PGSC0003DMP400011319		PB1 domain-containing protein [Nicotiana benthamiana]	Octicosapeptide/Phox/Bem1p domain-containing protein	Octicosapeptide/Phox/Bem1p family protein | chr5:25762540-25764081 REVERSE LENGTH=513	40S ribosomal protein S21e
contig01071	AT5G50920.1	Solyc03g118340.2.1	PGSC0003DMP400025093		RecName: Full=ATP-dependent Clp protease ATP-binding subunit clpA homolog CD4A, chloroplastic; Flags: Precursor	ATP-dependent clp protease ATP-binding subunit	CLPC, ATHSP93-V, HSP93-V, DCA1, CLPC1 | CLPC homologue 1 | chr5:20715710-20719800 REVERSE LENGTH=929	Ubiquitin-protein ligase
contig01072	AT5G08690.1	Solyc05g008460.2.1	PGSC0003DMP400053197		PREDICTED: ATP synthase subunit beta, mitochondrial-like [Vitis vinifera]	ATP synthase subunit beta	ATP synthase alpha/beta family protein | chr5:2825739-2828352 FORWARD LENGTH=556
contig01073	AT2G43820.1	Solyc08g062220.2.1	PGSC0003DMP400037680		PREDICTED: UDP-glycosyltransferase 74F2 [Vitis vinifera]	UDP-glucose glucosyltransferase	GT, UGT74F2, ATSAGT1, SGT1, SAGT1 | UDP-glucosyltransferase 74F2 | chr2:18152279-18153715 FORWARD LENGTH=449	Gene of unknown function
contig01074	AT3G17800.2	Solyc03g098000.2.1	PGSC0003DMP400056203		PREDICTED: uncharacterized protein LOC100262899 [Vitis vinifera]	At1g32160/F3C3_6	Protein of unknown function (DUF760) | chr3:6091248-6092873 REVERSE LENGTH=427
contig01075	AT2G47490.1	Solyc09g075490.2.1	PGSC0003DMP400053237		PREDICTED: mitochondrial nicotinamide adenine dinucleotide transporter 1 isoform 1 [Vitis vinifera]	Mitochondrial carrier like protein	ATNDT1, NDT1 | NAD+ transporter 1 | chr2:19487549-19489311 FORWARD LENGTH=312
contig01076		Solyc09g050040.1.1				Ribosomal protein L5
contig01077	AT2G39570.1	Solyc05g054620.2.1	PGSC0003DMP400040718		PREDICTED: uncharacterized protein LOC100256399 [Vitis vinifera]	Amino acid binding protein	ACT domain-containing protein | chr2:16507963-16509741 FORWARD LENGTH=411
contig01078	AT3G47450.2	Solyc03g093240.2.1	PGSC0003DMP400026079		nitric oxide synthase-associated protein I [Solanum tuberosum]	GTP-binding protein YqeH	ATNOS1, NOS1, ATNOA1, NOA1, RIF1 | P-loop containing nucleoside triphosphate hydrolases superfamily protein | chr3:17483195-17486249 REVERSE LENGTH=561	NAC domain-containing protein
contig01079
contig01080	AT4G19120.2	Solyc08g075870.2.1	PGSC0003DMP400053757		predicted protein [Populus trichocarpa]	Dehydration-responsive family protein-like	ERD3 | S-adenosyl-L-methionine-dependent methyltransferases superfamily protein | chr4:10460665-10463034 REVERSE LENGTH=600
contig01081	AT3G60910.1	Solyc01g088000.2.1	PGSC0003DMP400011973		PREDICTED: methyltransferase-like protein 13 [Vitis vinifera]	Methyltransferase	S-adenosyl-L-methionine-dependent methyltransferases superfamily protein | chr3:22501727-22503182 FORWARD LENGTH=252	Glucosyltransferase homolog
contig01082	AT1G43710.1	Solyc04g071140.2.1	PGSC0003DMP400001500		PREDICTED: histidine decarboxylase-like [Vitis vinifera]	Decarboxylase family protein	emb1075 | Pyridoxal phosphate (PLP)-dependent transferases superfamily protein | chr1:16486534-16488298 REVERSE LENGTH=482
contig01083	AT2G02040.1	Solyc02g021240.2.1	PGSC0003DMP400025503		oligopeptide transporter 1 [Solanum lycopersicum]	Peptide transporter	ATPTR2-B, NTR1, PTR2-B, PTR2, ATPTR2 | peptide transporter 2 | chr2:487542-489707 FORWARD LENGTH=585	Ribosome biogenesis protein nop10
contig01084
contig01085	AT5G50320.1	Solyc03g110910.2.1	PGSC0003DMP400026666		histone acetyltransferase [Populus trichocarpa]	Histone acetyltransferase ELP3 family protein	ELO3, HAG3, HAC8, ELP3, AtELP3 | radical SAM domain-containing protein / GCN5-related N-acetyltransferase (GNAT) family protein | chr5:20481200-20484811 REVERSE LENGTH=565	Cc-nbs-lrr resistance protein
contig01086	AT1G67680.1	Solyc11g062270.1.1	PGSC0003DMP400055521		PREDICTED: signal recognition particle 72 kDa protein [Vitis vinifera]	Signal recognition particle protein (SRP72)	SRP72 RNA-binding domain | chr1:25365962-25368464 REVERSE LENGTH=664
contig01087	AT1G25390.1	Solyc05g009010.1.1	PGSC0003DMP400053152		wall-associated kinase, putative [Ricinus communis]	Serine/threonine protein kinase family protein	Protein kinase superfamily protein | chr1:8906640-8908800 REVERSE LENGTH=629
contig01088	AT5G19990.1	Solyc05g018590.2.1	PGSC0003DMP400026316		unknown [Medicago truncatula]	26S protease regulatory subunit 8 homolog A	RPT6A, ATSUG1 | regulatory particle triple-A ATPase 6A | chr5:6752144-6754918 FORWARD LENGTH=419
contig01089	AT4G02920.1	Solyc09g072990.2.1	PGSC0003DMP400006769		PREDICTED: uncharacterized protein LOC100259706 [Vitis vinifera]	Unknown Protein	unknown protein; BEST Arabidopsis thaliana protein match is: unknown protein (TAIR:AT1G03340.1); Has 41 Blast hits to 41 proteins in 12 species: Archae - 0; Bacteria - 0; Metazoa - 0; Fungi - 0; Plants - 41; Viruses - 0; Other Eukaryotes - 0 (source: NCBI BLink). | chr4:1292816-1294670 FORWARD LENGTH=418	Leucine-rich repeat containing protein
contig01090	AT1G78915.1	Solyc03g124030.2.1			hypothetical protein VITISV_041630 [Vitis vinifera]	TPR repeat protein	Tetratricopeptide repeat (TPR)-like superfamily protein | chr1:29667729-29671081 REVERSE LENGTH=385
contig01091	AT1G72440.1	Solyc03g123530.2.1	PGSC0003DMP400016103		conserved hypothetical protein [Ricinus communis]	CCAAT-box-binding transcription factor-like protein	EDA25, SWA2 | CCAAT-binding factor | chr1:27268325-27273596 REVERSE LENGTH=1043	Non-specific lipid-transfer protein
contig01092	AT4G20070.1	Solyc02g068380.2.1	PGSC0003DMP400016681		PREDICTED: allantoate deiminase, chloroplastic-like [Vitis vinifera]	N-carbamoyl-L-amino-acid amidohydrolase	ATAAH, AAH | allantoate amidohydrolase | chr4:10861548-10864529 FORWARD LENGTH=525	Gene of unknown function
contig01093	AT1G43620.3	Solyc04g071540.2.1	PGSC0003DMP400027741		sterol glucosyltransferase [Withania somnifera]	Sterol 3-beta-glucosyltransferase	UGT80B1 | UDP-Glycosyltransferase superfamily protein | chr1:16425654-16429500 REVERSE LENGTH=615	Cytochrome P450
contig01094	AT2G17020.1	Solyc01g111890.2.1	PGSC0003DMP400032490		ubiquitin-protein ligase, putative [Ricinus communis]	F-box/LRR-repeat protein 14	F-box/RNI-like superfamily protein | chr2:7396559-7398787 REVERSE LENGTH=656
contig01095	AT1G32080.1	Solyc08g076290.2.1	PGSC0003DMP400016388		conserved hypothetical protein [Ricinus communis]	Unknown Protein	membrane protein, putative | chr1:11537572-11539756 REVERSE LENGTH=512	Conserved gene of unknown function
contig01096
contig01097	AT2G20900.2	Solyc10g008640.2.1	PGSC0003DMP400033086		diacylglycerol kinase [Solanum lycopersicum]	Diacylglycerol kinase	DGK5, ATDGK5 | diacylglycerol kinase 5 | chr2:8989794-8992798 REVERSE LENGTH=491	Formin 20
contig01098	AT5G28540.1	Solyc03g082920.2.1	PGSC0003DMP400032316		RecName: Full=Luminal-binding protein 5; Short=BiP 5; AltName: Full=78 kDa glucose-regulated protein homolog 5; Short=GRP-78-5; Flags: Precursor	Heat shock protein	BIP1 | heat shock protein 70 (Hsp 70) family protein | chr5:10540665-10543274 REVERSE LENGTH=669
contig01099	AT5G02770.1	Solyc10g085970.1.1	PGSC0003DMP400030732		PREDICTED: uncharacterized protein LOC100816435 [Glycine max]	Unknown Protein	unknown protein; Has 469 Blast hits to 336 proteins in 126 species: Archae - 0; Bacteria - 54; Metazoa - 249; Fungi - 22; Plants - 47; Viruses - 0; Other Eukaryotes - 97 (source: NCBI BLink). | chr5:628101-629168 REVERSE LENGTH=214
contig01100	AT1G43690.1	Solyc04g071320.2.1	PGSC0003DMP400041676		PREDICTED: protein FAM188A-like [Glycine max]	Protein FAM188A	ubiquitin interaction motif-containing protein | chr1:16478519-16482589 FORWARD LENGTH=599	Gene of unknown function
contig01101	AT1G65580.1	Solyc11g008800.1.1	PGSC0003DMP400043791		unnamed protein product [Vitis vinifera]	Inositol 1 4 5-trisphosphate 5-phosphatase-like protein	FRA3 | Endonuclease/exonuclease/phosphatase family protein | chr1:24377598-24383940 REVERSE LENGTH=1101	GF21482
contig01102	AT3G56940.1	Solyc10g077040.1.1	PGSC0003DMP400012744		PREDICTED: magnesium-protoporphyrin IX monomethyl ester [oxidative] cyclase, chloroplastic [Vitis vinifera]	Magnesium-protoporphyrin IX monomethyl ester	CRD1, CHL27, ACSF | dicarboxylate diiron protein, putative (Crd1) | chr3:21076594-21078269 FORWARD LENGTH=409	Ubiquitin carboxyl-terminal hydrolase
contig01103	AT5G45530.1		PGSC0003DMP400018298		hypothetical protein VITISV_001347 [Vitis vinifera]		Protein of unknown function (DUF594) | chr5:18454316-18457222 REVERSE LENGTH=798	Serine/threonine-protein kinase PBS1
contig01104	AT4G31990.2	Solyc08g041870.2.1	PGSC0003DMP400052081		aspartate aminotransferase-like [Solanum tuberosum]	Aspartate aminotransferase	ASP5, AAT3, ATAAT1 | aspartate aminotransferase 5 | chr4:15471074-15473521 REVERSE LENGTH=453
contig01105	AT2G37340.1	Solyc05g054920.2.1	PGSC0003DMP400040686		PREDICTED: uncharacterized protein LOC100251921 [Vitis vinifera]	Splicing factor arginine/serine-rich 6	RSZ33, ATRSZ33, RS2Z33, AT-RS2Z33 | arginine/serine-rich zinc knuckle-containing protein 33 | chr2:15670372-15672331 REVERSE LENGTH=290	Athila retroelement ORF1 protein
contig01106	AT2G36780.1	Solyc04g008310.1.1	PGSC0003DMP400047475		PREDICTED: zeatin O-glucosyltransferase-like [Vitis vinifera]	Glucosyltransferase	UDP-Glycosyltransferase superfamily protein | chr2:15417618-15419108 REVERSE LENGTH=496
contig01107	AT3G16857.2	Solyc05g054390.2.1	PGSC0003DMP400040748		RRB2 type-b response regulator [Nicotiana tabacum]	Response regulator 8	ARR1, RR1 | response regulator 1 | chr3:5756113-5759139 FORWARD LENGTH=690
contig01108	AT4G19860.1	Solyc02g068920.2.1	PGSC0003DMP400018289		lecithine cholesterol acyltransferase-like protein [Solanum lycopersicum]	Lecithin cholesterol acyltransferase	alpha/beta-Hydrolases superfamily protein | chr4:10777655-10780260 REVERSE LENGTH=535	Hydrolase, hydrolyzing O-glycosyl compounds
contig01109
contig01110	AT3G54170.1	Solyc03g112520.2.1	PGSC0003DMP400031548		PREDICTED: FKBP12-interacting protein of 37 kDa [Vitis vinifera]	Pre-mRNA-splicing regulator WTAP	ATFIP37, FIP37 | FKBP12 interacting protein 37 | chr3:20056848-20059396 FORWARD LENGTH=330	Conserved gene of unknown function
contig01111	AT3G48730.1	Solyc04g009200.2.1	PGSC0003DMP400055596		glutamate-1-semialdehyde 2,1-aminomutase, chloroplastic [Solanum lycopersicum]	Glutamate-1-semialdehyde-2 1-aminomutase	GSA2 | glutamate-1-semialdehyde 2,1-aminomutase 2 | chr3:18049697-18051550 FORWARD LENGTH=472
contig01112		Solyc06g035990.2.1				DNA-directed RNA polymerase III subunit rpc3
contig01113	AT3G20770.1	Solyc01g096810.2.1	PGSC0003DMP400047825		EIL3 protein [Solanum lycopersicum]	Ethylene insensitive 3 class transcription factor	EIN3, AtEIN3 | Ethylene insensitive 3 family protein | chr3:7260702-7262588 REVERSE LENGTH=628
contig01114	AT3G63010.1	Solyc06g008870.2.1	PGSC0003DMP400038057		predicted protein [Populus trichocarpa]	GID1-like gibberellin receptor	ATGID1B, GID1B | alpha/beta-Hydrolases superfamily protein | chr3:23289717-23290998 FORWARD LENGTH=358	Gene of unknown function
contig01115	AT5G25560.1	Solyc08g067960.2.1	PGSC0003DMP400025531		PREDICTED: RING finger and CHY zinc finger domain-containing protein 1-like [Glycine max]	CHY zinc finger family protein expressed	CHY-type/CTCHY-type/RING-type Zinc finger protein | chr5:8899486-8901391 FORWARD LENGTH=308
contig01116	AT5G14640.1	Solyc02g086670.2.1	PGSC0003DMP400001029		Petunia Shaggy kinase 4 [Petunia x hybrida]	Glycogen synthase kinase	ATSK13, SK13 | shaggy-like kinase 13 | chr5:4719350-4721772 REVERSE LENGTH=410
contig01117	AT1G04810.1	Solyc09g091750.2.1	PGSC0003DMP400051621		putative 26S proteasome subunit RPN2a [Capsicum chinense]	26S proteasome regulatory subunit	26S proteasome regulatory complex, non-ATPase subcomplex, Rpn2/Psmd1 subunit | chr1:1350304-1355261 FORWARD LENGTH=1001
contig01118	AT1G06570.1	Solyc07g045050.2.1	PGSC0003DMP400030454		4-hydroxyphenylpyruvate dioxygenase 2 [Solanum pennellii]	4-hydroxyphenylpyruvate dioxygenase	PDS1, HPD | phytoene desaturation 1 | chr1:2012015-2013543 REVERSE LENGTH=473	UDP-glucosyltransferase
contig01119	AT1G33590.1	Solyc10g052880.1.1	PGSC0003DMP400029544		PREDICTED: probable LRR receptor-like serine/threonine-protein kinase At4g08850-like [Vitis vinifera]	LRR receptor-like serine/threonine-protein kinase, RLP	Leucine-rich repeat (LRR) family protein | chr1:12177788-12179221 FORWARD LENGTH=477	Ring finger protein
contig01120	AT4G28450.1	Solyc07g053660.2.1	PGSC0003DMP400016606		PREDICTED: DDB1- and CUL4-associated factor 13 [Vitis vinifera]	WD repeat protein	nucleotide binding;protein binding | chr4:14061724-14064582 REVERSE LENGTH=452	Conserved gene of unknown function
contig01121	AT5G47720.4	Solyc04g015100.2.1	PGSC0003DMP400034321		peroxisomal acetoacetyl-coenzyme A thiolase [Nicotiana tabacum]	Acetyl-CoA C-acetyltransferase protein	Thiolase family protein | chr5:19331762-19334145 FORWARD LENGTH=415	Gene of unknown function
contig01122	AT1G42970.1	Solyc12g094640.1.1	PGSC0003DMP400051213		glyceraldehyde-3-phosphate dehydrogenase [Solanum tuberosum]	Glyceraldehyde-3-phosphate dehydrogenase B	GAPB | glyceraldehyde-3-phosphate dehydrogenase B subunit | chr1:16127552-16129584 FORWARD LENGTH=447
contig01123	AT3G11410.1	Solyc05g052980.2.1	PGSC0003DMP400047272		protein phosphatase 2C [Nicotiana tabacum]	Protein phosphatase 2C	ATPP2CA, AHG3, PP2CA | protein phosphatase 2CA | chr3:3584181-3585649 REVERSE LENGTH=399	Type B response regulator
contig01124	AT3G61320.1	Solyc05g049900.2.1	PGSC0003DMP400037528		PREDICTED: UPF0187 protein At3g61320, chloroplastic [Vitis vinifera]	YneE	Bestrophin-like protein | chr3:22694002-22695474 FORWARD LENGTH=410
contig01125	AT3G02050.1	Solyc12g017910.1.1	PGSC0003DMP400035418		Potassium transporter, putative [Ricinus communis]	Potassium transporter	KUP3, ATKUP3, ATKT4 | K+ uptake transporter 3 | chr3:350815-354135 FORWARD LENGTH=789	Gene of unknown function
contig01126	AT4G03430.1	Solyc07g054200.2.1	PGSC0003DMP400031911		putative pre-mRNA splicing factor [Camellia sinensis]	Pre-mrna splicing factor	STA1, EMB2770 | pre-mRNA splicing factor-related | chr4:1517411-1520500 REVERSE LENGTH=1029	Gene of unknown function
contig01127	AT5G11710.1	Solyc08g065890.2.1	PGSC0003DMP400032367		PREDICTED: clathrin interactor EPSIN 1-like isoform 2 [Vitis vinifera]	Epsin	ENTH/VHS family protein | chr5:3772981-3776316 FORWARD LENGTH=560
contig01128	AT3G26600.1	Solyc03g112380.1.1	PGSC0003DMP400031684		predicted protein [Populus trichocarpa]	Armadillo/beta-catenin repeat family protein	ARO4 | armadillo repeat only 4 | chr3:9769889-9771736 FORWARD LENGTH=615
contig01129	AT3G53710.2	Solyc09g010520.2.1	PGSC0003DMP400015697		unknown [Solanum tuberosum]	ADP-ribosylation factor GTPase activating protein 1	AGD6 | ARF-GAP domain 6 | chr3:19903730-19905419 REVERSE LENGTH=459	Gene of unknown function
contig01130	AT1G28140.1	Solyc05g012700.2.1	PGSC0003DMP400049383		predicted protein [Populus trichocarpa]	Conserved hypothetical membrane protein	unknown protein; FUNCTIONS IN: molecular_function unknown; INVOLVED IN: biological_process unknown; LOCATED IN: chloroplast; EXPRESSED IN: 22 plant structures; EXPRESSED DURING: 13 growth stages; CONTAINS InterPro DOMAIN/s: Protein of unknown function DUF2301, transmembrane (InterPro:IPR019275); Has 140 Blast hits to 140 proteins in 72 species: Archae - 0; Bacteria - 86; Metazoa - 10; Fungi - 0; …
contig01131	AT3G49490.1	Solyc03g080140.2.1	PGSC0003DMP400001121		PREDICTED: uncharacterized protein LOC100853355 [Vitis vinifera]	Unknown Protein	unknown protein; Has 722 Blast hits to 186 proteins in 64 species: Archae - 0; Bacteria - 30; Metazoa - 72; Fungi - 48; Plants - 38; Viruses - 0; Other Eukaryotes - 534 (source: NCBI BLink). | chr3:18344926-18348648 REVERSE LENGTH=953	Cysteine desulfurylase
contig01132	AT3G28340.1	Solyc02g087350.1.1	PGSC0003DMP400002525		Avr9/Cf-9 rapidly elicited protein 231 [Nicotiana tabacum]	Glycosyltransferase	GATL10 | galacturonosyltransferase-like 10 | chr3:10589396-10590493 REVERSE LENGTH=365	Hexokinase 7
contig01133	AT2G02160.1	Solyc04g008550.2.1	PGSC0003DMP400054644		predicted protein [Populus trichocarpa]	Zinc finger CCCH domain-containing protein 17	CCCH-type zinc finger family protein | chr2:553407-555899 REVERSE LENGTH=669
contig01134	AT2G01720.1	Solyc05g056130.2.1	PGSC0003DMP400040349		PREDICTED: dolichyl-diphosphooligosaccharide--protein glycosyltransferase subunit 1 [Vitis vinifera]	Dolichyl-diphosphooligosaccharide--protein glycosyltransferase subunit 1	Ribophorin I | chr2:317193-320016 REVERSE LENGTH=464	3'-N-debenzoyl-2'-deoxytaxol N-benzoyltransferase
contig01135	AT3G17510.1	Solyc05g053210.2.1	PGSC0003DMP400047178		PREDICTED: CBL-interacting serine/threonine-protein kinase 1-like [Vitis vinifera]	CBL-interacting protein kinase 1	CIPK1, SnRK3.16 | CBL-interacting protein kinase 1 | chr3:5989309-5992627 REVERSE LENGTH=444
contig01136	AT2G37040.1	Solyc09g007900.2.1	PGSC0003DMP400037349		RecName: Full=Phenylalanine ammonia-lyase	Phenylalanine ammonia-lyase	PAL1, ATPAL1 | PHE ammonia lyase 1 | chr2:15557602-15560237 REVERSE LENGTH=725
contig01137	AT3G26618.1	Solyc07g006130.1.1	PGSC0003DMP400019723		PREDICTED: eukaryotic peptide chain release factor subunit 1-3-like [Glycine max]	Eukaryotic peptide chain release factor subunit 1-1	ERF1-3 | eukaryotic release factor 1-3 | chr3:9788854-9790161 FORWARD LENGTH=435	Gene of unknown function
contig01138	AT3G44530.2	Solyc11g067200.1.1	PGSC0003DMP400013112		PREDICTED: protein HIRA [Vitis vinifera]	Hira like protein	HIRA | homolog of histone chaperone HIRA | chr3:16116026-16121247 FORWARD LENGTH=1040
contig01139	ATCG00440.1	Solyc01g007310.2.1	PGSC0003DMP400012373		NADH dehydrogenase subunit 3 [Atropa belladonna]	NAD(P)H-quinone oxidoreductase subunit 3	NDHC | NADH:ubiquinone/plastoquinone oxidoreductase, chain 3 protein | chrC:50001-50363 REVERSE LENGTH=120
contig01140	AT4G24550.2	Solyc04g076230.2.1	PGSC0003DMP400016520		PREDICTED: AP-4 complex subunit mu-1 [Vitis vinifera]	AP-2 complex subunit mu	Clathrin adaptor complexes medium subunit family protein | chr4:12675873-12678903 FORWARD LENGTH=451	Conserved gene of unknown function
contig01141	AT1G73660.1	Solyc06g068980.2.1	PGSC0003DMP400050133		PREDICTED: uncharacterized protein LOC100854850 [Vitis vinifera]	Serine/threonine-protein kinase B-raf	protein tyrosine kinase family protein | chr1:27692247-27696718 REVERSE LENGTH=1030
contig01142	AT3G54810.1	Solyc04g015360.2.1	PGSC0003DMP400047412		AG-motif binding protein-5 [Nicotiana tabacum]	GATA transcription factor 9	BME3-ZF, BME3, GATA8 | Plant-specific GATA-type zinc finger transcription factor family protein | chr3:20296957-20298236 FORWARD LENGTH=322
contig01143	AT1G53380.3	Solyc07g062310.2.1	PGSC0003DMP400012533		PREDICTED: uncharacterized protein LOC100255640 [Vitis vinifera]	Os03g0825600 protein (Fragment)	Plant protein of unknown function (DUF641) | chr1:19913341-19914702 REVERSE LENGTH=453	Gene of unknown function
contig01144	AT2G38770.1	Solyc01g068480.2.1	PGSC0003DMP400003337		PREDICTED: intron-binding protein aquarius-like [Vitis vinifera]	Embryo defective 2765 (Fragment)	EMB2765 | P-loop containing nucleoside triphosphate hydrolases superfamily protein | chr2:16203185-16210253 REVERSE LENGTH=1509
contig01145	AT3G58570.1	Solyc09g015930.2.1	PGSC0003DMP400055279		PREDICTED: ATP-dependent RNA helicase DBP2 [Vitis vinifera]	ATP-dependent RNA helicase	P-loop containing nucleoside triphosphate hydrolases superfamily protein | chr3:21657099-21660352 FORWARD LENGTH=646
contig01146	AT3G52880.1	Solyc09g009390.2.1	PGSC0003DMP400004854		RecName: Full=Monodehydroascorbate reductase; Short=MDAR; AltName: Full=Ascorbate free radical reductase; Short=AFR reductase	Monodehydroascorbate reductase (NADH)-like protein	ATMDAR1, MDAR1 | monodehydroascorbate reductase 1 | chr3:19601477-19604366 REVERSE LENGTH=434	Casein kinase
contig01147	AT3G51860.1	Solyc09g005260.2.1	PGSC0003DMP400020895		unnamed protein product [Vitis vinifera]	Calcium/proton exchanger	CAX3, ATHCX1, CAX1-LIKE, ATCAX3 | cation exchanger 3 | chr3:19239458-19242519 FORWARD LENGTH=459	UDP-glucose:glucosyltransferase
contig01148	AT3G55800.1	Solyc05g052600.2.1	PGSC0003DMP400047117		chloroplast sedoheptulose-1,7-bisphosphatase [Solanum lycopersicum]	Fructose-1 6-bisphosphatase class 1	SBPASE | sedoheptulose-bisphosphatase | chr3:20709640-20711421 FORWARD LENGTH=393
contig01149	AT1G04870.2	Solyc08g067050.2.1	PGSC0003DMP400040092		unnamed protein product [Vitis vinifera]	Arginine N-methyltransferase family protein	PRMT10, ATPRMT10 | protein arginine methyltransferase 10 | chr1:1373485-1375598 REVERSE LENGTH=383	Gene of unknown function
contig01150	AT5G65490.1	Solyc11g010660.1.1	PGSC0003DMP400028173		suppressor-like protein [Solanum lycopersicum]	SGT1 protein	FUNCTIONS IN: molecular_function unknown; INVOLVED IN: biological_process unknown; LOCATED IN: chloroplast; EXPRESSED IN: 22 plant structures; EXPRESSED DURING: 13 growth stages; CONTAINS InterPro DOMAIN/s: SGT1 (InterPro:IPR010770); Has 1807 Blast hits to 1807 proteins in 277 species: Archae - 0; Bacteria - 0; Metazoa - 736; Fungi - 347; Plants - 385; Viruses - 0; Other Eukaryotes - 339 (source:…	Phytosulfokine peptide
contig01151	AT1G78060.1	Solyc04g072850.2.1	PGSC0003DMP400016778		SlArf/Xyl4 [Solanum lycopersicum]	Alpha-L-arabinofuranosidase/beta-D-xylosidase	Glycosyl hydrolase family protein | chr1:29349796-29352868 REVERSE LENGTH=767	Cytochrome P450
contig01152	AT4G38510.5	Solyc01g111760.2.1	PGSC0003DMP400006102		V-type ATP synthase beta chain [Medicago truncatula]	V-type ATP synthase beta chain	ATPase, V1 complex, subunit B protein | chr4:18011155-18014897 REVERSE LENGTH=494	E3 ubiquitin ligase PUB14
contig01153	AT1G16720.1	Solyc08g016080.2.1	PGSC0003DMP400013544		unnamed protein product [Vitis vinifera]	NAD-dependent epimerase/dehydratase	HCF173 | high chlorophyll fluorescence phenotype 173 | chr1:5723161-5726248 FORWARD LENGTH=598	Lupeol synthase
contig01154	AT3G50790.1	Solyc08g083140.2.1			PREDICTED: embryogenesis-associated protein EMB8 [Vitis vinifera]	Alpha/beta hydrolase fold-1 domain-containing protein	esterase/lipase/thioesterase family protein | chr3:18880074-18881940 REVERSE LENGTH=408
contig01155	AT1G47530.1	Solyc05g013470.2.1	PGSC0003DMP400032441		hypothetical protein ARALYDRAFT_473896 [Arabidopsis lyrata subsp. lyrata]	Multidrug resistance protein mdtK	MATE efflux family protein | chr1:17451724-17454110 FORWARD LENGTH=484
contig01156
contig01157	AT3G57550.2	Solyc03g063600.2.1	PGSC0003DMP400017126		guanylate kinase [Nicotiana tabacum]	Guanylate kinase	AGK2, GK-2 | guanylate kinase | chr3:21307269-21309193 FORWARD LENGTH=390
contig01158	AT3G13750.1	Solyc03g121540.2.1	PGSC0003DMP400004621		beta-galactosidase precursor [Solanum lycopersicum]	Beta-galactosidase	BGAL1 | beta galactosidase 1 | chr3:4511192-4515756 FORWARD LENGTH=847	Fip1 motif-containing protein
contig01159	AT1G75210.1	Solyc04g080430.2.1	PGSC0003DMP400006565		PREDICTED: cytosolic purine 5'-nucleotidase [Vitis vinifera]	5&apos-Nucleotidase	HAD-superfamily hydrolase, subfamily IG, 5'-nucleotidase | chr1:28223990-28228751 FORWARD LENGTH=642
contig01160	AT1G49560.1	Solyc01g108300.2.1	PGSC0003DMP400044726		unknown [Populus trichocarpa]	Myb family transcription factor	Homeodomain-like superfamily protein | chr1:18342725-18344101 FORWARD LENGTH=333	Gene of unknown function
contig01161	AT5G60390.3	Solyc06g005060.2.1	PGSC0003DMP400040249		T6D22.2 [Arabidopsis thaliana]	Elongation factor 1-alpha	GTP binding Elongation factor Tu family protein | chr5:24289226-24290675 FORWARD LENGTH=449	Oxidoreductase
contig01162	AT2G36530.1	Solyc09g009020.2.1	PGSC0003DMP400004893		enolase [Solanum lycopersicum]	Enolase	LOS2, ENO2 | Enolase | chr2:15321081-15323786 REVERSE LENGTH=444	ATEXO70D1
contig01163	AT4G27280.1	Solyc10g006700.1.1	PGSC0003DMP400043425		predicted protein [Populus trichocarpa]	Calcium-binding EF hand family protein (Fragment)	Calcium-binding EF-hand family protein | chr4:13663770-13664162 REVERSE LENGTH=130	Gene of unknown function
contig01164	AT3G53090.2	Solyc09g008700.1.1	PGSC0003DMP400044480		PREDICTED: E3 ubiquitin-protein ligase UPL7 [Vitis vinifera]	Ubiquitin-protein ligase 7	UPL7 | ubiquitin-protein ligase 7 | chr3:19679273-19684453 FORWARD LENGTH=1142	Gene of unknown function
contig01165	AT4G38160.3	Solyc11g044360.1.1	PGSC0003DMP400040077		unnamed protein product [Vitis vinifera]	At4g38160-like protein (Fragment)	pde191 | Mitochondrial transcription termination factor family protein | chr4:17902412-17903904 FORWARD LENGTH=378	Gene of unknown function
contig01166	AT1G17370.1	Solyc06g063000.2.1	PGSC0003DMP400008635		oligouridylate binding protein-like protein [Solanum tuberosum]	Polyadenylate-binding protein	UBP1B | oligouridylate binding protein 1B | chr1:5951842-5954825 REVERSE LENGTH=419	Chalcone synthase G
contig01167	AT2G46080.1	Solyc01g094950.2.1	PGSC0003DMP400000141		bypass1 [Nicotiana benthamiana]	Protein BPS1, chloroplastic	CONTAINS InterPro DOMAIN/s: Protein BYPASS related (InterPro:IPR008511); BEST Arabidopsis thaliana protein match is: Protein of unknown function (DUF793) (TAIR:AT1G01550.2); Has 153 Blast hits to 139 proteins in 20 species: Archae - 0; Bacteria - 2; Metazoa - 1; Fungi - 0; Plants - 150; Viruses - 0; Other Eukaryotes - 0 (source: NCBI BLink). | chr2:18948317-18949360 REVERSE LENGTH=347
contig01168	AT2G02800.2	Solyc05g007140.2.1	PGSC0003DMP400044380		putative protein kinase [Solanum demissum]	Receptor-like protein kinase At3g21340	APK2B | protein kinase 2B | chr2:796889-799250 REVERSE LENGTH=426	Histidine-rich glycoprotein
contig01169	AT5G42390.1	Solyc03g118430.2.1	PGSC0003DMP400025109		PREDICTED: uncharacterized protein LOC100266746 [Vitis vinifera]	Peptidase M16 family	Insulinase (Peptidase family M16) family protein | chr5:16945308-16952647 FORWARD LENGTH=1265	Gene of unknown function
contig01170	AT3G46780.1	Solyc06g005710.2.1	PGSC0003DMP400003838		PREDICTED: uncharacterized protein LOC100246732 [Vitis vinifera]	cDNA clone 002-143-C11 full insert sequence	PTAC16 | plastid transcriptionally active 16 | chr3:17228766-17231021 FORWARD LENGTH=510	Elongation factor Tu
contig01171	ATCG01090.1	Solyc11g021230.1.1	PGSC0003DMP400020075		NAD(P)H-quinone oxidoreductase subunit H [Medicago truncatula]	NAD(P)H-quinone oxidoreductase subunit 1	NDHI | NADPH dehydrogenases | chrC:119244-119762 REVERSE LENGTH=172	Casein kinase
contig01172	AT5G50850.1	Solyc06g072580.2.1	PGSC0003DMP400046771		PREDICTED: pyruvate dehydrogenase E1 component subunit beta, mitochondrial-like isoform 1 [Vitis vinifera]	Pyruvate dehydrogenase E1 component subunit beta	MAB1 | Transketolase family protein | chr5:20689671-20692976 FORWARD LENGTH=363	Threonyl-tRNA synthetase
contig01173	AT5G65750.1	Solyc05g054640.2.1	PGSC0003DMP400040714		2-oxoglutarate dehydrogenase, putative [Ricinus communis]	2-oxoglutarate dehydrogenase E1 component	2-oxoglutarate dehydrogenase, E1 component | chr5:26304212-26307947 FORWARD LENGTH=1025	Gene of unknown function
contig01174	AT1G53025.1	Solyc07g053960.2.1	PGSC0003DMP400031900		PREDICTED: probable ubiquitin-conjugating enzyme E2 26-like [Vitis vinifera]	Ubiquitin-conjugating enzyme 23	Ubiquitin-conjugating enzyme family protein | chr1:19757072-19759474 REVERSE LENGTH=543
contig01175	AT3G61600.2	Solyc10g011790.2.1	PGSC0003DMP400033707		BTB/POZ protein [Nicotiana benthamiana]	Kelch-like protein 6	ATPOB1, POB1 | POZ/BTB containin G-protein 1 | chr3:22795704-22798069 FORWARD LENGTH=561
contig01176	AT3G13620.1	Solyc01g005920.2.1	PGSC0003DMP400055429		neutral amino acid transport protein [Populus trichocarpa]	Amino acid permease (Fragment)	Amino acid permease family protein | chr3:4450904-4452556 REVERSE LENGTH=478
contig01177	AT3G44510.2	Solyc06g074330.2.1	PGSC0003DMP400012659		unnamed protein product [Vitis vinifera]	Hydrolase alpha/beta fold family protein	alpha/beta-Hydrolases superfamily protein | chr3:16108251-16111139 REVERSE LENGTH=325	Serine/threonine-protein kinase HT1
contig01178	AT3G01120.1	Solyc02g067180.2.1	PGSC0003DMP400043619		cystathionine gamma synthase [Solanum lycopersicum]	Cystathionine gamma synthase	MTO1, CGS, ATCYS1, CGS1 | Pyridoxal phosphate (PLP)-dependent transferases superfamily protein | chr3:39234-41865 REVERSE LENGTH=563	Conserved gene of unknown function
contig01179	AT1G60230.1	Solyc05g005590.2.1	PGSC0003DMP400053984		unnamed protein product [Vitis vinifera]	Ribosomal RNA large subunit methyltransferase N	Radical SAM superfamily protein | chr1:22212223-22214346 REVERSE LENGTH=458
contig01180	AT5G19780.1	Solyc02g087880.2.1	PGSC0003DMP400007595		unknown [Solanum tuberosum]	Tubulin alpha-7 chain	TUA5 | tubulin alpha-5 | chr5:6687212-6688926 FORWARD LENGTH=450	Sphingolipid fatty acid alpha hydroxylase
contig01181	AT2G17410.1	Solyc01g112330.1.1	PGSC0003DMP400017674		PREDICTED: AT-rich interactive domain-containing protein 3-like [Vitis vinifera]	ARID/BRIGHT DNA-binding domain-containing protein	ARID/BRIGHT DNA-binding domain-containing protein | chr2:7559869-7563474 FORWARD LENGTH=786
contig01182	AT4G25640.2	Solyc03g025200.2.1	PGSC0003DMP400017998		uncharacterized protein LOC543899 [Solanum lycopersicum]	Multidrug resistance protein mdtK	DTX35 | detoxifying efflux carrier 35 | chr4:13076576-13078965 REVERSE LENGTH=514	F-box family protein
contig01183	AT2G27110.3	Solyc06g073670.2.1			PREDICTED: protein FAR1-RELATED SEQUENCE 3 [Vitis vinifera]	Protein FAR1-RELATED SEQUENCE 3	FRS3 | FAR1-related sequence 3 | chr2:11576969-11580259 REVERSE LENGTH=706
contig01184	AT5G43100.1	Solyc10g044740.1.1	PGSC0003DMP400049828		predicted protein [Populus trichocarpa]	Aspartyl protease family protein	Eukaryotic aspartyl protease family protein | chr5:17299264-17302718 FORWARD LENGTH=631
contig01185	AT3G46730.1		PGSC0003DMP400043545		disease resistance gene homolog Mi-copy1 [Solanum lycopersicum]		NB-ARC domain-containing disease resistance protein | chr3:17213069-17215612 REVERSE LENGTH=847	Gene of unknown function
contig01186	AT2G05920.1	Solyc08g079840.1.1	PGSC0003DMP400007010		serine protease [Solanum lycopersicum]	Subtilisin-like protease	Subtilase family protein | chr2:2269831-2272207 REVERSE LENGTH=754	Myc2 bHLH protein
contig01187	ATCG00600.1	Solyc04g049580.2.1			hypothetical protein NitaCp042 [Nicotiana tabacum]	Similarity the ORF shows strong similarity to EST 5419 - Aspergillus oryzae	PETG | PETG | chrC:65998-66111 FORWARD LENGTH=37
contig01188
contig01189	AT5G42050.1	Solyc08g008370.2.1	PGSC0003DMP400010363		uncharacterized protein LOC100808989 [Glycine max]	Genomic DNA chromosome 5 P1 clone MJC20	DCD (Development and Cell Death) domain protein | chr5:16815630-16816932 FORWARD LENGTH=349	Zinc finger protein
contig01190	AT5G22450.1	Solyc11g006960.1.1	PGSC0003DMP400041467		PREDICTED: uncharacterized protein LOC100252823 [Vitis vinifera]	Genomic DNA chromosome 5 P1 clone MWD9	unknown protein; LOCATED IN: chloroplast; EXPRESSED IN: 22 plant structures; EXPRESSED DURING: 13 growth stages; BEST Arabidopsis thaliana protein match is: unknown protein (TAIR:AT2G19390.1); Has 30201 Blast hits to 17322 proteins in 780 species: Archae - 12; Bacteria - 1396; Metazoa - 17338; Fungi - 3422; Plants - 5037; Viruses - 0; Other Eukaryotes - 2996 (source: NCBI BLink). | chr5:7437145-7…	Zinc-finger protein
contig01191	AT2G46500.2	Solyc01g095990.2.1	PGSC0003DMP400000255		protein with unknown function [Ricinus communis]	Phosphatidylinositol kinase family-like protein (Fragment)	ATPI4K GAMMA 4, UBDK GAMMA 4, PI4K GAMMA 4 | phosphoinositide 4-kinase gamma 4 | chr2:19086741-19088534 REVERSE LENGTH=566	Conserved gene of unknown function
contig01192	AT4G08150.1	Solyc04g077210.2.1	PGSC0003DMP400008828		homeotic protein knotted-1 [Solanum lycopersicum]	Knotted-like homeobox protein	KNAT1, BP, BP1 | KNOTTED-like from Arabidopsis thaliana | chr4:5147969-5150610 REVERSE LENGTH=398	Mitochondrial respiratory chain complexes assembly protein AFG3
contig01193	AT4G12910.1	Solyc06g083030.2.1	PGSC0003DMP400034903		wound-inducible carboxypeptidase precursor [Solanum lycopersicum]	Serine carboxypeptidase 1	scpl20 | serine carboxypeptidase-like 20 | chr4:7550576-7553051 REVERSE LENGTH=497	Gene of unknown function
contig01194	AT1G10760.1	Solyc05g005020.2.1	PGSC0003DMP400013565		glucan water dikinase [Solanum lycopersicum]	R1 protein alpha-glucan water dikinase	SEX1, SOP1, SOP, GWD1, GWD | Pyruvate phosphate dikinase, PEP/pyruvate binding domain | chr1:3581210-3590043 REVERSE LENGTH=1399
contig01195	AT3G08580.2	Solyc11g062190.1.1	PGSC0003DMP400055144		RecName: Full=ADP,ATP carrier protein, mitochondrial; AltName: Full=ADP/ATP translocase; AltName: Full=Adenine nucleotide translocator; Short=ANT; Flags: Precursor	Mitochondrial ADP/ATP carrier proteins	AAC1 | ADP/ATP carrier 1 | chr3:2605706-2607030 REVERSE LENGTH=381
contig01196	AT5G64230.1	Solyc01g105290.2.1	PGSC0003DMP400022277		PREDICTED: uncharacterized protein LOC100261012 [Vitis vinifera]	Genomic DNA chromosome 5 P1 clone MSJ1	unknown protein; FUNCTIONS IN: molecular_function unknown; INVOLVED IN: biological_process unknown; LOCATED IN: endomembrane system; EXPRESSED IN: 9 plant structures; EXPRESSED DURING: 4 anthesis, petal differentiation and expansion stage; BEST Arabidopsis thaliana protein match is: unknown protein (TAIR:AT3G19920.1); Has 35333 Blast hits to 34131 proteins in 2444 species: Archae - 798; Bacteria …	LEC1 transcription factor
contig01197	AT5G02100.1	Solyc10g084800.1.1	PGSC0003DMP400019440		oxysterol-binding protein [Capsicum annuum]	Oxysterol-binding protein	UNE18, ORP3A | Oxysterol-binding family protein | chr5:413639-416016 FORWARD LENGTH=453	Pentatricopeptide repeat-containing protein, chloroplastic
contig01198	AT2G23520.1	Solyc02g090190.1.1	PGSC0003DMP400017729		molybdopterin cofactor sulfurase, putative [Ricinus communis]	Molybdenum cofactor sulfurase	Pyridoxal phosphate (PLP)-dependent transferases superfamily protein | chr2:10014256-10016943 REVERSE LENGTH=895
contig01199	AT3G18890.1	Solyc10g051110.1.1	PGSC0003DMP400014507		predicted protein [Populus trichocarpa]	NAD dependent epimerase/dehydratase family protein	NAD(P)-binding Rossmann-fold superfamily protein | chr3:6511169-6514729 FORWARD LENGTH=641	BZIP protein
contig01200	AT4G23810.1	Solyc08g008280.2.1	PGSC0003DMP400010348		WRKY transcription factor-30 [Capsicum annuum]	WRKY transcription factor-30	WRKY53, ATWRKY53 | WRKY family transcription factor | chr4:12392666-12393739 REVERSE LENGTH=324	Conserved gene of unknown function
contig01201	AT3G21670.1	Solyc12g006050.1.1	PGSC0003DMP400007637		unnamed protein product [Vitis vinifera]	Nitrate transporter	Major facilitator superfamily protein | chr3:7626942-7628954 REVERSE LENGTH=590
contig01202	AT1G11390.1	Solyc03g006660.2.1	PGSC0003DMP400008982		PREDICTED: uncharacterized aarF domain-containing protein kinase 2-like [Glycine max]	Uncharacterized aarF domain-containing protein kinase 2	Protein kinase superfamily protein | chr1:3834762-3837305 REVERSE LENGTH=624	Basic 7S globulin 2 small subunit
contig01203	AT2G26710.1	Solyc05g011940.2.1	PGSC0003DMP400049204		cytochrome P450 monooxygenase [Petunia x hybrida]	Cytochrome P450	BAS1, CYP734A1, CYP72B1 | Cytochrome P450 superfamily protein | chr2:11380700-11383413 FORWARD LENGTH=520
contig01204	AT1G15690.2	Solyc03g117480.2.1	PGSC0003DMP400024993		inorganic pyrophosphatase [Nicotiana tabacum]	Pyrophosphate-energized proton pump (Pyrophosphate-energized inorganic pyrophosphatase) (H(+)-PPase)	AVP1, ATAVP3, AVP-3, AtVHP1;1 | Inorganic H pyrophosphatase family protein | chr1:5399115-5402185 FORWARD LENGTH=642	Thermosensitive gluconokinase
contig01205		Solyc00g023570.1.1	PGSC0003DMP400023351			Unknown Protein
contig01206	AT4G35090.2	Solyc02g082760.2.1	PGSC0003DMP400002845		catalase 1 [Nicotiana tabacum]	Catalase	CAT2 | catalase 2 | chr4:16701105-16703215 REVERSE LENGTH=474	Nucleotide pyrophosphatase/phosphodiesterase
contig01207	AT2G26150.2	Solyc08g062960.2.1	PGSC0003DMP400014459		RecName: Full=Heat shock factor protein HSF30; AltName: Full=Heat shock transcription factor 30; Short=HSTF 30; AltName: Full=Heat stress transcription factor	Heat stress transcription factor A3	ATHSFA2, HSFA2 | heat shock transcription factor A2 | chr2:11136052-11137217 FORWARD LENGTH=290	Phosphoethanolamine N-methyltransferase
contig01208	AT5G19990.1	Solyc05g018590.2.1	PGSC0003DMP400026316		PREDICTED: 26S protease regulatory subunit 8 homolog A [Vitis vinifera]	26S protease regulatory subunit 8 homolog A	RPT6A, ATSUG1 | regulatory particle triple-A ATPase 6A | chr5:6752144-6754918 FORWARD LENGTH=419
contig01209	AT1G32060.1	Solyc08g076220.2.1	PGSC0003DMP400016435		phosphoribulose kinase, putative [Ricinus communis]	Phosphoribulokinase/uridine kinase	PRK | phosphoribulokinase | chr1:11532668-11534406 FORWARD LENGTH=395	Transcription factor jumonji domain-containing protein
contig01210	AT1G17050.1	Solyc07g061990.2.1	PGSC0003DMP400012558		solanesyl diphosphate synthase [Solanum lycopersicum]	Solanesyl diphosphate synthase	SPS2 | solanesyl diphosphate synthase 2 | chr1:5829289-5831215 FORWARD LENGTH=417	Alternative oxidase
contig01211	AT3G53670.2	Solyc09g010410.2.1	PGSC0003DMP400015709		PREDICTED: uncharacterized protein LOC100248230 isoform 3 [Vitis vinifera]	BRI1-KD interacting protein 130	unknown protein; FUNCTIONS IN: molecular_function unknown; INVOLVED IN: biological_process unknown; LOCATED IN: cellular_component unknown; EXPRESSED IN: sperm cell, male gametophyte, pollen tube; EXPRESSED DURING: L mature pollen stage, M germinated pollen stage; BEST Arabidopsis thaliana protein match is: unknown protein (TAIR:AT2G37480.1). | chr3:19891104-19892214 FORWARD LENGTH=203	Glycosyltransferase
contig01212	AT1G65840.1	Solyc02g081390.2.1	PGSC0003DMP400034270		Polyamine oxidase [Medicago truncatula]	Amine oxidase family protein	ATPAO4, PAO4 | polyamine oxidase 4 | chr1:24490173-24492728 FORWARD LENGTH=497
contig01213	AT5G17540.1	Solyc05g015800.2.1	PGSC0003DMP400041741		acyltransferase 2 [Capsicum chinense]	Acetyl coenzyme A cis-3-hexen-1-ol acetyl transferase	HXXXD-type acyl-transferase family protein | chr5:5782061-5783682 REVERSE LENGTH=461	RNA recognition motif-containing protein
contig01214	AT3G09570.1	Solyc09g005920.2.1	PGSC0003DMP400041343		PREDICTED: protein GPR107-like isoform 1 [Glycine max]	G protein-coupled seven transmembrane receptor	Lung seven transmembrane receptor family protein | chr3:2940524-2941843 FORWARD LENGTH=439	Gene of unknown function
contig01215	AT3G16720.1	Solyc01g066430.2.1	PGSC0003DMP400020053		PREDICTED: RING-H2 finger protein ATL2-like isoform 1 [Vitis vinifera]	Ring H2 finger protein	ATL2, TL2 | TOXICOS EN LEVADURA 2 | chr3:5692880-5693794 FORWARD LENGTH=304	Copalyl diphosphate synthase
contig01216	AT5G40270.1	Solyc02g086900.2.1	PGSC0003DMP400000970		PREDICTED: protein SAMHD1 homolog [Vitis vinifera]	Metal-dependent phosphohydrolase HD domain-containing protein	HD domain-containing metal-dependent phosphohydrolase family protein | chr5:16093394-16097093 REVERSE LENGTH=473
contig01217	AT3G04550.1	Solyc11g006060.1.1	PGSC0003DMP400049946		hypothetical protein MA29G21.11 [Coffea arabica]	Homology to unknown gene	unknown protein; INVOLVED IN: biological_process unknown; LOCATED IN: chloroplast stroma, chloroplast; EXPRESSED IN: 22 plant structures; EXPRESSED DURING: 13 growth stages; BEST Arabidopsis thaliana protein match is: unknown protein (TAIR:AT5G28500.1); Has 110 Blast hits to 110 proteins in 51 species: Archae - 0; Bacteria - 67; Metazoa - 1; Fungi - 0; Plants - 41; Viruses - 0; Other Eukaryotes -…
contig01218	AT4G10790.1	Solyc08g082970.2.1	PGSC0003DMP400021670		Fas-associated factor 1-like protein [Capsicum annuum]	Fas-associated factor 1-like protein	UBX domain-containing protein | chr4:6640752-6643035 REVERSE LENGTH=480	External rotenone-insensitive NADPH dehydrogenase
contig01219	AT1G57610.2	Solyc06g082780.2.1	PGSC0003DMP400048128		conserved hypothetical protein [Ricinus communis]	Coiled-coil domain containing 109B	Protein of unknown function (DUF607) | chr1:21337449-21338412 REVERSE LENGTH=293
contig01220	AT4G00300.2	Solyc01g094920.2.1	PGSC0003DMP400000405		PREDICTED: probable receptor-like protein kinase At5g24010-like [Vitis vinifera]	Receptor-like kinase	fringe-related protein | chr4:128690-130126 FORWARD LENGTH=478	Histone H4
contig01221	AT4G39520.1	Solyc04g051830.2.1	PGSC0003DMP400020588		Developmentally regulated GTP binding protein [Medicago truncatula]	Developmentally regulated GTP binding protein 1	GTP-binding protein-related | chr4:18371329-18374000 REVERSE LENGTH=369	Rpi-vnt1
contig01222	AT5G16910.1	Solyc03g097050.2.1	PGSC0003DMP400005705		glycosyltransferase, CAZy family GT2 [Populus trichocarpa]	Cellulose synthase-like protein	ATCSLD2, CSLD2 | cellulose-synthase like D2 | chr5:5561679-5565290 FORWARD LENGTH=1145	TCP transcription factor
contig01223	AT1G77180.2	Solyc12g008370.1.1	PGSC0003DMP400000727		predicted protein [Populus trichocarpa]	Pre-mRNA-processing protein 45	SKIP | chromatin protein family | chr1:28999791-29001632 REVERSE LENGTH=613	EMB2219
contig01224	AT2G44480.1	Solyc10g045240.1.1	PGSC0003DMP400052225		predicted protein [Populus trichocarpa]	Beta-glucosidase D4	BGLU17 | beta glucosidase 17 | chr2:18359780-18363001 FORWARD LENGTH=517
contig01225	AT1G64720.1	Solyc08g083330.2.1	PGSC0003DMP400021397		phosphatidylcholine transfer protein, putative [Ricinus communis]	Membrane related protein	CP5 | Polyketide cyclase/dehydrase and lipid transport superfamily protein | chr1:24046887-24048537 REVERSE LENGTH=385	Gene of unknown function
contig01226	AT4G17230.1	Solyc11g012510.1.1	PGSC0003DMP400014817		GRAS1 protein [Solanum lycopersicum]	GRAS family transcription factor	SCL13 | SCARECROW-like 13 | chr4:9661218-9662807 REVERSE LENGTH=529	Conserved gene of unknown function
contig01227	AT4G34490.1	Solyc10g051340.1.1	PGSC0003DMP400056312		PREDICTED: adenylyl cyclase-associated protein 1-like [Vitis vinifera]	Adenylyl cyclase-associated protein	ATCAP1, CAP 1, CAP1 | cyclase associated protein 1 | chr4:16484896-16487355 REVERSE LENGTH=476
contig01228	AT5G54380.1	Solyc10g006870.1.1	PGSC0003DMP400043439		PREDICTED: receptor-like protein kinase THESEUS 1-like [Vitis vinifera]	Pto-like, Serine/threonine kinase protein, resistance protein	THE1 | protein kinase family protein | chr5:22077313-22079880 REVERSE LENGTH=855	SRF-type transcription factor family protein
contig01229	AT2G27040.2	Solyc01g008960.2.1	PGSC0003DMP400039372		AGO4-2, partial [Nicotiana benthamiana]	Argonaute 4-like protein	AGO4 | Argonaute family protein | chr2:11536795-11541503 REVERSE LENGTH=924	Gene of unknown function
contig01230	AT4G35780.1	Solyc02g083290.2.1	PGSC0003DMP400015249		Hop-interacting protein THI135 [Solanum lycopersicum]	Serine/threonine/tyrosine kinase	ACT-like protein tyrosine kinase family protein | chr4:16946729-16950405 REVERSE LENGTH=570	3-oxoacyl-(Acyl-carrier protein) reductase
contig01231	AT4G39680.2	Solyc04g072670.2.1	PGSC0003DMP400047876		PREDICTED: uncharacterized protein LOC100248897 [Vitis vinifera]	Apoptotic chromatin condensation inducer 1 (Fragment)	SAP domain-containing protein | chr4:18414604-18416938 REVERSE LENGTH=633
contig01232	AT4G19860.1	Solyc02g068920.2.1	PGSC0003DMP400018289		lecithine cholesterol acyltransferase-like protein [Solanum lycopersicum]	Lecithin cholesterol acyltransferase	alpha/beta-Hydrolases superfamily protein | chr4:10777655-10780260 REVERSE LENGTH=535	Hydrolase, hydrolyzing O-glycosyl compounds
contig01233	AT5G16260.1	Solyc11g008700.1.1			PREDICTED: HIV Tat-specific factor 1 homolog [Glycine max]	Splicing factor U2AF-associated protein	ELF9 | RNA binding (RRM/RBD/RNP motifs) family protein | chr5:5311363-5315496 FORWARD LENGTH=519
contig01234	AT1G08030.1	Solyc11g069520.1.1	PGSC0003DMP400014222		PREDICTED: protein-tyrosine sulfotransferase [Vitis vinifera]	Protein-tyrosine sulfotransferase	TPST | tyrosylprotein sulfotransferase | chr1:2489575-2492741 REVERSE LENGTH=500	Zinc finger protein
contig01235	AT5G14640.1	Solyc12g062870.1.1	PGSC0003DMP400054674		Petunia Shaggy kinase 4 [Petunia x hybrida]	Kinase family protein	ATSK13, SK13 | shaggy-like kinase 13 | chr5:4719350-4721772 REVERSE LENGTH=410
contig01236	AT4G21660.2	Solyc02g078610.2.1	PGSC0003DMP400038897		predicted protein [Populus trichocarpa]	Splicing factor 3b subunit 2	proline-rich spliceosome-associated (PSP) family protein | chr4:11506259-11509772 REVERSE LENGTH=598	Conserved gene of unknown function
contig01237	AT1G48500.1	Solyc01g005440.2.1	PGSC0003DMP400055225		jasmonate ZIM-domain protein 3 [Solanum lycopersicum]	Jasmonate ZIM-domain protein 3	JAZ4, TIFY6A | jasmonate-zim-domain protein 4 | chr1:17931658-17934433 FORWARD LENGTH=310
contig01238	AT3G12400.1	Solyc10g085590.1.1	PGSC0003DMP400014719		protein with unknown function [Ricinus communis]	Tumor susceptibility protein 101 (Fragment)	ELC, ATELC | Ubiquitin-conjugating enzyme/RWD-like protein | chr3:3944600-3945796 REVERSE LENGTH=398	Hcr2-2A
contig01239	AT1G79940.3	Solyc03g007610.2.1	PGSC0003DMP400016797		PREDICTED: translocation protein SEC63 homolog [Vitis vinifera]	Chaperone protein dnaJ	ATERDJ2A | DnaJ / Sec63 Brl domains-containing protein | chr1:30070023-30073237 FORWARD LENGTH=687	ATP-binding cassette transporter
contig01240	AT1G28590.1	Solyc03g006250.2.1	PGSC0003DMP400007777		unnamed protein product [Vitis vinifera]	GDSL esterase/lipase At1g28590	GDSL-like Lipase/Acylhydrolase superfamily protein | chr1:10047509-10049300 REVERSE LENGTH=403	Conserved gene of unknown function
contig01241	AT1G13260.1	Solyc05g009790.1.1	PGSC0003DMP400001547		RAV2 [Solanum lycopersicum]	Transcription factor	RAV1, EDF4 | related to ABI3/VP1 1 | chr1:4542386-4543420 FORWARD LENGTH=344	F-box family protein
contig01242	AT1G16880.1	Solyc03g117890.2.1	PGSC0003DMP400025033		PREDICTED: unknown protein DS12 from 2D-PAGE of leaf, chloroplastic-like [Vitis vinifera]	Unknown protein DS12 from 2D-PAGE of leaf, chloroplastic	uridylyltransferase-related | chr1:5773796-5776125 FORWARD LENGTH=290	Rnf5
contig01243	AT1G64660.1	Solyc08g083110.2.1	PGSC0003DMP400021651		PREDICTED: methionine gamma-lyase [Vitis vinifera]	Cystathionine gamma-lyase	ATMGL, MGL | methionine gamma-lyase | chr1:24028977-24030537 FORWARD LENGTH=441	1-aminocyclopropane-1-carboxylate synthase 4
contig01244	AT2G31040.1	Solyc12g010870.1.1	PGSC0003DMP400013845		conserved hypothetical protein [Ricinus communis]	ATP synthase I-like protein	ATP synthase protein I -related | chr2:13209094-13211012 REVERSE LENGTH=350
contig01245	AT5G17230.2	Solyc03g031860.2.1	PGSC0003DMP400041629		RecName: Full=Phytoene synthase, chloroplastic; Flags: Precursor	Phytoene synthase 1	PSY | PHYTOENE SYNTHASE | chr5:5659839-5662087 REVERSE LENGTH=422
contig01246	AT2G43820.1	Solyc08g006330.2.1	PGSC0003DMP400016834		UDP-glucose:glucosyltransferase [Lycium barbarum]	UDP-glucose salicylic acid glucosyltransferase	GT, UGT74F2, ATSAGT1, SGT1, SAGT1 | UDP-glucosyltransferase 74F2 | chr2:18152279-18153715 FORWARD LENGTH=449	Methyltransferase
contig01247	AT5G22000.3	Solyc06g073860.1.1	PGSC0003DMP400010535		putative zinc ion binding protein [Capsicum annuum]	RING-H2 zinc finger protein (Fragment)	RHF2A | RING-H2 group F2A | chr5:7277436-7279553 FORWARD LENGTH=375
contig01248	AT1G67280.1	Solyc12g007310.1.1	PGSC0003DMP400000602		PREDICTED: probable lactoylglutathione lyase, chloroplast-like isoform 2 [Vitis vinifera]	Lactoylglutathione lyase	Glyoxalase/Bleomycin resistance protein/Dioxygenase superfamily protein | chr1:25188563-25190547 REVERSE LENGTH=350	Conserved gene of unknown function
contig01249	AT5G54770.1	Solyc07g064160.2.1	PGSC0003DMP400033461		putative chloroplast thiazole biosynthetic protein [Nicotiana tabacum]	Thiazole biosynthetic enzyme	THI1, TZ, THI4 | thiazole biosynthetic enzyme, chloroplast (ARA6) (THI1) (THI4) | chr5:22246634-22247891 FORWARD LENGTH=349
contig01250	AT4G28260.2	Solyc10g008420.2.1	PGSC0003DMP400037569		PREDICTED: uncharacterized protein LOC100255678 [Vitis vinifera]	Unknown Protein	unknown protein; FUNCTIONS IN: molecular_function unknown; INVOLVED IN: biological_process unknown; LOCATED IN: cellular_component unknown; EXPRESSED IN: 24 plant structures; EXPRESSED DURING: 15 growth stages; Has 50 Blast hits to 42 proteins in 12 species: Archae - 0; Bacteria - 0; Metazoa - 1; Fungi - 0; Plants - 49; Viruses - 0; Other Eukaryotes - 0 (source: NCBI BLink). | chr4:14005048-14006…	Integrase core domain containing protein
contig01251	AT4G17550.1	Solyc06g060910.1.1	PGSC0003DMP400041785		predicted protein [Populus trichocarpa]	Glycerol-3-phosphate transporter	Major facilitator superfamily protein | chr4:9777938-9779738 REVERSE LENGTH=544
contig01252	AT3G42170.1	Solyc10g007810.2.1	PGSC0003DMP400036798		hypothetical protein VITISV_006612 [Vitis vinifera]	HAT family dimerisation domain containing protein expressed	BED zinc finger ;hAT family dimerisation domain | chr3:14321838-14323928 FORWARD LENGTH=696	TPR Domain containing protein
contig01253
contig01254	AT2G15620.1	Solyc01g108630.2.1	PGSC0003DMP400044761		nitrite reductase [Solanum tuberosum]	Nitrite reductase	NIR1, NIR, ATHNIR | nitrite reductase 1 | chr2:6810552-6812666 FORWARD LENGTH=586	Mads box protein
contig01255	AT5G64430.1	Solyc01g106320.2.1	PGSC0003DMP400005586		ATP binding protein, putative [Ricinus communis]	Octicosapeptide/Phox/Bem1p domain-containing protein	Octicosapeptide/Phox/Bem1p family protein | chr5:25762540-25764081 REVERSE LENGTH=513	Gene of unknown function
contig01256	AT4G34320.1	Solyc11g039740.1.1	PGSC0003DMP400059801		PREDICTED: UPF0496 protein At4g34320-like [Vitis vinifera]	Unknown Protein	Protein of unknown function (DUF677) | chr4:16422436-16423824 FORWARD LENGTH=374
contig01257	AT1G48300.1	Solyc12g098850.1.1	PGSC0003DMP400008124		PREDICTED: uncharacterized protein LOC100242564 [Vitis vinifera]	Soluble diacylglycerol acyltransferase	unknown protein; FUNCTIONS IN: molecular_function unknown; INVOLVED IN: biological_process unknown; LOCATED IN: endomembrane system; EXPRESSED IN: 24 plant structures; EXPRESSED DURING: 15 growth stages; Has 96 Blast hits to 87 proteins in 37 species: Archae - 0; Bacteria - 2; Metazoa - 12; Fungi - 2; Plants - 65; Viruses - 0; Other Eukaryotes - 15 (source: NCBI BLink). | chr1:17847391-17848338 F…	Structural constituent of cell wall
contig01258	AT4G31180.2	Solyc05g056250.2.1	PGSC0003DMP400026694		PREDICTED: aspartyl-tRNA synthetase, cytoplasmic-like [Glycine max]	Asparaginyl-tRNA synthetase	Class II aminoacyl-tRNA and biotin synthetases superfamily protein | chr4:15156696-15159362 FORWARD LENGTH=558	Gene of unknown function
contig01259	AT2G24820.1	Solyc12g096550.1.1	PGSC0003DMP400050963		chlorophyll a oxygenase, putative [Ricinus communis]	Pheophorbide a oxygenase family	TIC55-II | translocon at the inner envelope membrane of chloroplasts 55-II | chr2:10575038-10576829 FORWARD LENGTH=539
contig01260	AT2G38000.1	Solyc09g011880.2.1	PGSC0003DMP400035310		conserved hypothetical protein [Ricinus communis]	LOC556397 protein (Fragment)	chaperone protein dnaJ-related | chr2:15903315-15905276 REVERSE LENGTH=419	Gene of unknown function
contig01261	AT4G17230.1	Solyc04g014830.1.1	PGSC0003DMP400014817		GRAS1 protein [Solanum lycopersicum]	GRAS family transcription factor	SCL13 | SCARECROW-like 13 | chr4:9661218-9662807 REVERSE LENGTH=529	Conserved gene of unknown function
contig01262	AT5G01260.2	Solyc09g014400.2.1	PGSC0003DMP400029040		hypothetical protein VITISV_044328 [Vitis vinifera]	Alpha-amylase	Carbohydrate-binding-like fold | chr5:105367-107045 FORWARD LENGTH=385	Class S F-box protein
contig01263	AT1G07630.1	Solyc06g076100.2.1	PGSC0003DMP400052927		Hop-interacting protein THI109 [Solanum lycopersicum]	Protein phosphatase 2C containing protein	PLL5 | pol-like 5 | chr1:2349189-2351437 FORWARD LENGTH=662
contig01264
contig01265	AT5G59530.1	Solyc09g089830.2.1	PGSC0003DMP400030122		PREDICTED: 1-aminocyclopropane-1-carboxylate oxidase homolog 1 [Vitis vinifera]	1-aminocyclopropane-1-carboxylate oxidase-like protein	2-oxoglutarate (2OG) and Fe(II)-dependent oxygenase superfamily protein | chr5:23994434-23995715 REVERSE LENGTH=364	Gene of unknown function
contig01266	AT5G14460.1	Solyc02g093460.2.1	PGSC0003DMP400022338		tRNA-pseudouridine synthase, putative [Ricinus communis]	tRNA pseudouridine synthase B	Pseudouridine synthase family protein | chr5:4660239-4662543 REVERSE LENGTH=540	Gene of unknown function
contig01267	AT4G17670.1	Solyc08g077480.2.1	PGSC0003DMP400003328		predicted protein [Populus trichocarpa]	Os04g0585900 protein (Fragment)	Protein of unknown function (DUF581) | chr4:9833948-9834663 REVERSE LENGTH=159
contig01268	AT3G44110.1	Solyc05g055160.2.1	PGSC0003DMP400040462		DnaJ-like protein [Solanum tuberosum]	DNAJ chaperone	ATJ3, ATJ | DNAJ homologue 3 | chr3:15869115-15871059 REVERSE LENGTH=420
contig01269	AT1G52380.1	Solyc03g120280.1.1	PGSC0003DMP400004733		hypothetical protein VITISV_004512 [Vitis vinifera]	RAN binding protein 3	NUP50 (Nucleoporin 50 kDa) protein | chr1:19509979-19511301 FORWARD LENGTH=440
contig01270	ATMG00580.1	Solyc04g049600.2.1			NADH-ubiquinone oxidoreductase chain [Medicago truncatula]	Unknown Protein	NAD4 | NADH dehydrogenase subunit 4 | chrM:161693-169674 FORWARD LENGTH=495
contig01271	AT1G32060.1	Solyc08g076220.2.1	PGSC0003DMP400016435		phosphoribulose kinase, putative [Ricinus communis]	Phosphoribulokinase/uridine kinase	PRK | phosphoribulokinase | chr1:11532668-11534406 FORWARD LENGTH=395	Transcription factor jumonji domain-containing protein
contig01272	AT5G65380.1	Solyc11g010380.1.1	PGSC0003DMP400028195		predicted protein [Populus trichocarpa]	Mate efflux family protein	MATE efflux family protein | chr5:26123241-26126352 REVERSE LENGTH=486	Gene of unknown function
contig01273	AT4G38225.1	Solyc10g074580.1.1	PGSC0003DMP400029398		predicted protein [Populus trichocarpa]	Aminoacylase ACY1 and related metalloexopeptidases (ISS)	unknown protein; FUNCTIONS IN: molecular_function unknown; INVOLVED IN: biological_process unknown; LOCATED IN: chloroplast; EXPRESSED IN: 21 plant structures; EXPRESSED DURING: 13 growth stages; Has 30201 Blast hits to 17322 proteins in 780 species: Archae - 12; Bacteria - 1396; Metazoa - 17338; Fungi - 3422; Plants - 5037; Viruses - 0; Other Eukaryotes - 2996 (source: NCBI BLink). | chr4:179272…	Auxin efflux carrier family protein
contig01274	AT1G66510.2	Solyc02g091330.2.1	PGSC0003DMP400053381		PREDICTED: uncharacterized protein C20orf4 homolog [Vitis vinifera]	C20orf4 homolog	AAR2 protein family | chr1:24812881-24815804 FORWARD LENGTH=399
contig01275	AT3G18290.1	Solyc03g119300.2.1	PGSC0003DMP400023325		PREDICTED: uncharacterized protein LOC100254283 [Vitis vinifera]	CHY zinc finger containing protein	EMB2454, BTS | zinc finger protein-related | chr3:6274308-6280174 FORWARD LENGTH=1254	SAUR family protein
contig01276		Solyc00g009110.2.1				Inositol-1 4 5-trisphosphate 5-Phosphatase-like protein
contig01277	AT1G17745.1	Solyc03g123830.2.1	PGSC0003DMP400016146		PREDICTED: d-3-phosphoglycerate dehydrogenase, chloroplastic-like [Vitis vinifera]	Phosphoglycerate dehydrogenase	PGDH | D-3-phosphoglycerate dehydrogenase | chr1:6101157-6104979 FORWARD LENGTH=624
contig01278	AT1G60420.1	Solyc04g081900.2.1	PGSC0003DMP400017424		PREDICTED: probable nucleoredoxin 2 [Vitis vinifera]	Nucleoredoxin 1	DC1 domain-containing protein | chr1:22261978-22264243 FORWARD LENGTH=578
contig01279	AT4G04640.1	Solyc02g080540.1.1	PGSC0003DMP400028825		RecName: Full=ATP synthase gamma chain, chloroplastic; AltName: Full=F-ATPase gamma subunit; Flags: Precursor	ATP synthase gamma chain	ATPC1 | ATPase, F1 complex, gamma subunit protein | chr4:2350761-2351882 REVERSE LENGTH=373	MATE transporter
contig01280	AT1G76810.1	Solyc03g058350.2.1	PGSC0003DMP400009676		predicted protein [Populus trichocarpa]	Translation initiation factor	eukaryotic translation initiation factor 2 (eIF-2) family protein | chr1:28831366-28836310 REVERSE LENGTH=1294
contig01281	AT4G11260.1	Solyc06g036420.1.1	PGSC0003DMP400050363		SGT1 [Nicotiana attenuata]	SGT1	ATSGT1B, ETA3, RPR1, EDM1, SGT1B | phosphatase-related | chr4:6851515-6853719 REVERSE LENGTH=358
contig01282	AT4G23160.1		PGSC0003DMP400052324		hypothetical protein VITISV_026292 [Vitis vinifera]		CRK8 | cysteine-rich RLK (RECEPTOR-like protein kinase) 8 | chr4:12129485-12134086 FORWARD LENGTH=1262
contig01283	AT1G53570.4	Solyc11g006000.1.1	PGSC0003DMP400049944		MAP3Ka [Solanum lycopersicum]	Protein serine/threonine kinase	MAP3KA | mitogen-activated protein kinase kinase kinase 3 | chr1:19987391-19990733 FORWARD LENGTH=608
contig01284	AT5G15740.1	Solyc03g114730.2.1	PGSC0003DMP400042616		PREDICTED: DUF246 domain-containing protein At1g04910-like [Vitis vinifera]	Os03g0169000 protein (Fragment)	O-fucosyltransferase family protein | chr5:5134788-5136956 REVERSE LENGTH=508	Gene of unknown function
contig01285	AT5G61010.2	Solyc03g115070.1.1	PGSC0003DMP400042458		PREDICTED: uncharacterized protein LOC100265529 [Vitis vinifera]	Exocyst complex component 7	ATEXO70E2, EXO70E2 | exocyst subunit exo70 family protein E2 | chr5:24554612-24556531 FORWARD LENGTH=639	F-box 1
contig01286	AT1G64385.1	Solyc08g082240.1.1	PGSC0003DMP400021751		PREDICTED: uncharacterized protein LOC100254757 [Vitis vinifera]	Unknown Protein	unknown protein; FUNCTIONS IN: molecular_function unknown; INVOLVED IN: biological_process unknown; LOCATED IN: endomembrane system; Has 66 Blast hits to 66 proteins in 21 species: Archae - 0; Bacteria - 0; Metazoa - 6; Fungi - 4; Plants - 51; Viruses - 0; Other Eukaryotes - 5 (source: NCBI BLink). | chr1:23900309-23901956 FORWARD LENGTH=351	RWP-RK domain containing protein
contig01287	AT3G08580.2	Solyc11g062130.1.1	PGSC0003DMP400024060		ADP/ATP translocator-like [Solanum tuberosum]	Mitochondrial ADP/ATP carrier proteins	AAC1 | ADP/ATP carrier 1 | chr3:2605706-2607030 REVERSE LENGTH=381	Xyloglucan endotransglucosylase/hydrolase protein A
contig01288		Solyc04g049580.2.1	PGSC0003DMP400039747			Similarity the ORF shows strong similarity to EST 5419 - Aspergillus oryzae		Gene of unknown function
contig01289	AT3G53230.1	Solyc06g074980.2.1	PGSC0003DMP400021243		cell division control protein [Nicotiana glutinosa]	26S protease regulatory subunit 6B homolog	ATPase, AAA-type, CDC48 protein | chr3:19723416-19726489 FORWARD LENGTH=815	Golgi transport complex protein
contig01290	AT1G72770.3	Solyc12g096020.1.1	PGSC0003DMP400051011		protein phosphatase 2C [Fragaria x ananassa]	Protein phosphatase 2C	HAB1 | homology to ABI1 | chr1:27390998-27392851 FORWARD LENGTH=511
contig01291	AT3G28180.1	Solyc02g089640.2.1	PGSC0003DMP400017778		PREDICTED: xyloglucan glycosyltransferase 4-like [Glycine max]	Cellulose synthase-like C1-2 glycosyltransferase family 2 protein	ATCSLC04, CSLC04, ATCSLC4, CSLC4 | Cellulose-synthase-like C4 | chr3:10506110-10509067 FORWARD LENGTH=673	Conserved gene of unknown function
contig01292	AT5G54800.1	Solyc07g064270.2.1	PGSC0003DMP400001956		Glucose-6-phosphate/phosphate translocator 1, chloroplast precursor, putative [Ricinus communis]	Glucose-6-phosphate/phosphate-translocator	GPT1, ATGPT1 | glucose 6-phosphate/phosphate translocator 1 | chr5:22261408-22263562 FORWARD LENGTH=388	Component of oligomeric golgi complex
contig01293	AT5G66680.1	Solyc01g109410.2.1			PREDICTED: dolichyl-diphosphooligosaccharide--protein glycosyltransferase 48 kDa subunit [Vitis vinifera]	Dolichyl-diphosphooligosaccharide--protein glycosyltransferase subunit	DGL1 | dolichyl-diphosphooligosaccharide-protein glycosyltransferase 48kDa subunit family protein | chr5:26617840-26620581 REVERSE LENGTH=437
contig01294	AT1G59820.1	Solyc05g006640.2.1	PGSC0003DMP400043609		PREDICTED: phospholipid-transporting ATPase 3-like [Glycine max]	Phospholipid-transporting ATPase	ALA3 | aminophospholipid ATPase 3 | chr1:22011599-22020023 FORWARD LENGTH=1213	Gene of unknown function
contig01295	AT5G55480.1	Solyc07g065120.2.1	PGSC0003DMP400038623		putative glycerophosphoryl diester phosphodiesterase family protein [Nicotiana tabacum]	Glycerophosphoryl diester phosphodiesterase family protein	SVL1 | SHV3-like 1 | chr5:22474277-22477819 FORWARD LENGTH=766
contig01296	AT3G46450.2	Solyc05g054570.2.1	PGSC0003DMP400040723		PREDICTED: uncharacterized protein LOC100248378 [Vitis vinifera]	CRAL/TRIO domain containing protein expressed	SEC14 cytosolic factor family protein / phosphoglyceride transfer family protein | chr3:17093297-17095319 REVERSE LENGTH=494	Gene of unknown function
contig01297	AT4G08920.1	Solyc12g057040.1.1	PGSC0003DMP400015008		cryptochrome 1b [Solanum lycopersicum]	Cryptochrome 1b	CRY1, BLU1, HY4, OOP2, ATCRY1 | cryptochrome 1 | chr4:5724260-5726905 FORWARD LENGTH=681	Oxidoreductase
contig01298	AT2G16370.1	Solyc01g109830.2.1	PGSC0003DMP400001431		dihydrofolate reductase-thymidylate synthase [Populus trichocarpa]	Thymidylate synthase	THY-1 | thymidylate synthase 1 | chr2:7082038-7084333 REVERSE LENGTH=519	Pro-resilin
contig01299	AT5G56350.1	Solyc01g049650.2.1	PGSC0003DMP400019275		RecName: Full=Pyruvate kinase, cytosolic isozyme; Short=PK	Pyruvate kinase	Pyruvate kinase family protein | chr5:22820254-22822529 REVERSE LENGTH=498	Conserved gene of unknown function
contig01300	AT1G21230.1	Solyc09g014740.2.1	PGSC0003DMP400014885		PREDICTED: wall-associated receptor kinase 2-like isoform 3 [Vitis vinifera]	Receptor-like protein kinase At3g21340	WAK5 | wall associated kinase 5 | chr1:7429980-7432346 FORWARD LENGTH=733
contig01301	AT3G24430.1	Solyc12g007010.1.1	PGSC0003DMP400000759		unnamed protein product [Vitis vinifera]	Cytosolic Fe-S cluster assembly factor NUBP2 homolog	HCF101 | ATP binding | chr3:8868731-8872154 REVERSE LENGTH=532	Geraniol 10-hydroxylase
contig01302	AT3G07770.1	Solyc07g047790.2.1	PGSC0003DMP400010903		PREDICTED: heat shock protein 90-like [Glycine max]	Chaperone protein htpG	Hsp89.1, AtHsp90.6, AtHsp90-6 | HEAT SHOCK PROTEIN 89.1 | chr3:2479611-2483970 FORWARD LENGTH=799
contig01303	AT5G62890.3	Solyc12g026430.1.1	PGSC0003DMP400033653		putative permease I [Solanum lycopersicum]	Nucleobase ascorbate transporter	Xanthine/uracil permease family protein | chr5:25243723-25247075 FORWARD LENGTH=532
contig01304	AT4G21760.1	Solyc02g080290.2.1	PGSC0003DMP400009049		beta-glucosidase, putative [Ricinus communis]	Beta-glucosidase 47	BGLU47 | beta-glucosidase 47 | chr4:11561229-11563871 FORWARD LENGTH=535	Conserved gene of unknown function
contig01305	AT4G34640.1	Solyc01g110290.2.1	PGSC0003DMP400006080		squalene synthase [Capsicum annuum]	Squalene synthase	SQS1, ERG9 | squalene synthase 1 | chr4:16538489-16541655 FORWARD LENGTH=410
contig01306	AT3G10350.1	Solyc04g025160.2.1	PGSC0003DMP400014211		ATPase [Solanum tuberosum]	Arsenite ATPase transporter (Eurofung)	P-loop containing nucleoside triphosphate hydrolases superfamily protein | chr3:3208310-3210678 FORWARD LENGTH=411	Gene of unknown function
contig01307	AT5G20250.4	Solyc07g007930.2.1	PGSC0003DMP400053804		predicted protein [Populus trichocarpa]	Alkaline alpha galactosidase 2	DIN10 | Raffinose synthase family protein | chr5:6833730-6836635 FORWARD LENGTH=844
contig01308	AT3G19760.1	Solyc11g033280.1.1	PGSC0003DMP400013527		RecName: Full=Eukaryotic initiation factor 4A-3; Short=eIF-4A-3; AltName: Full=ATP-dependent RNA helicase eIF4A-3	ATP-dependent RNA helicase FAL1	EIF4A-III | eukaryotic initiation factor 4A-III | chr3:6863790-6866242 FORWARD LENGTH=408	Gene of unknown function
contig01309	AT2G15620.1	Solyc01g108630.2.1	PGSC0003DMP400044761		nitrite reductase [Solanum tuberosum]	Nitrite reductase	NIR1, NIR, ATHNIR | nitrite reductase 1 | chr2:6810552-6812666 FORWARD LENGTH=586	Mads box protein
contig01310	AT4G03400.1	Solyc10g008520.2.1	PGSC0003DMP400037585		Indole-3-acetic acid-amido synthetase GH3.5, putative [Ricinus communis]	Auxin-responsive GH3-like	DFL2, GH3-10 | Auxin-responsive GH3 family protein | chr4:1497675-1499729 REVERSE LENGTH=591	Gene of unknown function
contig01311	AT3G15980.5	Solyc12g043000.1.1	PGSC0003DMP400049852		coatomer beta subunit, putative [Ricinus communis]	Coatomer beta&apos subunit	Coatomer, beta' subunit | chr3:5412015-5418313 REVERSE LENGTH=930
contig01312	AT1G15130.1	Solyc05g008430.2.1	PGSC0003DMP400053195		ALG2-interacting protein X [Nicotiana tabacum]	pH-response regulator protein palA/RIM20	Endosomal targeting BRO1-like domain-containing protein | chr1:5206217-5209848 REVERSE LENGTH=846
contig01313	ATMG00570.1	Solyc12g035750.1.1			hypothetical protein [Nicotiana tabacum]	NAD(P)H-quinone oxidoreductase subunit K chloroplastic	ORFX | Sec-independent periplasmic protein translocase | chrM:157491-158351 FORWARD LENGTH=286
contig01314	AT4G32180.1	Solyc03g112910.2.1	PGSC0003DMP400031622		Pantothenate kinase, putative [Ricinus communis]	Pantothenate kinase	ATPANK2, PANK2 | pantothenate kinase 2 | chr4:15537724-15543715 REVERSE LENGTH=901
contig01315	AT4G28390.1	Solyc07g053830.2.1	PGSC0003DMP400055728		ADP,ATP carrier protein, putative [Ricinus communis]	Mitochondrial ADP/ATP carrier proteins	AAC3, ATAAC3 | ADP/ATP carrier 3 | chr4:14041486-14042781 REVERSE LENGTH=379
contig01316	AT3G17470.1	Solyc12g098920.1.1	PGSC0003DMP400008296		RelA-SpoT like protein RSH4 [Nicotiana tabacum]	(P)ppGpp synthetase I (GTP pyrophosphokinase) SpoT/RelA	ATCRSH, CRSH | Ca2+-activated RelA/spot homolog | chr3:5979868-5981968 FORWARD LENGTH=583	LRR receptor-like serine/threonine-protein kinase FLS2
contig01317	AT5G10650.2	Solyc08g006460.2.1	PGSC0003DMP400045685		unnamed protein product [Vitis vinifera]	RING-finger protein like	RING/U-box superfamily protein | chr5:3365237-3367263 REVERSE LENGTH=525	Gene of unknown function
contig01318	AT2G05790.1	Solyc07g049370.2.1	PGSC0003DMP400001352		predicted protein [Populus trichocarpa]	Glucan endo-1 3-beta-glucosidase A6	O-Glycosyl hydrolases family 17 protein | chr2:2199450-2201293 FORWARD LENGTH=472	Conserved gene of unknown function
contig01319	AT1G30360.1	Solyc08g023440.2.1	PGSC0003DMP400004079		unnamed protein product [Vitis vinifera]	Early-responsive to dehydration 4	ERD4 | Early-responsive to dehydration stress protein (ERD4) | chr1:10715892-10718799 FORWARD LENGTH=724
contig01320	AT1G04850.1	Solyc12g098420.1.1	PGSC0003DMP400008070		predicted protein [Populus trichocarpa]	Ubiquitin carboxyl-terminal hydrolase	ubiquitin-associated (UBA)/TS-N domain-containing protein | chr1:1365311-1368706 REVERSE LENGTH=413	SAUR family protein
contig01321	AT1G07260.1	Solyc07g043050.1.1	PGSC0003DMP400057770		UDP-glucosyltransferase, putative [Ricinus communis]	UDP-glucosyltransferase	UGT71C3 | UDP-glucosyl transferase 71C3 | chr1:2227748-2229178 REVERSE LENGTH=476
contig01322	AT3G46780.1	Solyc06g005710.2.1	PGSC0003DMP400003838		PREDICTED: uncharacterized protein LOC100246732 [Vitis vinifera]	cDNA clone 002-143-C11 full insert sequence	PTAC16 | plastid transcriptionally active 16 | chr3:17228766-17231021 FORWARD LENGTH=510	Elongation factor Tu
contig01323	AT2G19870.1	Solyc05g017990.2.1	PGSC0003DMP400060266		PREDICTED: uncharacterized protein LOC100242436 [Vitis vinifera]	tRNA/rRNA methyltransferase	tRNA/rRNA methyltransferase (SpoU) family protein | chr2:8576034-8577803 FORWARD LENGTH=589
contig01324		Solyc12g056960.1.1	PGSC0003DMP400015021		conserved hypothetical protein [Ricinus communis]	Glucan 1 3-beta-glucosidase		ATP binding protein
contig01325	AT1G12740.1		PGSC0003DMP400002478		cytochrome P450 [Populus trichocarpa]		CYP87A2 | cytochrome P450, family 87, subfamily A, polypeptide 2 | chr1:4342462-4344569 FORWARD LENGTH=472	NBS-LRR resistance protein
contig01326	AT5G46110.4	Solyc10g008980.2.1	PGSC0003DMP400039593		RecName: Full=Triose phosphate/phosphate translocator, chloroplastic; Short=cTPT; AltName: Full=E29; Flags: Precursor	Triose phosphate/phosphate translocator	APE2, TPT | Glucose-6-phosphate/phosphate translocator-related | chr5:18697606-18700223 FORWARD LENGTH=415	Gene of unknown function
contig01327	AT5G22850.1	Solyc11g066620.1.1	PGSC0003DMP400000846		protease-like protein [Arabidopsis thaliana]	Aspartyl protease family protein	Eukaryotic aspartyl protease family protein | chr5:7633717-7636298 REVERSE LENGTH=493	Binding protein
contig01328	AT1G12950.1	Solyc05g013450.2.1	PGSC0003DMP400032441		PREDICTED: protein TRANSPARENT TESTA 12-like [Vitis vinifera]	Mate efflux family protein	RSH2 | root hair specific 2 | chr1:4419849-4422462 FORWARD LENGTH=522
contig01329	AT3G27260.2	Solyc02g093880.2.1	PGSC0003DMP400035118		PREDICTED: transcription factor GTE8-like [Glycine max]	DNA-binding bromodomain-containing protein	GTE8 | global transcription factor group E8 | chr3:10068558-10072403 FORWARD LENGTH=764	Gene of unknown function
contig01330	AT5G63910.1	Solyc12g088020.1.1	PGSC0003DMP400067442		PREDICTED: farnesylcysteine lyase-like [Vitis vinifera]	Prenylcysteine oxidase 1	FCLY | farnesylcysteine lyase | chr5:25572053-25574077 REVERSE LENGTH=500
contig01331	AT1G60810.1	Solyc05g005160.2.1	PGSC0003DMP400023850		unnamed protein product [Vitis vinifera]	ATP-citrate lyase A-2	ACLA-2 | ATP-citrate lyase A-2 | chr1:22388691-22390993 REVERSE LENGTH=423	2-oxoglutarate-dependent dioxygenase
contig01332	AT2G43710.1	Solyc06g053480.2.1	PGSC0003DMP400028549		stearoyl-acyl-carrier protein desaturase, partial [Ricinus communis]	Stearoyl-acyl carrier protein desaturase	SSI2, FAB2 | Plant stearoyl-acyl-carrier-protein desaturase family protein | chr2:18120107-18122495 FORWARD LENGTH=401	Vacuolar membrane ATPase subunit c''
contig01333	AT5G49010.1	Solyc11g065900.1.1	PGSC0003DMP400013013		PREDICTED: DNA replication complex GINS protein SLD5 [Vitis vinifera]	DNA replication complex GINS protein SLD5	SLD5 | DNA replication protein-related | chr5:19866464-19868074 FORWARD LENGTH=220
contig01334	AT3G05910.1	Solyc01g102350.2.1	PGSC0003DMP400031771		predicted protein [Populus trichocarpa]	Pectinacetylesterase like protein (Fragment)	Pectinacetylesterase family protein | chr3:1764509-1767240 REVERSE LENGTH=415	O-methyltransferase
contig01335	AT2G07360.2	Solyc05g025740.2.1			PREDICTED: uncharacterized protein LOC100266278 [Vitis vinifera]	SH3 domain-containing protein	SH3 domain-containing protein | chr2:3047623-3057099 REVERSE LENGTH=1198
contig01336	AT5G15020.2	Solyc02g087360.2.1	PGSC0003DMP400002527		unnamed protein product [Vitis vinifera]	Paired amphipathic helix protein SIN3	SNL2 | SIN3-like 2 | chr5:4859408-4865569 REVERSE LENGTH=1355	Gene of unknown function
contig01337	AT5G14260.2	Solyc02g068050.2.1	PGSC0003DMP400012363		PREDICTED: histone-lysine N-methyltransferase setd3 isoform 1 [Vitis vinifera]	SET domain-containing protein	Rubisco methyltransferase family protein | chr5:4601139-4603873 FORWARD LENGTH=514	Gene of unknown function
contig01338	AT2G39970.1	Solyc04g005650.1.1	PGSC0003DMP400005164		predicted protein [Populus trichocarpa]	Mitochondrial carrier family	Mitochondrial substrate carrier family protein | chr2:16684026-16686392 REVERSE LENGTH=331	APO protein 4, mitochondrial
contig01339	AT5G23040.1	Solyc03g114470.2.1	PGSC0003DMP400042395		cell growth defect factor-like [Solanum tuberosum]	Heat shock protein DnaJ domain protein	CDF1 | Protein of unknown function (DUF3353) | chr5:7729465-7730930 REVERSE LENGTH=258	Gene of unknown function
contig01340	AT3G58500.1	Solyc01g034020.2.1	PGSC0003DMP400055379		RecName: Full=Serine/threonine-protein phosphatase PP2A catalytic subunit	Serine/threonine-protein phosphatase	PP2A-4 | protein phosphatase 2A-4 | chr3:21635503-21638911 REVERSE LENGTH=313
contig01341	AT3G09570.1	Solyc09g005920.2.1	PGSC0003DMP400019528		hypothetical protein VITISV_038603 [Vitis vinifera]	G protein-coupled seven transmembrane receptor	Lung seven transmembrane receptor family protein | chr3:2940524-2941843 FORWARD LENGTH=439	Dof zinc finger protein
contig01342	AT5G20890.1	Solyc11g069000.1.1	PGSC0003DMP400034120		PREDICTED: T-complex protein 1 subunit beta [Vitis vinifera]	T-complex protein 1 subunit beta	TCP-1/cpn60 chaperonin family protein | chr5:7087020-7089906 REVERSE LENGTH=527	NBS-LRR resistance protein
contig01343	AT5G56210.1	Solyc10g005720.1.1	PGSC0003DMP400015285		PREDICTED: WPP domain-interacting protein 2-like [Vitis vinifera]	Unknown Protein	WIP2 | WPP domain interacting protein 2 | chr5:22750660-22752363 REVERSE LENGTH=509
contig01344	AT5G54800.1	Solyc07g064270.2.1	PGSC0003DMP400001956		Glucose-6-phosphate/phosphate translocator 1, chloroplast precursor, putative [Ricinus communis]	Glucose-6-phosphate/phosphate-translocator	GPT1, ATGPT1 | glucose 6-phosphate/phosphate translocator 1 | chr5:22261408-22263562 FORWARD LENGTH=388	Component of oligomeric golgi complex
contig01345	AT2G28930.3	Solyc10g084770.1.1	PGSC0003DMP400019437		protein kinase [Solanum tuberosum]	Receptor-like protein kinase At3g21340	APK1B, PK1B | protein kinase 1B | chr2:12424551-12426565 FORWARD LENGTH=415	Pathogen-and wound-inducible antifungal protein CBP20
contig01346	AT3G26618.1	Solyc07g006130.1.1	PGSC0003DMP400019723		PREDICTED: eukaryotic peptide chain release factor subunit 1-3-like [Glycine max]	Eukaryotic peptide chain release factor subunit 1-1	ERF1-3 | eukaryotic release factor 1-3 | chr3:9788854-9790161 FORWARD LENGTH=435	Gene of unknown function
contig01347	AT2G17080.1		PGSC0003DMP400032508		CM0216.210.nc [Lotus japonicus]		Arabidopsis protein of unknown function (DUF241) | chr2:7433326-7434117 REVERSE LENGTH=263	CBL-interacting serine/threonine-protein kinase
contig01348	AT5G04220.2	Solyc09g007860.2.1	PGSC0003DMP400037386		calcium lipid binding protein, putative [Ricinus communis]	Plant synaptotagmin	SYTC, ATSYTC, NTMC2TYPE1.3, NTMC2T1.3, SYT3 | Calcium-dependent lipid-binding (CaLB domain) family protein | chr5:1155985-1158620 REVERSE LENGTH=540
contig01349	AT4G14570.1	Solyc03g005340.2.1	PGSC0003DMP400023791		PREDICTED: acylamino-acid-releasing enzyme-like isoform 1 [Vitis vinifera]	Prolyl endopeptidase	acylaminoacyl-peptidase-related | chr4:8362586-8366525 FORWARD LENGTH=764	Transmembrane emp24 domain-containing protein 10
contig01350	AT2G20580.1	Solyc10g008180.1.1	PGSC0003DMP400016608		PREDICTED: 26S proteasome non-ATPase regulatory subunit 2 1A [Vitis vinifera]	26S proteasome regulatory subunit	RPN1A, ATRPN1A | 26S proteasome regulatory subunit S2 1A | chr2:8859211-8864699 FORWARD LENGTH=891	Transcription factor
contig01351	AT5G35735.1	Solyc07g048070.2.1	PGSC0003DMP400036081		putative membrane protein [Solanum tuberosum]	Membrane protein	Auxin-responsive family protein | chr5:13900913-13902934 REVERSE LENGTH=404
contig01352	AT1G13260.1	Solyc05g009790.1.1	PGSC0003DMP400001547		RAV2 [Solanum lycopersicum]	Transcription factor	RAV1, EDF4 | related to ABI3/VP1 1 | chr1:4542386-4543420 FORWARD LENGTH=344	F-box family protein
contig01353	AT1G74640.1	Solyc03g116110.2.1	PGSC0003DMP400033946		PREDICTED: uncharacterized protein LOC100260374 [Vitis vinifera]	Alpha/beta hydrolase fold protein	alpha/beta-Hydrolases superfamily protein | chr1:28032849-28034659 FORWARD LENGTH=370
contig01354	AT1G67300.1	Solyc07g020790.2.1	PGSC0003DMP400015202		sugar transporter [Citrus unshiu]	D-xylose-proton symporter (D-xylose transporter)	Major facilitator superfamily protein | chr1:25193832-25196751 REVERSE LENGTH=493
contig01355	AT5G46110.4	Solyc10g008980.2.1	PGSC0003DMP400039593		RecName: Full=Triose phosphate/phosphate translocator, chloroplastic; Short=cTPT; AltName: Full=E29; Flags: Precursor	Triose phosphate/phosphate translocator	APE2, TPT | Glucose-6-phosphate/phosphate translocator-related | chr5:18697606-18700223 FORWARD LENGTH=415	Gene of unknown function
contig01356	AT1G32230.2	Solyc08g005270.2.1	PGSC0003DMP400026058		PREDICTED: inactive poly [ADP-ribose] polymerase RCD1-like [Vitis vinifera]	Poly polymerase catalytic domain containing protein expressed	RCD1, CEO, CEO1, ATP8, AtRCD1 | WWE protein-protein interaction domain protein family | chr1:11613427-11615894 FORWARD LENGTH=588
contig01357	AT3G50930.1	Solyc03g033750.1.1	PGSC0003DMP400039152		ATP binding protein, putative [Ricinus communis]	BCS1 protein-like protein	BCS1 | cytochrome BC1 synthesis | chr3:18929817-18931547 FORWARD LENGTH=576	I-box binding factor
contig01358	AT1G74850.1	Solyc03g113630.2.1	PGSC0003DMP400042526		PREDICTED: pentatricopeptide repeat-containing protein At1g74850, chloroplastic [Vitis vinifera]	Pentatricopeptide repeat-containing protein	PTAC2 | plastid transcriptionally active 2 | chr1:28119237-28122314 REVERSE LENGTH=862	Gene of unknown function
contig01359	AT1G25440.1	Solyc03g119540.2.1	PGSC0003DMP400009918		PREDICTED: zinc finger protein CONSTANS-LIKE 16 [Vitis vinifera]	CONSTANS-like zinc finger protein	B-box type zinc finger protein with CCT domain | chr1:8933939-8935284 REVERSE LENGTH=417	Conserved gene of unknown function
contig01360	AT2G45030.1	Solyc01g090690.2.1	PGSC0003DMP400045160		hypothetical protein VITISV_032323 [Vitis vinifera]	Elongation factor G	Translation elongation factor EFG/EF2 protein | chr2:18572411-18576756 FORWARD LENGTH=754	Gene of unknown function
contig01361	AT3G55270.1	Solyc05g013750.2.1	PGSC0003DMP400020786		MAP kinase phosphatase 1 [Solanum tuberosum]	Dual specificity phosphatase 4	MKP1, ATMKP1 | mitogen-activated protein kinase phosphatase 1 | chr3:20496775-20499408 FORWARD LENGTH=784	Conserved gene of unknown function
contig01362	AT3G04560.1	Solyc11g006080.1.1	PGSC0003DMP400049980		hypothetical protein MA17P03.8 [Coffea arabica]	Unknown Protein	unknown protein; FUNCTIONS IN: molecular_function unknown; INVOLVED IN: biological_process unknown; EXPRESSED IN: 22 plant structures; EXPRESSED DURING: 16 growth stages; Has 227 Blast hits to 225 proteins in 83 species: Archae - 0; Bacteria - 17; Metazoa - 98; Fungi - 29; Plants - 51; Viruses - 1; Other Eukaryotes - 31 (source: NCBI BLink). | chr3:1227506-1229338 REVERSE LENGTH=417
contig01363	AT1G64860.2	Solyc06g072710.2.1	PGSC0003DMP400046954		sigma factor [Nicotiana tabacum]	RNA polymerase sigma factor	SIGA | sigma factor A | chr1:24098497-24100739 FORWARD LENGTH=498	Gene of unknown function
contig01364	AT3G10410.1	Solyc11g008280.1.1	PGSC0003DMP400054112		putative serine carboxypeptidase precursor [Gossypium hirsutum]	Serine carboxypeptidase	SCPL49, CPY | SERINE CARBOXYPEPTIDASE-LIKE 49 | chr3:3235518-3238063 REVERSE LENGTH=516
contig01365	AT2G18710.1	Solyc07g006520.2.1	PGSC0003DMP400047776		protein translocase secy subunit, putative [Ricinus communis]	Preprotein translocase secY subunit	SCY1 | SECY homolog 1 | chr2:8112231-8114452 REVERSE LENGTH=551
contig01366	AT1G73760.1	Solyc03g118840.2.1	PGSC0003DMP400010197		PREDICTED: uncharacterized protein LOC100245764 [Vitis vinifera]	RING-finger protein like	RING/U-box superfamily protein | chr1:27739366-27741161 REVERSE LENGTH=367	Transcription factor
contig01367	AT5G55580.1	Solyc12g015640.1.1	PGSC0003DMP400051941		PREDICTED: uncharacterized protein LOC100260706 [Vitis vinifera]	Mitochondrial transcription termination factor (Fragment)	Mitochondrial transcription termination factor family protein | chr5:22515601-22517408 FORWARD LENGTH=496
contig01368	AT5G64940.2	Solyc04g054190.2.1	PGSC0003DMP400044472		PREDICTED: uncharacterized protein sll1770-like [Vitis vinifera]	ABC-1 domain protein	ATATH13, ATH13 | ABC2 homolog 13 | chr5:25949116-25953326 FORWARD LENGTH=761	Conserved gene of unknown function
contig01369	AT5G60250.1	Solyc06g005000.2.1	PGSC0003DMP400040248		zinc finger protein, putative [Ricinus communis]	IBR finger domain-containing protein	zinc finger (C3HC4-type RING finger) family protein | chr5:24252226-24254710 FORWARD LENGTH=655	Gene of unknown function
contig01370	AT5G19180.1	Solyc01g079840.2.1	PGSC0003DMP400015813		ubiquitin-activating enzyme E1c, putative [Ricinus communis]	NEDD8-activating enzyme E1 catalytic subunit	ECR1 | E1 C-terminal related 1 | chr5:6453375-6455750 FORWARD LENGTH=454	Gene of unknown function
contig01371	AT3G16810.1	Solyc01g065580.2.1	PGSC0003DMP400002175		unnamed protein product [Vitis vinifera]	Pumilio domain-containing protein KIAA0020	APUM24, PUM24 | pumilio 24 | chr3:5723436-5727539 REVERSE LENGTH=641	Glutathione S-transferase
contig01372	AT5G19620.1	Solyc11g062070.1.1	PGSC0003DMP400014321		hypothetical protein ARALYDRAFT_909999 [Arabidopsis lyrata subsp. lyrata]	Outer envelope membrane protein	EMB213, OEP80, ATOEP80, TOC75 | outer envelope protein of 80 kDa | chr5:6623323-6627641 FORWARD LENGTH=732	KOM
contig01373	AT3G02660.1	Solyc07g008530.1.1	PGSC0003DMP400039864		tyrosyl-tRNA synthetase, putative [Ricinus communis]	Tyrosyl-tRNA synthetase	emb2768 | Tyrosyl-tRNA synthetase, class Ib, bacterial/mitochondrial | chr3:570221-571756 REVERSE LENGTH=511	Gene of unknown function
contig01374	AT4G05320.4	Solyc11g005670.1.1	PGSC0003DMP400060824		PREDICTED: polyubiquitin 10-like [Glycine max]	Ubiquitin	UBQ10 | polyubiquitin 10 | chr4:2718559-2719932 FORWARD LENGTH=457
contig01375	AT1G14860.1	Solyc04g014500.2.1	PGSC0003DMP400040791		predicted protein [Populus trichocarpa]	Diphosphoinositol polyphosphate phosphohydrolase	atnudt18, NUDT18 | nudix hydrolase homolog 18 | chr1:5124993-5125805 FORWARD LENGTH=176
contig01376	AT3G13460.3	Solyc01g028860.2.1	PGSC0003DMP400041513		PREDICTED: uncharacterized protein LOC100253534 [Vitis vinifera]	YTH domain family 2 (Predicted)	ECT2 | evolutionarily conserved C-terminal region 2 | chr3:4385934-4388220 REVERSE LENGTH=508	Gene of unknown function
contig01377	AT4G32050.1	Solyc08g041780.2.1	PGSC0003DMP400027380		PREDICTED: neurochondrin-like [Vitis vinifera]	Neurochondrin family protein	neurochondrin family protein | chr4:15496620-15500717 FORWARD LENGTH=618	Rar1 protein
contig01378	AT2G25490.1	Solyc12g009560.1.1	PGSC0003DMP400005245		EIN3-binding F-box protein 1 [Solanum lycopersicum]	F-box/LRR-repeat protein	EBF1, FBL6 | EIN3-binding F box protein 1 | chr2:10848018-10850275 REVERSE LENGTH=628	Caspase
contig01379	AT4G39280.2	Solyc02g090860.2.1	PGSC0003DMP400007174		PREDICTED: probable phenylalanyl-tRNA synthetase alpha chain-like [Vitis vinifera]	Phenylalanyl-tRNA synthetase alpha chain	phenylalanyl-tRNA synthetase, putative / phenylalanine--tRNA ligase, putative | chr4:18280292-18284831 REVERSE LENGTH=485	DNA binding protein
contig01380	AT5G03720.1	Solyc09g009100.2.1	PGSC0003DMP400004804		heat stress transcription factor A3 [Solanum peruvianum]	Heat stress transcription factor A3	AT-HSFA3, HSFA3 | heat shock transcription factor A3 | chr5:971913-973683 REVERSE LENGTH=412	Conserved gene of unknown function
contig01381	AT2G13540.1	Solyc10g005530.2.1			nuclear cap-binding protein [Solanum tuberosum]	Nuclear cap-binding protein subunit 1	ENS, ABH1, CBP80, ATCBP80 | ARM repeat superfamily protein | chr2:5637053-5642813 FORWARD LENGTH=848
contig01382	AT1G57680.2	Solyc01g103210.2.1	PGSC0003DMP400043114		PREDICTED: uncharacterized protein LOC100243774 [Vitis vinifera]	Unknown Protein	FUNCTIONS IN: molecular_function unknown; INVOLVED IN: biological_process unknown; LOCATED IN: endomembrane system; EXPRESSED IN: 24 plant structures; EXPRESSED DURING: 15 growth stages; CONTAINS InterPro DOMAIN/s: Uncharacterised conserved protein UCP031277 (InterPro:IPR016971); Has 35333 Blast hits to 34131 proteins in 2444 species: Archae - 798; Bacteria - 22429; Metazoa - 974; Fungi - 991; Pl…
contig01383	AT4G16380.1	Solyc05g054210.2.1	PGSC0003DMP400014815		unknown [Medicago truncatula]	Proline-rich protein	Heavy metal transport/detoxification superfamily protein | chr4:9254638-9255955 FORWARD LENGTH=254	DUF614 containing protein
contig01384	AT3G54500.3	Solyc01g068560.2.1	PGSC0003DMP400022235		conserved hypothetical protein [Ricinus communis]	Unknown Protein	FUNCTIONS IN: molecular_function unknown; INVOLVED IN: biological_process unknown; LOCATED IN: cellular_component unknown; EXPRESSED IN: 22 plant structures; EXPRESSED DURING: 13 growth stages; BEST Arabidopsis thaliana protein match is: dentin sialophosphoprotein-related (TAIR:AT5G64170.1). | chr3:20175792-20178482 REVERSE LENGTH=669	Conserved gene of unknown function
contig01385	ATCG00220.1	Solyc09g064580.2.1			hypothetical protein 154 - common tobacco chloroplast	Photosystem II reaction center protein M	PSBM | photosystem II reaction center protein M | chrC:28707-28811 REVERSE LENGTH=34
contig01386	AT1G80440.1	Solyc06g066770.1.1	PGSC0003DMP400028933		PREDICTED: F-box/kelch-repeat protein At1g80440 [Vitis vinifera]	Kelch repeat-containing F-box family protein	Galactose oxidase/kelch repeat superfamily protein | chr1:30241763-30242827 FORWARD LENGTH=354
contig01387	AT2G26260.1	Solyc02g081730.2.1	PGSC0003DMP400012944		PREDICTED: 3beta-hydroxysteroid-dehydrogenase/decarboxylase isoform 2-like [Vitis vinifera]	Sterol-4-alpha-carboxylate 3-dehydrogenase decarboxylating	AT3BETAHSD/D2, 3BETAHSD/D2 | 3beta-hydroxysteroid-dehydrogenase/decarboxylase isoform 2 | chr2:11178237-11182872 FORWARD LENGTH=564	Cig3
contig01388	AT5G48230.2	Solyc07g045350.2.1	PGSC0003DMP400030353		cytosolic acetoacetyl-coenzyme A thiolase [Nicotiana tabacum]	Acetyl-CoA C-acetyltransferase protein	EMB1276, ACAT2 | acetoacetyl-CoA thiolase 2 | chr5:19552570-19555122 REVERSE LENGTH=403	Plekhh protein
contig01389	AT3G43220.1	Solyc07g017430.2.1	PGSC0003DMP400016101		PREDICTED: polyphosphoinositide phosphatase [Vitis vinifera]	Polyphosphoinositide phosphatase	Phosphoinositide phosphatase family protein | chr3:15197123-15202653 REVERSE LENGTH=818	Patellin-3
contig01390	AT1G20920.2	Solyc12g098700.1.1	PGSC0003DMP400008108		dead box ATP-dependent RNA helicase, putative [Ricinus communis]	ATP dependent RNA helicase	P-loop containing nucleoside triphosphate hydrolases superfamily protein | chr1:7286356-7288842 FORWARD LENGTH=828	Calcium/calmodulin-dependent protein kinase kinase
contig01391	AT1G63900.1	Solyc06g084360.2.1	PGSC0003DMP400034916		PREDICTED: mitochondrial ubiquitin ligase activator of nfkb 1 [Vitis vinifera]	Baculoviral IAP repeat-containing protein 3	DAL1 | E3 Ubiquitin ligase family protein | chr1:23717056-23719086 FORWARD LENGTH=343	Gene of unknown function
contig01392	AT4G29010.1	Solyc07g019670.2.1	PGSC0003DMP400000750		3-hydroxyacyl-CoA dehyrogenase, putative [Ricinus communis]	Fatty acid oxidation complex subunit alpha	AIM1 | Enoyl-CoA hydratase/isomerase family | chr4:14297312-14302016 REVERSE LENGTH=721	SWIB/MDM2 domain containing protein
contig01393	AT5G18830.2	Solyc01g080670.2.1	PGSC0003DMP400011137		PREDICTED: squamosa promoter-binding-like protein 7-like [Vitis vinifera]	Squamosa promoter binding protein-like 1	SPL7 | squamosa promoter binding protein-like 7 | chr5:6276116-6280227 FORWARD LENGTH=775	Eukaryotic translation initiation factor 5A-3
contig01394	AT3G61490.3	Solyc05g049980.2.1	PGSC0003DMP400037552		RecName: Full=Probable polygalacturonase; Short=PG; AltName: Full=Pectinase	Glycoside hydrolase family 28 protein/polygalacturonase family protein	Pectin lyase-like superfamily protein | chr3:22758439-22760137 FORWARD LENGTH=476	Gene of unknown function
contig01395	AT4G24160.1	Solyc07g032170.2.1	PGSC0003DMP400048864		unnamed protein product [Vitis vinifera]	Abhydrolase domain-containing protein 5	alpha/beta-Hydrolases superfamily protein | chr4:12539871-12542210 FORWARD LENGTH=418
contig01396	AT3G56860.5	Solyc01g008970.2.1	PGSC0003DMP400039339		RNA-binding protein AKIP1-like [Solanum tuberosum]	Heterogeneous nuclear ribonucleoprotein A3-like protein 2	UBA2A | UBP1-associated protein 2A | chr3:21050708-21052144 REVERSE LENGTH=478
contig01397	AT3G52880.1	Solyc09g009390.2.1	PGSC0003DMP400004854		RecName: Full=Monodehydroascorbate reductase; Short=MDAR; AltName: Full=Ascorbate free radical reductase; Short=AFR reductase	Monodehydroascorbate reductase (NADH)-like protein	ATMDAR1, MDAR1 | monodehydroascorbate reductase 1 | chr3:19601477-19604366 REVERSE LENGTH=434	Casein kinase
contig01398	AT5G26770.1	Solyc01g101130.2.1	PGSC0003DMP400031786		PREDICTED: uncharacterized protein LOC100777398 isoform 1 [Glycine max]	Plant IF-like protein	unknown protein; BEST Arabidopsis thaliana protein match is: unknown protein (TAIR:AT3G05830.1); Has 30201 Blast hits to 17322 proteins in 780 species: Archae - 12; Bacteria - 1396; Metazoa - 17338; Fungi - 3422; Plants - 5037; Viruses - 0; Other Eukaryotes - 2996 (source: NCBI BLink). | chr5:9407981-9409735 REVERSE LENGTH=335	60S ribosomal protein L22
contig01399	AT1G20760.1	Solyc04g082560.2.1	PGSC0003DMP400017489		PREDICTED: uncharacterized protein LOC100240982 [Vitis vinifera]	Actin cytoskeleton-regulatory complex protein PAN1	Calcium-binding EF hand family protein | chr1:7209515-7214773 FORWARD LENGTH=1019
contig01400	AT3G01910.1	Solyc02g094120.2.1	PGSC0003DMP400035087		sulfite oxidase-like [Solanum tuberosum]	Sulfite oxidase	SOX, AT-SO, AtSO | sulfite oxidase | chr3:314919-317274 REVERSE LENGTH=393	Gene of unknown function
contig01401	AT1G74740.1	Solyc03g113390.2.1	PGSC0003DMP400023323		Hop-interacting protein THI080 [Solanum lycopersicum]	Calcium-dependent protein kinase 1	CPK30, CDPK1A, ATCPK30 | calcium-dependent protein kinase 30 | chr1:28080199-28082476 REVERSE LENGTH=541	Arginine/serine-rich coiled coil protein
contig01402	AT3G26020.2	Solyc02g093800.2.1	PGSC0003DMP400035121		PREDICTED: serine/threonine protein phosphatase 2A 59 kDa regulatory subunit B' gamma isoform-like [Glycine max]	Serine/threonine-protein phosphatase 2A regulatory subunit delta 1 isoform	Protein phosphatase 2A regulatory B subunit family protein | chr3:9514363-9516585 FORWARD LENGTH=510	Gene of unknown function
contig01403	AT4G18900.1	Solyc04g005330.2.1	PGSC0003DMP400040789		PREDICTED: uncharacterized WD repeat-containing protein C17D11.16-like [Glycine max]	Periodic tryptophan protein 1 homolog	Transducin/WD40 repeat-like superfamily protein | chr4:10356465-10359078 FORWARD LENGTH=461	Gene of unknown function
contig01404	AT1G24530.1	Solyc05g013880.1.1	PGSC0003DMP400029655		predicted protein [Populus trichocarpa]	WD-40 repeat family protein	Transducin/WD40 repeat-like superfamily protein | chr1:8693287-8694543 FORWARD LENGTH=418	F-Box protein
contig01405	AT1G78070.1	Solyc04g072890.2.1	PGSC0003DMP400016761		PREDICTED: uncharacterized WD repeat-containing protein C2A9.03 [Vitis vinifera]	WD-40 repeat family protein	Transducin/WD40 repeat-like superfamily protein | chr1:29355219-29358368 FORWARD LENGTH=449
contig01406	AT1G09160.1	Solyc01g100110.2.1	PGSC0003DMP400042942		PREDICTED: probable protein phosphatase 2C 5 [Vitis vinifera]	Integrin-linked kinase-associated serine/threonine phosphatase 2C	Protein phosphatase 2C family protein | chr1:2953199-2955059 REVERSE LENGTH=428	Csf-3 protein
contig01407	AT5G23940.1	Solyc03g025320.2.1	PGSC0003DMP400017915		acyltransferase homolog [Petunia x hybrida]	Hydroxycinnamoyl transferase	EMB3009, PEL3, DCR | HXXXD-type acyl-transferase family protein | chr5:8076616-8079677 REVERSE LENGTH=484	RAS protein activator like 1
contig01408	AT3G47000.1	Solyc06g076780.2.1	PGSC0003DMP400052970		hypothetical protein VITISV_033665 [Vitis vinifera]	Beta-D-glucosidase	Glycosyl hydrolase family protein | chr3:17313811-17316539 REVERSE LENGTH=608
contig01409	AT4G15560.1	Solyc11g010850.1.1	PGSC0003DMP400028160		putative 1-deoxy-D-xylulose 5-phosphate synthase 2 [Solanum habrochaites]	1-deoxy-D-xylulose 5-phosphate synthase 2	CLA1, DEF, CLA, DXS, DXPS2 | Deoxyxylulose-5-phosphate synthase | chr4:8884218-8887254 FORWARD LENGTH=717	F-box protein
contig01410	AT3G14470.1	Solyc11g069990.1.1	PGSC0003DMP400032355		disease resistance protein [Capsicum chinense]	Nbs-lrr, resistance protein	NB-ARC domain-containing disease resistance protein | chr3:4857940-4861104 FORWARD LENGTH=1054
contig01411	AT1G19520.1	Solyc07g025200.1.1	PGSC0003DMP400009511		unnamed protein product [Vitis vinifera]	Pentatricopeptide repeat-containing protein	NFD5 | pentatricopeptide (PPR) repeat-containing protein | chr1:6760032-6762581 FORWARD LENGTH=725	Aspartic protease inhibitor 8
contig01412	AT1G79340.1	Solyc09g098150.2.1	PGSC0003DMP400021101		metacaspase 1 [Solanum lycopersicum]	Metacaspase 7	AtMC4, MC4 | metacaspase 4 | chr1:29842849-29844368 FORWARD LENGTH=418	Cation-chloride co-transporter
contig01413	AT4G32720.1	Solyc08g068310.2.1	PGSC0003DMP400019154		PREDICTED: uncharacterized protein LOC100250699 [Vitis vinifera]	RNA-binding La domain protein	AtLa1, La1 | La protein 1 | chr4:15787313-15789683 FORWARD LENGTH=433	Protein phosphatase 2c
contig01414	AT4G15560.1	Solyc11g010850.1.1	PGSC0003DMP400028160		putative 1-deoxy-D-xylulose 5-phosphate synthase 2 [Solanum habrochaites]	1-deoxy-D-xylulose 5-phosphate synthase 2	CLA1, DEF, CLA, DXS, DXPS2 | Deoxyxylulose-5-phosphate synthase | chr4:8884218-8887254 FORWARD LENGTH=717	F-box protein
contig01415	AT3G61480.1	Solyc01g094880.2.1			WD40-like protein [Arachis hypogaea]	Protein RIC1 homolog	Quinoprotein amine dehydrogenase, beta chain-like; RIC1-like guanyl-nucleotide exchange factor | chr3:22749984-22756476 FORWARD LENGTH=1080
contig01416	AT3G51130.1	Solyc02g075630.1.1	PGSC0003DMP400006332		unnamed protein product [Vitis vinifera]	UPF0183 protein C16orf70 homolog	unknown protein; CONTAINS InterPro DOMAIN/s: Uncharacterised protein family UPF0183 (InterPro:IPR005373); Has 269 Blast hits to 265 proteins in 123 species: Archae - 0; Bacteria - 0; Metazoa - 131; Fungi - 82; Plants - 37; Viruses - 0; Other Eukaryotes - 19 (source: NCBI BLink). | chr3:18994219-18997180 FORWARD LENGTH=410
contig01417	AT3G62910.1	Solyc09g074650.2.1	PGSC0003DMP400005069		PREDICTED: peptide chain release factor 1 [Vitis vinifera]	Peptide chain release factor 1	APG3 | Peptide chain release factor 1 | chr3:23257661-23260386 REVERSE LENGTH=422
contig01418	AT2G46020.1	Solyc01g094800.2.1	PGSC0003DMP400000127		PREDICTED: ATP-dependent helicase BRM-like [Vitis vinifera]	Chromodomain-helicase-DNA-binding protein 1	CHR2, ATBRM, BRM, CHA2 | transcription regulatory protein SNF2, putative | chr2:18923304-18931769 FORWARD LENGTH=2192	Cytochrome b5 isoform Cb5-A
contig01419	AT5G46800.1	Solyc10g079200.1.1	PGSC0003DMP400014328		mitochondrial carrier protein [Solanum lycopersicum]	Mitochondrial carrier protein	BOU | Mitochondrial substrate carrier family protein | chr5:18988779-18989810 REVERSE LENGTH=300	Steroid binding protein
contig01420	AT4G24220.1	Solyc10g049620.1.1	PGSC0003DMP400009639		putative progesterone 5-beta-reductase [Withania somnifera]	Progesterone 5-beta-reductase	VEP1, AWI31 | NAD(P)-binding Rossmann-fold superfamily protein | chr4:12565219-12566474 FORWARD LENGTH=388
contig01421	AT3G25800.2	Solyc06g069180.2.1	PGSC0003DMP400007232		unnamed protein product [Vitis vinifera]	Phosphatase 2A regulatory A subunit	PDF1, PR 65, PP2AA2 | protein phosphatase 2A subunit A2 | chr3:9423036-9425783 REVERSE LENGTH=544	Flavonol synthase/flavanone 3-hydroxylase
contig01422	AT2G47790.1	Solyc09g075000.2.1	PGSC0003DMP400020189		hypothetical protein VITISV_023641 [Vitis vinifera]	WD repeat protein	Transducin/WD40 repeat-like superfamily protein | chr2:19571102-19572946 REVERSE LENGTH=392	DNA cross-link repair protein pso2/snm1
contig01423	AT3G12740.1	Solyc05g054800.1.1	PGSC0003DMP400040498		PREDICTED: ALA-interacting subunit 3 [Vitis vinifera]	Cell cycle control protein	ALIS1 | ALA-interacting subunit 1 | chr3:4049739-4051561 FORWARD LENGTH=350	Conserved gene of unknown function
contig01424	AT2G40800.1	Solyc03g095470.2.1	PGSC0003DMP400009333		uncharacterized protein [Arabidopsis thaliana]	Chromosome 01 contig 1 DNA sequence (Fragment)	unknown protein; BEST Arabidopsis thaliana protein match is: unknown protein (TAIR:AT3G56430.1); Has 43 Blast hits to 43 proteins in 15 species: Archae - 0; Bacteria - 0; Metazoa - 0; Fungi - 0; Plants - 41; Viruses - 0; Other Eukaryotes - 2 (source: NCBI BLink). | chr2:17024653-17026769 REVERSE LENGTH=377	Conserved gene of unknown function
contig01425	AT4G18530.1	Solyc01g103170.2.1	PGSC0003DMP400043194		PREDICTED: uncharacterized protein LOC100802412 [Glycine max]	Lysine ketoglutarate reductase trans-splicing related 1-like	Protein of unknown function (DUF707) | chr4:10217749-10220285 FORWARD LENGTH=389	Conserved gene of unknown function
contig01426	AT1G51310.1	Solyc09g074100.2.1	PGSC0003DMP400006836		PREDICTED: tRNA-specific 2-thiouridylase mnmA-like [Vitis vinifera]	tRNA-specific 2-thiouridylase mnmA	transferases;tRNA (5-methylaminomethyl-2-thiouridylate)-methyltransferases | chr1:19019185-19021735 REVERSE LENGTH=497	Conserved gene of unknown function
contig01427	AT3G27925.1	Solyc02g086830.2.1	PGSC0003DMP400000966		PREDICTED: protease Do-like 1, chloroplastic-like [Vitis vinifera]	Protease Do-like (S2 serine-type protease)	DEGP1, Deg1 | DegP protease 1 | chr3:10366659-10368864 REVERSE LENGTH=439
contig01428	AT4G17100.1	Solyc08g077510.2.1	PGSC0003DMP400003323		PREDICTED: poly(U)-specific endoribonuclease-B [Vitis vinifera]	Poly(U)-specific endoribonuclease-A	CONTAINS InterPro DOMAIN/s: Endoribonuclease XendoU (InterPro:IPR018998); Has 943 Blast hits to 770 proteins in 162 species: Archae - 0; Bacteria - 61; Metazoa - 472; Fungi - 40; Plants - 78; Viruses - 35; Other Eukaryotes - 257 (source: NCBI BLink). | chr4:9610164-9612513 REVERSE LENGTH=434	RNA-binding protein
contig01429	AT5G36700.4	Solyc11g008620.1.1	PGSC0003DMP400028271		4-nitrophenylphosphatase, putative [Ricinus communis]	Phosphoglycolate phosphatase	PGLP1 | 2-phosphoglycolate phosphatase 1 | chr5:14421929-14424430 REVERSE LENGTH=362	Ribosomal protein L24E
contig01430	AT5G57580.1	Solyc07g006830.2.1	PGSC0003DMP400032659		calmodulin-binding protein [Nicotiana tabacum]	Calmodulin-binding protein (Fragment)	Calmodulin-binding protein | chr5:23314994-23317683 REVERSE LENGTH=647
contig01431	AT1G54490.1	Solyc04g049010.2.1	PGSC0003DMP400006645		ethylene insensitive 5/7 [Solanum lycopersicum]	5&apos-3&apos exoribonuclease 2	AIN1, EIN5, XRN4, ATXRN4 | exoribonuclease 4 | chr1:20350300-20356650 FORWARD LENGTH=947
contig01432	AT5G62190.1	Solyc06g035450.2.1	PGSC0003DMP400048603		PREDICTED: DEAD-box ATP-dependent RNA helicase 7-like [Vitis vinifera]	ATP-dependent RNA helicase	PRH75 | DEAD box RNA helicase (PRH75) | chr5:24980542-24983879 REVERSE LENGTH=671
contig01433		Solyc03g025150.2.1	PGSC0003DMP400017928		unnamed protein product [Vitis vinifera]	Unknown Protein		Cysteine proteinase inhibitor B
contig01434	AT2G25490.1	Solyc12g009560.1.1	PGSC0003DMP400005245		EIN3-binding F-box protein 1 [Solanum lycopersicum]	F-box/LRR-repeat protein	EBF1, FBL6 | EIN3-binding F box protein 1 | chr2:10848018-10850275 REVERSE LENGTH=628	Caspase
contig01435	AT3G43190.1	Solyc07g042550.2.1	PGSC0003DMP400023981		RecName: Full=Sucrose synthase; AltName: Full=SS65; AltName: Full=Sucrose-UDP glucosyltransferase	Sucrose synthase	SUS4, ATSUS4 | sucrose synthase 4 | chr3:15179204-15182577 REVERSE LENGTH=808	Small nuclear ribonucleoprotein polypeptide G
contig01436	AT2G14740.2	Solyc01g107130.2.1	PGSC0003DMP400044592		PREDICTED: vacuolar-sorting receptor 3-like [Vitis vinifera]	Vacuolar sorting receptor	ATVSR3, VSR3, VSR2;2, BP80-2;2 | vaculolar sorting receptor 3 | chr2:6308895-6312303 FORWARD LENGTH=628
contig01437	AT4G23810.1	Solyc08g008280.2.1	PGSC0003DMP400010348		WRKY transcription factor-30 [Capsicum annuum]	WRKY transcription factor-30	WRKY53, ATWRKY53 | WRKY family transcription factor | chr4:12392666-12393739 REVERSE LENGTH=324	Conserved gene of unknown function
contig01438	AT1G08820.2	Solyc01g098200.2.1	PGSC0003DMP400038939		PREDICTED: vesicle-associated protein 2-2 [Vitis vinifera]	Vesicle-associated membrane protein-associated protein A	VAP27-2 | vamp/synaptobrevin-associated protein 27-2 | chr1:2821810-2824412 REVERSE LENGTH=386
contig01439	AT3G54000.1	Solyc09g011690.2.1	PGSC0003DMP400020799		unknown [Populus trichocarpa]	Unknown Protein	CONTAINS InterPro DOMAIN/s: Uncharacterised conserved protein UCP022260 (InterPro:IPR016802); Has 94 Blast hits to 94 proteins in 14 species: Archae - 0; Bacteria - 0; Metazoa - 0; Fungi - 0; Plants - 94; Viruses - 0; Other Eukaryotes - 0 (source: NCBI BLink). | chr3:19996757-19998197 FORWARD LENGTH=352	Cationic peroxidase 1
contig01440	AT1G18850.1	Solyc06g071010.2.1	PGSC0003DMP400055841		conserved hypothetical protein [Ricinus communis]	Unknown Protein	unknown protein; FUNCTIONS IN: molecular_function unknown; INVOLVED IN: biological_process unknown; LOCATED IN: nucleolus; EXPRESSED IN: 22 plant structures; EXPRESSED DURING: 13 growth stages; Has 40 Blast hits to 40 proteins in 13 species: Archae - 0; Bacteria - 0; Metazoa - 0; Fungi - 0; Plants - 40; Viruses - 0; Other Eukaryotes - 0 (source: NCBI BLink). | chr1:6504928-6506127 REVERSE LENGTH=…
contig01441	AT3G06170.1	Solyc06g054420.2.1	PGSC0003DMP400053633		PREDICTED: serine incorporator 3 isoform 2 [Vitis vinifera]	Serine incorporator 1	Serinc-domain containing serine and sphingolipid biosynthesis protein | chr3:1867520-1869738 FORWARD LENGTH=409
contig01442	AT5G45190.2	Solyc10g078180.1.1	PGSC0003DMP400029920		PREDICTED: cyclin-T1-5-like isoform 1 [Vitis vinifera]	Cyclin family protein	Cyclin family protein | chr5:18277808-18280733 REVERSE LENGTH=590	Conserved gene of unknown function
contig01443	AT1G72100.1	Solyc06g065050.1.1	PGSC0003DMP400054571		unknown protein [Arabidopsis thaliana]	Transmembrane protein 205	late embryogenesis abundant domain-containing protein / LEA domain-containing protein | chr1:27127250-27128811 FORWARD LENGTH=480
contig01444	AT1G68550.2	Solyc05g009450.1.1	PGSC0003DMP400025614		PREDICTED: ethylene-responsive transcription factor ERF118 [Vitis vinifera]	Ethylene responsive transcription factor 2a	Integrase-type DNA-binding superfamily protein | chr1:25725810-25726784 REVERSE LENGTH=324	Homeobox-leucine zipper protein HAT7
contig01445	AT2G18160.1	Solyc04g080740.1.1	PGSC0003DMP400006602		Ocs element-binding factor, putative [Ricinus communis]	BZIP transcription factor family protein	ATBZIP2, GBF5, bZIP2 | basic leucine-zipper 2 | chr2:7898288-7898803 REVERSE LENGTH=171	Conserved gene of unknown function
contig01446	AT2G14910.1	Solyc01g107380.2.1	PGSC0003DMP400044851		PREDICTED: uncharacterized protein LOC100267925 [Vitis vinifera]	Seed maturation protein PM23 (Fragment)	unknown protein; LOCATED IN: chloroplast; EXPRESSED IN: 24 plant structures; EXPRESSED DURING: 15 growth stages; BEST Arabidopsis thaliana protein match is: unknown protein (TAIR:AT5G14970.1); Has 605 Blast hits to 425 proteins in 102 species: Archae - 0; Bacteria - 300; Metazoa - 25; Fungi - 0; Plants - 89; Viruses - 0; Other Eukaryotes - 191 (source: NCBI BLink). | chr2:6406957-6409015 REVERSE …	Gene of unknown function
contig01447	AT1G22400.1	Solyc05g052870.2.1	PGSC0003DMP400047139		PREDICTED: UDP-glycosyltransferase 85A1 isoform 2 [Vitis vinifera]	UDP-glucosyltransferase family 1 protein	UGT85A1, ATUGT85A1 | UDP-Glycosyltransferase superfamily protein | chr1:7903851-7906607 REVERSE LENGTH=489
contig01448	AT3G05290.1	Solyc01g098910.2.1	PGSC0003DMP400049845		peroxisomal membrane protein pmp34, putative [Ricinus communis]	Mitochondrial carrier protein	PNC1 | peroxisomal adenine nucleotide carrier 1 | chr3:1506129-1507614 REVERSE LENGTH=322
contig01449	AT3G22960.1	Solyc01g106780.2.1	PGSC0003DMP400044555		unnamed protein product [Vitis vinifera]	Pyruvate kinase	PKP1, PKP-ALPHA | Pyruvate kinase family protein | chr3:8139369-8141771 FORWARD LENGTH=596	Gene of unknown function
contig01450	AT5G61970.1	Solyc03g093970.2.1	PGSC0003DMP400027169		Signal recognition particle 68 kDa protein, putative [Ricinus communis]	Signal recognition particle 68	signal recognition particle-related / SRP-related | chr5:24888920-24893079 FORWARD LENGTH=605
contig01451		Solyc11g027710.1.1	PGSC0003DMP400054821		putative senescence-associated protein [Pisum sativum]	Unknown Protein
contig01452	AT3G02360.1	Solyc04g005160.1.1	PGSC0003DMP400043596		PREDICTED: 6-phosphogluconate dehydrogenase, decarboxylating-like isoform 2 [Vitis vinifera]	6-phosphogluconate dehydrogenase decarboxylating	6-phosphogluconate dehydrogenase family protein | chr3:482498-483958 FORWARD LENGTH=486	TNP2-like transposon protein
contig01453			PGSC0003DMP400054826		hypothetical protein NitaMp112 [Nicotiana tabacum]
contig01454	AT4G19170.1	Solyc08g075490.2.1	PGSC0003DMP400003539		carotenoid cleavage dioxygenase 4 [Nicotiana tabacum]	Carotenoid cleavage dioxygenase 4B	NCED4, CCD4 | nine-cis-epoxycarotenoid dioxygenase 4 | chr4:10481835-10483622 FORWARD LENGTH=595	Aldehyde dehydrogenase
contig01455	AT3G57560.1	Solyc11g005620.1.1	PGSC0003DMP400007091		PREDICTED: acetylglutamate kinase, chloroplastic [Vitis vinifera]	Acetylglutamate kinase-like protein	NAGK | N-acetyl-l-glutamate kinase | chr3:21311164-21312207 REVERSE LENGTH=347	Integral membrane family protein
contig01456	AT4G01070.1	Solyc01g095620.2.1	PGSC0003DMP400058080		UDP-glucose:glucosyltransferase [Lycium barbarum]	UDP-glucosyltransferase	GT72B1, UGT72B1 | UDP-Glycosyltransferase superfamily protein | chr4:461858-463300 REVERSE LENGTH=480
contig01457	AT5G52030.2	Solyc03g026260.2.1	PGSC0003DMP400025131		PREDICTED: traB domain-containing protein-like [Glycine max]	TraB family protein	TraB family protein | chr5:21128291-21130034 FORWARD LENGTH=402	Calcium-binding EF hand family protein
contig01458	AT2G38800.1	Solyc01g068460.2.1	PGSC0003DMP400052011		predicted protein [Populus trichocarpa]	Pathogen-induced calmodulin-binding protein (Fragment)	Plant calmodulin-binding protein-related | chr2:16216999-16218837 FORWARD LENGTH=612
contig01459	AT4G01100.1	Solyc01g095570.2.1	PGSC0003DMP400000451		mitochondrial carrier-like protein [Solanum tuberosum]	Mitochondrial carrier-like protein	ADNT1 | adenine nucleotide transporter 1 | chr4:477411-479590 FORWARD LENGTH=352	Signal recognition particle receptor subunit beta
contig01460	AT4G34590.1	Solyc01g109880.2.1	PGSC0003DMP400053892		bZIP transcription factor BZI-2 [Nicotiana tabacum]	BZIP transcription factor	ATB2, GBF6, AtbZIP11, BZIP11 | G-box binding factor 6 | chr4:16522449-16522928 FORWARD LENGTH=159
contig01461	AT3G23510.1	Solyc09g090510.2.1	PGSC0003DMP400012876		PREDICTED: uncharacterized protein LOC100249441 [Vitis vinifera]	Cyclopropane-fatty-acyl-phospholipid synthase	Cyclopropane-fatty-acyl-phospholipid synthase | chr3:8428071-8433159 FORWARD LENGTH=867	Conserved gene of unknown function
contig01462	AT1G25350.2	Solyc05g009220.2.1	PGSC0003DMP400025669		PREDICTED: glutaminyl-tRNA synthetase isoform 1 [Vitis vinifera]	Glutaminyl-tRNA synthetase	OVA9 | glutamine-tRNA ligase, putative / glutaminyl-tRNA synthetase, putative / GlnRS, putative | chr1:8889280-8894205 REVERSE LENGTH=800
contig01463	AT5G42650.1	Solyc10g007960.1.1	PGSC0003DMP400018673		allene oxide syntase [Solanum tuberosum]	Allene oxide synthase	AOS, CYP74A, DDE2 | allene oxide synthase | chr5:17097803-17099359 REVERSE LENGTH=518
contig01464	AT4G35300.4	Solyc04g082700.2.1	PGSC0003DMP400017656		sugar transporter, putative [Ricinus communis]	Solute carrier family 2, facilitated glucose transporter member 12	TMT2 | tonoplast monosaccharide transporter2 | chr4:16796432-16799071 REVERSE LENGTH=739
contig01465	AT1G76250.1	Solyc12g094550.1.1	PGSC0003DMP400051052		conserved hypothetical protein [Ricinus communis]	AT1G76250-like protein (Fragment)	unknown protein; INVOLVED IN: biological_process unknown; LOCATED IN: endomembrane system; EXPRESSED IN: 6 plant structures; EXPRESSED DURING: 4 anthesis, petal differentiation and expansion stage; Has 74 Blast hits to 74 proteins in 16 species: Archae - 0; Bacteria - 0; Metazoa - 1; Fungi - 0; Plants - 69; Viruses - 0; Other Eukaryotes - 4 (source: NCBI BLink). | chr1:28606561-28608942 REVERSE L…
contig01466	AT4G08500.1	Solyc07g053170.2.1	PGSC0003DMP400045363		predicted protein [Populus trichocarpa]	Protein serine/threonine kinase	MEKK1, ATMEKK1, MAPKKK8, ARAKIN | MAPK/ERK kinase kinase 1 | chr4:5404272-5407062 REVERSE LENGTH=608
contig01467	AT2G17030.1	Solyc01g111920.2.1	PGSC0003DMP400032457		f-box family protein [Populus trichocarpa]	F-box family protein	F-box family protein with a domain of unknown function (DUF295) | chr2:7399108-7400650 FORWARD LENGTH=407
contig01468	AT1G47056.1	Solyc04g078490.1.1	PGSC0003DMP400063440		f-box family protein [Populus trichocarpa]	F-box/LRR-repeat protein 2	VFB1 | VIER F-box proteine 1 | chr1:17276103-17277659 REVERSE LENGTH=518
contig01469	AT2G14720.2	Solyc01g107130.2.1	PGSC0003DMP400044592		PREDICTED: vacuolar-sorting receptor 3-like [Vitis vinifera]	Vacuolar sorting receptor	VSR4, VSR2;1, BP80-2;1, MTV4 | vacuolar sorting receptor 4 | chr2:6300878-6304156 REVERSE LENGTH=628
contig01470	AT1G56120.1	Solyc11g011880.1.1	PGSC0003DMP400060501		predicted protein [Hordeum vulgare subsp. vulgare]	RLK, Receptor like protein, putative resistance protein with an antifungal domain	Leucine-rich repeat transmembrane protein kinase | chr1:20987288-20993072 REVERSE LENGTH=1047
contig01471	AT1G79340.1	Solyc09g098150.2.1	PGSC0003DMP400021101		metacaspase 1 [Solanum lycopersicum]	Metacaspase 7	AtMC4, MC4 | metacaspase 4 | chr1:29842849-29844368 FORWARD LENGTH=418	Cation-chloride co-transporter
contig01472
contig01473	AT1G66150.1	Solyc01g108840.2.1	PGSC0003DMP400044974		LRR receptor-like protein kinase [Nicotiana tabacum]	Receptor like kinase, RLK	TMK1 | transmembrane kinase 1 | chr1:24631503-24634415 FORWARD LENGTH=942	Gene of unknown function
contig01474	AT1G04420.1	Solyc06g053600.2.1	PGSC0003DMP400028467		unnamed protein product [Vitis vinifera]	Oxidoreductase aldo/keto reductase family protein expressed	NAD(P)-linked oxidoreductase superfamily protein | chr1:1191634-1193699 FORWARD LENGTH=412	Trehalose-6-phosphate synthase
contig01475	AT2G40360.1	Solyc01g103720.2.1	PGSC0003DMP400043240		ribosome biogenesis protein bop1, putative [Ricinus communis]	Ribosome biogenesis protein ERB1	Transducin/WD40 repeat-like superfamily protein | chr2:16853123-16856635 REVERSE LENGTH=753
contig01476	AT2G47070.1	Solyc05g053240.2.1	PGSC0003DMP400047182		Squamosa promoter-binding protein, putative [Ricinus communis]	Squamosa promoter binding protein-like 1	SPL1 | squamosa promoter binding protein-like 1 | chr2:19337144-19340552 FORWARD LENGTH=881	Gene of unknown function
contig01477	AT1G11910.1	Solyc02g080880.2.1	PGSC0003DMP400028764		RecName: Full=Aspartic proteinase; Flags: Precursor	Aspartic proteinase	APA1, ATAPA1 | aspartic proteinase A1 | chr1:4017119-4019874 REVERSE LENGTH=506
contig01478	AT1G21760.1	Solyc11g012830.1.1	PGSC0003DMP400001675		PREDICTED: F-box protein 7-like [Glycine max]	F-box family protein	ATFBP7, FBP7 | F-box protein 7 | chr1:7649324-7651613 FORWARD LENGTH=328
contig01479	AT2G26190.1	Solyc12g008960.1.1	PGSC0003DMP400000651		hypothetical protein VITISV_024541 [Vitis vinifera]	Calmodulin-binding protein	calmodulin-binding family protein | chr2:11147901-11150082 REVERSE LENGTH=532	Cytochrome P450
contig01480	AT4G39660.1	Solyc04g054310.2.1	PGSC0003DMP400022668		putative aminotransferase [Capsicum annuum]	Alanine-glyoxylate aminotransferase	AGT2 | alanine:glyoxylate aminotransferase 2 | chr4:18406797-18409262 FORWARD LENGTH=476
contig01481	AT1G01580.1	Solyc01g094910.2.1	PGSC0003DMP400000404		ferric-chelate reductase [Solanum lycopersicum]	Ferric reductase oxidase	FRO2, FRD1, ATFRO2 | ferric reduction oxidase 2 | chr1:209395-212810 FORWARD LENGTH=725	UDP-glucuronate decarboxylase 2
contig01482	AT2G28840.1	Solyc09g010690.2.1	PGSC0003DMP400015686		Hop-interacting protein THI015 [Solanum lycopersicum]	Ankyrin repeat domain-containing protein 28	XBAT31 | XB3 ortholog 1 in Arabidopsis thaliana | chr2:12378542-12380474 FORWARD LENGTH=456
contig01483	AT3G17510.1	Solyc05g053210.2.1	PGSC0003DMP400047178		PREDICTED: CBL-interacting serine/threonine-protein kinase 1-like [Vitis vinifera]	CBL-interacting protein kinase 1	CIPK1, SnRK3.16 | CBL-interacting protein kinase 1 | chr3:5989309-5992627 REVERSE LENGTH=444
contig01484	AT5G57870.2	Solyc12g009960.1.1	PGSC0003DMP400013945		PREDICTED: eukaryotic initiation factor iso-4F subunit p82-34-like isoform 2 [Vitis vinifera]	Eukaryotic translation initiation factor 4	eIFiso4G1 | MIF4G domain-containing protein / MA3 domain-containing protein | chr5:23439755-23443433 FORWARD LENGTH=776	Gene of unknown function
contig01485	AT1G79570.1	Solyc02g031860.2.1	PGSC0003DMP400018472		PREDICTED: uncharacterized protein LOC100242423 [Vitis vinifera]	Serine/threonine protein kinase	Protein kinase superfamily protein with octicosapeptide/Phox/Bem1p domain | chr1:29932856-29937540 REVERSE LENGTH=1248	Transcription factor
contig01486	AT1G36050.2	Solyc01g105100.2.1	PGSC0003DMP400022237		PREDICTED: endoplasmic reticulum-Golgi intermediate compartment protein 3 [Vitis vinifera]	Endoplasmic reticulum-Golgi intermediate compartment protein 3	Endoplasmic reticulum vesicle transporter protein | chr1:13450467-13453055 FORWARD LENGTH=386	Peptidyl-prolyl cis-trans isomerase
contig01487			PGSC0003DMP400060207		Gag-pol polyprotein, putative [Solanum demissum]
contig01488	AT5G09390.1	Solyc04g009060.2.1	PGSC0003DMP400020376		unnamed protein product [Vitis vinifera]	CD2 antigen cytoplasmic tail-binding protein 2	CD2-binding protein-related | chr5:2913591-2915803 FORWARD LENGTH=351	Gene of unknown function
contig01489	AT4G39910.1	Solyc01g105240.2.1	PGSC0003DMP400022225		Ubiquitin carboxyl-terminal hydrolase, putative [Ricinus communis]	Ubiquitin carboxyl-terminal hydrolase	ATUBP3, UBP3 | ubiquitin-specific protease 3 | chr4:18511858-18514139 REVERSE LENGTH=371	Ubiquitin-conjugating enzyme variant
contig01490	AT5G28840.2	Solyc01g097340.2.1	PGSC0003DMP400033822		GDP-mannose 3',5'-epimerase [Solanum lycopersicum]	NAD-dependent epimerase/dehydratase family protein-like protein	GME | GDP-D-mannose 3',5'-epimerase | chr5:10862472-10864024 REVERSE LENGTH=377
contig01491	AT1G01420.1	Solyc05g005930.1.1	PGSC0003DMP400036304		UDP-glucose:glucosyltransferase [Lycium barbarum]	UDP-glucosyltransferase	UGT72B3 | UDP-glucosyl transferase 72B3 | chr1:154566-156011 REVERSE LENGTH=481
contig01492	AT3G01400.1	Solyc12g088360.1.1	PGSC0003DMP400020495		E3 ubiquitin ligase PUB14, putative [Ricinus communis]	U-box domain-containing protein 4	ARM repeat superfamily protein | chr3:151920-152987 FORWARD LENGTH=355
contig01493	AT2G28330.1	Solyc09g031900.2.1	PGSC0003DMP400036260		unnamed protein product [Vitis vinifera]	Unknown Protein	unknown protein; BEST Arabidopsis thaliana protein match is: unknown protein (TAIR:AT1G08035.1); Has 18 Blast hits to 18 proteins in 6 species: Archae - 0; Bacteria - 0; Metazoa - 0; Fungi - 0; Plants - 18; Viruses - 0; Other Eukaryotes - 0 (source: NCBI BLink). | chr2:12100159-12100623 REVERSE LENGTH=154	Integrase core domain containing protein
contig01494	AT2G19810.1	Solyc08g065950.1.1	PGSC0003DMP400044152		unknown [Glycine max]	Unknown Protein	CCCH-type zinc finger family protein | chr2:8550419-8551498 FORWARD LENGTH=359	UDP-glucosyltransferase
contig01495	AT2G41620.1	Solyc04g016240.2.1	PGSC0003DMP400022517		PREDICTED: uncharacterized protein At2g41620 [Vitis vinifera]	Nuclear pore complex protein Nup93-like protein	Nucleoporin interacting component (Nup93/Nic96-like) family protein | chr2:17350419-17354997 REVERSE LENGTH=861	Extensin Dif10
contig01496	AT3G23340.1	Solyc06g083830.2.1	PGSC0003DMP400044242		PREDICTED: casein kinase I isoform delta-like isoform 2 [Vitis vinifera]	Serine/threonine kinase	ckl10 | casein kinase I-like 10 | chr3:8351047-8353791 FORWARD LENGTH=442	Leucine-rich repeat family protein
contig01497		Solyc03g063790.1.1	PGSC0003DMP400054536		hypothetical protein VITISV_000627 [Vitis vinifera]	Unknown Protein
contig01498	AT5G20720.3	Solyc07g042250.2.1	PGSC0003DMP400004255		chaperonin 21 precursor [Solanum lycopersicum]	chaperonin	CPN20 | chaperonin 20 | chr5:7015015-7016354 FORWARD LENGTH=253	DREB1
contig01499	AT5G40470.1	Solyc02g086440.2.1	PGSC0003DMP400022383		F-box/LRR-repeat protein, putative [Ricinus communis]	Unknown Protein	RNI-like superfamily protein | chr5:16208255-16209745 REVERSE LENGTH=496	Conserved gene of unknown function
contig01500	AT5G60850.1	Solyc02g090220.2.1	PGSC0003DMP400007249		PREDICTED: dof zinc finger protein DOF5.4-like [Vitis vinifera]	Dof zinc finger protein	OBP4 | OBF binding protein 4 | chr5:24480578-24481501 FORWARD LENGTH=307	Gene of unknown function
contig01501	AT5G07440.2	Solyc05g052100.2.1	PGSC0003DMP400028005		RecName: Full=Glutamate dehydrogenase A; Short=GDH A	Glutamate dehydrogenase	GDH2 | glutamate dehydrogenase 2 | chr5:2356153-2358012 FORWARD LENGTH=411	Gene of unknown function
contig01502	AT1G54780.1	Solyc01g098640.2.1	PGSC0003DMP400049779		PREDICTED: UPF0603 protein At1g54780, chloroplastic [Vitis vinifera]	UPF0603 protein At1g54780, chloroplastic	TLP18.3 | thylakoid lumen 18.3 kDa protein | chr1:20439533-20440953 FORWARD LENGTH=285
contig01503	AT5G10950.1	Solyc06g065710.2.1	PGSC0003DMP400029782		unnamed protein product [Vitis vinifera]	Sister chromatid cohesion protein PDS5 homolog B-B	Tudor/PWWP/MBT superfamily protein | chr5:3459557-3461632 REVERSE LENGTH=395	Gene of unknown function
contig01504	AT5G27030.2	Solyc01g100050.2.1	PGSC0003DMP400042818		PREDICTED: topless-related protein 3-like [Glycine max]	WD-40 repeat protein	TPR3 | TOPLESS-related 3 | chr5:9508913-9515263 REVERSE LENGTH=1134	Integrase core domain containing protein
contig01505	AT1G05950.1	Solyc03g121850.2.1	PGSC0003DMP400004594		unnamed protein product [Vitis vinifera]	Aleurone layer morphogenesis protein	unknown protein; Has 50 Blast hits to 45 proteins in 14 species: Archae - 5; Bacteria - 0; Metazoa - 4; Fungi - 0; Plants - 34; Viruses - 0; Other Eukaryotes - 7 (source: NCBI BLink). | chr1:1804573-1807471 REVERSE LENGTH=627	Serine/threonine-protein kinase PBS1
contig01506	AT4G01970.1	Solyc01g079300.2.1	PGSC0003DMP400015857		stachyose synthase [Stachys affinis]	Stachyose synthase	AtSTS, STS | stachyose synthase | chr4:854073-856953 REVERSE LENGTH=876	Triose phosphate/phosphate translocator, non-green plastid, chloroplast
[truncated: 64,028 more rows]
