# Supplementary material for: De Novo Assembly, Functional Annotation and Comparative Analysis of Withania somnifera Leaf and Root Transcriptomes to Identify Putative Genes Involved in the Withanolides Biosynthesis
Source: PLoS One. 2013 May 8;8(5):e62714. doi: 10.1371/journal.pone.0062714 (PMC3648579; doi:10.1371/journal.pone.0062714)
Supplement: Table S12 — Contigs and their fold change in leaf (101L) and root (101R) transcriptomes showing homology to different gene families. (XLS) [file pone.0062714.s014.xls]

## Sheet: CYP450s
Supplementary Table S12 : Gene families with differential expression in 101L and 101R
Query id	Fold Change (Root vs Leaf)
contig01022	7.25696
contig02076	5.19283
contig27746	4.77049
contig00575	4.3543
contig00465	3.25302
contig02385	2.64029
contig03000	2.47037
contig25181	2.47037
contig02657	2.39637
contig28213	2.09615
contig04948	2.05662
contig15787	-2.01377
contig09283	-2.1133
contig12616	-2.1133
contig17759	-2.1133
contig10888	-2.16989
contig00419	-2.23883
contig00793	-2.29312
contig01849	-2.31975
contig04271	-2.37634
contig04942	-2.37634
contig04943	-2.43523
contig09820	-2.50562
contig00311	-2.52834
contig10623	-2.52834
contig05615	-2.56581
contig02348	-2.57826
contig15513	-2.59873
contig00767	-2.6108
contig12259	-2.62788
contig04888	-2.63331
contig05605	-2.79137
contig03497	-2.9018
contig00762	-2.91399
contig05098	-2.92066
contig07972	-2.92567
contig03165	-2.98777
contig01012	-3.1133
contig01940	-3.1133
contig05797	-3.1133
contig06832	-3.1133
contig13158	-3.1133
contig17431	-3.1133
contig00185	-3.2035
contig15415	-3.20952
contig03687	-3.22022
contig00300	-3.22318
contig04523	-3.24455
contig02417	-3.2768
contig07957	-3.28323
contig09110	-3.28323
contig03138	-3.42179
contig08173	-3.43523
contig00517	-3.46123
contig19811	-3.49181
contig08298	-3.50982
contig01689	-3.52834
contig01093	-3.57273
contig00595	-3.6108
contig08180	-3.6158
contig03651	-3.69826
contig08618	-3.69826
contig05290	-3.79137
contig05622	-3.79137
contig05221	-3.80136
contig00281	-3.89466
contig07961	-3.9018
contig03249	-3.90685
contig12087	-3.90685
contig01042	-3.94338
contig08004	-4.0393
contig04379	-4.0691
contig15213	-4.0691
contig01600	-4.1133
contig16551	-4.16863
contig21744	-4.16863
contig04884	-4.17743
contig06781	-4.26174
contig15901	-4.26174
contig28919	-4.26174
contig25429	-4.34921
contig16635	-4.43167
contig18124	-4.43167
contig03773	-4.4489
contig10989	-4.50923
contig04721	-4.54626
contig03826	-4.58279
contig05707	-4.58367
contig06054	-4.58367
contig10885	-4.58367
contig14774	-4.58367
contig13833	-4.67809
contig06668	-4.72117
contig07534	-4.72117
contig16720	-4.72117
contig16065	-4.7853
contig01151	-4.96218
contig00258	-5.12329
contig04668	-5.14305
contig01557	-5.25081
contig01665	-5.26174
contig02760	-5.26174
contig00462	-5.43523
contig00950	-5.50033
contig02630	-5.9056
contig02206	-5.92066
contig10710	-5.96218
contig00453	-6.0431
contig20071	-6.05336
contig02081	-6.09463
contig04606	-6.11972
contig07633	-6.20846
contig06324	-6.26174
contig05977	-6.32783
contig19403	-6.33275
contig20070	-6.52834
contig00860	-6.52853
contig04393	-6.54281
contig00442	-6.65556
contig02380	-6.68619
contig15434	-6.91239
contig01039	-6.93417
contig00344	-7.02019
contig05278	-7.06513
contig01325	-7.32816
contig00829	-7.34921
contig00006	-7.45908
contig00567	-7.71295
contig20415	-8.22174
contig05923	-8.26174
contig28377	-8.36691
contig24190	-8.56234
contig01203	-8.60515
contig05352	-8.80446
contig00489	-8.82066
contig02220	-9.86351
contig01862	-10.1429

## Sheet: Glycosyltransferases
Query id	Fold Change (Root vs Leaf)
contig16111	-2.02584
contig00432	-2.07935
contig01132	-2.1133
contig01842	-2.1133
contig02552	-2.1133
contig11212	-2.1873
contig04813	-2.19576
contig09158	-2.26174
contig01013	-2.29701
contig01291	-2.30999
contig01211	-2.34777
contig04084	-2.35841
contig11515	-2.40703
contig13087	-2.43523
contig07848	-2.46123
contig00371	-2.49555
contig05020	-2.49663
contig04094	-2.59873
contig00936	-2.6145
contig03676	-2.69826
contig18778	-2.71276
contig02541	-2.77627
contig06595	-2.79137
contig09700	-2.79137
contig07789	-2.8238
contig01134	-2.84028
contig02727	-2.85027
contig23861	-2.86176
contig10167	-2.90685
contig20381	-2.92066
contig04125	-2.95284
contig22484	-2.9613
contig22691	-3.0353
contig03206	-3.04291
contig00660	-3.0519
contig02672	-3.1133
contig04103	-3.1133
contig03949	-3.22878
contig18464	-3.22878
contig25494	-3.23883
contig07657	-3.2653
contig10489	-3.33569
contig00636	-3.41496
contig03745	-3.43523
contig00586	-3.4418
contig01559	-3.46123
contig01447	-3.47587
contig03795	-3.54626
contig03784	-3.55387
contig01093	-3.57273
contig10279	-3.58145
contig04891	-3.6158
contig05144	-3.6158
contig01028	-3.62788
contig03423	-3.64382
contig03979	-3.66432
contig16818	-3.69826
contig21274	-3.73479
contig01570	-3.74008
contig02762	-3.74293
contig04358	-3.75966
contig01583	-3.84652
contig08004	-4.0393
contig15120	-4.0691
contig02660	-4.26174
contig13784	-4.26174
contig02306	-4.28323
contig20606	-4.31124
contig05269	-4.34921
contig13716	-4.34921
contig00854	-4.40281
contig01668	-4.50967
contig06712	-4.50967
contig10578	-4.50967
contig14095	-4.50967
contig11406	-4.58367
contig03663	-4.64055
contig13222	-4.65406
contig06303	-4.72117
contig19069	-4.9056
contig03028	-5.16863
contig06779	-5.30614
contig03014	-5.39103
contig05072	-5.52139
contig00217	-5.92787
contig01781	-6.19248
contig01902	-6.23902
contig00735	-6.45117
contig00857	-6.65406
contig00999	-6.7536
contig00169	-6.8467
contig01106	-7.09463
contig01073	-7.69826
contig00017	-7.95523

## Sheet: Methyltransferases
Query id	Fold Change (Root vs Leaf)
contig00902	3.48661
contig04723	3.15348
contig12048	2.1721
contig04337	2.05533
contig01982	-2.00227
contig19317	-2.05885
contig21400	-2.05885
contig02203	-2.09866
contig01842	-2.1133
contig02535	-2.1133
contig03722	-2.1133
contig05240	-2.1133
contig05394	-2.1133
contig10628	-2.1133
contig11537	-2.1133
contig13137	-2.1133
contig16027	-2.1133
contig09776	-2.19576
contig06452	-2.20641
contig02625	-2.23883
contig02603	-2.24657
contig08370	-2.25081
contig07145	-2.26174
contig08579	-2.26174
contig25832	-2.26174
contig05465	-2.30595
contig00773	-2.33569
contig21441	-2.33569
contig06901	-2.35146
contig13590	-2.37634
contig02644	-2.46123
contig07013	-2.46123
contig09699	-2.46123
contig10448	-2.46694
contig00971	-2.52834
contig08870	-2.52834
contig15998	-2.52834
contig18583	-2.52834
contig02240	-2.6108
contig04126	-2.62788
contig04275	-2.69826
contig19743	-2.69826
contig20714	-2.69826
contig12198	-2.73479
contig03564	-2.76538
contig04081	-2.76538
contig07631	-2.8238
contig14706	-2.8238
contig03902	-2.85027
contig05178	-2.85027
contig10905	-2.87229
contig11778	-2.87229
contig00611	-2.89918
contig07457	-2.90685
contig05262	-2.95718
contig19356	-2.9613
contig00899	-2.9768
contig00738	-3.03735
contig21099	-3.04917
contig00357	-3.05885
contig02935	-3.0675
contig02305	-3.1133
contig05168	-3.1133
contig09454	-3.1133
contig13380	-3.1133
contig16034	-3.1133
contig17005	-3.1133
contig07879	-3.15512
contig08595	-3.16577
contig14016	-3.18042
contig09769	-3.21284
contig03283	-3.2164
contig07739	-3.22878
contig00294	-3.2476
contig14653	-3.25081
contig16251	-3.25081
contig11354	-3.2653
contig09667	-3.29387
contig00647	-3.34777
contig01819	-3.40876
contig03431	-3.46123
contig12261	-3.48527
contig02856	-3.5477
contig06037	-3.57273
contig11380	-3.58279
contig02628	-3.59247
contig00595	-3.6108
contig23340	-3.63686
contig02282	-3.64382
contig00704	-3.65387
contig00782	-3.6635
contig00362	-3.73479
contig20711	-3.73479
contig01179	-3.80014
contig09348	-3.81374
contig13585	-3.87229
contig05959	-3.87884
contig14318	-3.91399
contig01080	-3.92066
contig01785	-3.94338
contig19563	-3.94338
contig06174	-3.9613
contig06074	-3.98004
contig06065	-4.04619
contig03825	-4.0691
contig19934	-4.09058
contig01936	-4.1133
contig08782	-4.1133
contig03493	-4.13079
contig04247	-4.15283
contig10968	-4.16863
contig11048	-4.1913
contig01323	-4.25081
contig14596	-4.26174
contig01558	-4.29972
contig02256	-4.34921
contig03040	-4.38632
contig06298	-4.38632
contig04383	-4.40281
contig01081	-4.41286
contig12149	-4.43167
contig14999	-4.43523
contig04869	-4.50562
contig01337	-4.50967
contig02873	-4.50967
contig07985	-4.50967
contig01334	-4.57273
contig09301	-4.58367
contig17553	-4.58367
contig00720	-4.60515
contig27542	-4.65406
contig05869	-4.72117
contig01426	-4.7853
contig09837	-4.7853
contig20747	-4.83577
contig03976	-4.85027
contig01614	-4.9056
contig11189	-4.9056
contig01585	-4.96218
contig03494	-4.96218
contig10376	-4.96218
contig02085	-5.1133
contig07872	-5.21594
contig00593	-5.43167
contig10036	-5.4638
contig01777	-5.4712
contig03220	-5.72117
contig02196	-5.76865
contig06220	-5.81633
contig09683	-5.81633
contig01923	-5.89466
contig02250	-5.93417
contig03641	-5.96218
contig01246	-6.14439
contig02791	-6.16863
contig15319	-6.16863
contig02267	-6.58367
contig04068	-6.60159
contig00467	-6.94154
contig07110	-7.29517
contig18440	-7.49761
contig15532	-7.69637
contig00703	-7.82398
contig01880	-7.83071
contig04295	-7.98926
contig12234	-8.13958
contig27388	-8.15049
contig06643	-8.21011
contig06773	-8.43167
contig05125	-8.46631
contig27695	-9.11349
contig22366	-9.18952
contig15394	-10.4918

## Sheet: Transcription factors
Query id	Fold Change (Root vs Leaf)
contig08480	4.94286
contig06666	4.13713
contig01047	4.09615
contig00692	4.03645
contig04506	3.79359
contig01192	3.47037
contig01528	3.42068
contig03058	3.41523
contig04174	3.05533
contig03499	2.99522
contig07113	2.9298
contig04570	2.8867
contig01020	2.86398
contig05190	2.86398
contig02635	2.84888
contig04798	2.84089
contig01632	2.82087
contig00101	2.74468
contig02022	2.672
contig03202	2.60787
contig05306	2.60787
contig07307	2.54076
contig10819	2.47166
contig01282	2.45148
contig12453	2.39637
contig02117	2.31296
contig07697	2.31296
contig08732	2.27772
contig25062	2.19283
contig12048	2.1721
contig10978	2.14844
contig16854	2.14844
contig03590	2.09615
contig03257	2.05533
contig02415	2.03645
contig01604	2.02966
contig02301	2.01598
contig03329	2.01598
contig05324	2.01598
contig09811	2.00642
contig00412	-2.00418
contig05495	-2.00429
contig00770	-2.01021
contig00639	-2.01377
contig03950	-2.01377
contig05963	-2.01377
contig15787	-2.01377
contig15913	-2.01377
contig00976	-2.01814
contig05017	-2.01814
contig07023	-2.02019
contig00657	-2.0243
contig02494	-2.02584
contig06723	-2.02584
contig06740	-2.02584
contig11297	-2.02584
contig00399	-2.02924
contig06426	-2.02924
contig01105	-2.03016
contig00616	-2.0393
contig14483	-2.0393
contig11187	-2.04353
contig04164	-2.04917
contig06201	-2.04917
contig00195	-2.05885
contig19317	-2.05885
contig00198	-2.066
contig05498	-2.06891
contig07263	-2.07148
contig01909	-2.07377
contig03462	-2.07678
contig19799	-2.07728
contig01687	-2.07935
contig03503	-2.08473
contig14487	-2.08683
contig01113	-2.1133
contig02154	-2.1133
contig02279	-2.1133
contig02350	-2.1133
contig02480	-2.1133
contig02818	-2.1133
contig03638	-2.1133
contig04214	-2.1133
contig04612	-2.1133
contig05018	-2.1133
contig05240	-2.1133
contig06094	-2.1133
contig07154	-2.1133
contig07422	-2.1133
contig07773	-2.1133
contig08488	-2.1133
contig09177	-2.1133
contig09743	-2.1133
contig10261	-2.1133
contig10337	-2.1133
contig12395	-2.1133
contig12616	-2.1133
contig12824	-2.1133
contig13586	-2.1133
contig14113	-2.1133
contig14440	-2.1133
contig15726	-2.1133
contig23482	-2.1133
contig23663	-2.1133
contig25471	-2.1133
contig28279	-2.1133
contig05337	-2.15394
contig03254	-2.15839
contig01318	-2.15911
contig00884	-2.16429
contig00330	-2.16844
contig04382	-2.1747
contig09850	-2.1747
contig01894	-2.18042
contig03250	-2.18042
contig09602	-2.18042
contig21589	-2.1913
contig04171	-2.19576
contig12091	-2.19576
contig18931	-2.19737
contig02826	-2.20076
contig07398	-2.20257
contig00268	-2.20641
contig06423	-2.20641
contig09831	-2.20641
contig12564	-2.20641
contig24206	-2.20641
contig24783	-2.20641
contig26658	-2.20641
contig02173	-2.21284
contig12617	-2.21714
contig13034	-2.22022
contig14257	-2.22022
contig17273	-2.22022
contig20043	-2.22022
contig01821	-2.22433
contig01727	-2.22878
contig21579	-2.23195
contig00419	-2.23883
contig00688	-2.23883
contig02625	-2.23883
contig03246	-2.23883
contig03985	-2.23883
contig04413	-2.23883
contig05540	-2.23883
contig09519	-2.23883
contig11485	-2.23883
contig16724	-2.23883
contig05234	-2.24336
contig03890	-2.24455
contig01212	-2.24657
contig01646	-2.24657
contig01912	-2.25081
contig03772	-2.25081
contig05339	-2.25081
contig06256	-2.25081
contig12979	-2.25081
contig04218	-2.26174
contig06159	-2.26174
contig07061	-2.26174
contig07145	-2.26174
contig08579	-2.26174
contig08586	-2.26174
contig08661	-2.26174
contig12044	-2.26174
contig12299	-2.26174
contig12433	-2.26174
contig13506	-2.26174
contig13615	-2.26174
contig14502	-2.26174
contig16710	-2.26174
contig16732	-2.26174
contig16773	-2.26174
contig18259	-2.26174
contig22164	-2.26174
contig23568	-2.26174
contig23645	-2.26174
contig25392	-2.26174
contig11193	-2.26268
contig01809	-2.2653
contig02268	-2.2653
contig02605	-2.2653
contig04409	-2.2653
contig04874	-2.2653
contig06052	-2.2653
contig06542	-2.2653
contig06644	-2.2653
contig10959	-2.2653
contig12996	-2.2653
contig20182	-2.2653
contig20223	-2.2653
contig23530	-2.2653
contig27841	-2.2653
contig00731	-2.272
contig06165	-2.28323
contig06388	-2.28323
contig07931	-2.28323
contig12301	-2.28323
contig01981	-2.29387
contig06636	-2.29387
contig01793	-2.29617
contig04153	-2.29617
contig00086	-2.29972
contig04876	-2.30595
contig04912	-2.30595
contig07162	-2.30595
contig07461	-2.30595
contig08349	-2.30595
contig10714	-2.30595
contig15475	-2.30595
contig26703	-2.30595
contig03717	-2.31684
contig01771	-2.31975
contig03122	-2.32189
contig00284	-2.32481
contig10295	-2.32903
contig01164	-2.33569
contig01393	-2.33569
contig01511	-2.33569
contig02742	-2.33569
contig03951	-2.33569
contig04508	-2.33569
contig04997	-2.33569
contig10731	-2.33569
contig01737	-2.34391
contig06930	-2.34777
contig11962	-2.34777
contig22238	-2.34777
contig07293	-2.3501
contig00882	-2.35431
contig02904	-2.35431
contig01064	-2.36198
contig00512	-2.36328
contig00283	-2.37634
contig01676	-2.37634
contig02162	-2.37634
contig04361	-2.37634
contig04449	-2.37634
contig04942	-2.37634
contig05792	-2.37634
contig05819	-2.37634
contig06317	-2.37634
contig06609	-2.37634
contig07505	-2.37634
contig08931	-2.37634
contig08968	-2.37634
contig10688	-2.37634
contig11335	-2.37634
contig11730	-2.37634
contig14411	-2.37634
contig18429	-2.37634
contig09300	-2.38894
contig03753	-2.38951
contig04042	-2.39084
contig05734	-2.39246
contig11615	-2.39341
contig00211	-2.3957
contig01336	-2.39709
contig07172	-2.39709
contig12410	-2.39709
contig02390	-2.40281
contig05315	-2.40281
contig12321	-2.40281
contig06045	-2.40453
contig08260	-2.40548
contig03542	-2.40876
contig07430	-2.41069
contig01536	-2.41286
contig02681	-2.41286
contig04979	-2.41286
contig10854	-2.41286
contig10908	-2.41286
contig00949	-2.42142
contig01183	-2.42142
contig00425	-2.42525
contig02011	-2.42741
contig02487	-2.42741
contig04977	-2.43237
contig04439	-2.43523
contig04943	-2.43523
contig06307	-2.43523
contig08435	-2.43523
contig09144	-2.43523
contig13031	-2.43523
contig14983	-2.43523
contig15565	-2.43523
contig16131	-2.43523
contig16387	-2.43523
contig18948	-2.43523
contig20944	-2.43523
contig21089	-2.43523
contig23033	-2.43523
contig28313	-2.43523
contig04982	-2.44088
contig04724	-2.44345
contig04858	-2.44451
contig00506	-2.44588
contig01085	-2.45034
contig01539	-2.45034
contig02222	-2.45034
contig03516	-2.45034
contig05732	-2.45434
contig06596	-2.46123
contig07892	-2.46123
contig09699	-2.46123
contig13733	-2.46123
contig14282	-2.46123
contig15619	-2.46123
contig17098	-2.46123
contig18797	-2.46123
contig25489	-2.46529
contig03740	-2.4656
contig00632	-2.46694
contig03942	-2.46694
contig20933	-2.4749
contig02361	-2.47587
contig06461	-2.47587
contig11502	-2.47587
contig21385	-2.47587
contig14517	-2.48254
contig00600	-2.48527
contig01144	-2.48527
contig02157	-2.48527
contig02879	-2.48527
contig04170	-2.48527
contig07065	-2.48527
contig08339	-2.48527
contig08703	-2.48527
contig11767	-2.48527
contig12599	-2.48527
contig13762	-2.48527
contig04074	-2.49181
contig05925	-2.49181
contig01268	-2.49301
contig01941	-2.49663
contig00495	-2.50033
contig21140	-2.50033
contig00152	-2.50325
contig03386	-2.50325
contig05590	-2.50325
contig09820	-2.50562
contig14889	-2.50562
contig04698	-2.50923
contig03144	-2.51064
contig05389	-2.51147
contig00474	-2.51339
contig03898	-2.51709
contig09765	-2.51814
contig00369	-2.52081
contig00971	-2.52834
contig01446	-2.52834
contig02034	-2.52834
contig02514	-2.52834
contig03598	-2.52834
contig04015	-2.52834
contig04036	-2.52834
contig04107	-2.52834
contig04166	-2.52834
contig04857	-2.52834
contig04967	-2.52834
contig05576	-2.52834
contig06337	-2.52834
contig06974	-2.52834
contig07486	-2.52834
contig08159	-2.52834
contig10070	-2.52834
contig11684	-2.52834
contig13059	-2.52834
contig13261	-2.52834
contig15998	-2.52834
contig16815	-2.52834
contig18174	-2.52834
contig18583	-2.52834
contig22837	-2.52834
contig23302	-2.52834
contig00391	-2.54161
contig00292	-2.54215
contig02580	-2.54299
contig02446	-2.5494
contig01792	-2.55691
contig10333	-2.55691
contig24143	-2.55691
contig01278	-2.56076
contig02280	-2.56076
contig05390	-2.56076
contig12235	-2.56076
contig18772	-2.56275
contig01473	-2.56581
contig03485	-2.56581
contig04916	-2.56581
contig07477	-2.56581
contig00079	-2.57077
contig02691	-2.57273
contig02786	-2.57273
contig04305	-2.57273
contig06126	-2.57273
contig06506	-2.57273
contig07130	-2.57273
contig07864	-2.57273
contig08287	-2.57273
contig16420	-2.57273
contig05396	-2.57444
contig02348	-2.57826
contig05449	-2.57897
contig03675	-2.58279
contig04897	-2.58279
contig09656	-2.58279
contig12588	-2.58279
contig15132	-2.58279
contig15499	-2.58279
contig16581	-2.58279
contig03018	-2.58537
contig00390	-2.58723
contig13351	-2.58974
contig02375	-2.59393
contig03839	-2.59393
contig07514	-2.5959
contig05037	-2.59873
contig06251	-2.59873
contig06729	-2.59873
contig08610	-2.59873
contig14990	-2.59873
contig20183	-2.59873
contig01237	-2.60429
contig04511	-2.60634
contig04870	-2.60634
contig00176	-2.60807
contig00044	-2.60973
contig02240	-2.6108
contig02378	-2.6108
contig05140	-2.6108
contig06350	-2.6108
contig13948	-2.6108
contig14651	-2.6108
contig03067	-2.61287
contig06119	-2.62232
contig02276	-2.62788
contig02332	-2.62788
contig03840	-2.62788
contig03934	-2.62788
contig08334	-2.63686
contig02508	-2.63937
contig08709	-2.63937
contig00429	-2.64382
contig03971	-2.64382
contig04067	-2.64382
contig13113	-2.64764
contig02080	-2.65387
contig02862	-2.65387
contig03147	-2.65387
contig11549	-2.65387
contig24434	-2.65387
contig01913	-2.66079
contig02258	-2.66079
contig11506	-2.6697
contig05023	-2.67402
contig00225	-2.6772
contig07413	-2.6772
contig03442	-2.68159
contig06845	-2.68267
contig00549	-2.68588
contig02970	-2.6888
contig00556	-2.69826
contig01034	-2.69826
contig01263	-2.69826
contig01779	-2.69826
contig01886	-2.69826
contig02264	-2.69826
contig02589	-2.69826
contig02723	-2.69826
contig03125	-2.69826
contig04111	-2.69826
contig04498	-2.69826
contig04818	-2.69826
contig06156	-2.69826
contig06286	-2.69826
contig06632	-2.69826
contig07200	-2.69826
contig08138	-2.69826
contig08467	-2.69826
contig09382	-2.69826
contig09606	-2.69826
contig10026	-2.69826
contig10438	-2.69826
contig10785	-2.69826
contig10815	-2.69826
contig11186	-2.69826
contig11686	-2.69826
contig12884	-2.69826
contig13033	-2.69826
contig13136	-2.69826
contig13228	-2.69826
contig16080	-2.69826
contig16600	-2.69826
contig19344	-2.69826
contig19743	-2.69826
contig20091	-2.69826
contig20205	-2.69826
contig22398	-2.69826
contig01718	-2.7094
contig06872	-2.7112
contig17629	-2.71276
contig00193	-2.71554
contig08090	-2.71737
contig12653	-2.71737
contig03377	-2.72336
contig05751	-2.72628
contig06091	-2.72628
contig04760	-2.73143
contig04868	-2.73162
contig02318	-2.73479
contig04027	-2.73479
contig06708	-2.73479
contig07943	-2.73479
contig11461	-2.73479
contig12374	-2.73479
contig14465	-2.73479
contig04116	-2.73779
contig01003	-2.73891
contig00234	-2.73949
contig04976	-2.74133
contig07699	-2.74133
contig00383	-2.75073
contig02885	-2.75073
contig04059	-2.75073
contig04835	-2.75073
contig05094	-2.75073
contig07329	-2.75073
contig07717	-2.75073
contig08065	-2.75073
contig09521	-2.75073
contig13463	-2.75073
contig13971	-2.75073
contig14096	-2.75073
contig12758	-2.75716
contig02606	-2.75966
contig07752	-2.75966
contig00143	-2.76538
contig04081	-2.76538
contig05830	-2.76538
contig02317	-2.76665
contig04011	-2.76935
contig06804	-2.76935
contig14021	-2.77226
contig04323	-2.77627
contig04596	-2.77627
contig06940	-2.77627
contig07340	-2.77627
contig10145	-2.77627
contig01455	-2.7868
contig01896	-2.79137
contig03851	-2.79137
contig04008	-2.79137
contig06386	-2.79137
contig06777	-2.79137
contig07821	-2.79137
contig08127	-2.79137
contig08925	-2.79137
contig11662	-2.79137
contig12072	-2.79137
contig15933	-2.79137
contig16028	-2.79137
contig19964	-2.79137
contig24016	-2.79137
contig29178	-2.79137
contig00652	-2.8003
contig13984	-2.80136
contig06333	-2.80296
contig00131	-2.80518
contig03416	-2.80557
contig01035	-2.80664
contig01376	-2.80952
contig00115	-2.80991
contig02456	-2.81374
contig02872	-2.81374
contig05239	-2.81374
contig04105	-2.81632
contig02507	-2.81785
contig02312	-2.8238
contig04368	-2.8238
contig04541	-2.8238
contig05277	-2.8238
contig06154	-2.8238
contig06294	-2.8238
contig07543	-2.8238
contig08273	-2.8238
contig09262	-2.8238
contig11264	-2.8238
contig13521	-2.8238
contig16610	-2.8238
contig00356	-2.82951
contig08008	-2.82951
contig01796	-2.83319
contig02440	-2.83319
contig10934	-2.83319
contig12513	-2.83319
contig04661	-2.83767
contig00329	-2.84028
contig01444	-2.84028
contig02478	-2.842
contig02763	-2.84285
contig00081	-2.84372
contig00699	-2.85027
contig03382	-2.85027
contig04219	-2.85027
contig07611	-2.85027
contig07754	-2.85027
contig12077	-2.85027
contig16120	-2.86176
contig02476	-2.86537
contig06994	-2.86537
contig07718	-2.86537
contig00935	-2.87003
contig02755	-2.87229
contig05510	-2.87229
contig07658	-2.87229
contig10905	-2.87229
contig14138	-2.87229
contig15585	-2.87229
contig01935	-2.87884
contig04418	-2.87884
contig06210	-2.87884
contig05537	-2.88382
contig00691	-2.89091
contig01120	-2.89091
contig01531	-2.89091
contig01840	-2.89091
contig03705	-2.89091
contig03719	-2.89091
contig04189	-2.89091
contig07239	-2.89091
contig07452	-2.89091
contig08466	-2.89091
contig17145	-2.89374
contig09859	-2.89512
contig11788	-2.89757
contig00611	-2.89918
contig01224	-2.9018
contig04619	-2.9018
contig03426	-2.90685
contig12714	-2.90685
contig06539	-2.90977
contig04450	-2.91081
contig08116	-2.91167
contig00650	-2.92066
contig00953	-2.92066
contig02880	-2.92066
contig03427	-2.92066
contig03739	-2.92066
contig04138	-2.92066
contig05120	-2.92066
contig07383	-2.92066
contig07880	-2.92066
contig08883	-2.92066
contig11931	-2.92066
contig15665	-2.92066
contig20807	-2.92066
contig22670	-2.92066
contig00278	-2.92567
contig00779	-2.92888
contig07415	-2.92888
contig00280	-2.93273
contig01185	-2.93273
contig02092	-2.93273
contig02123	-2.93273
contig09788	-2.93273
contig11192	-2.93273
contig00910	-2.93822
contig01661	-2.93822
contig04464	-2.93862
contig02150	-2.94338
contig03129	-2.94338
contig05119	-2.94338
contig05882	-2.94338
contig05969	-2.94338
contig07446	-2.94338
contig07973	-2.94338
contig08456	-2.94338
contig09678	-2.94338
contig14194	-2.94338
contig19863	-2.94338
contig21697	-2.94338
contig00232	-2.9498
contig06544	-2.95284
contig03736	-2.95576
contig03746	-2.95576
contig00638	-2.95718
contig01504	-2.95718
contig00214	-2.9613
contig01623	-2.9613
contig02353	-2.9613
contig03550	-2.9613
contig04973	-2.9613
contig06275	-2.9613
contig07390	-2.9613
contig08757	-2.9613
contig10833	-2.9613
contig17577	-2.9613
contig19356	-2.9613
contig05297	-2.96891
contig10771	-2.97298
contig03189	-2.97358
contig04306	-2.9758
contig09642	-2.9758
contig19235	-2.9758
contig01166	-2.97945
contig01406	-2.98004
contig01283	-2.98206
contig03165	-2.98777
contig03303	-2.98777
contig03827	-2.98777
contig07310	-2.98777
contig15070	-2.98777
contig03849	-2.99782
contig15162	-2.99782
contig15731	-2.99782
contig00407	-3.00639
contig11405	-3.00639
contig03932	-3.01377
contig04740	-3.01377
contig09826	-3.01377
contig10650	-3.01377
contig14106	-3.02019
contig00753	-3.02584
contig06603	-3.02584
contig02643	-3.03084
contig04866	-3.03084
contig16638	-3.03084
contig00994	-3.03313
contig05650	-3.03387
contig00738	-3.03735
contig00409	-3.03801
contig09620	-3.0393
contig04259	-3.04024
contig01434	-3.04291
contig21099	-3.04917
contig05455	-3.0519
contig16994	-3.05441
contig00357	-3.05885
contig02274	-3.066
contig00783	-3.0675
contig05441	-3.07023
contig09170	-3.0746
contig00252	-3.07483
contig12743	-3.07678
contig01123	-3.08731
contig02500	-3.09662
contig27593	-3.09727
contig03379	-3.09963
contig00293	-3.1133
contig00579	-3.1133
contig00832	-3.1133
contig00931	-3.1133
contig00948	-3.1133
contig01017	-3.1133
contig01056	-3.1133
contig01160	-3.1133
contig01540	-3.1133
contig01864	-3.1133
contig01940	-3.1133
contig01971	-3.1133
contig02285	-3.1133
contig02640	-3.1133
contig02991	-3.1133
contig03109	-3.1133
contig03299	-3.1133
contig03473	-3.1133
contig03647	-3.1133
contig03741	-3.1133
contig04062	-3.1133
contig04201	-3.1133
contig04607	-3.1133
contig04614	-3.1133
contig04675	-3.1133
contig04855	-3.1133
contig04886	-3.1133
contig04984	-3.1133
contig05213	-3.1133
contig05331	-3.1133
contig05462	-3.1133
contig05477	-3.1133
contig05574	-3.1133
contig05797	-3.1133
contig05836	-3.1133
contig05858	-3.1133
contig05909	-3.1133
contig06316	-3.1133
contig06380	-3.1133
contig06463	-3.1133
contig06628	-3.1133
contig06849	-3.1133
contig07035	-3.1133
contig07066	-3.1133
contig07365	-3.1133
contig07408	-3.1133
contig08166	-3.1133
contig08204	-3.1133
contig08391	-3.1133
contig08655	-3.1133
contig08911	-3.1133
contig09094	-3.1133
contig09103	-3.1133
contig09514	-3.1133
contig09718	-3.1133
contig10296	-3.1133
contig10576	-3.1133
contig11153	-3.1133
contig11378	-3.1133
contig11995	-3.1133
contig12099	-3.1133
contig13146	-3.1133
contig13354	-3.1133
contig14108	-3.1133
contig14312	-3.1133
contig14492	-3.1133
contig14556	-3.1133
contig14851	-3.1133
contig15263	-3.1133
contig17410	-3.1133
contig17431	-3.1133
contig17532	-3.1133
contig17738	-3.1133
contig19093	-3.1133
contig21046	-3.1133
contig21386	-3.1133
contig25381	-3.1133
contig01258	-3.13377
contig05545	-3.13715
contig01572	-3.14501
contig03187	-3.14685
contig01667	-3.15394
contig07879	-3.15512
contig00274	-3.16061
contig00050	-3.16137
contig08595	-3.16577
contig07546	-3.16775
contig01589	-3.1722
contig03123	-3.1722
contig04372	-3.1747
contig14016	-3.18042
contig09548	-3.18201
contig16029	-3.18201
contig03086	-3.18369
contig02411	-3.1873
contig07204	-3.1873
contig09967	-3.1873
contig09320	-3.18859
contig10266	-3.19576
contig13193	-3.19576
contig15985	-3.19819
contig19892	-3.19819
contig08302	-3.20076
contig09941	-3.2035
contig08922	-3.20445
contig02168	-3.20641
contig03662	-3.20641
contig02431	-3.20763
contig02130	-3.20952
contig03476	-3.21284
contig08056	-3.21284
contig04146	-3.2164
contig00869	-3.22022
contig03433	-3.22022
contig03687	-3.22022
contig07860	-3.22022
contig02189	-3.22253
contig00781	-3.22433
contig04328	-3.22578
contig00606	-3.22878
contig02188	-3.22878
contig06839	-3.22878
contig07739	-3.22878
contig08141	-3.22878
contig08185	-3.22878
contig15825	-3.22878
contig23567	-3.22878
contig03809	-3.2336
contig12641	-3.2336
contig05814	-3.23529
contig00490	-3.23883
contig04090	-3.23883
contig04121	-3.23883
contig07929	-3.23883
contig14640	-3.23883
contig00054	-3.24336
contig00911	-3.24455
contig07792	-3.24455
contig00294	-3.2476
contig04034	-3.25081
contig04106	-3.25081
contig28074	-3.25081
contig00670	-3.25532
contig01396	-3.26046
contig02136	-3.2653
contig04657	-3.2653
contig04702	-3.2653
contig06242	-3.2653
contig07460	-3.2653
contig09331	-3.2653
contig11376	-3.2653
contig11415	-3.2653
contig13645	-3.2653
contig16900	-3.2653
contig00776	-3.26802
contig01879	-3.27377
contig06479	-3.27377
contig06771	-3.27377
contig02396	-3.2768
contig12670	-3.27931
contig01550	-3.28323
contig02886	-3.28323
contig05346	-3.28323
contig06673	-3.28323
contig07464	-3.28323
contig08042	-3.28323
contig08947	-3.28323
contig10213	-3.28323
contig11037	-3.28323
contig13426	-3.28323
contig24081	-3.28323
contig06221	-3.29387
contig09667	-3.29387
contig00587	-3.29551
contig00401	-3.30595
contig03017	-3.30595
contig00255	-3.31975
contig05672	-3.31975
contig12567	-3.31975
contig21229	-3.31975
contig26152	-3.31975
contig00307	-3.32743
contig01405	-3.32804
contig05349	-3.33089
contig00987	-3.33569
contig01527	-3.33569
contig02982	-3.33569
contig03045	-3.33569
contig09101	-3.33569
contig09407	-3.33569
contig14784	-3.33569
contig05460	-3.34007
contig00647	-3.34777
contig03988	-3.34777
contig11946	-3.34777
contig01181	-3.35431
contig08902	-3.35431
contig14603	-3.35431
contig22605	-3.35431
contig25157	-3.35431
contig03534	-3.35841
contig00839	-3.35946
contig00245	-3.36123
contig06591	-3.36123
contig14098	-3.36123
contig24681	-3.36123
contig02441	-3.36706
contig05111	-3.36706
contig00092	-3.36856
contig01500	-3.36856
contig08733	-3.36856
contig03855	-3.37383
contig05550	-3.37634
contig05559	-3.37634
contig06545	-3.37634
contig12862	-3.37634
contig15920	-3.37634
contig24691	-3.37634
contig00478	-3.3846
contig05067	-3.38632
contig02960	-3.38748
contig11551	-3.38748
contig02099	-3.39341
contig12984	-3.39341
contig19082	-3.39341
contig08886	-3.40281
contig10239	-3.40281
contig13847	-3.40281
contig20107	-3.40281
contig04709	-3.40703
contig17420	-3.40703
contig01215	-3.40805
contig01789	-3.40876
contig01819	-3.40876
contig04026	-3.40876
contig03688	-3.41028
contig00153	-3.41247
contig01895	-3.41286
contig03691	-3.41286
contig06402	-3.41286
contig07351	-3.41286
contig08786	-3.41286
contig11708	-3.41286
contig15068	-3.41286
contig00636	-3.41496
contig00263	-3.41669
contig00215	-3.41816
contig01749	-3.41816
contig02865	-3.41816
contig04573	-3.41816
contig04617	-3.41816
contig15195	-3.41816
contig00526	-3.43523
contig04269	-3.43523
contig04433	-3.43523
contig04467	-3.43523
contig04817	-3.43523
contig08173	-3.43523
contig08333	-3.43523
contig14150	-3.43523
contig16619	-3.43523
contig21813	-3.43523
contig23436	-3.43523
contig23824	-3.43523
contig25708	-3.43523
contig05575	-3.44192
contig06924	-3.44261
contig01023	-3.44345
contig19157	-3.44588
contig02049	-3.44673
contig00900	-3.45034
contig01466	-3.45434
contig03655	-3.45434
contig04501	-3.45434
contig05763	-3.45434
contig01235	-3.45726
contig01684	-3.46123
contig02974	-3.46123
contig09900	-3.46123
contig14988	-3.46123
contig15595	-3.46123
contig03375	-3.46477
contig08332	-3.46515
contig00905	-3.46529
contig07817	-3.46694
contig16987	-3.46694
contig00503	-3.46773
contig07960	-3.4684
contig08397	-3.47176
contig01088	-3.47587
contig06186	-3.47587
contig07686	-3.47587
contig10532	-3.47587
contig00499	-3.48103
contig04934	-3.48527
contig07186	-3.48527
contig12539	-3.48527
contig01841	-3.49181
contig01920	-3.49181
contig05235	-3.49181
contig07468	-3.49181
contig09990	-3.49181
contig12389	-3.49181
contig12728	-3.49181
contig14300	-3.49181
contig16681	-3.49181
contig03807	-3.49517
contig02211	-3.49663
contig04124	-3.49833
contig00799	-3.49859
contig01312	-3.50033
contig01496	-3.50033
contig04401	-3.50033
contig09214	-3.50033
contig01038	-3.50923
contig05552	-3.51019
contig04258	-3.51271
contig00681	-3.52048
contig00415	-3.52834
contig02133	-3.52834
contig03276	-3.52834
contig03326	-3.52834
contig03531	-3.52834
contig03583	-3.52834
contig03588	-3.52834
contig04198	-3.52834
contig04542	-3.52834
contig04734	-3.52834
contig05204	-3.52834
contig05823	-3.52834
contig06508	-3.52834
contig07800	-3.52834
contig08252	-3.52834
contig11302	-3.52834
contig00831	-3.53861
contig01403	-3.54626
contig03913	-3.54626
contig00404	-3.5494
contig03654	-3.5494
contig03833	-3.5494
contig18212	-3.5494
contig01440	-3.55387
contig03401	-3.55387
contig00261	-3.55481
contig00984	-3.55481
contig02038	-3.55582
contig03430	-3.56076
contig06562	-3.56076
contig08957	-3.56076
contig10173	-3.56076
contig10409	-3.56396
contig01107	-3.56581
contig10029	-3.56898
contig03581	-3.57273
contig03716	-3.57273
contig04685	-3.57273
contig05597	-3.57273
contig06111	-3.57273
contig06377	-3.57273
contig08165	-3.57273
contig09936	-3.57273
contig10604	-3.57273
contig11937	-3.57273
contig14485	-3.57273
contig18043	-3.57273
contig06703	-3.57627
contig00527	-3.57725
contig01660	-3.58279
contig05729	-3.58279
contig06216	-3.58279
contig06760	-3.58279
contig01418	-3.58723
contig05083	-3.58723
contig05207	-3.58723
contig10321	-3.58723
contig04339	-3.59247
contig01320	-3.59443
contig03422	-3.59873
contig03643	-3.59873
contig04691	-3.59873
contig06254	-3.59873
contig07605	-3.59873
contig08982	-3.59873
contig14538	-3.60634
contig02811	-3.6108
contig05614	-3.61211
contig02167	-3.6145
contig00027	-3.6158
contig00397	-3.6158
contig00669	-3.6158
contig01370	-3.6158
contig03527	-3.6158
contig08976	-3.6158
contig10187	-3.62145
contig01907	-3.62232
contig09099	-3.62551
contig03511	-3.62788
contig04045	-3.62788
contig02234	-3.63268
contig16986	-3.63361
contig00113	-3.64023
contig02376	-3.64382
contig02977	-3.64382
contig03203	-3.64382
contig04779	-3.64382
contig05296	-3.64382
contig08122	-3.64382
contig11174	-3.64382
contig22604	-3.64382
contig27038	-3.64382
contig00470	-3.64673
contig04746	-3.64764
contig03854	-3.64935
contig09190	-3.64935
contig01609	-3.65387
contig05652	-3.65387
contig06383	-3.65387
contig07011	-3.65387
contig08491	-3.65387
contig11974	-3.65387
contig13810	-3.65387
contig24073	-3.65387
contig02152	-3.66079
contig09871	-3.66079
contig11513	-3.66192
contig00136	-3.66454
contig01284	-3.66584
contig01345	-3.66584
contig04161	-3.66584
contig21840	-3.66584
contig00020	-3.6675
contig00239	-3.6697
contig02648	-3.6697
contig03302	-3.67273
contig03057	-3.6772
contig07622	-3.6888
contig00100	-3.69085
contig00405	-3.69826
contig01114	-3.69826
contig01523	-3.69826
contig01534	-3.69826
contig01579	-3.69826
contig01872	-3.69826
contig01887	-3.69826
contig02546	-3.69826
contig02870	-3.69826
contig02972	-3.69826
contig03651	-3.69826
contig05004	-3.69826
contig05079	-3.69826
contig05135	-3.69826
contig05248	-3.69826
contig05499	-3.69826
contig06279	-3.69826
contig06870	-3.69826
contig07635	-3.69826
contig07762	-3.69826
contig09326	-3.69826
contig09363	-3.69826
contig11471	-3.69826
contig12017	-3.69826
contig12873	-3.69826
contig16818	-3.69826
contig17800	-3.69826
contig19589	-3.69826
contig00040	-3.70805
contig13141	-3.71369
contig13214	-3.71369
contig07673	-3.71475
contig16200	-3.71737
contig05687	-3.72098
contig04396	-3.72336
contig05387	-3.72336
contig10802	-3.72336
contig01432	-3.72628
contig02299	-3.72628
contig01058	-3.72997
contig03725	-3.72997
contig00362	-3.73479
contig02089	-3.73479
contig10146	-3.73479
contig11076	-3.73479
contig20711	-3.73479
contig00677	-3.73779
contig03548	-3.74133
contig07230	-3.74133
contig09237	-3.74133
contig02752	-3.74557
contig04046	-3.74557
contig01289	-3.74652
contig00372	-3.74971
contig06743	-3.75073
contig13516	-3.75073
contig28156	-3.75073
contig04495	-3.75485
contig06363	-3.75485
contig01850	-3.75716
contig02714	-3.75716
contig00170	-3.75821
contig00154	-3.75966
contig07688	-3.75966
contig00610	-3.761
contig01930	-3.76538
contig03224	-3.76538
contig07181	-3.76538
contig22787	-3.76538
contig00933	-3.77226
contig01685	-3.77627
contig02100	-3.77627
contig03068	-3.77627
contig05464	-3.77627
contig11457	-3.77627
contig02007	-3.77888
contig02980	-3.78073
contig09154	-3.78073
contig01741	-3.78626
contig00992	-3.7879
contig00846	-3.79137
contig01133	-3.79137
contig03456	-3.79137
contig07444	-3.79137
contig08393	-3.79137
contig03714	-3.79611
contig07231	-3.80136
contig07896	-3.80136
contig00302	-3.80518
contig03818	-3.80518
contig17731	-3.80518
contig09488	-3.80845
contig01241	-3.80904
contig00561	-3.81374
contig06134	-3.81374
contig08218	-3.81374
contig09348	-3.81374
contig16118	-3.81374
contig02109	-3.81592
contig02571	-3.81957
contig00734	-3.82285
contig02658	-3.8238
contig11227	-3.8238
contig00374	-3.83577
contig02401	-3.84028
contig01087	-3.85027
contig01175	-3.85027
contig02772	-3.85027
contig04357	-3.85027
contig04662	-3.85027
contig06290	-3.85027
contig08622	-3.85027
contig08684	-3.85027
contig09275	-3.85027
contig10219	-3.85027
contig13079	-3.85027
contig28634	-3.85081
contig01116	-3.85873
contig08253	-3.86054
contig00326	-3.87229
contig11470	-3.87229
contig18660	-3.87229
contig24022	-3.87229
contig00055	-3.87626
contig01655	-3.87884
contig02567	-3.87884
contig03752	-3.87884
contig13223	-3.88382
contig15501	-3.88589
contig02334	-3.88703
contig00376	-3.89091
contig00553	-3.89091
contig06742	-3.89091
contig00281	-3.89466
contig00922	-3.89757
contig03524	-3.89757
contig00290	-3.9018
contig01599	-3.9018
contig03454	-3.9018
contig10494	-3.9018
contig00898	-3.90685
contig08269	-3.90685
contig01026	-3.91167
contig01080	-3.92066
contig01125	-3.92066
contig03247	-3.92066
contig09105	-3.92066
contig11855	-3.92066
contig12485	-3.92066
contig07443	-3.92775
contig01567	-3.93044
contig09452	-3.93044
contig09370	-3.93642
contig10565	-3.93642
contig01827	-3.93822
contig01005	-3.94338
contig01675	-3.94338
contig02740	-3.94338
contig12369	-3.94338
contig01208	-3.94619
contig00262	-3.9498
contig04209	-3.9498
contig05043	-3.9613
contig09435	-3.9613
contig11763	-3.9613
contig16130	-3.9613
contig18924	-3.9613
contig06557	-3.96218
contig07255	-3.96218
contig11978	-3.96218
contig12392	-3.96218
contig12814	-3.96218
contig19013	-3.96218
contig19244	-3.96218
contig03222	-3.96891
contig03110	-3.97128
contig03616	-3.9758
contig04307	-3.9758
contig06428	-3.9758
contig00319	-3.98004
contig06074	-3.98004
contig04320	-3.98777
contig11851	-3.98777
contig12535	-3.98777
contig00187	-3.98982
contig03275	-3.99466
contig23640	-3.99504
contig24510	-3.99728
contig06472	-4.00639
contig08571	-4.01021
contig00507	-4.01142
contig06498	-4.01142
contig09456	-4.01202
contig02323	-4.01261
contig00748	-4.01377
contig13388	-4.01377
contig01916	-4.01814
contig04492	-4.02019
contig07109	-4.02019
contig18557	-4.02019
contig26951	-4.02019
contig00811	-4.02167
contig01353	-4.0231
contig01823	-4.02584
contig03822	-4.02689
contig03228	-4.03084
contig04872	-4.03084
contig13803	-4.03084
contig19398	-4.03871
contig02554	-4.0393
contig08921	-4.0393
contig04811	-4.04619
contig05174	-4.0519
contig06570	-4.0519
contig09640	-4.0536
contig05688	-4.0675
contig03471	-4.0691
contig05214	-4.0691
contig05785	-4.0691
contig11987	-4.0691
contig14136	-4.0691
contig14199	-4.0691
contig18982	-4.0691
contig21335	-4.0691
contig01900	-4.07678
contig00186	-4.08529
contig03227	-4.09367
contig00508	-4.1133
contig00942	-4.1133
contig01230	-4.1133
contig01411	-4.1133
contig01476	-4.1133
contig01691	-4.1133
contig02816	-4.1133
contig02893	-4.1133
contig03002	-4.1133
contig03019	-4.1133
contig03757	-4.1133
contig04006	-4.1133
contig04750	-4.1133
contig05581	-4.1133
contig05767	-4.1133
contig06566	-4.1133
contig08782	-4.1133
contig11104	-4.1133
contig13600	-4.1133
contig17528	-4.1133
contig23439	-4.1133
contig04247	-4.15283
contig06945	-4.16393
contig02859	-4.16775
contig11787	-4.16775
contig04041	-4.16863
contig04972	-4.16863
contig05149	-4.16863
contig06526	-4.16863
contig08069	-4.16863
contig08628	-4.16863
contig09097	-4.16863
contig10496	-4.16863
contig10520	-4.16863
contig10761	-4.16863
contig16386	-4.16863
contig20662	-4.16863
contig25411	-4.16863
contig00658	-4.1722
contig08272	-4.1724
contig02564	-4.17743
contig04884	-4.17743
contig09502	-4.17743
contig00014	-4.18042
contig05064	-4.18042
contig02937	-4.18369
contig04862	-4.18369
contig11377	-4.18369
contig01745	-4.1873
contig02617	-4.1913
contig00406	-4.19483
contig19431	-4.20076
contig03763	-4.20641
contig04983	-4.20641
contig06299	-4.21284
contig05535	-4.21459
contig02451	-4.21865
contig03251	-4.22022
contig04392	-4.22481
contig06120	-4.22878
contig01261	-4.2336
contig02295	-4.23529
contig02393	-4.23883
contig03584	-4.23883
contig02729	-4.25626
contig00421	-4.25769
contig01784	-4.26174
contig03288	-4.26174
contig03538	-4.26174
contig04469	-4.26174
contig04471	-4.26174
contig04579	-4.26174
contig05516	-4.26174
contig05621	-4.26174
contig07235	-4.26174
contig07472	-4.26174
contig07827	-4.26174
contig07862	-4.26174
contig09006	-4.26174
contig09878	-4.26174
contig09892	-4.26174
contig10646	-4.26174
contig11310	-4.26174
contig11742	-4.26174
contig15657	-4.26174
contig17245	-4.26174
contig25371	-4.26174
contig28919	-4.26174
contig01698	-4.2653
contig04993	-4.2653
contig06306	-4.2653
contig09039	-4.2653
contig02321	-4.27084
contig11149	-4.27377
contig05841	-4.28323
contig06769	-4.28323
contig09412	-4.28323
contig00121	-4.28733
contig03680	-4.29084
contig02448	-4.29164
contig09364	-4.29773
contig03535	-4.30595
contig00110	-4.31208
contig01619	-4.31494
contig05954	-4.31494
contig02572	-4.31862
contig00714	-4.31975
contig13132	-4.32481
contig04898	-4.33569
contig09536	-4.33569
contig11126	-4.33569
contig10574	-4.34278
contig29041	-4.34596
contig00533	-4.34893
contig01228	-4.34921
contig02492	-4.34921
contig02518	-4.34921
contig04143	-4.34921
contig04599	-4.34921
contig05113	-4.34921
contig06266	-4.34921
contig06676	-4.34921
contig06933	-4.34921
contig07126	-4.34921
contig07170	-4.34921
contig08113	-4.34921
contig09113	-4.34921
contig09584	-4.34921
contig09666	-4.34921
contig13711	-4.34921
contig16033	-4.34921
contig16382	-4.34921
contig21440	-4.34921
contig22541	-4.34921
contig23107	-4.34921
contig24305	-4.34921
contig26868	-4.34921
contig00363	-4.35034
contig04421	-4.35431
contig08035	-4.35431
contig02820	-4.35723
contig00528	-4.36123
contig01510	-4.36123
contig08994	-4.36123
contig21002	-4.36123
contig05016	-4.36484
contig04097	-4.38029
contig00742	-4.38416
contig06451	-4.38632
contig02228	-4.38894
contig03102	-4.3944
contig02933	-4.40281
contig04383	-4.40281
contig09674	-4.40281
contig13381	-4.40281
contig01019	-4.40876
contig07656	-4.41586
contig02283	-4.41816
contig06327	-4.42364
contig01713	-4.42525
contig02336	-4.42589
contig02194	-4.43167
contig02968	-4.43167
contig02993	-4.43167
contig03092	-4.43167
contig03262	-4.43167
contig03383	-4.43167
contig05205	-4.43167
contig05406	-4.43167
contig06352	-4.43167
contig06667	-4.43167
contig07108	-4.43167
contig07314	-4.43167
contig08274	-4.43167
contig08913	-4.43167
contig09698	-4.43167
contig11449	-4.43167
contig16723	-4.43167
contig20125	-4.43167
contig21286	-4.43167
contig00460	-4.43523
contig01756	-4.43523
contig02204	-4.43523
contig09532	-4.43523
contig01946	-4.43941
contig01226	-4.4489
contig06680	-4.46123
contig03248	-4.46438
contig23013	-4.46694
contig17883	-4.47085
contig01612	-4.4737
contig01765	-4.48254
contig00836	-4.49181
contig11233	-4.50123
contig04047	-4.50562
contig05524	-4.50562
contig17919	-4.50923
contig01337	-4.50967
contig01776	-4.50967
contig02466	-4.50967
contig03201	-4.50967
contig03405	-4.50967
contig03957	-4.50967
contig05165	-4.50967
contig05541	-4.50967
contig05664	-4.50967
contig06142	-4.50967
contig06403	-4.50967
contig10539	-4.50967
contig11846	-4.50967
contig13445	-4.50967
contig15368	-4.50967
contig22975	-4.50967
contig25741	-4.50967
contig03525	-4.51185
contig20440	-4.5154
contig03565	-4.52834
contig00200	-4.53415
contig08350	-4.54215
contig03421	-4.54626
contig00222	-4.55387
contig01711	-4.56581
contig02031	-4.57273
contig06296	-4.58145
contig02510	-4.58367
contig02941	-4.58367
contig03176	-4.58367
contig03226	-4.58367
contig03693	-4.58367
contig04936	-4.58367
contig05357	-4.58367
contig05417	-4.58367
contig06039	-4.58367
contig06198	-4.58367
contig06248	-4.58367
contig06338	-4.58367
contig07581	-4.58367
contig07668	-4.58367
contig10118	-4.58367
contig10835	-4.58367
contig11107	-4.58367
contig11575	-4.58367
contig14539	-4.58367
contig17555	-4.58367
contig17918	-4.58367
contig25669	-4.58367
contig00609	-4.58723
contig02045	-4.59329
contig03771	-4.59517
contig00701	-4.59873
contig08336	-4.59873
contig00140	-4.60515
contig00720	-4.60515
contig02839	-4.62788
contig02106	-4.63686
contig06400	-4.64382
contig20257	-4.64382
contig10716	-4.64935
contig01141	-4.65406
contig01145	-4.65406
contig02668	-4.65406
contig04905	-4.65406
contig07885	-4.65406
contig07900	-4.65406
contig08011	-4.65406
contig08315	-4.65406
contig09293	-4.65406
contig09408	-4.65406
contig09453	-4.65406
contig10640	-4.65406
contig14638	-4.65406
contig22559	-4.65406
contig01492	-4.65762
contig03843	-4.66471
contig00859	-4.6651
contig11723	-4.66789
contig00361	-4.69826
contig00546	-4.69826
contig02408	-4.69826
contig02778	-4.69826
contig06906	-4.69826
contig19128	-4.69826
contig03455	-4.72117
contig03620	-4.72117
contig04071	-4.72117
contig04228	-4.72117
contig05886	-4.72117
contig06927	-4.72117
contig09897	-4.72117
contig11156	-4.72117
contig12582	-4.72117
contig13472	-4.72117
contig16057	-4.72117
contig02665	-4.72997
contig07291	-4.75073
contig23419	-4.75073
contig01352	-4.75271
contig03243	-4.75376
contig01780	-4.75716
contig02662	-4.7853
contig09205	-4.7853
contig12438	-4.7853
contig12821	-4.7853
contig03127	-4.79137
contig02700	-4.79919
contig22483	-4.80136
contig13490	-4.80362
contig07122	-4.81374
contig14443	-4.81374
contig00771	-4.82112
contig17741	-4.8238
contig04860	-4.8248
contig00879	-4.8467
contig01202	-4.8467
contig02495	-4.8467
contig02677	-4.8467
contig02864	-4.8467
contig05461	-4.8467
contig07995	-4.8467
contig10199	-4.8467
contig01165	-4.85027
contig01055	-4.87884
contig02367	-4.89757
contig04348	-4.9018
contig00802	-4.9056
contig01614	-4.9056
contig03878	-4.9056
contig05158	-4.9056
contig08600	-4.9056
contig08810	-4.9056
contig10030	-4.9056
contig11587	-4.9056
contig14699	-4.9056
contig18776	-4.9056
contig19814	-4.9056
contig14966	-4.91081
contig02612	-4.92066
contig03759	-4.92066
contig02032	-4.94788
contig02241	-4.9613
contig01503	-4.96218
contig01585	-4.96218
contig02780	-4.96218
contig03272	-4.96218
contig03640	-4.96218
contig04917	-4.96218
contig06261	-4.96218
contig08481	-4.96218
contig08587	-4.96218
contig09068	-4.96218
contig10038	-4.96218
contig10774	-4.96218
contig11291	-4.96218
contig16657	-4.96218
contig17916	-4.96218
contig29170	-4.96218
contig09562	-4.97128
contig03359	-4.97312
contig02253	-4.98777
contig03783	-4.98777
contig04322	-4.98777
contig05530	-5.00639
contig01658	-5.01663
contig02911	-5.01663
contig03313	-5.01663
contig04311	-5.01663
contig08049	-5.01663
contig09609	-5.01663
contig10713	-5.01663
contig12043	-5.01663
contig03543	-5.02019
contig02745	-5.03084
contig00377	-5.03387
contig04390	-5.0393
contig04808	-5.0393
contig18510	-5.0393
contig00803	-5.0675
contig08735	-5.0675
contig01627	-5.0691
contig02118	-5.0691
contig02322	-5.0691
contig03141	-5.0691
contig03808	-5.0691
contig04285	-5.0691
contig05709	-5.0691
contig07247	-5.0691
contig07095	-5.08529
contig01119	-5.1133
contig18286	-5.1133
contig02215	-5.11972
contig04113	-5.11972
contig04447	-5.11972
contig07695	-5.11972
contig08203	-5.11972
contig08465	-5.11972
contig16061	-5.11972
contig00258	-5.12329
contig00301	-5.13216
contig00494	-5.14078
contig03153	-5.14725
contig01736	-5.15283
contig01011	-5.1577
contig00581	-5.16863
contig00750	-5.16863
contig01720	-5.16863
contig02198	-5.16863
contig04753	-5.16863
contig06806	-5.16863
contig09011	-5.16863
contig09497	-5.17743
contig00608	-5.18369
contig01367	-5.21594
contig01470	-5.21594
contig01721	-5.21594
contig01903	-5.21594
contig04695	-5.21594
contig01603	-5.24258
contig01549	-5.26014
contig00671	-5.26174
contig01290	-5.26174
contig01300	-5.26174
contig02442	-5.26174
contig04373	-5.26174
contig06375	-5.26174
contig07309	-5.26174
contig04899	-5.29334
contig00368	-5.3042
contig03672	-5.30614
contig05392	-5.30614
contig07506	-5.30614
contig07888	-5.30614
contig08430	-5.30614
contig08512	-5.30614
contig09153	-5.30614
contig02807	-5.31124
contig13724	-5.33569
contig11039	-5.34596
contig00271	-5.34921
contig02592	-5.34921
contig04717	-5.34921
contig08081	-5.34921
contig11356	-5.34921
contig14149	-5.34921
contig17187	-5.34921
contig00085	-5.37204
contig03183	-5.39103
contig04507	-5.39103
contig06368	-5.39103
contig09118	-5.39103
contig10857	-5.39103
contig13857	-5.43167
contig10289	-5.43523
contig00119	-5.46123
contig13827	-5.4712
contig01525	-5.48254
contig00918	-5.50967
contig01566	-5.50967
contig03140	-5.50967
contig07726	-5.50967
contig12654	-5.50967
contig00733	-5.51185
contig08599	-5.54714
contig00145	-5.55071
contig00021	-5.56575
contig03277	-5.58367
contig10435	-5.58367
contig00430	-5.58461
contig00784	-5.60515
contig09389	-5.60807
contig01332	-5.6158
contig01621	-5.61919
contig00547	-5.61929
contig04576	-5.61929
contig15361	-5.61929
contig01380	-5.62426
contig01168	-5.63115
contig06411	-5.63115
contig05304	-5.65406
contig13599	-5.65406
contig21364	-5.65406
contig01795	-5.6713
contig01118	-5.68801
contig01788	-5.68801
contig02302	-5.68801
contig06035	-5.68801
contig06096	-5.68801
contig14725	-5.68801
contig00181	-5.72117
contig00238	-5.72117
contig06828	-5.72117
contig14595	-5.72117
contig01043	-5.72474
contig06614	-5.7536
contig06679	-5.7536
contig11480	-5.7536
contig04216	-5.81633
contig06042	-5.81633
contig04355	-5.86332
contig00481	-5.87645
contig00571	-5.87645
contig01417	-5.87645
contig05899	-5.87645
contig02296	-5.90637
contig09827	-5.92066
contig00217	-5.92787
contig13198	-5.93417
contig19245	-5.93417
contig01979	-5.9613
contig00576	-5.96218
contig17423	-5.96218
contig03933	-5.98966
contig07305	-5.98966
contig00257	-6.01663
contig01847	-6.01663
contig03168	-6.02659
contig00450	-6.02757
contig00080	-6.06577
contig01363	-6.0691
contig09694	-6.0691
contig00208	-6.09463
contig03449	-6.09463
contig04848	-6.09463
contig00812	-6.1133
contig00875	-6.14439
contig00147	-6.1577
contig03571	-6.16863
contig15319	-6.16863
contig01316	-6.19248
contig05704	-6.19248
contig01820	-6.21594
contig05536	-6.21594
contig03532	-6.23902
contig17285	-6.26305
contig02183	-6.30614
contig01494	-6.34921
contig04181	-6.35471
contig10719	-6.37027
contig02736	-6.39103
contig00901	-6.41149
contig01359	-6.41149
contig08374	-6.43523
contig00324	-6.4712
contig06827	-6.4712
contig00256	-6.49056
contig02009	-6.50967
contig06098	-6.52853
contig07853	-6.58367
contig00094	-6.60159
contig11081	-6.60159
contig00754	-6.61929
contig01573	-6.63678
contig10686	-6.63678
contig00515	-6.65406
contig01656	-6.65406
contig03487	-6.68729
contig01135	-6.68801
contig13322	-6.68801
contig02428	-6.72117
contig16756	-6.72117
contig04359	-6.73748
contig08791	-6.7536
contig00073	-6.77013
contig09780	-6.7998
contig10800	-6.8009
contig00804	-6.86586
contig00229	-6.8911
contig00855	-6.98966
contig02249	-6.99594
contig00605	-7.00321
contig09522	-7.00321
contig00344	-7.02019
contig00087	-7.02659
contig03364	-7.02993
contig00321	-7.05616
contig00509	-7.05616
contig00199	-7.07909
contig01970	-7.09463
contig08126	-7.13211
contig02945	-7.16863
contig01259	-7.18061
contig07811	-7.18061
contig02891	-7.20426
contig00197	-7.26174
contig03685	-7.26461
contig07110	-7.29517
contig00843	-7.30614
[truncated: 38 more rows]
